# Supplementary material for: Cyclometalated Platinum Compounds from Competing C–H/C–X Bond Activation Pathways
Source: ACS Omega. 2026 Mar 3;11(10):16603–11. doi: 10.1021/acsomega.5c12884 (PMC13000562; doi:10.1021/acsomega.5c12884)
Supplement: Supplementary file 2 [file ao5c12884_si_002.cif]

data_global
_audit_creation_method                  'APEX3 v2019.11-0'

_publ_requested_journal                 ?

_publ_contact_author_name               ?
_publ_contact_author_address            
;
;
_publ_contact_author_email              jotanski@vassar.edu
_publ_contact_author_fax                ?
_publ_contact_author_phone              ?

_publ_section_title                     
;
;
_publ_section_abstract                  
;
;
_publ_section_references                
;
;
_publ_section_comment                   
;
;

data_CA2849Pt
_chemical_name_systematic               ?
_chemical_name_common                   ?
_chemical_formula_moiety                'C17 H21 Br N2 Pt'
_chemical_formula_sum                   'C17 H21 Br N2 Pt'
_chemical_formula_iupac                 ?
_chemical_formula_weight                528.36

_chemical_melting_point                 ?

_space_group_crystal_system             monoclinic
_space_group_IT_number                  14
_space_group_name_H-M_alt               'P 1 21/c 1'
_space_group_name_Hall                  '-P 2ybc'
loop_
    _space_group_symop_operation_xyz
    'x, y, z'
    '-x, y+1/2, -z+1/2'
    '-x, -y, -z'
    'x, -y-1/2, z-1/2'

_cell_length_a                          10.7675(11)
_cell_length_b                          15.4962(16)
_cell_length_c                          20.390(2)
_cell_angle_alpha                       90
_cell_angle_beta                        101.792(2)
_cell_angle_gamma                       90
_cell_volume                            3330.4(6)
_cell_formula_units_Z                   8
_cell_measurement_reflns_used           9936
_cell_measurement_theta_min             2.3369
_cell_measurement_theta_max             30.5370
_cell_measurement_temperature           125.(2)

_exptl_crystal_description              block
_exptl_crystal_colour                   orange
_exptl_crystal_size_max                 0.170
_exptl_crystal_size_mid                 0.120
_exptl_crystal_size_min                 0.100
_exptl_crystal_density_diffrn           2.108
_exptl_crystal_density_meas             ?
_exptl_crystal_density_method           'not measured'
_exptl_crystal_F_000                    2000

_exptl_absorpt_coefficient_mu           10.821
_exptl_absorpt_correction_type          Multi-Scan
_exptl_absorpt_process_details          
;
SADABS-2016/2 - Bruker AXS area detector scaling and absorption correction
;
_exptl_absorpt_correction_T_min         0.32
_exptl_absorpt_correction_T_max         0.41

_exptl_special_details                  
;
; 

_diffrn_ambient_temperature             125.(2)

_diffrn_source                          'sealed X-ray tube'
_diffrn_source_type                     'Bruker APEX-II CCD' 
_diffrn_source_power                    1.50
_diffrn_source_current                  30.0
_diffrn_source_voltage                  50

_diffrn_radiation_probe                 X-ray
_diffrn_radiation_type                  MoK\a 
_diffrn_radiation_wavelength            0.71073
_diffrn_radiation_monochromator         graphite 

_diffrn_measurement_device              'three-circle diffractometer'
_diffrn_measurement_device_type         'Bruker APEX-II CCD' 
_diffrn_measurement_method              '\f and \w scans' 

_diffrn_detector_area_resol_mean        8.3333

_diffrn_reflns_number                   82228
_diffrn_reflns_av_R_equivalents         0.0399
_diffrn_reflns_av_unetI/netI            0.0238
_diffrn_reflns_theta_min                1.93
_diffrn_reflns_theta_max                30.54
_diffrn_reflns_theta_full               25.24
_diffrn_measured_fraction_theta_max     0.997
_diffrn_measured_fraction_theta_full    0.997
_diffrn_reflns_limit_h_min              -15
_diffrn_reflns_limit_h_max              15
_diffrn_reflns_limit_k_min              -22
_diffrn_reflns_limit_k_max              22
_diffrn_reflns_limit_l_min              -29
_diffrn_reflns_limit_l_max              29

_refine_special_details                 
;
;

_reflns_number_total                    10176
_reflns_number_gt                       8977
_reflns_threshold_expression            'I > 2\s(I)'
_reflns_Friedel_coverage                0.000
_reflns_Friedel_fraction_max            .
_reflns_Friedel_fraction_full           .

_refine_ls_structure_factor_coef        Fsqd
_refine_ls_matrix_type                  full
_refine_ls_R_factor_all                 0.0276
_refine_ls_R_factor_gt                  0.0211
_refine_ls_wR_factor_gt                 0.0440
_refine_ls_wR_factor_ref                0.0459
_refine_ls_goodness_of_fit_ref          1.028
_refine_ls_restrained_S_all             1.028
_refine_ls_number_reflns                10176
_refine_ls_number_parameters            387
_refine_ls_number_restraints            0
_refine_ls_number_constraints           ?
_refine_ls_hydrogen_treatment           constr
_refine_ls_weighting_scheme             calc
_refine_ls_weighting_details            
    'w=1/[\s^2^(Fo^2^)+(0.0157P)^2^+6.6532P] where P=(Fo^2^+2Fc^2^)/3'

_atom_sites_solution_hydrogens          geom
_atom_sites_solution_primary            dual
_atom_sites_solution_secondary          difmap

_refine_ls_shift/su_max                 0.003
_refine_ls_shift/su_mean                0.000
_refine_diff_density_max                1.285
_refine_diff_density_min                -1.297
_refine_ls_extinction_method            none
_refine_ls_extinction_coef              ?

loop_
    _atom_type_symbol
    _atom_type_description
    _atom_type_scat_dispersion_real
    _atom_type_scat_dispersion_imag
    _atom_type_scat_source
    C C 0.0033 0.0016 'International Tables Vol C Tables 4.2.6.8 and 6.1.1.4'
    H H 0.0000 0.0000 'International Tables Vol C Tables 4.2.6.8 and 6.1.1.4'
    Br Br -0.2901 2.4595
     'International Tables Vol C Tables 4.2.6.8 and 6.1.1.4'
    N N 0.0061 0.0033 'International Tables Vol C Tables 4.2.6.8 and 6.1.1.4'
    Pt Pt -1.7033 8.3905
     'International Tables Vol C Tables 4.2.6.8 and 6.1.1.4'

_computing_data_collection              
    'Bruker Instrument Service v2021.1.0.3'
_computing_cell_refinement              
    'SAINT V8.40B (Bruker Nano, Inc., 2019)'
_computing_data_reduction               
    'SAINT V8.40B (Bruker Nano, Inc., 2019)'
_computing_structure_solution           'SHELXT 2018/2 (Sheldrick, 2018)'
_computing_structure_refinement         'SHELXL-2017/1 (Sheldrick, 2017)'
_computing_molecular_graphics           ?
_computing_publication_material         ?

loop_
    _atom_site_type_symbol
    _atom_site_label
    _atom_site_fract_x
    _atom_site_fract_y
    _atom_site_fract_z
    _atom_site_U_iso_or_equiv
    _atom_site_adp_type
    _atom_site_calc_flag
    _atom_site_refinement_flags_adp
    _atom_site_refinement_flags_occupancy
    _atom_site_refinement_flags_posn
    _atom_site_occupancy
    _atom_site_disorder_assembly
    _atom_site_disorder_group
    Pt Pt1 0.67675(2) 0.83398(2) 0.43776(2) 0.01463(3) Uani d . . . 1 . .
    Pt Pt2 0.07451(2) 0.52739(2) 0.30507(2) 0.01591(3) Uani d . . . 1 . .
    Br Br1 0.67335(3) 0.67399(2) 0.47455(2) 0.02216(6) Uani d . . . 1 . .
    Br Br2 0.06167(3) 0.68325(2) 0.25646(2) 0.02124(6) Uani d . . . 1 . .
    N N11 0.8303(2) 0.86424(16) 0.52770(11) 0.0186(5) Uani d . . . 1 . .
    N N12 0.8337(2) 0.80758(15) 0.39843(11) 0.0148(4) Uani d . . . 1 . .
    N N21 0.2669(2) 0.54884(16) 0.37226(12) 0.0194(5) Uani d . . . 1 . .
    N N22 0.0192(2) 0.56768(15) 0.39060(11) 0.0153(4) Uani d . . . 1 . .
    C C11 0.5201(3) 0.8610(2) 0.47717(17) 0.0280(7) Uani d . . . 1 . .
    H H11A 0.545149 0.897071 0.517184 0.042 Uiso calc U . R 1 . .
    H H11B 0.48306 0.807043 0.489304 0.042 Uiso calc U . R 1 . .
    H H11C 0.457285 0.891895 0.443814 0.042 Uiso calc U . R 1 . .
    C C12 0.6666(3) 0.95978(19) 0.40406(15) 0.0213(6) Uani d . . . 1 . .
    H H12A 0.644644 0.997747 0.43842 0.032 Uiso calc U . R 1 . .
    H H12B 0.601427 0.964351 0.362927 0.032 Uiso calc U . R 1 . .
    H H12C 0.748901 0.977032 0.394829 0.032 Uiso calc U . R 1 . .
    C C13 0.8393(3) 0.9591(2) 0.54274(16) 0.0255(6) Uani d . . . 1 . .
    H H13A 0.757401 0.979948 0.550268 0.038 Uiso calc U . R 1 . .
    H H13B 0.861351 0.98999 0.504791 0.038 Uiso calc U . R 1 . .
    H H13C 0.904858 0.96919 0.583001 0.038 Uiso calc U . R 1 . .
    C C14 0.8126(3) 0.8188(2) 0.58971(15) 0.0293(7) Uani d . . . 1 . .
    H H14A 0.729034 0.833082 0.598719 0.044 Uiso calc U . R 1 . .
    H H14B 0.878724 0.837203 0.627628 0.044 Uiso calc U . R 1 . .
    H H14C 0.818533 0.756349 0.583501 0.044 Uiso calc U . R 1 . .
    C C15 0.9509(3) 0.83900(18) 0.50878(15) 0.0194(6) Uani d . . . 1 . .
    C C16 1.0652(3) 0.8429(2) 0.55547(17) 0.0287(7) Uani d . . . 1 . .
    H H16A 1.065135 0.85655 0.600889 0.034 Uiso calc U . R 1 . .
    C C17 1.1789(3) 0.8269(2) 0.5357(2) 0.0334(8) Uani d . . . 1 . .
    H H17A 1.256508 0.830101 0.567619 0.04 Uiso calc U . R 1 . .
    C C18 1.1802(3) 0.8064(2) 0.4700(2) 0.0313(8) Uani d . . . 1 . .
    H H18A 1.258807 0.796721 0.456848 0.038 Uiso calc U . R 1 . .
    C C19 1.0683(3) 0.7997(2) 0.42330(17) 0.0249(6) Uani d . . . 1 . .
    H H19A 1.069533 0.784712 0.378268 0.03 Uiso calc U . R 1 . .
    C C21 0.1257(3) 0.4828(2) 0.21969(15) 0.0284(7) Uani d . . . 1 . .
    H H21A 0.215835 0.467333 0.229647 0.043 Uiso calc U . R 1 . .
    H H21B 0.110775 0.527959 0.185329 0.043 Uiso calc U . R 1 . .
    H H21C 0.074906 0.431813 0.203299 0.043 Uiso calc U . R 1 . .
    C C22 0.0727(3) 0.4001(2) 0.33539(17) 0.0275(7) Uani d . . . 1 . .
    H H22A 0.140919 0.368415 0.320695 0.041 Uiso calc U . R 1 . .
    H H22B -0.00919 0.373963 0.315501 0.041 Uiso calc U . R 1 . .
    H H22C 0.085573 0.397675 0.384342 0.041 Uiso calc U . R 1 . .
    C C23 0.3500(3) 0.4705(2) 0.37812(16) 0.0297(7) Uani d . . . 1 . .
    H H23A 0.357389 0.451312 0.333299 0.045 Uiso calc U . R 1 . .
    H H23B 0.312551 0.424335 0.400589 0.045 Uiso calc U . R 1 . .
    H H23C 0.434313 0.48477 0.404309 0.045 Uiso calc U . R 1 . .
    C C24 0.3377(3) 0.6210(2) 0.34805(16) 0.0282(7) Uani d . . . 1 . .
    H H24A 0.350718 0.607751 0.302949 0.042 Uiso calc U . R 1 . .
    H H24B 0.420144 0.628224 0.378485 0.042 Uiso calc U . R 1 . .
    H H24C 0.288708 0.674527 0.346824 0.042 Uiso calc U . R 1 . .
    C C25 0.2410(3) 0.57184(18) 0.43875(14) 0.0179(5) Uani d . . . 1 . .
    C C26 0.3407(3) 0.5863(2) 0.49285(16) 0.0241(6) Uani d . . . 1 . .
    H H26A 0.425847 0.581354 0.487195 0.029 Uiso calc U . R 1 . .
    C C27 0.3163(3) 0.6078(2) 0.55491(16) 0.0267(7) Uani d . . . 1 . .
    H H27A 0.38495 0.616997 0.591667 0.032 Uiso calc U . R 1 . .
    C C28 0.1924(3) 0.6160(2) 0.56400(15) 0.0230(6) Uani d . . . 1 . .
    H H28A 0.176405 0.630515 0.606779 0.028 Uiso calc U . R 1 . .
    C C29 0.0923(3) 0.60279(18) 0.51030(14) 0.0184(5) Uani d . . . 1 . .
    H H29A 0.00741 0.608318 0.516193 0.022 Uiso calc U . R 1 . .
    C C110 0.9526(3) 0.81525(17) 0.44258(14) 0.0173(5) Uani d . . . 1 . .
    C C111 0.8098(3) 0.78278(18) 0.33671(14) 0.0194(6) Uani d . . . 1 . .
    H H11D 0.875119 0.767133 0.313925 0.023 Uiso calc U . R 1 . .
    C C112 0.6778(3) 0.78036(19) 0.30468(14) 0.0218(6) Uani d . . . 1 . .
    C C113 0.6377(4) 0.7568(2) 0.23714(16) 0.0302(7) Uani d . . . 1 . .
    H H11E 0.698043 0.741644 0.211023 0.036 Uiso calc U . R 1 . .
    C C114 0.5098(4) 0.7558(2) 0.20912(17) 0.0386(9) Uani d . . . 1 . .
    H H11F 0.481952 0.740031 0.163448 0.046 Uiso calc U . R 1 . .
    C C115 0.4224(4) 0.7774(2) 0.24706(18) 0.0368(9) Uani d . . . 1 . .
    H H11G 0.334535 0.776673 0.227144 0.044 Uiso calc U . R 1 . .
    C C116 0.4608(3) 0.8005(2) 0.31436(17) 0.0276(7) Uani d . . . 1 . .
    H H11H 0.399004 0.815331 0.339685 0.033 Uiso calc U . R 1 . .
    C C117 0.5891(3) 0.80205(19) 0.34466(14) 0.0203(6) Uani d . . . 1 . .
    C C210 0.1163(3) 0.58134(18) 0.44739(13) 0.0161(5) Uani d . . . 1 . .
    C C211 -0.1021(3) 0.57383(17) 0.38587(14) 0.0171(5) Uani d . . . 1 . .
    H H21D -0.138296 0.592822 0.422116 0.02 Uiso calc U . R 1 . .
    C C212 -0.1788(3) 0.54987(18) 0.32176(14) 0.0182(5) Uani d . . . 1 . .
    C C213 -0.3119(3) 0.5538(2) 0.30871(16) 0.0238(6) Uani d . . . 1 . .
    H H21E -0.35465 0.574281 0.342042 0.029 Uiso calc U . R 1 . .
    C C214 -0.3801(3) 0.5277(2) 0.24714(17) 0.0287(7) Uani d . . . 1 . .
    H H21F -0.470103 0.530414 0.237738 0.034 Uiso calc U . R 1 . .
    C C215 -0.3166(3) 0.4974(2) 0.19899(16) 0.0302(7) Uani d . . . 1 . .
    H H21G -0.364126 0.479817 0.156588 0.036 Uiso calc U . R 1 . .
    C C216 -0.1850(3) 0.4922(2) 0.21150(15) 0.0259(7) Uani d . . . 1 . .
    H H21H -0.143836 0.469568 0.178208 0.031 Uiso calc U . R 1 . .
    C C217 -0.1133(3) 0.51981(18) 0.27233(14) 0.0192(6) Uani d . . . 1 . .

loop_
    _atom_site_aniso_label
    _atom_site_aniso_U_11
    _atom_site_aniso_U_22
    _atom_site_aniso_U_33
    _atom_site_aniso_U_12
    _atom_site_aniso_U_13
    _atom_site_aniso_U_23
    Pt1 0.01258(5) 0.01587(5) 0.01583(5) 0.00059(4) 0.00383(4) 0.00325(4)
    Pt2 0.02097(6) 0.01394(5) 0.01428(5) 0.00338(4) 0.00702(4) 0.00154(4)
    Br1 0.02354(15) 0.01992(14) 0.02346(14) -0.00110(11) 0.00581(11)
     0.00438(11)
    Br2 0.02362(14) 0.01969(14) 0.02061(13) 0.00338(11) 0.00497(11)
     0.00396(10)
    N11 0.0221(12) 0.0182(12) 0.0152(10) 0.0001(10) 0.0032(9) 0.0000(9)
    N12 0.0151(11) 0.0128(10) 0.0171(10) -0.0001(9) 0.0052(9) 0.0017(8)
    N21 0.0163(12) 0.0242(13) 0.0188(11) 0.0060(10) 0.0063(9) 0.0069(9)
    N22 0.0191(12) 0.0129(11) 0.0148(10) 0.0011(9) 0.0058(9) 0.0010(8)
    C11 0.0212(15) 0.0329(17) 0.0326(17) 0.0053(13) 0.0117(13) 0.0084(14)
    C12 0.0229(15) 0.0188(14) 0.0222(14) 0.0013(11) 0.0045(11) 0.0038(11)
    C13 0.0324(17) 0.0205(15) 0.0224(14) 0.0049(13) 0.0028(12) -0.0047(12)
    C14 0.0371(19) 0.0345(18) 0.0153(13) -0.0037(15) 0.0027(13) 0.0042(12)
    C15 0.0177(14) 0.0138(13) 0.0256(14) 0.0007(10) 0.0016(11) 0.0013(11)
    C16 0.0287(17) 0.0190(15) 0.0328(17) -0.0002(13) -0.0070(13) -0.0029(12)
    C17 0.0187(15) 0.0189(15) 0.055(2) -0.0012(12) -0.0096(15) 0.0001(15)
    C18 0.0137(14) 0.0209(15) 0.059(2) 0.0008(12) 0.0074(14) 0.0027(15)
    C19 0.0204(15) 0.0179(14) 0.0384(17) -0.0013(12) 0.0107(13) 0.0008(13)
    C21 0.041(2) 0.0274(17) 0.0207(14) 0.0086(14) 0.0147(13) -0.0012(12)
    C22 0.0383(19) 0.0174(15) 0.0298(16) 0.0057(13) 0.0140(14) 0.0040(12)
    C23 0.0308(18) 0.0337(18) 0.0255(15) 0.0203(14) 0.0076(13) 0.0071(13)
    C24 0.0186(15) 0.0370(19) 0.0295(16) -0.0013(13) 0.0062(12) 0.0154(14)
    C25 0.0196(14) 0.0170(13) 0.0175(13) 0.0044(11) 0.0045(10) 0.0040(10)
    C26 0.0171(14) 0.0261(16) 0.0276(15) 0.0015(12) 0.0009(12) 0.0018(12)
    C27 0.0263(16) 0.0251(16) 0.0252(15) -0.0007(13) -0.0030(12) 0.0005(12)
    C28 0.0287(16) 0.0207(14) 0.0177(13) 0.0007(12) 0.0006(11) 0.0002(11)
    C29 0.0200(14) 0.0175(13) 0.0183(13) -0.0013(11) 0.0053(11) 0.0013(10)
    C110 0.0152(13) 0.0116(12) 0.0248(14) -0.0003(10) 0.0032(11) 0.0013(10)
    C111 0.0232(15) 0.0160(13) 0.0210(13) -0.0015(11) 0.0093(11) 0.0010(10)
    C112 0.0292(16) 0.0179(14) 0.0169(13) -0.0046(12) 0.0013(11) 0.0036(10)
    C113 0.044(2) 0.0231(16) 0.0208(15) -0.0062(14) 0.0012(14) 0.0027(12)
    C114 0.054(2) 0.0292(18) 0.0240(16) -0.0103(17) -0.0133(16) 0.0052(14)
    C115 0.034(2) 0.0289(18) 0.0372(19) -0.0066(15) -0.0160(16) 0.0091(15)
    C116 0.0213(15) 0.0242(16) 0.0332(17) -0.0030(12) -0.0040(13) 0.0098(13)
    C117 0.0221(15) 0.0154(13) 0.0211(13) -0.0035(11) -0.0009(11) 0.0055(11)
    C210 0.0191(14) 0.0134(12) 0.0159(12) 0.0000(10) 0.0038(10) 0.0026(10)
    C211 0.0204(14) 0.0138(12) 0.0181(12) 0.0010(10) 0.0062(10) -0.0006(10)
    C212 0.0218(14) 0.0143(13) 0.0182(13) -0.0024(11) 0.0032(11) -0.0016(10)
    C213 0.0226(15) 0.0241(15) 0.0253(15) -0.0018(12) 0.0062(12) -0.0018(12)
    C214 0.0233(16) 0.0302(17) 0.0306(16) -0.0088(13) 0.0007(13) -0.0024(13)
    C215 0.0319(18) 0.0327(18) 0.0232(15) -0.0120(14) -0.0009(13) -0.0036(13)
    C216 0.0357(18) 0.0240(15) 0.0189(14) -0.0076(13) 0.0078(13) -0.0049(11)
    C217 0.0234(15) 0.0134(13) 0.0207(13) -0.0021(11) 0.0040(11) 0.0014(10)

_geom_special_details                   
;

All esds (except the esd in the dihedral angle between two l.s. planes)
are estimated using the full covariance matrix.  The cell esds are taken
into account individually in the estimation of esds in distances, angles
and torsion angles; correlations between esds in cell parameters are only
used when they are defined by crystal symmetry.  An approximate (isotropic)
treatment of cell esds is used for estimating esds involving l.s. planes.
;

loop_
    _geom_bond_atom_site_label_1
    _geom_bond_atom_site_label_2
    _geom_bond_site_symmetry_2
    _geom_bond_distance
    _geom_bond_publ_flag
    Pt1 C117 . 2.002(3) ?
    Pt1 C11 . 2.055(3) ?
    Pt1 N12 . 2.055(2) ?
    Pt1 C12 . 2.063(3) ?
    Pt1 N11 . 2.253(2) ?
    Pt1 Br1 . 2.5927(4) ?
    Pt2 C217 . 1.999(3) ?
    Pt2 C21 . 2.050(3) ?
    Pt2 N22 . 2.052(2) ?
    Pt2 C22 . 2.068(3) ?
    Pt2 N21 . 2.262(2) ?
    Pt2 Br2 . 2.6037(4) ?
    N11 C15 . 1.481(4) ?
    N11 C14 . 1.493(4) ?
    N11 C13 . 1.500(4) ?
    N12 C111 . 1.290(4) ?
    N12 C110 . 1.411(4) ?
    N21 C25 . 1.482(4) ?
    N21 C24 . 1.494(4) ?
    N21 C23 . 1.498(4) ?
    N22 C211 . 1.293(4) ?
    N22 C210 . 1.408(4) ?
    C15 C16 . 1.395(4) ?
    C15 C110 . 1.403(4) ?
    C16 C17 . 1.388(5) ?
    C17 C18 . 1.379(5) ?
    C18 C19 . 1.379(5) ?
    C19 C110 . 1.402(4) ?
    C25 C26 . 1.391(4) ?
    C25 C210 . 1.397(4) ?
    C26 C27 . 1.385(4) ?
    C27 C28 . 1.390(5) ?
    C28 C29 . 1.385(4) ?
    C29 C210 . 1.399(4) ?
    C111 C112 . 1.438(4) ?
    C112 C113 . 1.405(4) ?
    C112 C117 . 1.418(4) ?
    C113 C114 . 1.378(5) ?
    C114 C115 . 1.377(6) ?
    C115 C116 . 1.397(5) ?
    C116 C117 . 1.393(4) ?
    C211 C212 . 1.445(4) ?
    C212 C213 . 1.404(4) ?
    C212 C217 . 1.422(4) ?
    C213 C214 . 1.379(4) ?
    C214 C215 . 1.388(5) ?
    C215 C216 . 1.390(5) ?
    C216 C217 . 1.388(4) ?

loop_
    _geom_angle_atom_site_label_1
    _geom_angle_atom_site_label_2
    _geom_angle_atom_site_label_3
    _geom_angle_site_symmetry_1
    _geom_angle_site_symmetry_3
    _geom_angle
    _geom_angle_publ_flag
    C117 Pt1 C11 . . 98.95(13) ?
    C117 Pt1 N12 . . 81.18(11) ?
    C11 Pt1 N12 . . 179.70(12) ?
    C117 Pt1 C12 . . 86.28(12) ?
    C11 Pt1 C12 . . 86.88(13) ?
    N12 Pt1 C12 . . 92.86(11) ?
    C117 Pt1 N11 . . 161.55(11) ?
    C11 Pt1 N11 . . 99.43(12) ?
    N12 Pt1 N11 . . 80.43(9) ?
    C12 Pt1 N11 . . 93.13(11) ?
    C117 Pt1 Br1 . . 90.35(8) ?
    C11 Pt1 Br1 . . 91.19(10) ?
    N12 Pt1 Br1 . . 89.08(6) ?
    C12 Pt1 Br1 . . 175.81(9) ?
    N11 Pt1 Br1 . . 90.86(6) ?
    C217 Pt2 C21 . . 97.22(13) ?
    C217 Pt2 N22 . . 81.50(11) ?
    C21 Pt2 N22 . . 177.75(12) ?
    C217 Pt2 C22 . . 88.46(13) ?
    C21 Pt2 C22 . . 87.31(13) ?
    N22 Pt2 C22 . . 90.80(11) ?
    C217 Pt2 N21 . . 161.67(10) ?
    C21 Pt2 N21 . . 101.07(12) ?
    N22 Pt2 N21 . . 80.18(9) ?
    C22 Pt2 N21 . . 91.28(12) ?
    C217 Pt2 Br2 . . 87.48(8) ?
    C21 Pt2 Br2 . . 89.54(9) ?
    N22 Pt2 Br2 . . 92.25(6) ?
    C22 Pt2 Br2 . . 174.51(10) ?
    N21 Pt2 Br2 . . 93.73(6) ?
    C15 N11 C14 . . 111.5(2) ?
    C15 N11 C13 . . 106.8(2) ?
    C14 N11 C13 . . 107.6(2) ?
    C15 N11 Pt1 . . 105.65(17) ?
    C14 N11 Pt1 . . 113.07(19) ?
    C13 N11 Pt1 . . 112.09(18) ?
    C111 N12 C110 . . 128.4(3) ?
    C111 N12 Pt1 . . 115.1(2) ?
    C110 N12 Pt1 . . 116.43(18) ?
    C25 N21 C24 . . 109.1(2) ?
    C25 N21 C23 . . 110.0(2) ?
    C24 N21 C23 . . 107.2(2) ?
    C25 N21 Pt2 . . 105.62(17) ?
    C24 N21 Pt2 . . 112.09(18) ?
    C23 N21 Pt2 . . 112.8(2) ?
    C211 N22 C210 . . 128.2(2) ?
    C211 N22 Pt2 . . 115.04(19) ?
    C210 N22 Pt2 . . 116.68(18) ?
    C16 C15 C110 . . 119.0(3) ?
    C16 C15 N11 . . 120.6(3) ?
    C110 C15 N11 . . 120.3(2) ?
    C17 C16 C15 . . 120.1(3) ?
    C18 C17 C16 . . 120.6(3) ?
    C19 C18 C17 . . 120.4(3) ?
    C18 C19 C110 . . 119.7(3) ?
    C26 C25 C210 . . 119.3(3) ?
    C26 C25 N21 . . 120.3(3) ?
    C210 C25 N21 . . 120.4(2) ?
    C27 C26 C25 . . 120.2(3) ?
    C26 C27 C28 . . 120.7(3) ?
    C29 C28 C27 . . 119.6(3) ?
    C28 C29 C210 . . 120.0(3) ?
    C19 C110 C15 . . 120.1(3) ?
    C19 C110 N12 . . 123.3(3) ?
    C15 C110 N12 . . 116.6(2) ?
    N12 C111 C112 . . 115.6(3) ?
    C113 C112 C117 . . 121.1(3) ?
    C113 C112 C111 . . 122.0(3) ?
    C117 C112 C111 . . 116.9(3) ?
    C114 C113 C112 . . 119.4(3) ?
    C115 C114 C113 . . 120.3(3) ?
    C114 C115 C116 . . 121.0(3) ?
    C117 C116 C115 . . 120.5(3) ?
    C116 C117 C112 . . 117.7(3) ?
    C116 C117 Pt1 . . 131.1(3) ?
    C112 C117 Pt1 . . 111.2(2) ?
    C25 C210 C29 . . 120.2(3) ?
    C25 C210 N22 . . 116.8(2) ?
    C29 C210 N22 . . 123.0(3) ?
    N22 C211 C212 . . 115.5(2) ?
    C213 C212 C217 . . 121.0(3) ?
    C213 C212 C211 . . 122.2(3) ?
    C217 C212 C211 . . 116.8(3) ?
    C214 C213 C212 . . 119.5(3) ?
    C213 C214 C215 . . 119.7(3) ?
    C214 C215 C216 . . 121.4(3) ?
    C217 C216 C215 . . 120.4(3) ?
    C216 C217 C212 . . 117.9(3) ?
    C216 C217 Pt2 . . 131.0(2) ?
    C212 C217 Pt2 . . 111.0(2) ?

loop_
    _geom_torsion_atom_site_label_1
    _geom_torsion_atom_site_label_2
    _geom_torsion_atom_site_label_3
    _geom_torsion_atom_site_label_4
    _geom_torsion_site_symmetry_1
    _geom_torsion_site_symmetry_2
    _geom_torsion_site_symmetry_3
    _geom_torsion_site_symmetry_4
    _geom_torsion
    _geom_torsion_publ_flag
    C14 N11 C15 C16 . . . . -51.7(4) ?
    C13 N11 C15 C16 . . . . 65.6(3) ?
    Pt1 N11 C15 C16 . . . . -174.9(2) ?
    C14 N11 C15 C110 . . . . 131.8(3) ?
    C13 N11 C15 C110 . . . . -110.9(3) ?
    Pt1 N11 C15 C110 . . . . 8.6(3) ?
    C110 C15 C16 C17 . . . . 2.6(5) ?
    N11 C15 C16 C17 . . . . -174.0(3) ?
    C15 C16 C17 C18 . . . . -0.5(5) ?
    C16 C17 C18 C19 . . . . -1.3(5) ?
    C17 C18 C19 C110 . . . . 1.0(5) ?
    C24 N21 C25 C26 . . . . -61.7(3) ?
    C23 N21 C25 C26 . . . . 55.6(4) ?
    Pt2 N21 C25 C26 . . . . 177.6(2) ?
    C24 N21 C25 C210 . . . . 116.7(3) ?
    C23 N21 C25 C210 . . . . -126.0(3) ?
    Pt2 N21 C25 C210 . . . . -3.9(3) ?
    C210 C25 C26 C27 . . . . 1.6(5) ?
    N21 C25 C26 C27 . . . . 180.0(3) ?
    C25 C26 C27 C28 . . . . -0.6(5) ?
    C26 C27 C28 C29 . . . . -0.2(5) ?
    C27 C28 C29 C210 . . . . 0.0(4) ?
    C18 C19 C110 C15 . . . . 1.2(4) ?
    C18 C19 C110 N12 . . . . -178.2(3) ?
    C16 C15 C110 C19 . . . . -3.0(4) ?
    N11 C15 C110 C19 . . . . 173.6(3) ?
    C16 C15 C110 N12 . . . . 176.5(3) ?
    N11 C15 C110 N12 . . . . -6.9(4) ?
    C111 N12 C110 C19 . . . . 3.2(4) ?
    Pt1 N12 C110 C19 . . . . -179.8(2) ?
    C111 N12 C110 C15 . . . . -176.3(3) ?
    Pt1 N12 C110 C15 . . . . 0.8(3) ?
    C110 N12 C111 C112 . . . . 179.1(3) ?
    Pt1 N12 C111 C112 . . . . 2.0(3) ?
    N12 C111 C112 C113 . . . . 178.4(3) ?
    N12 C111 C112 C117 . . . . -2.3(4) ?
    C117 C112 C113 C114 . . . . 0.8(5) ?
    C111 C112 C113 C114 . . . . -179.9(3) ?
    C112 C113 C114 C115 . . . . -0.2(5) ?
    C113 C114 C115 C116 . . . . -0.2(5) ?
    C114 C115 C116 C117 . . . . -0.1(5) ?
    C115 C116 C117 C112 . . . . 0.7(4) ?
    C115 C116 C117 Pt1 . . . . 178.5(2) ?
    C113 C112 C117 C116 . . . . -1.0(4) ?
    C111 C112 C117 C116 . . . . 179.6(3) ?
    C113 C112 C117 Pt1 . . . . -179.3(2) ?
    C111 C112 C117 Pt1 . . . . 1.4(3) ?
    C26 C25 C210 C29 . . . . -1.8(4) ?
    N21 C25 C210 C29 . . . . 179.8(2) ?
    C26 C25 C210 N22 . . . . 178.7(3) ?
    N21 C25 C210 N22 . . . . 0.3(4) ?
    C28 C29 C210 C25 . . . . 1.0(4) ?
    C28 C29 C210 N22 . . . . -179.5(3) ?
    C211 N22 C210 C25 . . . . -178.9(3) ?
    Pt2 N22 C210 C25 . . . . 4.2(3) ?
    C211 N22 C210 C29 . . . . 1.6(4) ?
    Pt2 N22 C210 C29 . . . . -175.3(2) ?
    C210 N22 C211 C212 . . . . -175.8(3) ?
    Pt2 N22 C211 C212 . . . . 1.1(3) ?
    N22 C211 C212 C213 . . . . -179.5(3) ?
    N22 C211 C212 C217 . . . . 2.0(4) ?
    C217 C212 C213 C214 . . . . 0.3(5) ?
    C211 C212 C213 C214 . . . . -178.1(3) ?
    C212 C213 C214 C215 . . . . 0.4(5) ?
    C213 C214 C215 C216 . . . . 0.4(5) ?
    C214 C215 C216 C217 . . . . -1.9(5) ?
    C215 C216 C217 C212 . . . . 2.5(4) ?
    C215 C216 C217 Pt2 . . . . -176.4(2) ?
    C213 C212 C217 C216 . . . . -1.8(4) ?
    C211 C212 C217 C216 . . . . 176.7(3) ?
    C213 C212 C217 Pt2 . . . . 177.4(2) ?
    C211 C212 C217 Pt2 . . . . -4.1(3) ?

loop_
    _geom_hbond_atom_site_label_D
    _geom_hbond_atom_site_label_H
    _geom_hbond_atom_site_label_A
    _geom_hbond_site_symmetry_A
    _geom_hbond_distance_DH
    _geom_hbond_distance_HA
    _geom_hbond_distance_DA
    _geom_hbond_angle_DHA
    _geom_hbond_publ_flag
    C14 H14B Br2 4_676 0.98 2.96 3.876(3) 155.9 ?
    C14 H14C Br1 . 0.98 2.75 3.371(3) 121.4 ?
    C19 H19A Br2 1_655 0.95 2.93 3.839(3) 161.5 ?
    C23 H23B Br1 3_666 0.98 2.94 3.796(3) 146.0 ?
    C24 H24C Br2 . 0.98 2.75 3.314(3) 117.3 ?
    C26 H26A Br1 . 0.95 3.08 3.919(3) 147.6 ?
    C111 H11D Br2 1_655 0.95 2.84 3.771(3) 167.3 ?
    C211 H21D Br1 1_455 0.95 2.78 3.649(3) 152.5 ?

_shelx_res_file                         
;

TITL CA2849Pt_a.res in P2(1)/c
    CA2849Pt_a.res
    created by SHELXL-2017/1 at 12:58:24 on 07-Mar-2023
REM Old TITL CA2849Pt in P2(1)/c
REM SHELXT solution in P2(1)/c: R1 0.072, Rweak 0.004, Alpha 0.026
REM <I/s>   1.175 for  273 systematic absences,  Orientation as input
REM Formula found by SHELXT:  C34 Br2 N4 Pt2

CELL  0.71073  10.7675  15.4962  20.3900   90.000  101.792   90.000
ZERR    8.000   0.0011   0.0016   0.0021    0.000    0.002    0.000
LATT  1
SYMM -X, 1/2+Y, 1/2-Z
SFAC C H Br N PT
UNIT 136 168 8 16 8
TEMP -148
SIZE 0.17 0.12 0.1
REM orange block
L.S. 16
CONF
ACTA
EQIV $1 x+1, -y+3/2, z+1/2
HTAB C14 Br2_$1
HTAB C14 Br1
EQIV $2 x+1, y, z
HTAB C19 Br2_$2
EQIV $3 -x+1, -y+1, -z+1
HTAB C23 Br1_$3
HTAB C24 Br1
HTAB C24 Br2
HTAB C26 Br1
HTAB C111 Br2_$2
EQIV $4 x-1, y, z
HTAB C211 Br1_$4
BOND
LIST 4
FMAP 2
PLAN 20
REM EXTI    0.000000
WGHT    0.015700    6.653200
FVAR       0.12846
PT1   5    0.676754    0.833981    0.437764    11.00000    0.01258    0.01587 =
         0.01583    0.00325    0.00383    0.00059
PT2   5    0.074512    0.527389    0.305071    11.00000    0.02097    0.01394 =
         0.01428    0.00154    0.00702    0.00338
BR1   3    0.673347    0.673989    0.474548    11.00000    0.02354    0.01992 =
         0.02346    0.00438    0.00581   -0.00110
BR2   3    0.061671    0.683252    0.256456    11.00000    0.02362    0.01969 =
         0.02061    0.00396    0.00497    0.00338
N11   4    0.830313    0.864238    0.527697    11.00000    0.02214    0.01817 =
         0.01522   -0.00001    0.00318    0.00012
N12   4    0.833739    0.807584    0.398425    11.00000    0.01512    0.01282 =
         0.01714    0.00174    0.00518   -0.00012
N21   4    0.266867    0.548841    0.372264    11.00000    0.01628    0.02421 =
         0.01879    0.00685    0.00626    0.00599
N22   4    0.019192    0.567676    0.390596    11.00000    0.01911    0.01288 =
         0.01485    0.00105    0.00585    0.00114
C11   1    0.520075    0.861035    0.477169    11.00000    0.02118    0.03292 =
         0.03260    0.00838    0.01167    0.00528
AFIX 137
H11A  2    0.545149    0.897071    0.517184    11.00000   -1.50000
H11B  2    0.483060    0.807043    0.489304    11.00000   -1.50000
H11C  2    0.457285    0.891895    0.443814    11.00000   -1.50000
AFIX   0
C12   1    0.666599    0.959785    0.404063    11.00000    0.02286    0.01885 =
         0.02221    0.00384    0.00448    0.00127
AFIX 137
H12A  2    0.644644    0.997747    0.438420    11.00000   -1.50000
H12B  2    0.601427    0.964351    0.362927    11.00000   -1.50000
H12C  2    0.748901    0.977032    0.394829    11.00000   -1.50000
AFIX   0
C13   1    0.839256    0.959061    0.542743    11.00000    0.03238    0.02047 =
         0.02242   -0.00472    0.00279    0.00490
AFIX 137
H13A  2    0.757401    0.979948    0.550268    11.00000   -1.50000
H13B  2    0.861351    0.989990    0.504791    11.00000   -1.50000
H13C  2    0.904858    0.969190    0.583001    11.00000   -1.50000
AFIX   0
C14   1    0.812632    0.818816    0.589714    11.00000    0.03715    0.03446 =
         0.01529    0.00425    0.00266   -0.00375
AFIX 137
H14A  2    0.729034    0.833082    0.598719    11.00000   -1.50000
H14B  2    0.878724    0.837203    0.627628    11.00000   -1.50000
H14C  2    0.818533    0.756349    0.583501    11.00000   -1.50000
AFIX   0
C15   1    0.950899    0.838999    0.508777    11.00000    0.01773    0.01377 =
         0.02561    0.00126    0.00157    0.00070
C16   1    1.065152    0.842908    0.555467    11.00000    0.02875    0.01903 =
         0.03277   -0.00290   -0.00697   -0.00015
AFIX  43
H16A  2    1.065135    0.856550    0.600889    11.00000   -1.20000
AFIX   0
C17   1    1.178916    0.826891    0.535665    11.00000    0.01872    0.01895 =
         0.05524    0.00009   -0.00955   -0.00124
AFIX  43
H17A  2    1.256508    0.830101    0.567619    11.00000   -1.20000
AFIX   0
C18   1    1.180243    0.806359    0.469997    11.00000    0.01369    0.02095 =
         0.05933    0.00268    0.00740    0.00085
AFIX  43
H18A  2    1.258807    0.796721    0.456848    11.00000   -1.20000
AFIX   0
C19   1    1.068262    0.799728    0.423298    11.00000    0.02035    0.01787 =
         0.03840    0.00084    0.01068   -0.00126
AFIX  43
H19A  2    1.069533    0.784712    0.378268    11.00000   -1.20000
AFIX   0
C21   1    0.125685    0.482805    0.219695    11.00000    0.04056    0.02744 =
         0.02074   -0.00116    0.01470    0.00864
AFIX 137
H21A  2    0.215835    0.467333    0.229647    11.00000   -1.50000
H21B  2    0.110775    0.527959    0.185329    11.00000   -1.50000
H21C  2    0.074906    0.431813    0.203299    11.00000   -1.50000
AFIX   0
C22   1    0.072717    0.400121    0.335390    11.00000    0.03828    0.01741 =
         0.02980    0.00400    0.01398    0.00566
AFIX 137
H22A  2    0.140919    0.368415    0.320695    11.00000   -1.50000
H22B  2   -0.009190    0.373963    0.315501    11.00000   -1.50000
H22C  2    0.085573    0.397675    0.384342    11.00000   -1.50000
AFIX   0
C23   1    0.349960    0.470549    0.378121    11.00000    0.03085    0.03367 =
         0.02550    0.00707    0.00763    0.02030
AFIX 137
H23A  2    0.357389    0.451312    0.333299    11.00000   -1.50000
H23B  2    0.312551    0.424335    0.400589    11.00000   -1.50000
H23C  2    0.434313    0.484770    0.404309    11.00000   -1.50000
AFIX   0
C24   1    0.337700    0.621044    0.348048    11.00000    0.01858    0.03697 =
         0.02949    0.01540    0.00617   -0.00127
AFIX 137
H24A  2    0.350718    0.607751    0.302949    11.00000   -1.50000
H24B  2    0.420144    0.628224    0.378485    11.00000   -1.50000
H24C  2    0.288708    0.674527    0.346824    11.00000   -1.50000
AFIX   0
C25   1    0.240973    0.571835    0.438752    11.00000    0.01961    0.01696 =
         0.01755    0.00404    0.00450    0.00439
C26   1    0.340718    0.586264    0.492851    11.00000    0.01708    0.02606 =
         0.02756    0.00182    0.00093    0.00153
AFIX  43
H26A  2    0.425847    0.581354    0.487195    11.00000   -1.20000
AFIX   0
C27   1    0.316276    0.607759    0.554909    11.00000    0.02635    0.02509 =
         0.02515    0.00047   -0.00302   -0.00073
AFIX  43
H27A  2    0.384950    0.616997    0.591667    11.00000   -1.20000
AFIX   0
C28   1    0.192383    0.615963    0.564004    11.00000    0.02872    0.02072 =
         0.01768    0.00016    0.00061    0.00070
AFIX  43
H28A  2    0.176405    0.630515    0.606779    11.00000   -1.20000
AFIX   0
C29   1    0.092316    0.602788    0.510300    11.00000    0.01997    0.01747 =
         0.01829    0.00134    0.00532   -0.00134
AFIX  43
H29A  2    0.007410    0.608318    0.516193    11.00000   -1.20000
AFIX   0
C110  1    0.952566    0.815245    0.442582    11.00000    0.01523    0.01160 =
         0.02479    0.00133    0.00321   -0.00027
C111  1    0.809817    0.782776    0.336709    11.00000    0.02320    0.01596 =
         0.02101    0.00103    0.00933   -0.00148
AFIX  43
H11D  2    0.875119    0.767133    0.313925    11.00000   -1.20000
AFIX   0
C112  1    0.677844    0.780359    0.304679    11.00000    0.02917    0.01786 =
         0.01689    0.00359    0.00133   -0.00458
C113  1    0.637669    0.756762    0.237137    11.00000    0.04433    0.02310 =
         0.02084    0.00274    0.00119   -0.00621
AFIX  43
H11E  2    0.698043    0.741644    0.211023    11.00000   -1.20000
AFIX   0
C114  1    0.509831    0.755753    0.209122    11.00000    0.05360    0.02917 =
         0.02400    0.00522   -0.01330   -0.01029
AFIX  43
H11F  2    0.481952    0.740031    0.163448    11.00000   -1.20000
AFIX   0
C115  1    0.422370    0.777436    0.247056    11.00000    0.03433    0.02888 =
         0.03722    0.00909   -0.01601   -0.00656
AFIX  43
H11G  2    0.334535    0.776673    0.227144    11.00000   -1.20000
AFIX   0
C116  1    0.460810    0.800535    0.314362    11.00000    0.02129    0.02416 =
         0.03321    0.00985   -0.00400   -0.00303
AFIX  43
H11H  2    0.399004    0.815331    0.339685    11.00000   -1.20000
AFIX   0
C117  1    0.589079    0.802050    0.344658    11.00000    0.02215    0.01544 =
         0.02106    0.00548   -0.00090   -0.00353
C210  1    0.116258    0.581340    0.447390    11.00000    0.01911    0.01342 =
         0.01586    0.00262    0.00381    0.00004
C211  1   -0.102090    0.573827    0.385873    11.00000    0.02037    0.01377 =
         0.01807   -0.00057    0.00617    0.00099
AFIX  43
H21D  2   -0.138296    0.592822    0.422116    11.00000   -1.20000
AFIX   0
C212  1   -0.178841    0.549865    0.321762    11.00000    0.02185    0.01428 =
         0.01823   -0.00162    0.00319   -0.00241
C213  1   -0.311898    0.553789    0.308710    11.00000    0.02265    0.02409 =
         0.02534   -0.00179    0.00615   -0.00182
AFIX  43
H21E  2   -0.354650    0.574281    0.342042    11.00000   -1.20000
AFIX   0
C214  1   -0.380064    0.527672    0.247144    11.00000    0.02332    0.03018 =
         0.03064   -0.00236    0.00075   -0.00879
AFIX  43
H21F  2   -0.470103    0.530414    0.237738    11.00000   -1.20000
AFIX   0
C215  1   -0.316618    0.497375    0.198992    11.00000    0.03189    0.03265 =
         0.02322   -0.00361   -0.00087   -0.01203
AFIX  43
H21G  2   -0.364126    0.479817    0.156588    11.00000   -1.20000
AFIX   0
C216  1   -0.184969    0.492173    0.211499    11.00000    0.03570    0.02396 =
         0.01892   -0.00495    0.00781   -0.00756
AFIX  43
H21H  2   -0.143836    0.469568    0.178208    11.00000   -1.20000
AFIX   0
C217  1   -0.113292    0.519809    0.272332    11.00000    0.02337    0.01337 =
         0.02069    0.00145    0.00396   -0.00205

HKLF 4


REM  CA2849Pt_a.res in P2(1)/c
REM R1 =  0.0211 for    8977 Fo > 4sig(Fo)  and  0.0276 for all   10176 data
REM    387 parameters refined using      0 restraints

END

WGHT      0.0157      6.6533

REM Highest difference peak  1.285,  deepest hole -1.297,  1-sigma level  0.130
Q1    1   0.1371  0.5370  0.3079  11.00000  0.05    1.29
Q2    1   0.6673  0.8493  0.4676  11.00000  0.05    1.11
Q3    1   0.1236  0.5533  0.3251  11.00000  0.05    1.10
Q4    1   0.6468  0.7517  0.1805  11.00000  0.05    0.90
Q5    1   0.6398  0.8027  0.4232  11.00000  0.05    0.86
Q6    1   0.0398  0.5356  0.2729  11.00000  0.05    0.78
Q7    1   0.0606  0.6634  0.3010  11.00000  0.05    0.68
Q8    1   0.0434  0.5601  0.3018  11.00000  0.05    0.67
Q9    1   0.7154  0.8548  0.4258  11.00000  0.05    0.62
Q10   1   0.7971  0.8284  0.4906  11.00000  0.05    0.61
Q11   1   0.6618  0.8354  0.3874  11.00000  0.05    0.60
Q12   1   0.7371  0.7831  0.3220  11.00000  0.05    0.58
Q13   1   0.0598  0.5030  0.3079  11.00000  0.05    0.57
Q14   1  -0.1328  0.5220  0.3102  11.00000  0.05    0.57
Q15   1   0.7085  0.7978  0.4104  11.00000  0.05    0.57
Q16   1   0.6972  0.6400  0.4388  11.00000  0.05    0.57
Q17   1   0.6767  0.9042  0.4400  11.00000  0.05    0.56
Q18   1   0.6753  0.7819  0.4403  11.00000  0.05    0.56
Q19   1   1.1218  0.8069  0.4524  11.00000  0.05    0.55
Q20   1   0.1037  0.5812  0.4783  11.00000  0.05    0.54
;
_shelx_res_checksum                     74008

_shelx_hkl_file                         
;
   1   0   0 1393.46   40.60
   1   0   0 1407.16   40.40
  -1   0   0 1307.97   41.40
  -2   0   0   60.29    3.40
  -2   0   0   65.99    2.90
   2   0   0   55.69    2.80
   2   0   0   64.99    2.60
  -2   0   0   62.39    2.90
   2   0   0   61.09    3.00
   2   0   0   58.99    3.00
   3   0   0 3071.59   92.49
   3   0   0 3001.30   91.59
  -3   0   0 3170.98   92.29
  -3   0   0 3154.18   92.29
   3   0   0 2898.81   92.19
   3   0   0 3129.19   92.59
  -3   0   0 3265.07   93.29
  -4   0   0 1358.56   43.70
  -4   0   0 1348.86   42.60
  -4   0   0 1373.86   42.50
   4   0   0 1412.96   43.10
   4   0   0 1374.46   42.90
  -4   0   0 1319.27   41.80
   4   0   0 1466.45   42.70
  -5   0   0 3304.67  100.19
  -5   0   0 3471.85  100.49
   5   0   0 3221.48  100.19
  -5   0   0 3420.46  101.79
  -5   0   0 3285.77   99.29
   5   0   0 3303.27  100.69
   5   0   0 3317.07  100.79
   6   0   0  231.18   10.40
  -6   0   0  228.88   11.40
  -6   0   0  235.78    9.90
  -6   0   0  239.08   10.10
   6   0   0  224.98    9.90
  -6   0   0  232.28    9.00
   6   0   0  211.68   10.10
  -7   0   0 1653.43   51.89
   7   0   0 1686.03   53.09
   7   0   0 1681.13   52.89
  -7   0   0 1635.64   52.29
   7   0   0 1592.14   52.19
  -7   0   0 1543.85   53.89
  -7   0   0 1694.33   50.89
   8   0   0 3490.15  106.29
  -8   0   0 3545.55  105.79
   8   0   0 3344.07  105.59
  -8   0   0 3430.46  105.09
  -8   0   0 3412.66  103.69
   8   0   0 3428.36  106.29
  -8   0   0 3447.56  107.99
  -9   0   0   51.49    7.70
   9   0   0   48.10    5.90
  -9   0   0   56.29    6.10
   9   0   0   42.80    5.70
  -9   0   0   53.19    5.40
  10   0   0   28.90    6.00
 -10   0   0   25.50    4.60
 -10   0   0   26.20    6.10
  10   0   0   22.20    5.00
  11   0   0  235.28   13.50
 -11   0   0  241.08   13.80
 -11   0   0  225.28   15.40
  11   0   0  257.47   14.60
  12   0   0  807.12   32.40
 -12   0   0  843.82   36.20
  12   0   0  885.41   34.00
  13   0   0  164.78   14.00
  13   0   0  193.38   14.50
 -13   0   0  183.18   16.30
 -14   0   0   81.69   12.70
  14   0   0   89.89   11.90
  15   0   0  319.57   20.70
  -1  -1   0 1530.95   46.40
   1  -1   0 1617.14   46.30
  -1  -1   0 1566.34   46.30
  -1  -1   0 1576.44   46.60
   1  -1   0 1508.55   46.30
  -1  -1   0 1575.94   45.90
   1   1   0 1511.95   46.30
  -1   1   0 1588.84   46.40
  -1   1   0 1547.85   46.20
  -1   1   0 1548.65   46.20
   1   1   0 1598.94   46.40
  -1   1   0 1552.74   46.50
   2  -1   0 2537.55   73.69
  -2  -1   0 2491.85   73.29
   2  -1   0 2505.65   73.39
  -2  -1   0 2449.55   73.89
  -2  -1   0 2475.45   73.29
   2  -1   0 2352.56   73.19
   2  -1   0 2418.26   72.59
  -2  -1   0 2492.35   72.89
  -2   1   0 2414.16   73.69
  -2   1   0 2542.95   73.29
   2   1   0 2473.35   73.39
   2   1   0 2421.56   73.39
   2   1   0 2439.66   73.49
  -2   1   0 2525.15   73.59
   3  -1   0  609.74   18.90
  -3  -1   0  609.84   19.80
  -3  -1   0  633.44   20.80
   3  -1   0  594.14   19.70
  -3  -1   0  642.94   19.70
   3  -1   0  643.24   20.30
  -3  -1   0  603.94   19.40
   3  -1   0  592.74   20.00
   3   1   0  635.64   20.00
  -3   1   0  634.84   20.60
   3   1   0  630.64   20.00
  -3   1   0  585.04   19.70
  -3   1   0  625.54   20.10
   4  -1   0  379.66   13.50
  -4  -1   0  359.96   12.50
   4  -1   0  373.86   12.90
   4  -1   0  337.07   13.00
  -4  -1   0  358.66   13.80
   4  -1   0  359.56   11.80
  -4  -1   0  358.36   12.40
   4   1   0  354.56   13.00
   4   1   0  354.76   13.10
  -4   1   0  374.06   13.80
  -4   1   0  370.56   13.20
   4   1   0  362.46   13.00
   5  -1   0 1924.61   59.79
  -5  -1   0 1929.51   60.49
   5  -1   0 2065.09   61.89
   5  -1   0 2024.10   61.19
   5  -1   0 2090.79   61.69
  -5  -1   0 1960.80   61.09
  -5  -1   0 2050.09   60.69
  -5  -1   0 1986.00   62.69
  -5   1   0 2023.00   62.49
  -5   1   0 1990.80   61.19
   5   1   0 1989.50   61.59
  -5   1   0 1994.50   61.39
   5   1   0 1854.21   61.19
   5   1   0 2005.40   61.59
  -6  -1   0  317.17   12.40
   6  -1   0  298.27   12.70
  -6  -1   0  292.77   13.50
   6  -1   0  309.67   12.30
  -6  -1   0  294.17   11.40
  -6  -1   0  305.57   11.60
   6   1   0  296.27   12.30
   6   1   0  318.17   12.70
   6   1   0  280.97   12.30
  -6   1   0  280.57   13.30
  -6   1   0  312.67   12.40
  -6   1   0  305.17   10.90
  -6   1   0  305.47   12.30
   7  -1   0  877.71   29.90
  -7  -1   0  798.12   31.30
  -7  -1   0  875.81   29.20
   7  -1   0  893.41   30.40
  -7  -1   0  904.11   29.00
   7  -1   0  879.71   30.60
  -7  -1   0  876.21   29.90
  -7   1   0  881.51   30.00
  -7   1   0  900.61   28.20
   7   1   0  927.31   30.70
   7   1   0  874.41   30.10
   7   1   0  881.31   30.50
  -7   1   0  876.71   31.70
  -7   1   0  856.71   29.90
   8  -1   0  114.49    7.90
   8  -1   0  116.79    8.10
  -8  -1   0  128.59    9.30
  -8  -1   0  119.79    6.70
  -8  -1   0  130.49    7.80
   8  -1   0  115.89    7.70
  -8  -1   0  125.39    7.20
  -8   1   0  123.09    7.70
  -8   1   0  127.99    7.90
   8   1   0  130.19    8.10
   8   1   0  127.19    8.40
   8   1   0  120.99    8.30
  -8   1   0  119.89    9.40
  -8   1   0  114.69    6.20
  -9  -1   0   34.30    6.10
   9  -1   0   40.70    6.20
  -9  -1   0   36.80    5.20
  -9  -1   0   35.10    4.90
   9  -1   0   39.50    5.40
  -9   1   0   45.70    7.00
  -9   1   0   39.70    5.20
  -9   1   0   39.50    5.60
   9   1   0   44.50    6.10
   9   1   0   41.80    5.60
 -10  -1   0  724.83   30.80
  10  -1   0  796.52   29.80
 -10  -1   0  822.92   27.70
  10  -1   0  746.03   28.40
 -10   1   0  765.32   31.10
  10   1   0  784.22   29.00
  10   1   0  724.53   28.90
 -10   1   0  734.53   28.00
  11  -1   0    1.50    4.20
 -11  -1   0    6.00    5.00
  11  -1   0   -4.00    3.20
 -11   1   0   -0.90    5.00
  11   1   0    2.20    4.00
  11   1   0    2.30    3.90
 -11   1   0    2.20    3.40
 -12  -1   0   47.30    9.50
  12  -1   0   47.60    8.10
  12  -1   0   42.60    6.90
  12   1   0   45.80    7.40
 -12   1   0   45.30    9.40
  12   1   0   39.30    7.00
 -13  -1   0  385.86   22.90
  13  -1   0  380.06   20.50
  13   1   0  351.36   19.20
 -13   1   0  358.66   21.70
  13   1   0  398.76   20.40
  14  -1   0   -3.60    5.80
 -14  -1   0    3.40    6.80
 -14   1   0   13.70    8.30
  14   1   0    5.70    6.30
  15  -1   0   68.99   11.40
  15   1   0   96.59   12.70
   0  -2   0   28.80    1.70
   0  -2   0   29.10    1.50
   0   2   0   23.90    1.50
   0   2   0   31.60    1.80
   0   2   0   27.30    1.70
   0   2   0   28.40    1.60
   1  -2   0 1818.62   53.69
   1  -2   0 1795.12   53.09
  -1  -2   0 1726.53   53.19
  -1  -2   0 1802.92   53.29
  -1  -2   0 1776.02   53.49
   1  -2   0 1842.72   53.19
  -1   2   0 1792.72   53.19
  -1   2   0 1826.62   52.89
   1   2   0 1739.83   53.19
  -1   2   0 1796.02   53.19
  -1   2   0 1768.22   53.49
   1   2   0 1712.33   53.19
   1   2   0 1833.22   52.69
   1   2   0 1787.02   53.49
  -2  -2   0  264.37    9.80
   2  -2   0  278.77    9.80
  -2  -2   0  270.77    8.50
   2  -2   0  274.27    8.60
   2  -2   0  268.07    9.30
  -2  -2   0  272.37    9.60
  -2  -2   0  275.57    9.30
   2   2   0  271.87    9.60
   2   2   0  255.27    9.40
  -2   2   0  282.07    9.50
  -2   2   0  278.87    9.30
  -2   2   0  265.47    9.20
   2   2   0  270.57    9.30
  -2   2   0  276.97    9.80
   3  -2   0  233.58    8.90
   3  -2   0  214.98    8.20
  -3  -2   0  213.28    8.30
   3  -2   0  223.38    8.50
   3  -2   0  229.78    7.30
  -3  -2   0  218.88    9.00
  -3  -2   0  213.78    8.20
  -3  -2   0  222.58    7.50
   3   2   0  206.18    8.40
  -3   2   0  228.88    8.80
   3   2   0  240.48    8.70
  -3   2   0  221.28    8.30
   3   2   0  227.58    8.40
  -3   2   0  222.68    8.70
   4  -2   0   79.19    4.90
  -4  -2   0   89.99    4.00
   4  -2   0   87.99    4.50
  -4  -2   0   87.49    4.60
   4  -2   0   85.89    4.80
  -4  -2   0   87.49    4.70
   4  -2   0   86.59    3.60
   4   2   0   82.69    4.80
  -4   2   0   84.29    4.60
  -4   2   0   86.69    5.30
   4   2   0   86.89    4.70
   4   2   0   89.99    5.00
   5  -2   0   45.60    4.40
  -5  -2   0   56.29    4.00
  -5  -2   0   47.50    4.60
  -5  -2   0   53.29    3.30
   5  -2   0   45.70    2.70
   5  -2   0   50.69    3.90
  -5  -2   0   52.89    4.00
   5  -2   0   49.99    4.10
  -5   2   0   51.49    4.00
  -5   2   0   48.30    4.30
   5   2   0   46.50    4.20
   5   2   0   46.70    3.90
   5   2   0   45.20    4.00
  -5   2   0   44.30    4.50
   6  -2   0 1301.47   42.10
  -6  -2   0 1359.46   42.00
   6  -2   0 1295.17   40.30
  -6  -2   0 1378.66   44.30
  -6  -2   0 1288.27   42.20
  -6  -2   0 1331.97   41.20
   6  -2   0 1314.87   42.60
   6  -2   0 1336.27   43.20
   6   2   0 1327.77   42.70
   6   2   0 1304.27   42.50
   6   2   0 1327.07   42.90
  -6   2   0 1362.16   42.40
  -6   2   0 1298.07   43.60
  -6   2   0 1276.97   42.70
   7  -2   0  144.29    8.50
  -7  -2   0  148.89    8.10
  -7  -2   0  157.08    7.20
  -7  -2   0  138.59    7.40
  -7  -2   0  124.99    8.90
   7  -2   0  148.39    8.00
  -7   2   0  153.98    8.10
   7   2   0  130.49    8.20
  -7   2   0  141.59    8.20
   7   2   0  129.09    8.00
   7   2   0  143.29    8.30
  -7   2   0  149.19    6.30
  -7   2   0  135.39    8.80
  -8  -2   0   61.99    5.00
   8  -2   0   68.49    6.70
  -8  -2   0   66.49    5.30
   8  -2   0   54.69    5.50
  -8  -2   0   55.09    6.80
  -8  -2   0   64.99    5.90
   8   2   0   64.89    6.00
   8   2   0   68.79    5.90
  -8   2   0   58.79    6.70
  -8   2   0   67.29    5.90
   8   2   0   61.49    6.20
  -8   2   0   65.59    6.00
  -9  -2   0  132.89    7.80
  -9  -2   0  138.79    8.10
   9  -2   0  130.09    9.30
  -9  -2   0  137.19   10.80
   9  -2   0  143.59    9.00
  -9   2   0  147.99    9.20
  -9   2   0  141.19    9.20
   9   2   0  146.39    9.50
   9   2   0  134.69    9.20
  -9   2   0  144.89   10.80
 -10  -2   0   10.00    5.30
  10  -2   0    9.80    3.90
  10  -2   0    3.70    3.80
 -10   2   0    7.90    3.70
 -10   2   0    3.80    3.40
 -10   2   0    5.00    4.80
  10   2   0   10.60    4.30
  10   2   0    2.90    3.50
 -11  -2   0  302.77   18.50
  11  -2   0  308.27   16.80
  11  -2   0  301.77   15.50
 -11   2   0  284.77   17.50
  11   2   0  326.17   16.30
 -11   2   0  317.27   15.70
  11   2   0  338.87   16.50
  12  -2   0   -2.60    4.50
  12  -2   0   -3.20    3.80
 -12  -2   0    2.80    5.50
 -12   2   0   -2.30    5.30
  12   2   0    4.80    4.30
 -12   2   0    1.90    4.00
  12   2   0    0.40    4.80
  13  -2   0   39.40    8.00
 -13  -2   0   40.90    9.20
 -13   2   0   43.40    9.80
  13   2   0   60.69    8.80
  13   2   0   47.20    8.10
  14  -2   0  207.18   16.10
 -14  -2   0  198.08   18.10
  14   2   0  169.38   13.90
 -14   2   0  187.08   17.40
 -15   2   0   -1.50    9.20
   0  -3   0    2.10    0.90
   0  -3   0    2.20    0.80
   0  -3   0    2.70    0.50
   0   3   0    3.40    1.20
   0   3   0    2.60    0.90
   0   3   0    2.40    1.00
   0   3   0    2.50    1.00
   1  -3   0  217.68    8.50
   1  -3   0  226.68    7.80
  -1  -3   0  219.88    8.30
  -1  -3   0  242.28    7.80
  -1  -3   0  223.28    7.90
   1  -3   0  236.48    8.10
   1   3   0  218.08    7.90
  -1   3   0  228.08    8.30
  -1   3   0  227.08    7.20
   1   3   0  228.38    8.10
  -1   3   0  231.08    8.00
   1   3   0  221.48    8.30
   1   3   0  222.08    7.50
  -1   3   0  225.98    8.10
   2  -3   0   21.20    2.40
   2  -3   0   21.60    1.90
   2  -3   0   22.80    1.80
  -2  -3   0   19.70    2.40
  -2  -3   0   22.20    2.00
  -2  -3   0   20.50    2.30
   2   3   0   24.20    2.20
   2   3   0   19.80    2.30
  -2   3   0   21.00    1.90
  -2   3   0   24.20    2.10
   2   3   0   22.60    1.40
  -2   3   0   24.30    2.60
  -2   3   0   19.00    1.90
   3  -3   0   32.70    1.80
   3  -3   0   30.70    2.60
  -3  -3   0   24.20    2.30
  -3  -3   0   29.90    1.70
  -3  -3   0   24.70    2.50
  -3  -3   0   28.00    2.90
   3  -3   0   28.30    2.80
   3   3   0   25.00    2.80
   3   3   0   24.60    2.30
  -3   3   0   27.50    2.40
  -3   3   0   24.70    2.90
   3   3   0   27.50    2.60
  -3   3   0   31.40    2.40
  -3   3   0   27.90    2.70
   4  -3   0  244.78    8.20
   4  -3   0  235.98   10.10
  -4  -3   0  258.47   10.70
   4  -3   0  239.48    9.40
   4  -3   0  260.07    9.80
  -4  -3   0  246.18    9.80
  -4  -3   0  236.68    8.30
  -4  -3   0  248.18    9.60
   4   3   0  242.48    9.90
  -4   3   0  246.78    9.60
   4   3   0  233.48    9.90
   4   3   0  228.38    9.40
  -4   3   0  236.68    9.90
  -4   3   0  243.08   10.30
   5  -3   0   29.40    2.10
  -5  -3   0   33.40    4.10
   5  -3   0   29.70    3.20
  -5  -3   0   32.60    2.40
   5  -3   0   34.00    3.50
  -5  -3   0   37.40    3.60
  -5  -3   0   28.20    3.20
   5  -3   0   31.20    3.90
   5   3   0   25.30    3.20
  -5   3   0   29.40    3.30
  -5   3   0   30.00    3.80
   5   3   0   30.30    3.60
   5   3   0   31.50    3.20
  -5   3   0   27.00    3.50
  -6  -3   0   15.80    2.80
   6  -3   0   14.50    3.30
   6  -3   0   20.70    3.50
  -6  -3   0   14.50    2.20
  -6  -3   0   17.30    2.90
   6  -3   0   20.00    2.00
  -6  -3   0   15.90    3.60
   6  -3   0   16.30    2.90
  -6   3   0   11.10    2.50
  -6   3   0   12.80    3.10
   6   3   0   17.60    3.00
   6   3   0   24.20    3.70
   6   3   0   13.50    2.90
  -6   3   0   16.30    3.20
  -7  -3   0    2.30    2.90
  -7  -3   0    8.90    2.10
   7  -3   0   11.90    1.70
  -7  -3   0    1.10    2.10
  -7  -3   0    2.20    2.20
   7  -3   0    4.30    2.20
   7  -3   0    1.50    2.20
   7  -3   0   10.50    3.30
  -7   3   0    5.40    2.40
  -7   3   0    8.80    3.10
   7   3   0   11.00    3.10
  -7   3   0    8.10    2.70
   7   3   0    2.10    2.20
   7   3   0    4.10    2.40
  -8  -3   0   44.40    4.10
  -8  -3   0   51.79    5.10
  -8  -3   0   51.69    5.50
  -8  -3   0   48.50    6.40
   8  -3   0   49.30    5.30
   8  -3   0   49.20    5.80
  -8   3   0   56.99    5.90
   8   3   0   50.59    5.80
  -8   3   0   40.60    5.20
  -8   3   0   41.60    6.30
   8   3   0   44.00    5.20
   8   3   0   48.80    6.00
   9  -3   0   32.70    4.80
  -9  -3   0   40.70    6.60
   9  -3   0   37.70    5.80
  -9  -3   0   33.20    4.90
  -9   3   0   40.60    6.70
  -9   3   0   28.40    5.20
   9   3   0   39.80    6.00
  -9   3   0   28.80    4.60
   9   3   0   37.10    5.40
   9   3   0   19.60    4.30
  10  -3   0   12.50    3.90
  10  -3   0   13.20    4.50
 -10  -3   0   19.20    6.10
 -10   3   0   14.50    5.60
  10   3   0   20.50    4.70
  10   3   0   13.70    4.20
 -10   3   0   16.60    4.70
 -10   3   0   12.50    4.10
 -11  -3   0   38.90    7.80
  11  -3   0   22.00    5.30
  11  -3   0   21.60    5.70
  11   3   0    6.50    4.40
  11   3   0   12.20    5.10
 -11   3   0   22.00    6.30
 -11   3   0   27.10    5.70
  12  -3   0   -5.90    3.60
  12  -3   0    2.20    5.00
 -12  -3   0    7.90    6.40
  12   3   0    0.70    4.10
  12   3   0    2.10    4.40
 -12   3   0   -3.90    5.10
 -12   3   0   -3.20    3.70
 -13  -3   0    4.00    7.00
  13  -3   0    0.40    5.70
 -13   3   0    2.20    6.00
  13   3   0    0.20    4.70
  13   3   0    5.20    5.30
 -14  -3   0   -0.70    6.30
  14  -3   0   -6.00    5.50
 -14   3   0   -3.20    6.60
  14   3   0    2.20    6.00
   0  -4   0   90.19    4.00
   0  -4   0   87.39    3.00
   0  -4   0   88.99    4.40
   0   4   0   89.79    4.30
   0   4   0   83.49    4.10
   0   4   0   83.89    4.10
   0   4   0   83.69    4.50
  -1  -4   0  522.15   16.80
   1  -4   0  519.95   16.00
  -1  -4   0  480.05   15.60
   1  -4   0  511.25   17.00
  -1  -4   0  491.55   16.00
   1  -4   0  471.15   16.20
  -1   4   0  488.65   14.80
   1   4   0  477.95   16.50
  -1   4   0  481.45   16.30
   1   4   0  491.85   16.20
   1   4   0  507.35   15.70
   1   4   0  488.45   16.40
  -1   4   0  472.75   16.10
   2  -4   0  535.55   17.20
  -2  -4   0  550.14   17.50
  -2  -4   0  531.75   17.30
  -2  -4   0  520.05   17.90
   2  -4   0  529.45   18.20
   2  -4   0  524.85   17.10
   2   4   0  525.05   17.90
   2   4   0  534.95   17.40
  -2   4   0  495.95   17.80
   2   4   0  532.65   16.40
  -2   4   0  513.05   17.30
   2   4   0  515.35   17.40
  -2   4   0  521.65   16.60
  -2   4   0  521.95   17.30
   3  -4   0  313.67   11.20
  -3  -4   0  328.87   12.00
   3  -4   0  306.07   10.30
   3  -4   0  322.97   12.10
  -3  -4   0  310.67   11.20
  -3  -4   0  297.17   11.70
   3   4   0  293.57   11.70
   3   4   0  305.57   11.20
  -3   4   0  305.57   11.00
   3   4   0  305.87    9.90
   3   4   0  291.97   11.30
  -3   4   0  288.07   11.00
  -3   4   0  300.87   11.10
  -3   4   0  314.77   12.10
  -4  -4   0   32.20    3.50
   4  -4   0   27.00    3.40
  -4  -4   0   27.70    3.40
  -4  -4   0   25.00    2.90
  -4  -4   0   29.70    2.00
   4  -4   0   30.30    2.10
   4  -4   0   36.30    3.30
   4   4   0   33.10    3.20
  -4   4   0   28.90    3.00
  -4   4   0   32.30    3.00
  -4   4   0   33.30    3.30
   4   4   0   31.20    3.50
  -4   4   0   26.00    3.30
   4   4   0   29.40    3.20
  -5  -4   0    0.20    1.90
  -5  -4   0    0.00    1.60
   5  -4   0    1.30    0.90
   5  -4   0    2.30    1.50
  -5  -4   0    2.50    1.00
  -5  -4   0    1.80    1.60
   5  -4   0    0.70    1.90
   5  -4   0    1.40    1.70
  -5   4   0    0.80    1.70
   5   4   0    1.90    1.80
   5   4   0    2.40    1.60
   5   4   0    0.60    1.90
  -5   4   0    4.40    1.90
  -5   4   0    2.10    1.90
   6  -4   0 1018.40   34.80
   6  -4   0 1003.50   31.30
  -6  -4   0  993.90   33.90
   6  -4   0 1080.09   33.70
   6  -4   0 1043.30   34.10
  -6  -4   0 1024.00   31.80
  -6  -4   0 1024.20   33.70
  -6  -4   0 1019.80   35.40
   6   4   0 1003.90   34.30
  -6   4   0 1021.10   34.80
  -6   4   0 1022.10   34.70
   6   4   0 1018.80   34.50
  -6   4   0  979.10   33.70
   6   4   0 1036.10   33.90
  -7  -4   0  161.18   10.50
   7  -4   0  178.78    6.90
  -7  -4   0  171.38    9.30
   7  -4   0  197.48   10.80
   7  -4   0  185.18   10.10
  -7  -4   0  173.58    9.20
   7  -4   0  197.78    9.30
  -7  -4   0  169.18    7.40
   7   4   0  176.28    9.60
  -7   4   0  190.08    9.50
  -7   4   0  166.98    9.80
  -7   4   0  173.18    9.90
   7   4   0  179.48    9.40
   7   4   0  174.18    9.80
  -8  -4   0    4.30    3.60
   8  -4   0    2.40    2.60
   8  -4   0    5.60    3.50
  -8  -4   0    4.50    1.90
  -8  -4   0    5.70    2.80
   8   4   0    1.90    2.80
   8   4   0   10.20    3.50
  -8   4   0    5.60    3.00
  -8   4   0    1.20    2.90
   8   4   0    2.20    2.60
  -8   4   0    5.00    3.30
   9  -4   0  279.17   13.20
   9  -4   0  265.27   14.20
  -9  -4   0  261.67   15.00
  -9  -4   0  279.07   13.00
  -9   4   0  277.37   13.90
   9   4   0  276.47   13.70
  -9   4   0  230.98   13.90
  -9   4   0  276.37   13.50
   9   4   0  271.07   14.00
  10  -4   0    2.90    3.30
  10  -4   0    0.90    4.10
 -10  -4   0    0.70    4.10
 -10   4   0    0.80    3.20
  10   4   0   -0.80    2.90
  10   4   0    1.80    3.80
 -10   4   0    5.80    4.30
 -10   4   0   -1.40    3.50
 -11  -4   0  203.68   15.10
  11  -4   0  183.38   11.70
  11  -4   0  171.58   12.60
  11   4   0  182.88   12.40
  11   4   0  193.08   12.90
 -11   4   0  221.78   14.90
 -11   4   0  196.48   12.40
 -12  -4   0    5.10    6.30
  12  -4   0    1.60    4.00
  12  -4   0   -7.00    4.60
 -12   4   0    6.10    4.90
  12   4   0    0.60    4.00
 -12   4   0   -6.60    5.30
  12   4   0   -0.20    4.50
 -13  -4   0   27.00    8.70
  13  -4   0   29.10    7.30
 -13   4   0   33.00    7.20
  13   4   0   14.20    6.70
  13   4   0   32.90    7.70
 -13   4   0   30.20    7.90
  14  -4   0  201.78   16.50
 -14  -4   0  201.08   18.40
  14   4   0  213.98   15.90
 -14   4   0  203.78   17.90
   0  -5   0    0.20    1.00
   0  -5   0    0.20    0.50
   0  -5   0    0.70    1.30
   0  -5   0    0.60    1.20
   0   5   0    0.50    1.10
   0   5   0    4.20    1.50
   0   5   0   -0.60    1.20
   0   5   0    3.30    1.20
   1  -5   0 1062.59   36.20
  -1  -5   0 1150.38   35.20
  -1  -5   0 1144.39   34.50
   1  -5   0 1129.09   35.50
   1  -5   0 1184.98   35.70
  -1  -5   0 1120.49   36.00
   1   5   0 1169.18   35.80
   1   5   0 1126.19   34.80
   1   5   0 1111.39   35.30
  -1   5   0 1101.69   35.70
  -1   5   0 1184.88   35.50
  -1   5   0 1122.69   35.60
   1   5   0 1127.89   35.80
  -2  -5   0  117.19    5.60
  -2  -5   0  133.09    5.80
   2  -5   0  128.09    5.60
   2  -5   0  130.89    5.90
   2  -5   0  127.09    6.60
  -2  -5   0  128.09    6.50
   2   5   0  116.59    6.20
   2   5   0  131.39    6.00
  -2   5   0  125.89    6.50
   2   5   0  133.59    6.10
  -2   5   0  127.79    4.80
  -2   5   0  128.29    5.90
  -2   5   0  128.39    5.80
   2   5   0  124.49    5.00
  -3  -5   0   53.19    4.40
   3  -5   0   60.69    3.50
  -3  -5   0   64.59    4.40
   3  -5   0   52.69    4.40
   3  -5   0   57.09    3.80
  -3  -5   0   56.99    3.80
  -3   5   0   57.69    3.90
   3   5   0   56.49    4.30
  -3   5   0   64.39    4.00
   3   5   0   61.99    3.00
   3   5   0   60.99    4.00
   3   5   0   58.29    4.10
  -3   5   0   56.09    4.40
  -3   5   0   66.49    3.70
   4  -5   0 2087.69   64.29
  -4  -5   0 2099.49   64.09
  -4  -5   0 2062.29   62.99
   4  -5   0 2109.89   63.09
   4  -5   0 2025.30   61.59
  -4  -5   0 2029.90   63.89
   4   5   0 2045.20   63.39
   4   5   0 1994.70   62.99
   4   5   0 2022.70   63.89
  -4   5   0 1985.10   62.89
  -4   5   0 2132.09   63.09
   4   5   0 2009.70   61.19
  -4   5   0 2100.49   64.29
  -4   5   0 2028.80   63.09
  -5  -5   0    6.50    2.00
   5  -5   0    7.60    1.40
   5  -5   0    5.60    2.70
   5  -5   0    7.40    2.10
   5  -5   0    7.20    2.20
  -5  -5   0    0.50    1.80
  -5  -5   0    6.20    2.70
  -5   5   0    7.60    2.10
  -5   5   0    6.20    2.00
   5   5   0    7.00    2.80
   5   5   0    3.40    2.00
  -5   5   0    8.30    2.50
   5   5   0    6.90    2.20
   5   5   0    6.90    1.30
  -5   5   0    2.90    2.20
   6  -5   0   78.39    3.80
  -6  -5   0   73.59    5.40
   6  -5   0   71.09    5.40
  -6  -5   0   75.79    3.90
   6  -5   0   78.29    6.30
  -6  -5   0   67.89    6.50
   6  -5   0   79.29    5.80
  -6  -5   0   68.89    5.80
  -6   5   0   81.29    6.50
  -6   5   0   78.99    5.70
   6   5   0   83.89    5.70
   6   5   0   76.49    6.10
  -6   5   0   77.19    6.00
   6   5   0   81.29    6.40
  -7  -5   0  424.86   18.40
  -7  -5   0  426.56   14.30
   7  -5   0  399.66   17.70
  -7  -5   0  411.56   17.00
  -7  -5   0  410.26   16.50
   7  -5   0  412.86   16.40
  -7   5   0  416.06   17.60
   7   5   0  447.26   17.60
  -7   5   0  430.86   16.90
   7   5   0  411.16   16.70
   7   5   0  408.26   17.40
  -7   5   0  379.46   17.30
  -8  -5   0  349.67   15.20
   8  -5   0  365.76   15.00
  -8  -5   0  344.87   16.70
   8  -5   0  333.27   16.20
  -8   5   0  343.27   15.20
   8   5   0  333.37   15.90
   8   5   0  359.66   15.90
  -8   5   0  319.37   15.70
  -8   5   0  343.47   16.10
   8   5   0  312.57   14.80
  -9  -5   0  356.76   18.20
   9  -5   0  354.06   17.70
  -9  -5   0  339.37   16.10
   9  -5   0  338.17   15.90
   9   5   0  409.06   17.80
  -9   5   0  368.46   17.70
   9   5   0  381.16   16.80
  -9   5   0  371.06   17.40
   9   5   0  385.86   17.60
  -9   5   0  365.46   16.50
  10  -5   0  106.09    8.70
 -10  -5   0  109.69    9.00
  10  -5   0  106.29    9.60
 -10  -5   0  118.29   11.30
 -10   5   0   98.89    9.10
  10   5   0  104.09    9.10
  10   5   0  109.19    9.30
 -10   5   0  110.09    9.00
 -10   5   0  100.99   10.10
  11  -5   0  182.08   13.60
  11  -5   0  203.08   12.20
 -11  -5   0  178.48   14.10
  11   5   0  200.08   13.50
 -11   5   0  190.78   13.20
 -11   5   0  196.48   14.30
  11   5   0  193.98   12.70
  12  -5   0  200.88   15.00
  12  -5   0  171.88   12.40
 -12  -5   0  195.48   15.30
 -12   5   0  209.68   15.60
  12   5   0  213.58   13.90
  12   5   0  198.08   14.20
 -12   5   0  183.78   13.00
 -13  -5   0  227.28   17.90
  13  -5   0  198.78   15.20
 -13   5   0  207.58   16.70
  13   5   0  216.18   15.00
 -13   5   0  201.58   14.70
  13   5   0  184.88   14.90
 -14  -5   0    2.50    7.80
  14  -5   0    6.10    7.10
 -14   5   0   -0.10    6.80
  14   5   0   -5.80    5.80
   0  -6   0 5400.16  160.48
   0  -6   0 5813.52  162.48
   0  -6   0 5530.55  160.98
   0  -6   0 5392.26  158.08
   0   6   0 5309.07  159.88
   0   6   0 5390.26  160.08
   0   6   0 5026.20  160.48
   0   6   0 5232.58  160.28
  -1  -6   0   94.09    4.80
   1  -6   0   89.39    5.20
  -1  -6   0   95.99    4.10
   1  -6   0   92.39    5.80
  -1  -6   0   94.39    5.60
  -1   6   0   82.19    4.90
  -1   6   0   80.79    4.90
  -1   6   0   87.59    5.20
   1   6   0   90.99    5.40
   1   6   0   78.59    4.80
   1   6   0   92.79    4.50
   1   6   0   95.59    5.40
   2  -6   0   93.89    5.90
  -2  -6   0   89.39    5.00
  -2  -6   0   95.09    4.90
   2  -6   0  111.19    5.10
   2  -6   0  108.89    5.40
  -2  -6   0   87.29    5.70
   2   6   0   91.59    5.20
   2   6   0   86.29    5.50
  -2   6   0   96.49    5.20
  -2   6   0   95.59    5.30
  -2   6   0  108.29    5.90
  -2   6   0   99.19    3.80
   2   6   0   95.89    5.50
   2   6   0   90.09    4.40
  -3  -6   0 1699.43   51.69
   3  -6   0 1746.53   53.09
   3  -6   0 1682.43   51.09
  -3  -6   0 1684.93   52.59
  -3  -6   0 1611.04   51.29
   3  -6   0 1637.94   51.19
  -3   6   0 1661.83   52.69
  -3   6   0 1656.63   50.39
   3   6   0 1655.13   51.79
  -3   6   0 1678.03   51.59
   3   6   0 1630.24   49.99
   3   6   0 1603.84   52.39
   3   6   0 1646.04   51.69
  -3   6   0 1643.54   51.59
   4  -6   0  246.98    9.40
   4  -6   0  240.58   10.20
  -4  -6   0  238.18   10.90
   4  -6   0  249.08   11.50
  -4  -6   0  268.27   10.50
  -4  -6   0  248.68   11.20
  -4   6   0  252.37   10.40
   4   6   0  247.68    8.70
   4   6   0  249.68   10.70
  -4   6   0  251.47   10.00
  -4   6   0  243.68   10.30
   4   6   0  257.47   10.60
   4   6   0  239.18   11.10
  -4   6   0  248.28   11.50
  -5  -6   0 1131.49   36.70
  -5  -6   0 1100.39   36.60
  -5  -6   0 1127.29   35.50
   5  -6   0 1142.59   37.20
   5  -6   0 1032.80   33.50
   5  -6   0 1109.69   35.50
  -5   6   0 1090.19   35.40
  -5   6   0 1061.49   36.80
   5   6   0 1048.10   35.90
   5   6   0 1048.00   35.40
  -5   6   0 1095.29   35.40
  -5   6   0 1074.89   35.50
   5   6   0 1054.19   36.50
   5   6   0 1063.49   33.10
   6  -6   0  271.57   13.40
  -6  -6   0  293.87   13.60
   6  -6   0  280.47    9.90
  -6  -6   0  274.17   12.00
   6  -6   0  276.27   12.00
  -6  -6   0  312.37   13.30
  -6   6   0  285.17   12.50
   6   6   0  267.57   12.10
  -6   6   0  266.57   13.10
   6   6   0  261.37   12.90
  -6   6   0  278.77   12.20
   6   6   0  257.97    9.70
   6   6   0  280.17   12.80
   7  -6   0  448.26   17.00
  -7  -6   0  406.66   18.30
   7  -6   0  393.16   17.90
  -7  -6   0  410.86   17.50
   7   6   0  386.06   17.40
   7   6   0  434.76   17.70
  -7   6   0  398.86   17.90
   7   6   0  425.06   17.00
  -7   6   0  404.76   16.90
  -7   6   0  423.56   17.50
  -8  -6   0 1702.93   54.89
   8  -6   0 1570.64   53.69
   8  -6   0 1655.63   55.99
  -8  -6   0 1629.74   56.29
  -8   6   0 1620.74   55.19
   8   6   0 1709.43   55.79
   8   6   0 1728.53   55.49
  -8   6   0 1740.63   54.69
  -8   6   0 1635.34   55.69
   8   6   0 1644.84   54.29
  -9  -6   0   35.40    6.60
  -9  -6   0   40.70    6.20
   9  -6   0   57.49    6.30
   9  -6   0   44.80    6.90
   9   6   0   56.99    7.20
  -9   6   0   55.49    6.70
   9   6   0   54.19    6.60
   9   6   0   42.40    6.80
  -9   6   0   49.70    7.10
  -9   6   0   45.00    6.80
  10  -6   0   16.30    5.30
 -10  -6   0   19.30    5.10
  10  -6   0   24.20    5.00
 -10  -6   0   12.50    5.90
  10   6   0   29.60    6.20
 -10   6   0   26.20    5.80
  10   6   0   23.70    5.60
 -10   6   0   25.70    5.50
 -10   6   0   26.50    6.40
 -11  -6   0  342.97   19.60
  11  -6   0  357.56   19.30
  11  -6   0  328.47   16.80
 -11   6   0  325.17   18.60
 -11   6   0  348.67   18.50
  11   6   0  355.66   17.70
  11   6   0  321.57   18.10
  12  -6   0  275.57   17.80
 -12  -6   0  268.87   18.80
 -12   6   0  296.77   18.30
  12   6   0  244.68   15.70
 -12   6   0  281.67   16.60
  12   6   0  284.67   17.10
 -13  -6   0   80.19   12.20
  13  -6   0   96.99   12.50
  13   6   0  100.89   11.40
  13   6   0   84.29   11.60
 -13   6   0   80.89   12.10
 -13   6   0   99.69   11.70
 -14  -6   0   96.39   13.60
  14  -6   0   61.29   10.40
 -14   6   0   69.39   11.70
  14   6   0   57.49   14.40
 -14   6   0   58.39    9.70
   0  -7   0    2.20    2.10
   0  -7   0    2.30    0.60
   0  -7   0    1.20    1.60
   0   7   0   -0.10    1.40
   0   7   0    2.30    1.60
   0   7   0    2.20    1.60
  -1  -7   0  667.83   22.20
   1  -7   0  705.13   23.90
  -1  -7   0  668.13   21.00
   1  -7   0  666.43   22.90
  -1  -7   0  659.33   23.30
  -1   7   0  646.74   22.90
   1   7   0  667.93   22.60
   1   7   0  663.13   23.20
   1   7   0  692.13   22.10
  -1   7   0  685.43   22.80
  -1   7   0  644.54   22.80
   1   7   0  655.93   23.10
  -2  -7   0 3745.93  112.29
   2  -7   0 4063.99  114.39
  -2  -7   0 3551.74  113.49
   2  -7   0 3685.73  112.69
  -2  -7   0 3842.22  111.79
   2   7   0 3704.73  113.49
   2   7   0 3764.52  111.59
  -2   7   0 3804.02  113.49
   2   7   0 3608.64  112.59
  -2   7   0 3766.52  112.69
  -2   7   0 3711.73  112.89
  -2   7   0 3787.62  109.89
   2   7   0 3612.94  112.89
   3  -7   0 1362.36   45.90
   3  -7   0 1422.76   44.00
  -3  -7   0 1424.16   44.30
   3  -7   0 1468.65   44.30
  -3  -7   0 1375.76   44.20
  -3  -7   0 1385.96   45.60
  -3   7   0 1424.96   45.70
  -3   7   0 1393.36   42.70
   3   7   0 1407.96   42.80
   3   7   0 1345.47   44.60
   3   7   0 1368.36   44.60
  -3   7   0 1452.95   44.60
   3   7   0 1370.46   45.40
  -3   7   0 1430.56   44.70
  -4  -7   0    2.80    1.80
   4  -7   0    2.20    2.40
  -4  -7   0    0.40    1.70
  -4  -7   0    1.40    2.50
   4  -7   0    0.70    1.40
   4  -7   0    1.60    1.60
   4   7   0    3.40    1.90
  -4   7   0    1.30    1.80
   4   7   0    0.00    2.10
   4   7   0    1.60    1.90
  -4   7   0    0.60    1.80
   4   7   0    0.70    1.00
  -4   7   0    2.30    2.10
  -4   7   0    3.90    1.60
  -5  -7   0 2808.52   85.29
   5  -7   0 2782.02   85.19
  -5  -7   0 2833.22   86.39
  -5  -7   0 2749.62   86.59
   5  -7   0 2744.23   86.99
   5  -7   0 2837.92   83.59
  -5   7   0 2726.83   87.09
   5   7   0 2710.13   86.59
  -5   7   0 2711.83   85.39
  -5   7   0 2796.12   84.79
   5   7   0 2704.13   82.69
  -5   7   0 2761.22   85.39
   5   7   0 2834.82   85.69
   5   7   0 2894.81   86.19
  -6  -7   0  453.15   18.90
  -6  -7   0  426.26   18.50
   6  -7   0  451.55   15.40
   6  -7   0  471.05   19.40
  -6   7   0  442.46   17.80
  -6   7   0  446.66   17.50
  -6   7   0  450.75   17.60
   6   7   0  452.65   17.90
  -6   7   0  452.85   19.30
   6   7   0  479.15   19.10
   6   7   0  493.65   18.70
  -7  -7   0  741.33   28.60
   7  -7   0  722.83   26.80
  -7  -7   0  770.62   28.20
   7  -7   0  727.53   28.60
   7   7   0  746.33   28.40
  -7   7   0  766.62   28.90
   7   7   0  766.42   27.30
   7   7   0  798.02   28.30
  -7   7   0  735.03   27.40
  -7   7   0  768.82   27.30
  -8  -7   0   10.80    4.00
  -8  -7   0   23.10    5.20
   8  -7   0   17.30    4.00
   8  -7   0   18.80    4.90
   8   7   0   20.20    5.10
  -8   7   0    7.30    4.30
  -8   7   0   18.20    4.60
   8   7   0   16.90    4.20
  -8   7   0   20.50    4.30
   8   7   0   21.90    4.80
  -9  -7   0   13.70    5.30
   9  -7   0   12.80    4.00
   9  -7   0   24.60    5.90
  -9  -7   0   16.70    4.60
  -9   7   0   21.80    5.60
   9   7   0   16.80    4.60
   9   7   0   26.90    5.50
   9   7   0   18.00    5.20
  -9   7   0   30.10    5.80
  -9   7   0   17.70    4.50
 -10  -7   0 1647.24   55.29
  10  -7   0 1588.24   56.69
  10  -7   0 1571.64   54.19
 -10  -7   0 1598.14   57.59
  10   7   0 1590.04   56.19
  10   7   0 1620.14   54.89
 -10   7   0 1733.73   55.49
 -10   7   0 1620.14   56.39
 -10   7   0 1619.84   56.19
  11  -7   0   55.49    7.60
  11  -7   0   55.69    9.30
 -11  -7   0   63.29    9.70
 -11   7   0   61.69    9.20
 -11   7   0   65.29    9.80
  11   7   0   49.40    7.60
  11   7   0   64.09    9.50
  12  -7   0  -10.40    4.00
 -12  -7   0   -0.40    6.00
  12   7   0    4.50    5.70
 -12   7   0   -0.40    5.50
  12   7   0    4.30    5.10
 -12   7   0    2.20    5.60
  13  -7   0  392.76   22.30
 -13  -7   0  391.46   23.40
 -13   7   0  374.16   21.20
  13   7   0  431.66   22.80
  13   7   0  404.26   21.10
 -14  -7   0    4.00    8.20
  14  -7   0    1.50    6.50
 -14   7   0   11.40    7.30
   0  -8   0 1187.38   38.40
   0  -8   0 1205.18   39.00
   0   8   0 1136.99   38.10
   0   8   0 1126.09   37.50
   0   8   0 1176.88   37.80
   1  -8   0    7.80    2.50
   1  -8   0   13.00    3.00
  -1  -8   0    4.80    1.30
  -1  -8   0    7.70    2.50
   1   8   0    6.10    2.30
   1   8   0    7.10    2.30
   1   8   0    7.30    2.30
  -1   8   0    7.50    2.30
  -1   8   0    4.60    2.10
  -1   8   0    5.00    2.00
   1   8   0    7.50    2.00
  -2  -8   0   95.59    4.90
   2  -8   0   95.59    5.90
  -2  -8   0   88.39    5.40
   2  -8   0   95.79    6.70
  -2  -8   0   88.99    6.60
  -2   8   0   84.59    6.20
  -2   8   0   95.79    6.10
   2   8   0   88.89    6.10
  -2   8   0   83.89    5.60
   2   8   0   90.19    5.70
   2   8   0   86.79    4.80
   2   8   0   88.39    5.90
  -3  -8   0  527.55   20.40
  -3  -8   0  525.95   18.80
   3  -8   0  538.65   20.80
   3  -8   0  518.75   18.90
  -3  -8   0  512.25   18.60
   3   8   0  520.65   19.50
  -3   8   0  521.25   20.30
  -3   8   0  511.85   19.30
  -3   8   0  522.55   16.80
   3   8   0  552.74   20.30
   3   8   0  567.54   19.60
  -3   8   0  537.25   19.30
   3   8   0  517.95   17.60
   4  -8   0    6.60    2.20
  -4  -8   0    9.80    2.70
  -4  -8   0    4.60    2.80
  -4  -8   0    5.60    2.30
   4  -8   0    6.90    2.20
   4  -8   0    4.00    2.70
   4   8   0    9.40    1.70
   4   8   0    3.90    2.20
   4   8   0    5.80    2.30
  -4   8   0   11.50    2.70
  -4   8   0   10.50    3.30
   4   8   0   10.50    3.10
  -4   8   0    3.80    2.20
  -4   8   0    7.40    1.80
   5  -8   0  122.49    8.40
  -5  -8   0  110.49    8.20
   5  -8   0  116.19    6.00
  -5  -8   0  109.39    7.50
  -5   8   0  116.29    7.30
  -5   8   0  106.19    7.10
   5   8   0  116.19    7.30
  -5   8   0  116.39    6.40
   5   8   0  105.09    7.40
   5   8   0  113.79    7.90
  -5   8   0  107.09    8.00
  -6  -8   0  166.78    9.90
   6  -8   0  140.09    9.70
  -6  -8   0  166.78    9.90
   6  -8   0  147.99    6.80
  -6   8   0  134.69    8.10
  -6   8   0  140.49    8.60
   6   8   0  140.29    9.00
   6   8   0  135.59    9.30
  -6   8   0  147.19    8.60
  -6   8   0  139.29    9.80
   6   8   0  159.58    9.00
  -7  -8   0   13.50    4.40
   7  -8   0    6.80    4.00
   7  -8   0    6.90    3.20
  -7  -8   0   11.30    4.40
  -7   8   0    9.30    3.40
  -7   8   0    7.80    3.30
  -7   8   0   16.50    4.40
   7   8   0    7.30    3.40
   7   8   0    5.40    3.20
   7   8   0    1.80    3.10
   8  -8   0  277.37   15.30
   8  -8   0  263.27   13.40
  -8  -8   0  268.87   15.20
  -8  -8   0  264.77   14.50
   8   8   0  275.67   13.80
  -8   8   0  292.77   14.20
   8   8   0  282.07   15.20
  -8   8   0  265.47   13.80
   8   8   0  317.57   15.20
  -8   8   0  284.07   15.30
  -9  -8   0   37.10    7.40
   9  -8   0   47.70    6.60
  -9  -8   0   47.20    7.20
   9  -8   0   44.50    7.40
   9   8   0   41.40    6.40
  -9   8   0   48.40    7.40
  -9   8   0   54.89    7.40
  -9   8   0   48.80    6.90
   9   8   0   43.80    7.00
   9   8   0   31.90    6.50
  10  -8   0    7.40    4.30
 -10  -8   0   14.40    5.00
 -10  -8   0   24.00    6.40
  10  -8   0   16.30    6.20
  10   8   0    6.50    4.50
  10   8   0   14.00    5.30
 -10   8   0   12.40    4.80
 -10   8   0    9.00    4.80
 -10   8   0   19.40    5.90
  11  -8   0  135.79   12.80
 -11  -8   0  120.29   12.20
  11  -8   0  102.39    9.70
  11   8   0   96.09   10.10
  11   8   0  131.39   12.10
 -11   8   0  119.79   12.20
  12  -8   0   34.60    8.20
 -12  -8   0   46.10    9.80
 -12   8   0   33.90    8.40
  12   8   0   60.59    9.10
  12   8   0   55.19    9.40
  13  -8   0    1.40    6.40
 -13  -8   0   -2.10    6.00
  13   8   0    0.90    6.50
 -13   8   0   -3.10    5.20
  13   8   0    1.00    6.70
  14  -8   0   68.09   17.10
 -14   8   0   75.79   11.50
   0  -9   0    0.30    2.40
   0  -9   0    1.80    1.90
   0   9   0    0.50    1.70
   0   9   0    2.50    2.10
   0   9   0    3.20    2.00
  -1  -9   0   33.70    4.60
   1  -9   0   28.80    4.60
   1  -9   0   18.80    3.30
  -1  -9   0   26.20    2.30
   1   9   0   24.00    3.60
   1   9   0   29.50    4.00
  -1   9   0   25.20    3.90
  -1   9   0   23.50    3.60
   1   9   0   25.30    3.80
  -1   9   0   18.80    3.20
   1   9   0   20.20    3.00
   2  -9   0  206.98    9.90
  -2  -9   0  208.38   10.50
   2  -9   0  199.88   10.70
  -2  -9   0  197.38    8.20
  -2  -9   0  209.18    9.30
   2   9   0  198.78    9.60
   2   9   0  205.58    8.70
  -2   9   0  201.08   10.20
  -2   9   0  197.58    9.80
   2   9   0  203.58   10.30
   2   9   0  198.48   10.10
  -2   9   0  190.08    9.60
  -3  -9   0  218.48    9.50
  -3  -9   0  191.78   10.80
   3  -9   0  233.98   10.20
   3  -9   0  211.68   11.40
  -3  -9   0  222.38    9.90
   3   9   0  200.58   10.70
   3   9   0  202.78    8.60
   3   9   0  209.58   10.20
  -3   9   0  203.58   11.00
   3   9   0  217.18   10.50
  -3   9   0  219.28   10.30
  -3   9   0  226.48   10.60
  -3   9   0  221.08    7.20
   4  -9   0  352.56   15.60
  -4  -9   0  331.17   15.10
   4  -9   0  335.57   13.30
  -4  -9   0  334.47   13.60
   4   9   0  319.77   14.10
   4   9   0  321.57   11.70
   4   9   0  324.57   14.10
  -4   9   0  310.47   14.80
  -4   9   0  336.67   14.10
  -4   9   0  322.07   13.80
  -4   9   0  317.67   11.60
   4   9   0  306.37   14.60
   5  -9   0   93.79    8.10
   5  -9   0  104.39    6.10
  -5  -9   0  117.79    7.80
  -5  -9   0   98.79    8.00
   5   9   0  124.39    8.10
  -5   9   0  105.49    7.40
   5   9   0  112.19    7.60
   5   9   0  106.79    8.30
  -5   9   0  110.59    6.10
  -5   9   0  119.79    7.60
  -5   9   0  106.19    8.30
   6  -9   0   10.10    4.00
  -6  -9   0   14.70    4.30
   6  -9   0   14.10    2.80
  -6  -9   0   17.70    4.70
   6   9   0   11.50    3.80
  -6   9   0   17.20    3.90
   6   9   0   11.10    3.30
  -6   9   0   12.60    3.10
  -6   9   0    3.50    3.40
   6   9   0   12.50    3.70
  -6   9   0   14.70    3.70
  -7  -9   0   17.50    5.00
   7  -9   0   14.10    4.80
  -7  -9   0   10.10    4.20
  -7   9   0   14.60    3.90
  -7   9   0   12.80    3.70
   7   9   0    8.00    3.90
   7   9   0   14.10    3.90
  -7   9   0    8.60    4.10
   7   9   0   10.60    4.60
  -8  -9   0   55.89    7.30
  -8  -9   0   83.39    8.90
   8  -9   0   70.69    8.30
   8  -9   0   78.29    7.30
   8   9   0   63.09    7.80
   8   9   0   67.59    6.90
   8   9   0   67.79    8.50
  -8   9   0   57.39    7.80
  -8   9   0   83.29    7.70
  -9  -9   0  250.67   14.30
  -9  -9   0  230.98   15.00
   9  -9   0  226.48   13.00
   9  -9   0  241.18   15.00
   9   9   0  236.08   14.90
   9   9   0  256.77   14.60
  -9   9   0  231.18   14.80
  -9   9   0  229.28   13.40
   9   9   0  250.27   13.60
 -10  -9   0  103.89    9.90
  10  -9   0   69.99    8.10
 -10  -9   0   77.19    9.80
  10  -9   0   79.29   10.60
 -10   9   0   85.59    9.80
  10   9   0   80.89    8.80
  10   9   0   69.79    9.90
 -10   9   0   86.49    9.10
  11  -9   0   98.49    9.70
  11  -9   0   97.59   12.20
 -11  -9   0   96.79   11.60
 -11  -9   0   85.69   11.70
  11   9   0   86.29    9.70
 -11   9   0   89.49   10.90
  11   9   0  107.69   11.90
 -12  -9   0   34.00    8.40
  12  -9   0   34.30    8.70
 -12   9   0   13.90    6.70
  12   9   0   20.80    7.00
  12   9   0   26.30    8.00
 -13  -9   0    9.10    7.20
  13  -9   0    2.80    7.00
 -13   9   0   -0.90    6.00
  13   9   0    5.00    6.90
   0 -10   0  106.69    7.20
   0 -10   0   85.99    7.00
   0  10   0  113.39    6.80
   0  10   0   90.29    6.70
   0  10   0  102.79    6.80
  -1 -10   0   86.89    6.80
   1 -10   0   95.59    6.60
  -1 -10   0   85.69    4.20
   1 -10   0   84.49    7.00
  -1  10   0   86.19    6.30
   1  10   0   94.99    6.50
   1  10   0   89.79    5.80
   1  10   0   99.79    7.00
   1  10   0   92.39    6.70
  -1  10   0   85.69    6.20
  -1  10   0   79.39    6.20
  -2 -10   0  105.39    5.50
  -2 -10   0   92.89    7.30
   2 -10   0  108.69    8.00
   2 -10   0  112.19    7.10
   2  10   0   89.49    6.70
   2  10   0  109.39    7.30
  -2  10   0  111.09    7.20
  -2  10   0  105.89    7.00
   2  10   0  108.99    7.60
  -2  10   0  103.99    7.30
   2  10   0  114.29    6.30
   3 -10   0  177.28   10.60
  -3 -10   0  159.68   10.00
  -3 -10   0  184.68    8.40
   3 -10   0  173.78    9.20
  -3  10   0  169.38    9.50
   3  10   0  170.18   10.00
   3  10   0  180.38    7.90
   3  10   0  186.18    9.80
  -3  10   0  180.28   10.30
  -3  10   0  155.98    9.00
   3  10   0  168.08    9.30
   4 -10   0    3.90    3.20
   4 -10   0    1.90    2.20
  -4 -10   0    3.20    3.10
  -4 -10   0    1.00    2.30
  -4  10   0    3.20    2.70
   4  10   0    3.70    2.50
  -4  10   0   -0.20    2.20
   4  10   0    3.90    3.00
  -4  10   0    2.50    3.10
   4  10   0    4.70    2.90
  -5 -10   0  110.89    7.90
   5 -10   0  129.59    7.30
   5 -10   0  112.29    9.10
  -5 -10   0  107.79    8.80
  -5  10   0  114.89    8.00
   5  10   0  111.49    7.90
   5  10   0  119.49    9.10
   5  10   0  116.69    8.30
  -5  10   0  114.09    8.90
  -5  10   0  121.79    8.10
   6 -10   0  117.79    9.90
  -6 -10   0  145.19    9.50
  -6 -10   0  137.39   10.40
  -6  10   0  140.49   10.30
  -6  10   0  142.89    9.20
   6  10   0  149.09    9.50
   6  10   0  127.79    9.20
   6  10   0  154.68   10.30
  -6  10   0  154.38    9.20
   7 -10   0   -3.80    3.60
  -7 -10   0    1.50    3.60
  -7 -10   0   -2.60    3.50
  -7  10   0   -1.80    2.90
   7  10   0   -1.20    3.70
   7  10   0   -0.70    3.50
   7  10   0    4.50    3.30
  -7  10   0    2.90    3.60
  -7  10   0    3.90    3.40
   8 -10   0   16.60    4.50
  -8 -10   0   18.90    5.70
   8 -10   0    9.70    4.80
  -8 -10   0   15.00    5.40
   8  10   0   10.40    4.40
  -8  10   0   26.90    5.40
   8  10   0   16.20    5.70
   8  10   0   17.80    4.60
  -8  10   0   18.40    6.00
  -9 -10   0   88.19    9.70
   9 -10   0   60.59    9.10
   9 -10   0   60.89    7.70
  -9 -10   0   63.59    9.00
   9  10   0   63.69    9.50
  -9  10   0   82.49   10.20
   9  10   0   62.79    8.80
   9  10   0   75.29    8.20
  -9  10   0   73.59    8.40
  10 -10   0    7.20    4.50
 -10 -10   0    0.10    4.50
  10 -10   0    6.00    6.00
 -10 -10   0    2.10    5.50
  10  10   0    7.80    5.30
 -10  10   0    3.20    4.50
 -10  10   0    8.90    5.40
  10  10   0    5.80    4.70
 -11 -10   0   34.20    8.60
  11 -10   0   29.40    7.10
 -11 -10   0   29.80    7.50
  11 -10   0   34.70    9.10
  11  10   0   29.20    7.00
 -11  10   0   33.80    8.00
  11  10   0   35.20    8.60
  12 -10   0   41.60    9.10
 -12 -10   0   40.00   10.00
 -12  10   0   41.30    9.10
  12  10   0   54.79    9.90
  13 -10   0   -6.80    6.70
 -13 -10   0   14.40    8.50
 -13  10   0    3.30    6.60
  13  10   0   11.30    7.70
   0 -11   0   -0.90    2.40
   0 -11   0    2.20    2.60
   0  11   0    3.10    2.50
   0  11   0    1.30    2.10
   0  11   0   -2.40    2.10
   1 -11   0 1041.50   36.80
  -1 -11   0 1037.10   36.30
  -1 -11   0  996.00   36.00
   1 -11   0 1033.80   35.70
  -1  11   0 1021.70   35.70
   1  11   0 1060.69   34.60
  -1  11   0 1022.40   35.40
  -1  11   0 1031.30   35.40
   1  11   0 1035.80   35.30
   1  11   0 1004.00   35.80
  -2 -11   0   10.40    2.10
  -2 -11   0    6.60    3.60
   2 -11   0    7.10    3.50
   2 -11   0    6.10    2.90
  -2  11   0    6.40    3.00
   2  11   0    9.60    3.50
  -2  11   0   10.60    3.30
   2  11   0    5.90    3.00
   2  11   0    9.00    2.50
  -2  11   0    7.70    3.10
   2  11   0   11.50    3.60
   3 -11   0  256.77   14.20
  -3 -11   0  282.57   14.30
   3 -11   0  289.17   13.10
  -3 -11   0  306.37   11.80
   3  11   0  282.47   11.60
  -3  11   0  292.87   13.70
  -3  11   0  285.27   13.30
   3  11   0  292.37   13.80
   3  11   0  278.67   13.30
   3  11   0  282.37   14.20
  -3  11   0  281.27   14.20
   4 -11   0 1906.41   62.69
   4 -11   0 1892.21   59.79
  -4 -11   0 1786.32   61.69
  -4 -11   0 1893.01   59.29
  -4  11   0 1854.71   60.49
   4  11   0 1922.11   60.99
  -4  11   0 1885.21   60.69
   4  11   0 1853.01   61.69
   4  11   0 1889.11   60.59
  -4  11   0 1819.52   61.79
   5 -11   0    3.20    3.80
  -5 -11   0    0.00    2.60
  -5 -11   0   -0.50    3.80
   5 -11   0   -1.80    2.20
   5  11   0   -2.00    2.80
  -5  11   0    1.90    2.90
  -5  11   0   -1.00    3.10
   5  11   0   -3.20    2.70
  -5  11   0    2.00    3.00
   5  11   0    0.90    3.30
   6 -11   0    5.90    4.40
  -6 -11   0    3.40    4.20
  -6 -11   0    4.30    3.40
  -6  11   0    5.20    3.40
  -6  11   0   -3.20    3.60
   6  11   0    6.30    3.30
   6  11   0    1.60    3.80
  -6  11   0    2.70    3.10
   6  11   0    4.60    3.40
  -7 -11   0  405.86   18.70
  -7 -11   0  398.26   19.70
   7 -11   0  393.36   20.20
  -7  11   0  399.86   18.30
  -7  11   0  412.66   20.10
  -7  11   0  416.06   18.30
   7  11   0  404.56   18.40
   7  11   0  401.46   19.60
   7  11   0  397.16   18.80
  -8 -11   0  427.36   20.10
   8 -11   0  380.96   18.50
   8 -11   0  411.16   20.90
  -8 -11   0  401.56   20.40
  -8  11   0  381.36   20.70
  -8  11   0  411.66   19.20
   8  11   0  418.96   19.80
   8  11   0  433.86   19.30
   8  11   0  415.36   20.40
  -8  11   0  420.66   18.70
  -9 -11   0  545.25   24.20
   9 -11   0  539.05   25.10
  -9 -11   0  483.85   23.50
   9 -11   0  545.25   22.70
  -9  11   0  503.65   24.60
   9  11   0  522.05   22.80
  -9  11   0  528.05   23.10
   9  11   0  458.75   24.00
  10 -11   0    0.60    5.60
 -10 -11   0   -6.20    4.70
  10 -11   0   -0.80    4.20
 -10 -11   0    3.30    5.60
 -10  11   0   -1.90    5.50
  10  11   0   -4.10    3.80
 -10  11   0    1.80    4.40
  10  11   0   -4.70    5.30
  11 -11   0  236.68   17.90
 -11 -11   0  220.98   16.10
 -11 -11   0  235.28   16.70
  11  11   0  219.88   14.90
 -11  11   0  280.27   18.70
  11  11   0  259.67   17.80
  12 -11   0  268.77   19.40
 -12 -11   0  201.58   17.70
 -12  11   0  228.08   18.10
  12  11   0  251.77   17.70
 -13 -11   0   83.49   13.00
  13  11   0   71.59   12.20
 -13  11   0   44.10   11.50
   0 -12   0  349.77   16.30
   0 -12   0  356.76   16.70
   0  12   0  346.47   15.60
   0  12   0  345.07   15.20
   0  12   0  359.96   16.30
  -1 -12   0  249.97   13.50
   1 -12   0  275.07   14.30
   1 -12   0  277.97   13.60
  -1 -12   0  269.67   13.90
   1  12   0  259.67   12.90
   1  12   0  287.57   13.80
   1  12   0  268.77   12.30
  -1  12   0  265.67   13.30
  -1  12   0  270.67   13.30
  -1  12   0  259.77   12.90
  -2 -12   0  285.37   15.60
   2 -12   0  340.77   15.30
   2 -12   0  335.77   16.60
   2  12   0  316.37   15.50
   2  12   0  340.97   15.20
  -2  12   0  335.37   15.10
   2  12   0  334.27   13.80
  -2  12   0  332.47   15.70
  -2  12   0  366.36   15.80
   2  12   0  308.27   15.20
   3 -12   0  816.62   31.00
   3 -12   0  836.52   29.10
  -3 -12   0  770.92   30.20
   3  12   0  793.82   29.20
  -3  12   0  773.42   29.00
   3  12   0  817.52   29.90
   3  12   0  790.72   30.20
  -3  12   0  763.42   29.10
  -3  12   0  780.02   30.10
  -4 -12   0    8.00    4.00
   4 -12   0    9.70    3.50
   4 -12   0   13.40    5.20
  -4 -12   0    9.50    3.00
  -4  12   0    4.90    3.70
   4  12   0   14.90    4.50
   4  12   0   10.40    4.10
  -4  12   0   14.00    4.40
  -4  12   0    8.50    3.80
   4  12   0   14.30    4.30
   5 -12   0  196.28   10.50
  -5 -12   0  192.68   12.70
  -5 -12   0  214.48   11.00
   5 -12   0  191.98   13.30
  -5  12   0  178.38   12.30
  -5  12   0  194.78   11.50
   5  12   0  199.08   12.50
   5  12   0  208.78   12.10
  -5  12   0  200.48   11.40
   5  12   0  197.18   11.70
  -6 -12   0  730.53   28.30
   6 -12   0  743.23   30.90
  -6 -12   0  723.03   30.50
   6  12   0  770.62   30.60
   6  12   0  719.13   28.90
  -6  12   0  756.42   29.00
  -6  12   0  757.82   30.90
   6  12   0  799.82   29.70
  -6  12   0  811.52   29.30
  -7 -12   0    5.20    5.00
   7 -12   0   -0.90    4.60
  -7 -12   0    6.60    4.10
  -7  12   0    7.90    4.00
  -7  12   0   -5.50    4.20
  -7  12   0    2.70    3.50
   7  12   0    7.30    4.20
   7  12   0    3.90    4.70
   7  12   0    3.40    4.30
   8 -12   0  113.69   11.50
  -8 -12   0  133.19   11.70
  -8 -12   0  157.18   11.60
  -8  12   0  118.49   12.20
   8  12   0  152.98   11.60
  -8  12   0  147.39   10.70
   8  12   0  117.79   10.50
   8  12   0  140.09   12.00
  -8  12   0  140.49   11.00
  -9 -12   0  335.07   19.20
   9 -12   0  297.37   16.80
  -9 -12   0  376.06   19.10
   9 -12   0  284.27   19.00
   9  12   0  326.57   19.20
  -9  12   0  352.96   19.70
   9  12   0  347.07   17.80
  -9  12   0  306.87   17.20
  10 -12   0    6.60    5.20
 -10 -12   0   -5.70    5.30
  10 -12   0    1.80    5.60
 -10 -12   0    3.50    5.80
  10  12   0   -2.30    4.90
  10  12   0    2.80    6.10
 -10  12   0   -5.80    5.60
 -10  12   0    2.40    4.90
  11 -12   0  347.17   21.70
 -11 -12   0  345.57   20.80
 -11 -12   0  346.27   21.30
  11  12   0  399.86   22.50
 -11  12   0  377.66   22.10
 -12 -12   0   43.20    9.70
  12 -12   0   35.60    9.80
  12  12   0   31.00    9.20
 -12  12   0   11.60    7.50
   0 -13   0    3.80    3.50
   0 -13   0    1.80    3.30
   0  13   0    1.50    2.90
   0  13   0    1.60    2.80
   0  13   0    0.60    2.60
   1 -13   0  147.79   10.00
   1 -13   0  137.59   10.40
  -1 -13   0  153.58   10.30
  -1 -13   0  139.09   10.00
  -1  13   0  138.19    9.60
  -1  13   0  135.39    9.20
   1  13   0  151.18    9.80
   1  13   0  140.39   10.10
  -1  13   0  160.28    9.90
   1  13   0  156.58    9.10
   2 -13   0 1335.37   46.40
  -2 -13   0 1205.68   45.10
   2 -13   0 1299.57   44.60
  -2  13   0 1268.07   44.50
   2  13   0 1288.47   45.00
   2  13   0 1301.77   42.60
   2  13   0 1326.07   45.50
   2  13   0 1288.87   44.30
  -2  13   0 1347.77   44.60
  -2  13   0 1275.67   44.80
   3 -13   0  425.96   18.20
   3 -13   0  400.36   19.70
  -3 -13   0  407.16   19.50
   3  13   0  393.66   19.00
   3  13   0  439.96   18.70
  -3  13   0  394.26   18.20
  -3  13   0  421.26   19.40
   3  13   0  418.96   18.90
  -3  13   0  439.36   18.60
   4 -13   0   20.50    5.50
  -4 -13   0   21.00    5.50
   4 -13   0   28.70    5.10
  -4  13   0   22.30    5.30
  -4  13   0   31.90    6.30
   4  13   0   22.20    4.80
   4  13   0   26.60    5.50
   4  13   0   26.60    5.60
  -4  13   0   31.60    5.40
   5 -13   0  693.23   25.80
  -5 -13   0  679.43   28.30
   5 -13   0  690.43   29.10
   5  13   0  649.74   27.70
  -5  13   0  670.73   28.60
  -5  13   0  664.13   26.70
   5  13   0  722.13   27.40
  -5  13   0  663.43   26.60
   5  13   0  661.13   27.00
   6 -13   0  158.28   13.30
  -6 -13   0  169.68   12.80
   6  13   0  175.08   12.10
  -6  13   0  203.48   12.30
   6  13   0  199.08   12.50
  -6  13   0  178.38   13.00
   6  13   0  182.48   13.20
  -6  13   0  185.08   11.90
  -7 -13   0  241.38   15.30
  -7 -13   0  225.78   13.60
   7 -13   0  221.18   15.20
   7  13   0  217.48   13.90
  -7  13   0  222.48   13.50
   7  13   0  210.98   13.60
   7  13   0  194.98   14.00
  -7  13   0  227.88   15.20
  -7  13   0  239.58   14.00
   8 -13   0   25.10    7.30
  -8 -13   0   25.10    6.40
  -8 -13   0   22.20    7.20
   8  13   0   35.80    7.20
   8  13   0    8.40    5.60
  -8  13   0   15.70    5.60
  -8  13   0   11.90    5.00
   8  13   0   23.20    6.00
  -8  13   0   20.00    6.80
   9 -13   0   16.40    5.80
  -9 -13   0   17.60    6.40
   9 -13   0   17.80    7.20
  -9 -13   0   16.10    7.00
   9  13   0   19.00    6.40
  -9  13   0   25.20    8.20
   9  13   0   28.80    7.80
  -9  13   0   25.10    6.20
 -10 -13   0  690.43   30.90
 -10 -13   0  679.13   30.10
  10 -13   0  602.04   27.80
  10 -13   0  635.74   31.00
  10  13   0  701.53   29.20
 -10  13   0  649.14   28.90
  10  13   0  649.93   30.40
 -10  13   0  676.93   31.70
  11 -13   0   29.70    8.70
 -11 -13   0   11.20    7.60
 -11 -13   0   36.60    8.70
  11  13   0   13.20    7.50
 -11  13   0   24.30    8.00
 -12 -13   0   -1.60    6.80
  12  13   0    2.40    6.60
 -12  13   0  -10.90   10.80
   0 -14   0 1299.37   48.00
   0 -14   0 1399.26   47.80
   0  14   0 1383.56   46.90
   0  14   0 1395.66   46.50
   0  14   0 1344.17   47.50
  -1 -14   0  142.79   10.50
   1 -14   0  131.39    9.80
  -1 -14   0  150.88   11.00
   1 -14   0  150.78   11.00
   1  14   0  145.19   10.00
  -1  14   0  113.89    9.30
  -1  14   0  135.09    9.80
  -1  14   0  130.79    9.80
   1  14   0  148.79   10.40
   1  14   0  135.59    9.10
   2 -14   0   12.30    4.30
  -2 -14   0    7.40    4.50
  -2 -14   0   13.50    5.10
   2 -14   0    1.90    4.00
   2  14   0   10.20    4.20
  -2  14   0   16.40    5.00
  -2  14   0   12.10    4.70
  -2  14   0    8.00    3.90
   2  14   0    6.90    3.90
   3 -14   0  325.87   18.40
  -3 -14   0  370.76   18.80
   3 -14   0  377.96   17.20
  -3  14   0  366.26   18.30
   3  14   0  347.77   18.10
   3  14   0  390.46   17.70
  -3  14   0  353.36   17.20
   3  14   0  379.26   17.90
  -3  14   0  360.16   17.10
   4 -14   0  108.79   10.50
  -4 -14   0  123.79   10.70
   4 -14   0  121.29    9.00
  -4  14   0  103.39    9.10
  -4  14   0  124.29   10.90
   4  14   0  113.69    9.90
  -4  14   0  103.29    9.40
   4  14   0  112.09    9.60
   4  14   0  114.09   10.50
   5 -14   0  387.66   20.60
  -5 -14   0  375.26   20.20
   5  14   0  424.76   19.70
   5  14   0  433.06   19.70
   5  14   0  424.56   20.50
  -5  14   0  428.46   19.40
  -5  14   0  361.46   19.90
  -5  14   0  400.56   19.10
   6 -14   0   10.20    6.00
  -6 -14   0    8.90    5.30
   6  14   0    0.40    3.90
   6  14   0    5.50    4.70
  -6  14   0   -0.20    4.20
  -6  14   0    1.60    4.30
  -6  14   0   -2.90    4.70
   6  14   0    6.50    4.70
  -7 -14   0  352.76   19.90
   7 -14   0  318.67   19.20
   7  14   0  348.67   18.30
  -7  14   0  337.27   17.90
   7  14   0  330.67   17.90
  -7  14   0  295.77   17.00
   7  14   0  329.87   18.70
  -7  14   0  362.46   19.90
  -8 -14   0  441.76   23.40
   8 -14   0  468.35   24.80
   8  14   0  508.05   23.30
  -8  14   0  484.35   24.60
  -8  14   0  434.16   21.50
   8  14   0  415.86   23.30
   8  14   0  474.85   22.50
  -8  14   0  491.55   22.70
  -9 -14   0   -6.90    5.60
   9 -14   0    3.10    4.50
   9 -14   0   -3.80    5.40
  -9  14   0   -6.10    4.80
   9  14   0    5.60    5.50
  -9  14   0   -5.10    4.20
   9  14   0   -2.10    4.90
 -10 -14   0   16.70    7.20
  10 -14   0    9.90    7.70
  10  14   0   -3.50    6.30
 -10  14   0   11.80    7.10
 -10  14   0    6.20    6.70
 -11 -14   0   22.10    8.90
  11 -14   0   17.30    9.20
 -11  14   0    8.90    8.20
  11  14   0   20.70    8.80
   0 -15   0   -1.60    3.80
   0 -15   0    1.40    4.00
   0  15   0    3.60    3.70
   0  15   0    3.90    3.60
   0  15   0    1.50    3.40
  -1 -15   0   14.70    5.10
   1 -15   0   21.20    5.50
   1 -15   0   16.00    5.30
  -1 -15   0   21.30    5.60
  -1  15   0   14.90    4.70
  -1  15   0   19.80    5.00
   1  15   0   16.40    5.20
   1  15   0   18.00    5.20
  -1  15   0    9.50    4.60
  -2 -15   0    0.20    3.90
   2 -15   0    2.50    3.90
  -2 -15   0    2.40    3.90
   2 -15   0    6.30    5.10
   2  15   0    1.00    3.70
   2  15   0    2.80    4.00
  -2  15   0   -0.10    3.70
  -2  15   0    3.00    3.70
  -2  15   0   -5.10    2.70
   3 -15   0   19.10    5.00
   3 -15   0   17.80    6.30
  -3 -15   0   18.00    5.70
  -3  15   0   20.00    5.40
  -3  15   0   12.60    4.50
   3  15   0   13.20    4.90
   3  15   0   15.80    4.90
  -3  15   0   15.30    4.80
   3  15   0   21.60    5.70
   4 -15   0   29.10    5.70
   4 -15   0   26.60    6.90
  -4 -15   0   25.60    6.80
  -4  15   0   19.10    6.10
  -4  15   0   23.70    5.80
   4  15   0   38.20    6.90
   4  15   0   33.90    6.70
   4  15   0   31.90    6.50
  -4  15   0   23.40    5.70
  -5 -15   0   -5.70    4.70
   5 -15   0    0.80    4.60
  -5  15   0    5.40    4.00
   5  15   0   -5.30    3.70
   5  15   0   -4.00    3.90
  -5  15   0   -2.70    3.60
   5  15   0    2.10    4.50
  -5  15   0   -2.20    4.10
  -6 -15   0    1.40    5.90
   6 -15   0    0.20    4.90
   6  15   0    5.00    4.70
   6  15   0   -4.80    4.40
  -6  15   0    2.60    4.90
  -6  15   0    1.30    4.70
   6  15   0    4.30    5.00
  -6  15   0    0.30    4.20
  -7 -15   0   -0.20    5.10
   7 -15   0   -0.10    5.30
  -7  15   0   -5.60    3.50
   7  15   0    7.30    5.60
  -7  15   0    1.60    4.70
  -7  15   0   -3.70    5.70
   7  15   0    2.10    5.00
   7  15   0    5.90    5.20
   8 -15   0    4.00    7.10
  -8 -15   0   13.20    7.30
  -8  15   0   15.10    7.30
   8  15   0    7.40    6.20
  -8  15   0   10.60    5.80
   8  15   0   18.30    6.30
  -8  15   0   15.20    5.90
  -9 -15   0    1.60    7.00
   9 -15   0   10.90    6.00
   9 -15   0   14.70    7.30
  -9  15   0   19.40    6.70
   9  15   0    5.20    7.00
  -9  15   0   26.20    8.30
 -10 -15   0    0.90    7.00
  10 -15   0    8.00    7.20
  10  15   0    1.70    6.50
 -10  15   0   -1.40    6.10
 -11 -15   0   31.50   10.00
  11  15   0   27.20    8.80
   0 -16   0  307.47   16.80
   0 -16   0  264.77   16.30
   0  16   0  295.57   15.40
   0  16   0  301.27   16.00
   0  16   0  277.47   16.00
  -1 -16   0   34.70    6.80
   1 -16   0   27.90    6.30
   1 -16   0   28.60    7.20
  -1 -16   0   25.60    6.60
  -1  16   0   39.60    6.80
   1  16   0   25.90    6.00
  -1  16   0   36.50    6.30
   1  16   0   20.70    5.40
  -1  16   0   35.90    6.80
  -2 -16   0   -0.60    4.70
  -2 -16   0    1.90    4.70
   2 -16   0    5.10    4.40
   2 -16   0   -1.10    4.10
  -2  16   0    3.30    4.00
   2  16   0    5.90    4.20
   2  16   0    2.00    4.60
  -2  16   0    4.20    4.30
  -2  16   0   -0.60    4.10
   3 -16   0   81.89   10.70
  -3 -16   0   76.59    9.80
   3 -16   0   76.39    8.60
  -3 -16   0   72.79    9.50
   3  16   0   84.49   10.00
   3  16   0   76.09    9.30
  -3  16   0   78.49    9.10
  -3  16   0   85.89    9.00
  -3  16   0   97.69   10.30
  -4 -16   0   56.49    8.90
   4 -16   0   87.09    8.60
   4 -16   0   79.99   10.10
  -4  16   0   79.09    9.00
   4  16   0   71.89    9.20
   4  16   0   69.99    9.40
   4  16   0   61.49    9.20
  -4  16   0   77.59    9.30
  -4  16   0   76.49   10.20
  -5 -16   0  197.98   15.20
   5 -16   0  257.87   16.70
  -5  16   0  233.88   15.90
   5  16   0  236.28   15.20
  -5  16   0  226.48   14.60
   5  16   0  219.08   15.30
   5  16   0  228.28   14.80
  -5  16   0  230.38   14.60
  -6 -16   0   30.10    7.90
   6 -16   0   29.30    7.80
   6  16   0   46.40    9.10
  -6  16   0   27.20    6.70
   6  16   0   29.60    6.80
  -6  16   0   36.00    7.30
  -6  16   0   16.80    6.70
   6  16   0   31.40    7.40
  -7 -16   0   94.19   12.60
   7 -16   0   79.19   12.00
   7  16   0   87.39   11.30
  -7  16   0   81.79   10.30
  -7  16   0   87.49   10.40
  -7  16   0   83.39   11.70
   7  16   0   83.39   11.60
   7  16   0  106.29   11.40
   8 -16   0   71.29   11.60
  -8 -16   0  104.89   12.60
  -8  16   0   97.39   13.60
  -8  16   0   94.09   11.10
   8  16   0   97.49   11.70
   8  16   0  107.39   13.40
  -8  16   0  133.39   12.40
   9 -16   0    4.20    5.90
   9 -16   0   17.10    7.80
  -9 -16   0   13.90    7.60
  -9  16   0   17.90    7.90
   9  16   0   23.00    8.10
  -9  16   0   13.70    7.00
  -9  16   0   24.30    7.10
 -10 -16   0   13.70    8.60
  10 -16   0    0.50    7.60
  10  16   0   -0.70    6.20
 -10  16   0    7.50    8.50
   0 -17   0    2.80    5.00
   0 -17   0    1.00    4.90
   0  17   0   -0.80    3.90
   0  17   0   -7.80    3.90
   1 -17   0  258.77   16.50
   1 -17   0  257.27   16.10
  -1 -17   0  258.87   16.60
  -1 -17   0  241.48   16.40
  -1  17   0  273.57   16.50
   1  17   0  281.47   16.40
   1  17   0  260.27   15.50
  -1  17   0  302.57   16.20
  -1  17   0  243.58   15.00
  -2 -17   0   45.50    8.50
   2 -17   0   48.10    8.50
  -2 -17   0   54.29    8.70
   2 -17   0   57.59    8.70
  -2  17   0   55.09    8.40
   2  17   0   59.79    8.70
   2  17   0   61.69    9.20
  -2  17   0   47.40    7.60
  -2  17   0   38.20    7.20
   3 -17   0   -1.10    4.40
  -3 -17   0    4.00    5.40
  -3 -17   0    2.10    5.40
   3 -17   0    5.30    5.20
  -3  17   0   -3.90    4.40
  -3  17   0    3.70    4.50
   3  17   0   -4.00    4.10
   3  17   0   -3.20    4.90
  -3  17   0   -2.00    4.10
   4 -17   0  430.96   23.10
  -4 -17   0  405.16   21.90
  -4 -17   0  425.16   23.30
   4  17   0  456.55   23.20
  -4  17   0  445.46   23.10
  -4  17   0  476.05   22.10
   4  17   0  430.96   22.10
   4  17   0  454.55   22.00
  -4  17   0  461.55   22.10
   5 -17   0   -0.40    6.10
  -5 -17   0    1.70    5.20
  -5  17   0   11.50    5.50
   5  17   0    6.30    5.70
  -5  17   0   10.10    6.30
   5  17   0   -2.20    5.00
  -5  17   0    2.20    4.30
   5  17   0   23.20    6.90
   6 -17   0    6.00    6.30
  -6 -17   0    0.60    6.20
  -6  17   0    4.00    5.30
   6  17   0    0.90    5.50
  -6  17   0   -7.40    4.00
   6  17   0    2.80    5.90
  -6  17   0   -7.60    4.80
   6  17   0   -2.30    4.80
  -7 -17   0  269.77   19.60
   7 -17   0  249.88   19.40
   7  17   0  309.87   19.00
   7  17   0  272.57   17.90
  -7  17   0  279.77   19.40
   7  17   0  279.87   19.40
  -7  17   0  292.77   17.90
  -7  17   0  297.77   17.80
  -8 -17   0   45.50   10.50
   8 -17   0   48.80   11.10
  -8  17   0   41.80    9.90
   8  17   0   41.00   10.00
  -8  17   0   42.10    8.90
  -8  17   0   49.60    8.70
  -9 -17   0   60.69   11.60
   9 -17   0   78.59   13.70
  -9  17   0   85.69   13.40
  -9  17   0   62.19   11.00
   9  17   0   67.59   11.70
  -9  17   0   80.59   14.60
   0 -18   0    0.30    5.00
   0 -18   0    8.00    5.70
   0  18   0    2.40    5.20
   0  18   0    2.20    4.70
   1 -18   0  442.36   22.30
   1 -18   0  458.15   23.80
  -1 -18   0  477.95   23.50
  -1 -18   0  453.95   23.40
   1  18   0  478.35   22.30
   1  18   0  441.16   22.90
  -1  18   0  425.06   22.00
  -1  18   0  433.66   21.90
  -2 -18   0  431.66   22.70
  -2 -18   0  469.55   24.20
   2 -18   0  457.85   23.80
   2 -18   0  438.06   22.20
  -2  18   0  478.55   22.90
   2  18   0  486.95   23.60
  -2  18   0  466.05   23.10
  -2  18   0  463.85   22.40
   2  18   0  488.15   22.80
  -3 -18   0  218.28   16.00
  -3 -18   0  209.48   15.80
   3 -18   0  224.18   14.90
   3 -18   0  249.18   17.60
  -3  18   0  208.58   14.80
   3  18   0  251.27   15.80
  -3  18   0  245.08   16.40
   3  18   0  235.48   16.50
  -3  18   0  221.28   15.40
  -4 -18   0    3.20    6.40
  -4 -18   0    4.40    6.10
   4 -18   0   -0.50    5.20
  -4  18   0   11.70    6.70
  -4  18   0    3.10    5.30
  -4  18   0    3.70    5.30
   4  18   0   -1.50    6.10
   4  18   0    2.30    5.50
  -5 -18   0    1.80    7.00
  -5 -18   0    8.60    6.50
   5 -18   0   -3.70    6.40
   5  18   0    5.80    5.80
   5  18   0    4.10    6.40
  -5  18   0   -2.80    5.90
   5  18   0    8.30    5.70
  -5  18   0   -7.70    4.70
  -5  18   0    1.20    5.30
   6 -18   0  732.83   34.10
  -6 -18   0  653.33   33.00
  -6  18   0  778.42   31.90
   6  18   0  721.23   31.80
  -6  18   0  684.43   32.90
   6  18   0  722.53   32.90
   6  18   0  733.63   32.00
  -6  18   0  709.33   31.30
  -7 -18   0  117.39   15.40
   7 -18   0   98.89   14.50
  -7  18   0  124.39   12.10
  -7  18   0  113.79   13.80
   7  18   0  126.89   14.80
  -7  18   0  133.29   13.10
   8 -18   0   21.50    9.50
  -8 -18   0   22.60    8.90
  -8  18   0   23.30    9.00
  -8  18   0   16.10    7.20
  -8  18   0   17.50    7.20
   8  18   0   14.20    8.50
   0 -19   0   -2.70    4.80
   0 -19   0    6.40    6.60
   0  19   0   -0.20    5.30
   0  19   0    3.10    5.80
  -1 -19   0  157.48   14.70
   1 -19   0  184.38   13.90
  -1 -19   0  164.88   14.00
   1 -19   0  160.78   15.00
   1  19   0  152.68   13.60
  -1  19   0  166.88   13.50
   1  19   0  154.48   13.30
  -1  19   0  172.18   14.40
   2 -19   0   85.69   10.40
   2 -19   0   94.79   12.70
  -2 -19   0   94.29   12.60
  -2 -19   0   92.89   11.30
  -2  19   0  111.29   11.50
  -2  19   0  100.39   11.00
   2  19   0   89.09   10.80
   2  19   0   76.09   10.90
  -3 -19   0    0.40    5.50
  -3 -19   0   -0.60    6.50
   3 -19   0   -0.10    6.50
   3 -19   0    3.70    5.60
  -3  19   0    3.60    5.90
  -3  19   0    3.80    5.50
  -3  19   0   -3.40    5.20
   3  19   0   -4.50    5.00
   3  19   0    0.00    6.10
  -4 -19   0  237.68   17.40
   4 -19   0  233.88   18.50
  -4 -19   0  238.18   17.80
  -4  19   0  246.48   16.90
  -4  19   0  272.67   18.40
   4  19   0  240.08   17.40
  -4  19   0  249.28   16.70
   4  19   0  250.37   16.90
  -5 -19   0   60.59   10.70
  -5 -19   0   65.09   10.30
   5 -19   0   95.29   13.80
  -5  19   0   70.79   10.30
   5  19   0   55.99   10.20
   5  19   0   66.09    9.90
  -5  19   0   67.49   11.10
  -5  19   0   72.39   10.60
  -6 -19   0   37.30    9.80
   6 -19   0   56.99   11.60
  -6 -19   0   54.69   13.20
   6  19   0   43.20   10.20
  -6  19   0   30.20    7.90
   6  19   0   36.60   11.10
  -6  19   0   40.20   10.10
  -6  19   0   49.30    9.30
   6  19   0   45.30   10.60
  -7 -19   0   62.89   12.10
   7 -19   0   48.90   10.50
  -7  19   0   96.19   12.80
  -7  19   0   68.99   11.90
   7  19   0   86.39   12.90
  -7  19   0   45.50    8.80
   0 -20   0  490.55   25.70
   0 -20   0  489.35   26.20
   0  20   0  509.35   24.70
   0  20   0  489.85   25.60
   1 -20   0   75.99   10.70
  -1 -20   0  108.79   13.30
  -1 -20   0   85.29   12.60
   1 -20   0   86.29   11.80
   1  20   0   75.09   10.90
  -1  20   0   88.29   11.10
  -1  20   0   89.89   11.30
   1  20   0   76.29   11.00
   2 -20   0   14.60    7.80
  -2 -20   0    0.30    5.70
  -2 -20   0    8.10    7.10
   2 -20   0    6.50    6.40
  -2  20   0   12.40    6.30
   2  20   0   14.10    7.30
   2  20   0   11.00    6.20
  -2  20   0    9.10    7.00
  -3 -20   0  125.39   13.80
  -3 -20   0  133.99   14.00
   3 -20   0  112.59   14.40
  -3  20   0  128.49   14.20
  -3  20   0  119.19   12.90
   3  20   0  159.78   13.90
  -3  20   0  129.49   12.90
   3  20   0  149.39   14.90
  -4 -20   0   33.50    9.90
   4 -20   0   36.30    9.30
  -4 -20   0   24.50    8.40
   4  20   0   43.00    9.20
  -4  20   0   44.60    9.70
  -4  20   0   30.30    7.90
   4  20   0   36.70    8.90
  -4  20   0   33.40    8.00
  -5 -20   0  154.28   15.10
  -5 -20   0  170.58   17.30
   5 -20   0  168.68   17.20
  -5  20   0  158.78   15.50
  -5  20   0  177.48   15.00
  -5  20   0  175.98   15.10
   5  20   0  155.58   15.20
   5  20   0  175.28   16.70
   6 -20   0    5.70    9.10
  -6  20   0   16.20    7.70
  -6  20   0    6.30    6.60
  -6  20   0   -4.20    6.60
   0 -21   0   -2.50    6.40
   0 -21   0    6.40    7.20
   0  21   0   -2.00    6.30
   0  21   0   -2.60    5.90
   1 -21   0   -2.00    6.50
   1 -21   0    5.50    6.00
  -1 -21   0    6.80    7.10
  -1 -21   0    3.70    7.20
  -1  21   0    0.00    5.70
  -1  21   0    2.40    5.80
   1  21   0    9.90    7.00
   1  21   0   -3.60    5.50
   2 -21   0   66.49   10.80
  -2 -21   0   53.29   10.30
   2 -21   0   50.89   10.10
  -2 -21   0   43.80   10.10
  -2  21   0   57.99   10.00
  -2  21   0   46.60   10.00
   2  21   0   47.80    9.80
   2  21   0   52.09   10.00
   3 -21   0   82.99   12.90
  -3 -21   0   53.59   11.40
  -3 -21   0   59.49   11.00
   3  21   0   76.39   10.90
   3  21   0   79.49   12.30
  -3  21   0   88.89   12.20
  -3  21   0   75.69   11.20
  -4 -21   0   20.20    8.20
   4 -21   0   44.40   10.50
  -4 -21   0   27.90   10.60
  -4  21   0   32.50    9.30
  -4  21   0   27.90    8.10
  -4  21   0   35.60    9.70
   4  21   0   19.30    7.90
   0 -22   0  110.69   14.10
   0 -22   0   64.49   11.10
   0  22   0   66.69   10.50
  -1 -22   0   16.30    8.70
  -1 -22   0    1.50    6.70
   1 -22   0   14.90    8.50
   1 -22   0   15.30    7.90
   1  22   0   19.90    7.60
  -1  22   0   10.10    7.20
  -1  22   0   17.40   12.60
 -15   0   1   -0.50    8.60
  15   0  -1    8.20    7.40
 -14   0   1    6.60    7.70
  14   0  -1    3.90    6.40
 -13   0   1   -2.50    6.40
  13   0  -1   -5.20    4.30
 -12   0   1    4.80    5.40
  12   0  -1    1.30    4.20
  12   0  -1    1.80    4.80
  11   0  -1   -1.70    3.40
 -11   0   1   -1.60    4.20
  11   0  -1   -1.10    3.70
  10   0  -1    0.40    3.50
 -10   0   1    1.50    4.40
 -10   0   1    0.30    2.70
  10   0  -1    0.00    3.00
   9   0  -1    3.30    3.30
  -9   0   1    0.30    2.70
  -9   0   1   -1.30    3.50
   9   0  -1   -1.90    2.40
  -9   0   1    8.60    3.10
  -8   0   1   -3.30    2.80
  -8   0   1    0.90    2.20
   8   0  -1    1.40    2.50
   8   0  -1    0.30    2.60
  -8   0   1    0.30    2.10
  -8   0   1    1.90    1.90
   8   0  -1    1.40    2.30
  -7   0   1    0.00    1.70
  -7   0   1    1.60    2.80
   7   0  -1   -4.20    1.40
   7   0  -1    1.70    2.20
  -7   0   1    2.90    2.20
  -7   0   1    1.20    1.60
   7   0  -1   -1.10    1.80
   6   0  -1   -1.00    1.20
  -6   0   1    0.00    2.00
  -6   0   1   -0.50    1.50
  -6   0   1    5.00    1.70
   6   0  -1   -0.60    1.50
  -6   0   1    2.10    1.60
   6   0  -1    1.50    1.90
   6   0  -1    1.40    1.70
   5   0  -1   -0.10    1.30
  -5   0   1    1.70    1.80
   5   0  -1    0.50    1.10
   5   0  -1    3.10    1.90
  -5   0   1    1.60    1.40
  -5   0   1    2.80    1.60
   5   0  -1    1.00    1.50
   4   0  -1    3.30    1.10
   4   0  -1    1.60    1.30
   4   0  -1   -0.30    1.00
  -4   0   1    7.70    2.10
   4   0  -1    1.40    1.30
  -4   0   1   -1.60    0.90
  -4   0   1    2.10    1.10
  -3   0   1    0.10    0.80
   3   0  -1    1.70    0.80
   3   0  -1    5.20    1.50
  -3   0   1   -0.20    1.10
   3   0  -1    1.30    1.00
   3   0  -1    1.80    0.90
  -3   0   1    1.90    1.00
   2   0  -1    0.10    0.70
  -2   0   1    1.10    0.70
   2   0  -1    2.30    0.70
   2   0  -1    0.90    0.80
  -2   0   1    0.80    0.70
   2   0  -1    4.30    0.80
  -2   0   1    1.00    1.00
   1   0  -1    5.80    0.50
  -1   0   1    7.60    0.60
   1   0  -1    4.40    0.60
   1   0  -1    5.50    0.50
  -1   0   1    5.30    0.70
  -1   0   1    5.10    0.60
   1   0  -1    3.50    0.50
  -1   0  -1    0.90    0.40
  -1   0  -1    1.30    0.60
  -1   0  -1    1.80    0.40
   1   0   1    3.00    0.50
   1   0   1    0.30    0.40
   1   0   1    1.40    0.40
  -1   0  -1    0.80    0.40
  -2   0  -1    0.30    0.80
   2   0   1    0.40    0.70
   2   0   1    0.60    0.80
   2   0   1    2.10    0.90
  -2   0  -1    1.80    0.80
  -2   0  -1    1.80    0.60
  -2   0  -1    1.80    1.00
   3   0   1    4.80    1.40
   3   0   1    1.40    1.10
  -3   0  -1    1.20    0.90
  -3   0  -1    7.80    1.10
  -3   0  -1    1.40    1.00
  -3   0  -1    4.00    1.60
   3   0   1    1.70    1.00
   4   0   1    0.60    1.20
   4   0   1   -0.30    1.10
  -4   0  -1    1.80    1.20
  -4   0  -1    1.20    1.30
  -4   0  -1    0.10    1.60
   4   0   1    0.80    1.20
  -4   0  -1    1.40    0.90
  -5   0  -1   -0.20    1.00
  -5   0  -1    3.90    1.70
   5   0   1    2.50    1.60
   5   0   1   -1.00    1.50
   5   0   1    3.80    1.60
  -5   0  -1    0.50    1.90
  -5   0  -1    3.10    1.70
   6   0   1    1.00    1.70
  -6   0  -1   -0.60    2.20
   6   0   1    0.50    1.80
  -6   0  -1   -0.80    1.10
   6   0   1    1.30    2.00
  -6   0  -1    0.00    1.60
  -6   0  -1    1.60    1.90
   7   0   1    3.40    2.20
  -7   0  -1    0.60    1.50
  -7   0  -1    2.80    2.10
  -7   0  -1    2.60    3.00
  -7   0  -1    6.80    2.50
   7   0   1    1.40    2.10
   7   0   1    0.20    2.20
   8   0   1    4.10    3.40
  -8   0  -1    4.40    3.80
  -8   0  -1    0.80    2.40
  -8   0  -1    0.00    1.80
   8   0   1    1.90    2.40
  -8   0  -1   -0.40    2.40
   8   0   1    1.90    2.30
  -9   0  -1    5.70    3.10
   9   0   1    1.30    2.70
  -9   0  -1    0.20    3.40
   9   0   1   -0.50    2.80
  -9   0  -1    0.90    2.60
 -10   0  -1   -5.60    4.00
  10   0   1   -3.60    3.30
  10   0   1   -0.40    3.30
 -10   0  -1   -1.40    2.70
  11   0   1   -2.10    3.80
  11   0   1   -1.10    4.10
 -11   0  -1    1.70    3.60
 -11   0  -1    2.60    4.60
  12   0   1   -2.10    4.20
  12   0   1   -1.90    4.70
 -12   0  -1    1.30    5.20
  13   0   1    1.80    5.40
 -13   0  -1    6.00    6.10
  13   0   1  -11.30    3.70
 -14   0  -1    2.30    6.80
  14   0   1   -1.40    5.40
  15  -1  -1    6.70    6.50
 -15   1   1   16.30    9.80
  15   1  -1   12.00    7.40
 -14  -1   1   66.09   11.90
  14  -1  -1   65.19   10.40
  14   1  -1   60.09    9.80
 -14   1   1   72.49   12.30
  13  -1  -1    5.40    5.90
 -13  -1   1   10.50    7.30
  13   1  -1   15.00    6.30
 -13   1   1   11.60    6.70
  12  -1  -1  108.09   10.00
 -12  -1   1  131.49   12.40
  12  -1  -1  110.69   11.30
  12   1  -1  128.19   11.40
 -12   1   1  114.89   11.90
  12   1  -1  131.19   10.50
 -11  -1   1  727.83   29.60
  11  -1  -1  606.94   26.50
  11  -1  -1  646.64   25.60
 -11   1   1  618.74   28.30
  11   1  -1  672.13   27.10
 -11   1   1  644.84   25.10
  11   1  -1  629.24   25.80
 -10  -1   1  165.58   12.50
 -10  -1   1  155.78    9.00
  10  -1  -1  155.88   10.70
  10  -1  -1  170.88   10.30
 -10   1   1  158.58    9.80
  10   1  -1  164.58   10.80
  10   1  -1  174.28   10.50
 -10   1   1  163.48   12.40
  -9  -1   1  147.59    8.10
  -9  -1   1  134.29   10.30
   9  -1  -1  127.79    8.50
   9  -1  -1  149.69    9.70
  -9  -1   1  138.69    7.90
  -9   1   1  145.89    9.00
   9   1  -1  137.09    9.40
   9   1  -1  139.09    8.90
  -9   1   1  148.29    8.80
   9   1  -1  133.99    9.20
  -9   1   1  153.98   11.10
  -8  -1   1  256.87   14.10
  -8  -1   1  290.87   11.90
   8  -1  -1  274.57   12.40
  -8  -1   1  292.37   12.00
   8  -1  -1  288.67   13.50
  -8  -1   1  286.07   12.80
   8  -1  -1  293.17   13.40
  -8   1   1  281.17   12.80
   8   1  -1  299.47   13.60
  -8   1   1  257.47   12.40
   8   1  -1  282.27   12.70
   8   1  -1  281.37   13.30
  -8   1   1  284.87   11.30
  -8   1   1  281.17   14.60
  -7  -1   1   84.99    5.80
   7  -1  -1   91.89    5.80
  -7  -1   1   72.89    6.60
   7  -1  -1   71.59    6.00
   7  -1  -1   67.99    6.20
  -7  -1   1   82.09    5.30
   7  -1  -1   79.49    4.70
  -7  -1   1   75.19    5.00
   7   1  -1   87.79    6.30
  -7   1   1   84.19    5.80
   7   1  -1   75.39    6.20
  -7   1   1   78.49    6.60
  -7   1   1   69.49    5.50
   7   1  -1   83.49    5.80
  -6  -1   1  874.31   28.40
   6  -1  -1  880.01   29.70
  -6  -1   1  856.61   30.50
  -6  -1   1  879.81   28.20
   6  -1  -1  824.02   28.50
  -6  -1   1  885.61   29.00
   6  -1  -1  878.01   27.70
   6  -1  -1  930.01   29.60
  -6   1   1  842.52   28.90
   6   1  -1  849.81   28.80
   6   1  -1  872.71   29.40
   6   1  -1  884.11   29.60
  -6   1   1  864.71   30.40
  -6   1   1  854.31   28.90
   5  -1  -1  838.52   27.90
   5  -1  -1  817.52   26.10
  -5  -1   1  793.52   27.00
  -5  -1   1  823.02   26.60
  -5  -1   1  816.92   28.50
   5  -1  -1  825.52   26.90
  -5  -1   1  831.22   26.80
   5  -1  -1  833.22   27.60
   5   1  -1  850.01   27.20
  -5   1   1  864.81   27.30
  -5   1   1  817.22   28.30
  -5   1   1  843.82   27.40
   5   1  -1  844.32   27.70
   4  -1  -1 2211.38   66.39
  -4  -1   1 2160.28   65.69
  -4  -1   1 2112.69   65.29
   4  -1  -1 2135.39   65.69
  -4  -1   1 2226.88   65.99
   4  -1  -1 2193.88   65.09
  -4  -1   1 2188.28   67.19
   4  -1  -1 2119.09   66.59
  -4   1   1 2157.08   66.19
   4   1  -1 2243.58   66.49
  -4   1   1 2160.48   66.89
   4   1  -1 2182.48   65.69
   4   1  -1 2193.78   65.99
   4   1  -1 2200.88   66.29
  -4   1   1 2184.28   65.99
  -3  -1   1 1167.48   35.40
   3  -1  -1 1180.58   36.00
   3  -1  -1 1161.98   34.80
   3  -1  -1 1090.99   35.10
   3  -1  -1 1161.38   35.70
  -3  -1   1 1165.48   36.30
  -3  -1   1 1164.58   34.90
  -3   1   1 1131.99   35.60
   3   1  -1 1162.98   35.40
  -3   1   1 1135.59   36.10
   3   1  -1 1143.99   35.40
  -3   1   1 1175.28   35.50
   3   1  -1 1113.19   35.60
   3   1  -1 1194.38   35.80
   2  -1  -1  238.58    8.60
   2  -1  -1  235.28    7.90
  -2  -1   1  255.77    7.80
   2  -1  -1  245.28    8.50
  -2  -1   1  251.57    8.30
   2  -1  -1  252.77    8.00
  -2  -1   1  246.58    8.90
   2   1  -1  236.18    8.40
   2   1  -1  238.98    8.50
   2   1  -1  234.28    8.20
  -2   1   1  244.58    8.30
  -2   1   1  241.88    8.50
  -2   1   1  249.58    8.70
   1  -1  -1   25.10    1.50
   1  -1  -1   25.80    1.30
  -1  -1   1   23.90    1.50
  -1   1   1   25.20    1.50
   1   1  -1   24.60    1.40
  -1   1   1   25.90    1.40
  -1   1   1   25.60    1.20
   1   1  -1   29.00    1.50
  -1   1   1   27.60    1.50
   1   1  -1   23.10    1.30
  -1  -1  -1 1486.05   43.50
  -1  -1  -1 1480.25   43.00
   1  -1   1 1485.55   43.40
  -1  -1  -1 1478.35   43.30
  -1  -1  -1 1467.55   43.20
  -1   1  -1 1413.16   43.40
  -1   1  -1 1412.56   43.20
   1   1   1 1436.46   43.30
  -1   1  -1 1475.25   43.00
  -1   1  -1 1414.46   43.10
   1   1   1 1446.36   43.30
   1   1   1 1421.96   42.90
  -1   1  -1 1433.56   43.20
  -2  -1  -1 1367.76   40.30
   2  -1   1 1296.77   38.50
  -2  -1  -1 1281.07   39.30
  -2  -1  -1 1312.97   39.40
  -2  -1  -1 1275.97   39.50
   2  -1   1 1271.37   39.60
   2  -1   1 1321.57   39.60
   2  -1   1 1346.67   39.90
   2   1   1 1286.27   39.70
   2   1   1 1290.57   39.80
  -2   1  -1 1311.27   39.50
   2   1   1 1352.26   39.50
  -3  -1  -1 1503.25   47.40
   3  -1   1 1559.74   46.90
  -3  -1  -1 1588.94   46.20
  -3  -1  -1 1552.14   46.20
  -3  -1  -1 1496.75   46.50
   3  -1   1 1454.25   45.30
   3  -1   1 1579.24   46.70
   3  -1   1 1486.95   46.60
   3   1   1 1566.34   46.80
   3   1   1 1480.55   46.70
  -3   1  -1 1504.45   46.80
   3   1   1 1506.65   46.50
  -3   1  -1 1539.75   46.50
  -3   1  -1 1581.04   47.30
  -4  -1  -1 1749.72   54.69
   4  -1   1 1803.62   53.99
  -4  -1  -1 1787.72   52.89
  -4  -1  -1 1753.92   53.49
   4  -1   1 1639.14   53.39
  -4  -1  -1 1783.82   53.09
  -4   1  -1 1735.83   51.99
   4   1   1 1672.63   53.59
  -4   1  -1 1705.73   53.29
   4   1   1 1768.62   53.59
  -4   1  -1 1713.93   53.69
  -4   1  -1 1770.42   54.49
   4   1   1 1792.72   53.79
  -5  -1  -1  402.86   14.90
  -5  -1  -1  415.16   16.40
   5  -1   1  399.06   15.00
   5  -1   1  412.36   15.50
   5  -1   1  384.36   15.00
  -5  -1  -1  419.06   14.60
  -5  -1  -1  422.86   14.30
   5   1   1  421.46   15.30
  -5   1  -1  413.56   13.50
   5   1   1  396.56   15.20
   5   1   1  423.26   15.20
  -5   1  -1  408.16   16.10
  -5   1  -1  414.46   15.20
  -6  -1  -1   70.29    6.10
   6  -1   1   75.79    5.70
  -6  -1  -1   80.29    5.40
   6  -1   1   77.59    5.40
  -6  -1  -1   80.99    5.00
  -6  -1  -1   84.79    4.70
   6  -1   1   71.29    5.30
  -6   1  -1   84.49    4.10
  -6   1  -1   82.09    5.40
  -6   1  -1   71.89    5.30
   6   1   1   75.69    5.40
  -6   1  -1   67.89    5.90
   6   1   1   80.69    5.60
   6   1   1   73.19    5.50
  -7  -1  -1   43.50    4.80
  -7  -1  -1   54.69    5.90
  -7  -1  -1   46.40    4.00
  -7  -1  -1   40.50    4.10
   7  -1   1   47.10    5.00
   7  -1   1   48.10    5.00
   7  -1   1   42.20    4.70
  -7   1  -1   49.30    4.80
  -7   1  -1   42.70    3.30
  -7   1  -1   47.90    6.00
  -7   1  -1   62.69    5.00
   7   1   1   45.90    4.70
   7   1   1   41.80    4.90
   7   1   1   57.59    5.30
  -8  -1  -1   82.49    5.50
  -8  -1  -1   90.09    6.20
   8  -1   1   78.59    6.70
   8  -1   1   90.89    6.90
  -8  -1  -1   87.69    6.80
  -8  -1  -1   79.19    7.70
   8   1   1   71.49    6.70
  -8   1  -1   80.19    8.10
  -8   1  -1   78.29    6.50
  -8   1  -1   82.89    6.50
   8   1   1   82.49    6.90
   8   1   1   75.59    6.60
  -9  -1  -1  340.57   14.40
  -9  -1  -1  376.86   15.70
   9  -1   1  321.77   15.10
  -9  -1  -1  311.67   16.80
   9  -1   1  353.06   15.90
  -9   1  -1  350.16   17.30
  -9   1  -1  322.57   15.00
   9   1   1  323.97   15.50
   9   1   1  331.27   15.40
  -9   1  -1  322.67   14.80
  10  -1   1  149.09   10.70
 -10  -1  -1  139.39   12.10
  10  -1   1  135.69    9.80
 -10  -1  -1  161.48    9.30
 -10   1  -1  160.18   10.40
 -10   1  -1  160.28   12.50
 -10   1  -1  149.09    9.60
  10   1   1  136.59   10.10
  10   1   1  137.99   10.00
  11  -1   1   77.19    8.20
 -11  -1  -1   62.89    9.40
  11  -1   1   79.39    8.40
 -11   1  -1   65.79    7.80
  11   1   1   71.39    7.80
 -11   1  -1   95.79   11.30
  11   1   1   72.09    8.70
  12  -1   1  101.99   10.00
  12  -1   1  108.29   11.00
 -12  -1  -1  121.89   12.50
  12   1   1  118.39   10.80
 -12   1  -1  101.29   12.40
  12   1   1  109.59   10.40
 -13  -1  -1   -0.60    6.00
  13  -1   1    6.50    5.40
  13  -1   1    2.70    5.70
 -13   1  -1   -1.60    6.20
  13   1   1    1.90    4.50
  13   1   1   -2.30    4.80
 -14  -1  -1   46.40   10.50
  14  -1   1   35.70    8.30
  14   1   1   40.30    8.70
 -14   1  -1   29.80    9.70
  15  -2  -1   15.40    8.00
  15   2  -1   18.70    8.00
 -15   2   1   -0.20    7.90
  14  -2  -1   43.70    9.00
 -14  -2   1   46.10   11.10
 -14   2   1   39.10   10.10
  14   2  -1   47.00    9.00
 -13  -2   1  131.59   13.80
  13  -2  -1  143.99   13.20
 -13   2   1  144.69   14.80
  13   2  -1  156.08   13.00
  12  -2  -1   53.99    8.60
 -12  -2   1   59.39   10.00
  12  -2  -1   52.29    7.60
 -12   2   1   65.09   10.40
 -12   2   1   48.90    7.10
  12   2  -1   63.79    8.30
  12   2  -1   57.39    8.20
 -11  -2   1    7.10    5.00
  11  -2  -1    4.10    3.70
  11  -2  -1   -1.00    3.70
 -11   2   1   11.90    5.90
  11   2  -1    4.40    4.30
 -11   2   1    6.90    4.10
  11   2  -1    8.30    4.20
  10  -2  -1   40.30    5.70
 -10  -2   1   30.80    6.80
  10  -2  -1   31.90    6.20
 -10   2   1   31.90    6.40
 -10   2   1   32.10    5.60
  10   2  -1   32.40    5.90
  10   2  -1   29.80    5.20
  -9  -2   1  365.96   18.00
   9  -2  -1  356.26   17.00
  -9  -2   1  386.46   14.70
   9  -2  -1  344.17   15.50
  -9  -2   1  373.96   15.10
  -9   2   1  353.26   15.80
   9   2  -1  364.26   16.70
   9   2  -1  374.36   16.70
  -9   2   1  362.06   17.70
  -9   2   1  396.76   16.50
   9   2  -1  348.17   16.00
   8  -2  -1  105.19    7.90
   8  -2  -1   91.69    5.30
  -8  -2   1   90.19    8.00
  -8  -2   1   98.99    5.90
   8  -2  -1   98.69    7.30
  -8  -2   1   97.69    6.70
  -8  -2   1  102.89    6.50
   8  -2  -1   85.39    6.30
   8   2  -1   95.79    7.40
   8   2  -1   99.29    7.50
  -8   2   1   87.29    6.60
   8   2  -1   99.89    7.10
  -8   2   1   90.09    7.80
   7  -2  -1   18.40    2.50
   7  -2  -1   20.30    4.00
  -7  -2   1   16.90    3.00
  -7  -2   1   20.60    3.50
  -7  -2   1   21.40    2.90
   7  -2  -1   18.10    3.20
   7  -2  -1   19.10    3.60
  -7  -2   1   23.90    4.50
   7   2  -1   24.80    4.00
   7   2  -1   13.30    3.40
  -7   2   1   18.00    4.00
  -7   2   1   17.00    3.40
  -7   2   1   19.10    3.30
   7   2  -1   27.70    3.70
   6  -2  -1  601.14   21.40
   6  -2  -1  602.24   21.90
  -6  -2   1  595.14   22.50
  -6  -2   1  608.54   21.00
  -6  -2   1  568.54   20.60
   6  -2  -1  580.34   20.60
   6  -2  -1  586.24   19.40
  -6  -2   1  623.74   19.90
  -6   2   1  574.74   20.90
   6   2  -1  605.54   21.50
  -6   2   1  577.54   22.10
   6   2  -1  640.44   21.70
  -6   2   1  604.94   21.40
   6   2  -1  589.84   21.10
  -5  -2   1  168.98    7.60
   5  -2  -1  169.48    7.90
   5  -2  -1  165.98    8.20
  -5  -2   1  168.28    8.60
  -5  -2   1  165.68    6.60
  -5  -2   1  169.08    7.60
   5  -2  -1  160.78    7.20
   5  -2  -1  172.08    6.40
  -5   2   1  168.88    7.60
   5   2  -1  160.68    7.80
  -5   2   1  144.09    7.60
   5   2  -1  171.58    7.80
   5   2  -1  152.48    7.60
  -5   2   1  179.98    8.60
   4  -2  -1  364.36   11.90
  -4  -2   1  357.06   13.00
  -4  -2   1  374.06   12.00
   4  -2  -1  358.86   13.60
   4  -2  -1  376.66   12.70
  -4  -2   1  359.66   13.90
   4  -2  -1  366.46   13.30
  -4  -2   1  364.56   12.90
  -4   2   1  365.56   13.40
  -4   2   1  370.36   13.10
   4   2  -1  366.76   13.30
  -4   2   1  359.26   13.70
   4   2  -1  361.86   13.30
   4   2  -1  356.76   13.10
  -3  -2   1    4.80    1.60
   3  -2  -1    4.10    1.20
   3  -2  -1    3.20    1.40
  -3  -2   1    5.70    0.90
   3  -2  -1    3.20    1.10
  -3  -2   1    5.70    1.50
   3  -2  -1    4.20    0.90
  -3  -2   1    4.80    1.20
  -3   2   1    4.30    1.40
   3   2  -1    4.20    1.30
   3   2  -1    6.00    1.30
   3   2  -1    4.60    1.30
  -3   2   1    6.70    1.60
  -3   2   1    3.50    1.10
   2  -2  -1   36.20    2.50
   2  -2  -1   39.30    2.80
  -2  -2   1   40.40    1.50
  -2  -2   1   41.00    2.90
   2  -2  -1   39.10    2.10
  -2  -2   1   37.40    2.60
   2   2  -1   40.90    2.50
  -2   2   1   37.00    2.10
  -2   2   1   41.40    2.90
  -2   2   1   37.00    2.50
   2   2  -1   43.30    2.60
  -2   2   1   41.70    2.50
   1  -2  -1 3910.21  123.99
  -1  -2   1 4305.37  123.79
   1  -2  -1 4358.56  124.99
  -1  -2   1 4050.99  123.99
   1  -2  -1 4163.78  123.79
  -1   2   1 4212.98  125.39
  -1   2   1 4292.87  124.19
   1   2  -1 4197.28  125.19
   1   2  -1 4387.36  123.69
   1   2  -1 4278.57  123.99
  -1   2   1 4138.59  124.49
   1   2  -1 4098.59  124.39
   1   2  -1 4228.08  123.99
   0  -2  -1  184.08    6.30
   0  -2  -1  175.98    5.90
   0  -2   1  184.98    6.30
   0  -2  -1  176.98    6.30
   0  -2  -1  185.68    6.60
   0   2  -1  176.08    6.10
   0   2   1  188.38    6.40
   0   2  -1  182.68    5.90
   0   2   1  185.98    6.40
   0   2   1  188.48    6.30
   0   2  -1  178.68    6.30
   0   2  -1  183.98    5.90
  -1  -2  -1   30.10    1.80
  -1  -2  -1   28.80    1.90
  -1  -2  -1   27.20    2.00
   1  -2   1   30.00    1.50
   1  -2   1   35.70    2.30
   1   2   1   26.60    1.60
   1   2   1   27.10    1.90
  -1   2  -1   26.10    2.00
  -1   2  -1   26.90    1.60
  -1   2  -1   27.60    1.60
  -1   2  -1   29.60    1.80
  -1   2  -1   27.70    1.60
   1   2   1   27.40    2.00
   1   2   1   25.40    1.60
  -2  -2  -1  685.63   21.30
   2  -2   1  686.83   20.80
  -2  -2  -1  738.93   22.20
  -2  -2  -1  711.73   21.90
   2  -2   1  730.43   22.40
   2  -2   1  696.23   21.80
   2   2   1  701.33   21.70
   2   2   1  695.83   22.10
  -2   2  -1  660.13   21.60
   2   2   1  675.13   22.20
  -2   2  -1  696.93   22.00
  -2   2  -1  695.23   21.90
  -2   2  -1  707.23   22.40
   3  -2   1    4.00    1.50
  -3  -2  -1    5.10    1.10
   3  -2   1    2.70    1.10
  -3  -2  -1    5.20    1.40
   3  -2   1    2.30    1.20
  -3  -2  -1    0.70    1.30
  -3  -2  -1    2.00    1.10
   3  -2   1    3.70    0.60
   3   2   1    2.50    1.10
   3   2   1    6.20    1.50
  -3   2  -1    3.40    1.10
  -3   2  -1    3.30    1.30
   3   2   1    3.10    1.20
  -3   2  -1    1.00    1.20
   4  -2   1  336.97   13.00
  -4  -2  -1  351.06   11.90
  -4  -2  -1  361.36   12.70
  -4  -2  -1  329.97   12.30
   4  -2   1  346.57   10.90
   4  -2   1  360.86   12.80
  -4  -2  -1  342.87   13.60
   4  -2   1  347.97   12.70
   4   2   1  347.77   12.90
  -4   2  -1  354.66   12.50
   4   2   1  353.96   13.00
  -4   2  -1  346.17   13.30
  -4   2  -1  353.36   13.10
   4   2   1  321.47   12.40
  -5  -2  -1   22.70    2.70
   5  -2   1   15.80    2.60
   5  -2   1   17.80    2.70
   5  -2   1   18.20    2.90
  -5  -2  -1   20.20    2.90
  -5  -2  -1   21.10    2.40
  -5  -2  -1   26.60    4.10
   5  -2   1   17.20    1.60
  -5   2  -1   22.50    3.60
  -5   2  -1   19.40    2.90
   5   2   1   15.90    2.60
   5   2   1   16.60    2.90
  -5   2  -1   20.50    3.20
   5   2   1   10.60    2.40
  -6  -2  -1  224.28    9.10
  -6  -2  -1  222.88    9.90
   6  -2   1  210.98   10.30
   6  -2   1  212.38    9.90
  -6  -2  -1  221.38    9.40
  -6  -2  -1  212.48   11.10
   6   2   1  234.08   10.30
  -6   2  -1  214.88    9.80
  -6   2  -1  227.88    8.00
  -6   2  -1  225.88   10.30
  -6   2  -1  209.38   10.90
   6   2   1  214.78    9.90
   6   2   1  225.98   10.40
   7  -2   1  795.92   27.80
   7  -2   1  809.12   28.00
  -7  -2  -1  803.32   26.70
  -7  -2  -1  790.42   27.70
  -7  -2  -1  777.82   29.50
  -7  -2  -1  769.22   26.80
   7  -2   1  832.82   28.70
   7   2   1  781.72   27.80
   7   2   1  839.32   28.50
  -7   2  -1  830.02   28.30
  -7   2  -1  803.82   27.70
  -7   2  -1  792.32   29.30
   7   2   1  786.52   28.10
  -7   2  -1  785.32   25.10
  -8  -2  -1    6.80    4.00
  -8  -2  -1    8.20    2.70
  -8  -2  -1    7.30    2.50
   8  -2   1    7.40    3.10
  -8  -2  -1    8.70    2.90
   8  -2   1   15.00    3.80
  -8   2  -1    8.60    3.00
   8   2   1    8.20    3.20
  -8   2  -1    6.70    4.10
   8   2   1    6.80    3.10
  -8   2  -1    8.10    3.00
   8   2   1    9.30    3.20
   9  -2   1   24.10    5.30
  -9  -2  -1   27.10    6.10
   9  -2   1   26.20    4.70
  -9  -2  -1   19.80    4.20
  -9  -2  -1   19.20    3.70
  -9   2  -1   22.90    4.70
   9   2   1   24.60    5.00
  -9   2  -1   24.40    5.70
   9   2   1   14.00    4.30
  -9   2  -1   21.40    4.40
 -10  -2  -1  163.68   12.80
  10  -2   1  200.78   12.40
  10  -2   1  182.38   11.20
 -10   2  -1  189.58   13.50
 -10   2  -1  218.88   12.00
  10   2   1  185.18   11.50
  10   2   1  171.28   11.10
 -10   2  -1  185.88   11.20
  11  -2   1  105.49    9.90
 -11  -2  -1   77.29   10.80
  11  -2   1   82.79    8.50
  11   2   1   72.49    8.50
 -11   2  -1  100.79   10.60
  11   2   1   87.99    9.20
 -11   2  -1   85.79    8.30
  12  -2   1   52.59    7.90
 -12  -2  -1   38.10    8.60
  12  -2   1   57.59    8.70
 -12   2  -1   47.30    7.20
 -12   2  -1   39.90    8.60
  12   2   1   48.40    8.00
  12   2   1   45.20    7.70
  13  -2   1   26.10    7.60
 -13  -2  -1   37.50    8.90
  13  -2   1   39.90    7.70
  13   2   1   40.40    7.50
  13   2   1   41.60    8.10
 -13   2  -1   38.70    9.00
  14  -2   1   62.29   10.10
 -14  -2  -1   51.09   10.80
  14   2   1   76.39   10.80
 -14   2  -1   67.79   11.40
  15  -3  -1   25.90    9.10
  15   3  -1   13.40    7.90
 -15   3   1   -0.10    6.90
 -14  -3   1  137.99   15.90
  14  -3  -1  126.69   13.00
  14   3  -1  141.09   13.50
 -14   3   1  146.89   15.60
 -13  -3   1   96.49   13.30
  13  -3  -1   89.69   10.70
  13   3  -1   81.59   14.60
 -13   3   1   99.79   13.00
  13   3  -1   93.69   11.10
  12  -3  -1   59.09    9.50
  12  -3  -1   44.30    8.10
 -12  -3   1   53.39    9.30
 -12   3   1   47.90    7.50
  12   3  -1   59.19    8.40
 -12   3   1   57.79   10.00
  12   3  -1   81.59    9.50
  11  -3  -1   11.80    4.30
 -11  -3   1    9.80    5.30
  11  -3  -1   13.60    5.50
 -11   3   1    5.10    5.20
 -11   3   1    4.70    4.20
  11   3  -1    6.60    4.30
  11   3  -1   10.20    4.90
  10  -3  -1  270.47   15.00
 -10  -3   1  272.17   16.10
  10  -3  -1  267.47   13.30
  10   3  -1  261.17   14.20
 -10   3   1  273.67   14.00
 -10   3   1  284.07   15.30
 -10   3   1  244.38   15.20
  10   3  -1  256.87   13.90
  -9  -3   1   59.69    7.40
   9  -3  -1   54.49    5.70
  -9  -3   1   55.69    5.80
   9  -3  -1   45.50    6.30
   9   3  -1   47.70    5.90
   9   3  -1   55.09    6.60
  -9   3   1   59.59    6.20
   9   3  -1   56.49    6.40
  -9   3   1   58.29    7.00
  -9   3   1   46.90    6.00
  -8  -3   1  184.48    9.40
   8  -3  -1  177.18    9.40
   8  -3  -1  176.28   10.40
  -8  -3   1  172.28   11.10
  -8  -3   1  191.98    8.20
  -8  -3   1  168.48    9.50
   8   3  -1  180.68   10.00
   8   3  -1  186.98   10.30
  -8   3   1  170.68   10.90
  -8   3   1  178.68   10.10
  -8   3   1  169.38    9.60
   8   3  -1  187.68   10.30
  -7  -3   1   73.49    5.50
   7  -3  -1   56.39    5.70
   7  -3  -1   63.39    3.90
   7  -3  -1   75.39    6.00
  -7  -3   1   75.29    5.60
  -7  -3   1   68.99    6.50
   7  -3  -1   74.69    5.30
  -7  -3   1   59.79    4.10
   7   3  -1   62.39    5.80
   7   3  -1   62.09    5.70
  -7   3   1   72.59    6.60
   7   3  -1   60.69    5.50
  -7   3   1   75.89    5.50
  -7   3   1   61.59    5.50
   6  -3  -1   33.50    3.50
  -6  -3   1   36.00    3.80
  -6  -3   1   36.20    2.80
   6  -3  -1   29.10    4.10
  -6  -3   1   40.80    4.90
   6  -3  -1   27.00    2.50
   6  -3  -1   32.30    3.90
  -6  -3   1   28.90    3.60
   6   3  -1   33.70    4.10
  -6   3   1   28.60    4.20
  -6   3   1   35.40    3.70
   6   3  -1   37.10    4.10
  -6   3   1   34.90    4.00
   6   3  -1   28.90    3.90
  -5  -3   1 1092.29   34.20
   5  -3  -1 1127.69   35.40
   5  -3  -1 1006.10   33.70
  -5  -3   1 1102.59   35.70
  -5  -3   1 1009.60   34.30
   5  -3  -1 1056.69   32.70
  -5  -3   1 1047.80   32.60
   5  -3  -1 1068.59   34.60
  -5   3   1 1076.49   35.10
   5   3  -1 1095.79   34.60
   5   3  -1 1063.29   34.70
   5   3  -1 1066.79   34.60
  -5   3   1 1055.39   34.20
  -5   3   1 1043.70   34.90
  -4  -3   1   22.20    3.30
   4  -3  -1   19.40    2.30
   4  -3  -1   24.80    2.80
  -4  -3   1   18.90    2.40
   4  -3  -1   21.90    1.80
  -4  -3   1   21.60    1.60
  -4  -3   1   16.80    2.50
   4  -3  -1   21.80    2.90
   4   3  -1   19.90    2.70
   4   3  -1   24.50    2.90
  -4   3   1   26.80    3.10
   4   3  -1   20.80    2.70
  -4   3   1   32.10    3.20
  -4   3   1   24.10    2.50
  -3  -3   1   21.80    2.10
  -3  -3   1   21.50    2.50
  -3  -3   1   19.60    1.10
   3  -3  -1   17.00    2.20
  -3  -3   1   17.30    2.30
   3  -3  -1   17.90    1.60
   3  -3  -1   17.50    2.40
  -3   3   1   16.70    1.90
  -3   3   1   20.10    2.40
  -3   3   1   16.90    2.10
   3   3  -1   21.40    2.30
  -3   3   1   17.60    2.30
   3   3  -1   18.00    2.20
   3   3  -1   17.40    2.20
  -2  -3   1  536.45   17.50
   2  -3  -1  514.25   17.20
   2  -3  -1  550.74   17.00
  -2  -3   1  553.04   17.80
   2  -3  -1  568.54   18.00
   2   3  -1  533.75   17.40
   2   3  -1  526.25   17.20
  -2   3   1  527.15   17.30
   2   3  -1  525.85   17.60
  -2   3   1  532.15   17.00
  -2   3   1  540.65   17.90
  -2   3   1  508.55   17.00
   2   3  -1  525.75   15.90
  -1  -3   1  387.06   12.60
  -1  -3   1  380.46   12.00
   1  -3  -1  361.26   12.20
   1  -3  -1  383.96   12.70
   1  -3  -1  375.46   12.50
  -1   3   1  359.16   11.40
  -1   3   1  365.46   12.20
   1   3  -1  371.96   12.50
   1   3  -1  374.86   11.50
   1   3  -1  378.66   12.40
   1   3  -1  342.57   11.90
   1   3  -1  368.16   12.50
  -1   3   1  373.56   12.60
  -1   3   1  361.86   12.30
   0  -3  -1 2655.73   78.09
   0  -3  -1 2778.62   78.59
   0  -3   1 2712.83   77.29
   0  -3   1 2658.63   78.19
   0  -3  -1 2624.94   77.49
   0  -3  -1 2678.23   78.39
   0   3   1 2556.54   78.09
   0   3   1 2535.95   78.19
   0   3  -1 2612.24   77.69
   0   3  -1 2518.95   77.69
   0   3  -1 2649.14   78.29
   0   3  -1 2668.03   77.99
   0   3  -1 2507.35   78.49
   0   3   1 2613.14   78.19
  -1  -3  -1    1.10    0.90
  -1  -3  -1    1.70    1.20
   1  -3   1    1.10    0.80
   1  -3   1    1.90    1.30
  -1  -3  -1    0.20    0.80
   1   3   1    0.80    0.80
  -1   3  -1   -0.10    0.60
  -1   3  -1    5.80    0.80
  -1   3  -1    0.10    0.90
   1   3   1    2.80    1.10
   1   3   1    1.20    1.00
   1   3   1    1.10    0.90
  -1   3  -1    0.50    0.70
  -1   3  -1    0.40    0.80
   2  -3   1  388.66   13.80
  -2  -3  -1  395.46   13.30
   2  -3   1  393.86   12.50
  -2  -3  -1  379.76   13.60
  -2  -3  -1  390.96   13.70
  -2   3  -1  407.96   13.10
   2   3   1  419.26   13.90
  -2   3  -1  385.36   13.30
  -2   3  -1  382.56   13.00
   2   3   1  385.86   12.60
   2   3   1  393.26   13.50
  -2   3  -1  400.96   13.90
   2   3   1  411.46   13.10
  -3  -3  -1  782.42   25.70
   3  -3   1  783.82   23.50
  -3  -3  -1  771.02   24.90
  -3  -3  -1  740.63   25.20
   3  -3   1  806.62   24.90
  -3  -3  -1  790.12   24.00
   3  -3   1  774.12   25.60
  -3   3  -1  783.92   24.80
  -3   3  -1  790.02   25.70
  -3   3  -1  758.82   25.10
   3   3   1  789.22   24.80
  -3   3  -1  774.22   24.90
   3   3   1  764.82   25.20
   3   3   1  804.82   25.50
  -4  -3  -1    5.00    1.70
  -4  -3  -1    3.20    1.90
   4  -3   1    4.00    0.80
   4  -3   1    6.30    1.90
  -4  -3  -1    4.60    1.60
  -4  -3  -1    3.30    1.10
   4  -3   1    4.50    2.00
   4  -3   1    5.00    1.70
  -4   3  -1    4.70    1.80
   4   3   1    4.70    1.70
  -4   3  -1    2.50    1.40
  -4   3  -1    2.50    1.60
   4   3   1    5.50    1.70
   4   3   1    4.30    1.90
  -5  -3  -1    3.80    1.80
   5  -3   1    6.10    1.90
   5  -3   1    5.50    2.20
  -5  -3  -1    8.80    1.70
   5  -3   1    5.70    2.00
  -5  -3  -1   11.80    3.10
  -5  -3  -1    4.90    1.80
   5  -3   1    7.40    1.00
   5   3   1    4.20    1.90
  -5   3  -1    8.70    2.00
   5   3   1    5.50    2.20
   5   3   1    8.90    2.40
  -5   3  -1    6.20    2.20
  -5   3  -1    5.20    2.30
  -6  -3  -1   79.79    6.60
  -6  -3  -1   89.59    5.70
   6  -3   1   88.09    5.90
   6  -3   1   90.49    5.70
  -6  -3  -1   88.89    5.70
   6  -3   1   88.79    3.80
   6  -3   1   98.89    6.70
  -6  -3  -1   94.59    4.90
  -6   3  -1   96.69    6.80
  -6   3  -1   88.29    6.40
  -6   3  -1   86.69    5.80
   6   3   1   94.09    5.80
   6   3   1   99.89    6.50
   6   3   1   81.79    6.00
   7  -3   1  533.15   21.30
  -7  -3  -1  565.64   20.30
  -7  -3  -1  577.54   19.30
   7  -3   1  584.64   20.80
  -7  -3  -1  547.85   22.40
  -7  -3  -1  575.44   20.80
   7   3   1  547.95   21.20
   7   3   1  539.15   21.10
  -7   3  -1  522.15   21.70
   7   3   1  554.54   20.60
  -7   3  -1  579.74   21.50
  -7   3  -1  542.55   20.50
   8  -3   1  694.73   26.60
  -8  -3  -1  700.23   28.10
  -8  -3  -1  736.63   26.10
  -8  -3  -1  716.93   24.30
   8  -3   1  684.23   25.70
  -8  -3  -1  738.33   25.40
  -8   3  -1  726.43   26.00
  -8   3  -1  714.53   27.60
   8   3   1  693.43   26.40
   8   3   1  692.33   25.90
  -8   3  -1  702.43   26.50
   8   3   1  725.53   26.70
  -9  -3  -1    4.00    2.60
  -9  -3  -1    6.90    2.70
   9  -3   1    5.50    3.90
  -9  -3  -1    3.90    4.20
   9  -3   1    5.80    3.20
  -9   3  -1    3.90    3.40
  -9   3  -1    3.40    3.00
  -9   3  -1    7.40    4.10
   9   3   1    3.40    3.50
   9   3   1    3.40    3.40
 -10  -3  -1  207.28   13.80
  10  -3   1  174.18   12.10
  10  -3   1  178.58   11.20
 -10   3  -1  182.58   11.40
 -10   3  -1  198.08   11.60
  10   3   1  177.98   11.40
  10   3   1  197.28   11.70
 -10   3  -1  200.98   13.70
 -11  -3  -1  134.99   12.30
  11  -3   1  144.89   10.50
  11  -3   1  159.28   11.50
  11   3   1  131.89   10.10
 -11   3  -1  132.29   10.40
  11   3   1  147.59   10.80
 -11   3  -1  157.78   12.50
  12  -3   1  134.99   12.00
 -12  -3  -1  140.29   13.30
  12  -3   1  118.29   10.60
  12   3   1  135.29   11.20
  12   3   1  125.99   11.40
 -12   3  -1  114.29   12.00
 -12   3  -1  125.89   10.80
  13  -3   1    0.90    5.40
 -13  -3  -1   -2.10    6.60
  13  -3   1   12.30    6.40
  13   3   1   -2.40    4.80
 -13   3  -1   -1.50    5.50
  13   3   1    2.10    5.10
  14  -3   1    3.10    6.30
 -14  -3  -1   -2.70    7.50
 -14   3  -1   11.90    8.10
  14   3   1    8.20    6.30
  14  -4  -1    0.60    5.80
 -14  -4   1    6.90    7.20
  14   4  -1   -2.00    5.90
 -14   4   1    2.20    6.90
 -13  -4   1   -3.80    5.90
  13  -4  -1    6.20    5.30
 -13   4   1    5.10    6.50
  13   4  -1    0.50    5.00
  13   4  -1   -5.60    4.90
 -13   4   1   -1.30    4.50
 -12  -4   1  222.88   16.80
  12  -4  -1  249.68   16.20
 -12   4   1  244.78   14.70
  12   4  -1  240.78   15.00
  12   4  -1  240.68   14.70
 -12   4   1  242.18   16.80
  11  -4  -1   -0.60    4.50
 -11  -4   1   -2.70    4.30
  11  -4  -1    5.90    4.00
 -11   4   1   -5.20    3.50
 -11   4   1    4.00    4.70
  11   4  -1    0.50    4.10
  11   4  -1   -1.90    3.30
 -10  -4   1   32.10    5.20
  10  -4  -1   40.30    5.80
 -10  -4   1   37.80    7.20
  10  -4  -1   48.10    7.00
  10   4  -1   47.00    6.80
  10   4  -1   36.50    6.20
 -10   4   1   34.90    6.70
 -10   4   1   45.50    6.80
 -10   4   1   34.90    5.50
  -9  -4   1   87.19    9.20
  -9  -4   1   92.19    7.50
   9  -4  -1   89.19    7.10
   9  -4  -1   97.09    8.40
  -9   4   1   98.69    7.90
   9   4  -1  104.99    7.90
  -9   4   1   96.99    9.00
   9   4  -1   97.99    8.30
  -9   4   1  109.19    8.10
   9   4  -1   87.59    7.90
   8  -4  -1   49.80    5.30
   8  -4  -1   55.59    6.70
  -8  -4   1   58.29    5.60
  -8  -4   1   54.29    7.10
  -8   4   1   52.69    6.50
   8   4  -1   66.29    6.60
  -8   4   1   45.00    5.40
   8   4  -1   51.59    5.60
   8   4  -1   58.59    6.20
  -8   4   1   60.29    6.00
  -7  -4   1  295.67   14.30
  -7  -4   1  284.37   10.60
  -7  -4   1  295.77   12.80
  -7  -4   1  290.17   12.90
   7  -4  -1  301.97   10.70
   7  -4  -1  296.87   12.40
   7  -4  -1  300.77   14.10
   7  -4  -1  319.97   13.50
  -7   4   1  285.97   12.80
   7   4  -1  293.67   13.40
   7   4  -1  301.47   13.20
   7   4  -1  308.97   13.60
  -7   4   1  285.37   13.40
  -7   4   1  289.37   13.70
   6  -4  -1   22.10    2.30
  -6  -4   1   25.50    2.20
   6  -4  -1   26.80    4.40
  -6  -4   1   24.70    3.70
  -6  -4   1   20.70    3.90
  -6  -4   1   26.50    3.50
   6  -4  -1   28.30    3.90
   6  -4  -1   16.90    2.90
  -6   4   1   20.80    3.50
   6   4  -1   23.80    3.50
  -6   4   1   28.10    4.20
   6   4  -1   22.90    3.70
  -6   4   1   15.30    3.20
   6   4  -1   19.00    3.50
   5  -4  -1    1.80    1.70
   5  -4  -1    0.70    1.50
  -5  -4   1   -1.70    1.50
  -5  -4   1    2.50    1.80
   5  -4  -1   -1.50    1.70
  -5  -4   1    2.70    0.90
   5  -4  -1    0.00    0.90
  -5  -4   1   -1.40    1.20
   5   4  -1    0.50    1.60
  -5   4   1    0.60    1.90
  -5   4   1    4.10    2.00
  -5   4   1    2.60    1.70
   5   4  -1    2.10    1.90
   5   4  -1    2.60    1.90
   4  -4  -1  192.68    7.20
   4  -4  -1  181.58    8.20
  -4  -4   1  189.98    8.00
  -4  -4   1  201.38    8.70
   4  -4  -1  200.38    9.10
  -4  -4   1  197.88    9.10
   4   4  -1  189.38    8.60
   4   4  -1  186.08    6.40
   4   4  -1  189.98    8.30
  -4   4   1  195.78    9.00
  -4   4   1  198.38    8.30
  -4   4   1  181.48    7.70
   4   4  -1  191.78    8.40
  -4   4   1  196.08    8.40
   3  -4  -1  163.58    6.40
   3  -4  -1  175.48    7.80
  -3  -4   1  164.58    6.80
   3  -4  -1  164.18    7.00
  -3  -4   1  171.98    7.50
  -3  -4   1  161.38    7.40
   3   4  -1  155.68    5.40
   3   4  -1  155.58    6.90
  -3   4   1  170.28    7.70
   3   4  -1  170.38    7.20
  -3   4   1  162.98    7.00
   3   4  -1  169.38    7.50
  -3   4   1  159.58    6.80
  -3   4   1  162.78    6.70
  -2  -4   1  208.48    7.90
   2  -4  -1  212.78    8.00
   2  -4  -1  230.08    8.90
   2  -4  -1  209.08    8.10
  -2  -4   1  227.58    8.30
  -2  -4   1  201.28    8.50
  -2   4   1  214.98    8.10
   2   4  -1  207.28    8.50
   2   4  -1  209.58    8.30
  -2   4   1  204.68    8.60
  -2   4   1  207.28    8.10
   2   4  -1  208.28    6.90
  -2   4   1  218.28    7.50
   1  -4  -1   24.60    2.10
  -1  -4   1   19.50    1.70
   1  -4  -1   21.80    2.30
   1  -4  -1   20.70    2.60
  -1  -4   1   24.50    2.40
  -1   4   1   28.10    2.20
   1   4  -1   20.70    2.40
   1   4  -1   23.00    2.00
   1   4  -1   21.60    1.70
  -1   4   1   23.40    1.30
   1   4  -1   20.40    2.40
  -1   4   1   20.30    2.10
  -1   4   1   23.10    2.40
   0  -4  -1 1257.67   38.90
   0  -4  -1 1287.47   38.40
   0  -4   1 1275.87   38.60
   0  -4  -1 1299.67   38.80
   0  -4   1 1314.37   37.00
   0  -4  -1 1242.28   37.40
   0   4  -1 1194.68   37.90
   0   4   1 1260.87   38.40
   0   4  -1 1220.68   38.10
   0   4  -1 1211.98   38.90
   0   4  -1 1274.47   38.70
   0   4   1 1206.38   38.50
   0   4   1 1248.48   38.60
   0   4  -1 1231.28   38.20
   1  -4   1   10.60    2.00
  -1  -4  -1   13.80    1.80
   1  -4   1   12.70    1.80
  -1  -4  -1   12.80    1.70
  -1  -4  -1   15.80    2.30
  -1   4  -1   13.00    1.00
  -1   4  -1   11.70    1.90
  -1   4  -1   13.40    1.70
   1   4   1   14.70    2.00
   1   4   1   14.30    1.90
  -1   4  -1   13.10    1.80
   1   4   1   15.40    1.80
   1   4   1   13.80    2.00
  -1   4  -1   12.60    1.60
  -2  -4  -1  389.46   13.10
  -2  -4  -1  370.46   13.20
   2  -4   1  419.36   14.10
   2  -4   1  392.76   12.60
  -2  -4  -1  347.77   13.50
   2   4   1  354.36   13.50
   2   4   1  371.36   13.30
  -2   4  -1  380.36   13.70
  -2   4  -1  388.66   13.20
   2   4   1  380.06   12.90
   2   4   1  379.66   12.40
  -2   4  -1  357.56   12.80
  -2   4  -1  377.56   12.40
   3  -4   1   10.70    1.40
   3  -4   1    5.70    1.90
  -3  -4  -1    4.70    1.80
  -3  -4  -1    5.90    1.80
  -3  -4  -1   11.10    2.00
   3  -4   1    8.50    1.70
  -3   4  -1    6.20    1.80
  -3   4  -1    9.10    1.80
   3   4   1    8.60    1.80
  -3   4  -1    7.10    1.50
   3   4   1    8.30    1.80
   3   4   1   10.20    1.50
   3   4   1    8.80    2.00
  -3   4  -1   10.90    2.00
  -4  -4  -1    7.70    1.40
  -4  -4  -1    6.70    2.20
   4  -4   1   10.70    2.60
  -4  -4  -1   11.70    2.20
  -4  -4  -1    8.00    2.10
   4  -4   1    8.00    2.00
   4  -4   1    8.90    1.20
   4   4   1    9.60    2.00
  -4   4  -1    8.90    2.00
  -4   4  -1    9.40    2.00
   4   4   1    8.30    2.20
  -4   4  -1   11.80    2.70
  -4   4  -1    9.00    2.20
   4   4   1   12.60    2.50
   5  -4   1  586.14   20.90
  -5  -4  -1  590.74   22.20
  -5  -4  -1  601.94   19.50
   5  -4   1  659.03   21.30
  -5  -4  -1  590.04   20.90
   5  -4   1  609.44   18.60
  -5  -4  -1  542.85   21.10
   5  -4   1  608.64   22.00
   5   4   1  600.24   21.70
   5   4   1  615.84   21.50
   5   4   1  624.34   21.00
  -5   4  -1  610.84   21.60
  -5   4  -1  613.74   22.10
  -5   4  -1  596.74   20.90
  -6  -4  -1   44.60    4.50
   6  -4   1   33.40    4.10
  -6  -4  -1   44.30    4.40
   6  -4   1   42.70    2.40
   6  -4   1   41.40    5.10
  -6  -4  -1   47.70    3.40
   6  -4   1   55.49    4.80
  -6  -4  -1   50.89    5.40
   6   4   1   42.70    4.50
   6   4   1   43.10    4.30
  -6   4  -1   45.80    5.00
  -6   4  -1   51.89    4.50
  -6   4  -1   48.20    4.90
   6   4   1   52.89    5.20
  -7  -4  -1  102.49    7.00
   7  -4   1  106.29    6.80
   7  -4   1   99.79    7.70
  -7  -4  -1  102.89    5.60
  -7  -4  -1  106.09    8.20
  -7  -4  -1   98.19    6.90
   7   4   1  116.19    7.80
  -7   4  -1  105.39    7.40
   7   4   1  100.09    7.30
   7   4   1   97.49    6.80
  -7   4  -1  104.29    7.80
  -7   4  -1  109.89    7.10
  -8  -4  -1   58.29    6.00
  -8  -4  -1   61.49    7.20
   8  -4   1   64.79    7.00
  -8  -4  -1   53.39    5.40
   8  -4   1   59.89    6.00
  -8  -4  -1   68.49    4.90
   8   4   1   59.89    6.50
   8   4   1   55.19    5.90
  -8   4  -1   59.79    6.60
  -8   4  -1   58.99    7.00
  -8   4  -1   67.79    6.20
   8   4   1   43.90    6.20
  -9  -4  -1    5.30    3.00
  -9  -4  -1   -3.00    3.20
   9  -4   1    7.90    4.20
   9  -4   1    5.00    3.40
   9   4   1    4.30    3.40
   9   4   1    0.20    3.50
  -9   4  -1    2.30    3.10
  -9   4  -1    7.30    3.80
  -9   4  -1   -1.00    3.40
  10  -4   1  293.47   16.00
 -10  -4  -1  321.97   17.90
  10  -4   1  309.77   15.50
 -10   4  -1  337.67   15.90
  10   4   1  312.07   16.00
 -10   4  -1  340.77   17.60
 -10   4  -1  299.37   16.00
  10   4   1  327.47   15.80
 -11  -4  -1    9.50    5.40
  11  -4   1    6.10    4.20
  11  -4   1   11.20    4.80
 -11   4  -1    8.50    5.80
  11   4   1    9.00    4.80
  11   4   1   10.50    5.00
 -11   4  -1   10.50    5.10
  12  -4   1    6.50    4.70
 -12  -4  -1   16.30    7.30
  12  -4   1    9.00    5.80
  12   4   1   11.80    5.30
  12   4   1    7.40    5.40
 -12   4  -1   11.50    6.90
 -12   4  -1   13.10    5.30
 -13  -4  -1  149.79   15.40
  13  -4   1  119.89   12.80
  13   4   1  135.59   12.40
 -13   4  -1  151.08   15.10
  13   4   1  131.49   12.80
 -13   4  -1  146.19   12.20
  14  -4   1    7.50    6.70
 -14  -4  -1    4.00    8.20
  14   4   1   11.90    6.70
  14   4   1   15.50    7.90
 -14   4  -1    4.60    7.70
  14  -5  -1   96.59   13.00
 -14  -5   1   68.49   12.00
 -14   5   1  101.39   13.80
  14   5  -1   81.29   12.00
  13  -5  -1   18.10    6.70
 -13  -5   1   13.70    7.20
  13   5  -1   20.00    7.00
  13   5  -1   19.30    6.90
 -13   5   1    4.90    6.00
 -13   5   1   30.00    8.30
 -12  -5   1   71.59   11.10
  12  -5  -1   61.99    9.60
 -12   5   1   68.99   10.70
  12   5  -1   76.49    9.60
 -12   5   1   76.89    9.80
  12   5  -1   63.09    9.30
  11  -5  -1  272.67   14.60
  11  -5  -1  282.67   16.60
 -11  -5   1  294.17   18.10
 -11   5   1  308.27   17.60
 -11   5   1  314.47   16.60
  11   5  -1  305.07   16.20
  11   5  -1  287.77   15.90
  10  -5  -1   64.19    6.90
  10  -5  -1   55.39    7.70
 -10  -5   1   52.99    8.70
 -10  -5   1   54.39    6.80
  10   5  -1   53.69    7.30
 -10   5   1   59.19    7.80
  10   5  -1   69.89    8.00
 -10   5   1   54.49    7.00
 -10   5   1   65.49    7.40
  -9  -5   1   61.29    8.30
   9  -5  -1   63.79    8.00
   9  -5  -1   64.29    6.40
  -9  -5   1   77.59    7.00
   9   5  -1   50.99    7.00
  -9   5   1   61.29    7.80
   9   5  -1   61.89    7.40
   9   5  -1   77.79    7.50
  -9   5   1   64.99    7.10
  -9   5   1   76.89    7.10
  -8  -5   1  117.49    8.30
  -8  -5   1  143.99   10.30
   8  -5  -1  124.29    7.90
   8  -5  -1  131.39    9.70
   8   5  -1  143.39    9.20
   8   5  -1  137.99    8.90
  -8   5   1  148.29    8.90
   8   5  -1  121.59    8.90
  -8   5   1  130.69    9.40
  -8   5   1  139.69    9.50
   7  -5  -1   67.69    6.50
  -7  -5   1   63.49    3.70
   7  -5  -1   70.19    4.00
  -7  -5   1   53.89    5.60
  -7  -5   1   61.49    6.40
  -7  -5   1   63.09    6.50
   7  -5  -1   59.39    5.20
   7   5  -1   62.69    6.00
   7   5  -1   60.79    5.90
   7   5  -1   65.39    5.90
  -7   5   1   56.79    5.90
  -7   5   1   63.49    6.30
  -7   5   1   69.89    5.80
  -6  -5   1  461.85   18.20
   6  -5  -1  477.75   18.10
  -6  -5   1  507.05   17.80
  -6  -5   1  461.55   15.20
  -6  -5   1  478.55   19.20
   6  -5  -1  471.45   15.80
   6  -5  -1  469.35   19.00
   6  -5  -1  491.75   17.50
   6   5  -1  482.25   18.60
   6   5  -1  511.65   18.60
  -6   5   1  453.55   18.20
   6   5  -1  452.45   17.80
  -6   5   1  450.15   17.70
  -6   5   1  470.15   19.00
   5  -5  -1  209.38    9.50
  -5  -5   1  219.38   10.10
   5  -5  -1  197.28   10.10
   5  -5  -1  202.08    7.90
  -5  -5   1  226.38   10.50
  -5  -5   1  211.78    9.20
   5   5  -1  212.98   10.10
   5   5  -1  213.58    7.20
  -5   5   1  202.08    8.90
   5   5  -1  215.78    9.60
  -5   5   1  208.68    9.40
  -5   5   1  203.78    9.50
  -5   5   1  214.08   10.30
   5   5  -1  202.38    9.60
   4  -5  -1  691.23   24.60
  -4  -5   1  689.83   23.30
   4  -5  -1  700.73   22.50
  -4  -5   1  708.93   24.40
  -4  -5   1  767.92   24.70
   4  -5  -1  721.53   23.70
  -4   5   1  701.03   23.70
  -4   5   1  670.93   23.40
   4   5  -1  700.13   21.40
  -4   5   1  703.13   24.70
   4   5  -1  712.93   23.90
  -4   5   1  710.43   23.40
   4   5  -1  705.73   24.40
   4   5  -1  700.63   23.80
  -3  -5   1  793.82   25.60
   3  -5  -1  772.62   25.20
  -3  -5   1  769.42   25.00
   3  -5  -1  782.42   26.30
  -3  -5   1  747.23   25.90
   3  -5  -1  775.52   24.70
   3   5  -1  775.32   23.30
  -3   5   1  772.42   24.60
   3   5  -1  755.92   25.90
  -3   5   1  763.22   25.30
  -3   5   1  766.82   26.10
   3   5  -1  763.02   25.40
   3   5  -1  800.72   25.40
  -3   5   1  771.72   25.10
  -2  -5   1   74.59    4.80
   2  -5  -1   75.49    4.20
   2  -5  -1   69.39    4.70
  -2  -5   1   76.09    4.10
   2  -5  -1   82.79    4.40
   2   5  -1   72.09    3.20
  -2   5   1   77.19    4.40
  -2   5   1   76.39    3.40
  -2   5   1   78.59    4.80
   2   5  -1   77.69    4.50
  -2   5   1   78.89    4.40
   2   5  -1   78.39    4.80
   2   5  -1   76.19    4.20
   1  -5  -1  368.06   13.30
  -1  -5   1  373.46   13.20
   1  -5  -1  354.86   12.40
   1  -5  -1  339.07   12.80
  -1  -5   1  362.86   11.70
   1   5  -1  356.36   11.90
   1   5  -1  355.36   13.00
  -1   5   1  349.07   12.90
   1   5  -1  356.46   12.30
   1   5  -1  361.16   13.00
  -1   5   1  347.87   12.70
  -1   5   1  349.37   10.90
   0  -5  -1 1005.80   32.40
   0  -5  -1 1032.60   30.50
   0  -5   1 1037.70   30.00
   0  -5  -1 1012.50   32.30
   0  -5   1 1038.50   32.10
   0  -5  -1  992.10   31.60
   0   5   1 1002.30   32.10
   0   5   1  947.41   31.70
   0   5  -1 1007.60   31.40
   0   5  -1 1040.50   32.20
   0   5  -1 1007.00   31.60
   0   5   1 1021.10   32.00
   0   5  -1 1007.10   31.60
   1  -5   1  249.97    9.10
  -1  -5  -1  227.58    8.30
  -1  -5  -1  234.88    9.00
   1  -5   1  252.67   10.10
  -1  -5  -1  220.08    9.40
  -1   5  -1  236.28    8.90
  -1   5  -1  242.58    9.20
   1   5   1  236.68    8.70
   1   5   1  230.08    9.10
  -1   5  -1  228.78    9.30
   1   5   1  233.78    9.40
   1   5   1  231.48    9.20
  -1   5  -1  221.38    9.10
  -2  -5  -1 1095.99   34.40
  -2  -5  -1 1101.39   34.30
   2  -5   1 1092.99   34.00
   2  -5   1 1089.09   35.40
  -2  -5  -1 1111.79   35.20
   2   5   1 1070.89   34.50
  -2   5  -1 1070.49   34.50
   2   5   1 1101.49   35.10
   2   5   1 1118.99   33.60
   2   5   1 1134.39   34.40
  -2   5  -1 1090.99   34.10
  -2   5  -1 1032.70   34.90
  -2   5  -1 1077.79   33.10
  -3  -5  -1  457.55   16.60
  -3  -5  -1  444.76   16.10
   3  -5   1  472.65   15.30
  -3  -5  -1  464.05   16.90
   3  -5   1  494.15   17.50
   3   5   1  451.55   16.90
  -3   5  -1  436.46   16.90
  -3   5  -1  495.05   15.80
   3   5   1  452.15   16.40
   3   5   1  472.55   15.10
   3   5   1  466.85   16.10
  -3   5  -1  450.25   16.20
  -3   5  -1  454.55   16.00
  -4  -5  -1 1056.39   34.70
   4  -5   1 1013.40   35.00
   4  -5   1 1063.79   32.20
   4  -5   1 1077.29   33.80
  -4  -5  -1 1057.99   34.00
  -4  -5  -1 1075.09   35.00
   4   5   1 1060.39   34.40
   4   5   1 1063.49   33.80
  -4   5  -1 1112.39   34.20
   4   5   1 1018.40   34.70
  -4   5  -1 1017.00   35.00
  -4   5  -1 1043.90   33.90
   4   5   1 1039.00   32.40
  -4   5  -1 1063.99   33.90
  -5  -5  -1  224.78   11.00
   5  -5   1  217.78   10.90
   5  -5   1  237.48    8.10
   5  -5   1  232.48   10.20
  -5  -5  -1  222.68   10.50
  -5  -5  -1  238.98   10.20
   5  -5   1  234.28   10.10
  -5   5  -1  216.98    9.90
   5   5   1  244.68   10.70
  -5   5  -1  236.18   11.10
  -5   5  -1  236.88   10.50
   5   5   1  231.98   11.00
  -5   5  -1  235.68   10.20
   5   5   1  237.58    8.60
   5   5   1  227.58   10.00
   6  -5   1    6.00    1.20
   6  -5   1    3.20    2.80
   6  -5   1    1.00    1.90
  -6  -5  -1    2.00    2.90
  -6  -5  -1    3.50    2.20
  -6  -5  -1    1.60    2.20
   6  -5   1    3.90    2.10
  -6  -5  -1    5.00    1.50
   6   5   1    6.30    2.70
  -6   5  -1    1.10    2.30
  -6   5  -1    1.70    2.30
   6   5   1    3.60    2.70
   6   5   1    4.60    2.40
  -6   5  -1    5.80    2.30
  -7  -5  -1    6.40    2.80
  -7  -5  -1    0.70    1.50
  -7  -5  -1    1.00    2.20
   7  -5   1    1.60    2.50
   7  -5   1   -3.30    2.20
  -7  -5  -1    0.70    2.90
   7   5   1    3.10    3.00
  -7   5  -1    8.10    3.20
  -7   5  -1    3.90    2.60
   7   5   1    4.90    2.60
   7   5   1   -2.00    2.00
  -7   5  -1    1.40    2.80
  -8  -5  -1    4.40    3.10
  -8  -5  -1    4.30    3.50
   8  -5   1    3.70    3.50
   8  -5   1    4.00    3.00
   8   5   1    0.60    2.30
   8   5   1    7.20    3.40
  -8   5  -1    4.40    3.00
  -8   5  -1    6.50    3.00
   8   5   1    4.90    3.60
  -8   5  -1    0.80    3.20
  -9  -5  -1  318.37   17.50
  -9  -5  -1  333.17   15.20
   9  -5   1  347.87   16.70
   9  -5   1  325.07   15.30
  -9   5  -1  304.67   16.50
   9   5   1  347.77   16.60
  -9   5  -1  322.27   16.20
  -9   5  -1  355.36   15.80
   9   5   1  313.37   15.00
  10  -5   1  133.49   10.60
  10  -5   1  117.79    9.50
 -10  -5  -1  141.49   12.30
  10   5   1  140.79   10.60
  10   5   1  144.99   10.20
 -10   5  -1  147.09   10.70
 -10   5  -1  140.19   10.20
 -10   5  -1  150.98   11.40
 -11  -5  -1   78.19   10.90
  11  -5   1   77.39    8.50
  11  -5   1   68.19    9.50
 -11   5  -1   85.99   10.30
  11   5   1   66.89    8.20
  11   5   1   77.69    9.60
 -11   5  -1   41.30    7.10
 -12  -5  -1  137.79   13.60
  12  -5   1  159.78   13.40
  12  -5   1  146.79   11.40
 -12   5  -1  119.49   12.90
 -12   5  -1  147.99   11.70
  12   5   1  146.99   11.70
  12   5   1  142.49   11.90
  13  -5   1   -0.70    6.00
 -13  -5  -1   -1.10    6.90
  13   5   1    1.10    5.30
 -13   5  -1   -2.70    4.90
  13   5   1    6.30    5.90
 -13   5  -1   -4.20    5.70
  14  -5   1   38.10    8.50
 -14  -5  -1   21.50    9.20
 -14   5  -1   36.30   10.00
  14   5   1   28.80    8.00
 -14  -6   1   82.09   13.60
  14  -6  -1   84.59   11.80
  14   6  -1  107.29   12.50
 -14   6   1   75.99   11.60
 -14   6   1   62.89   11.20
  13  -6  -1   50.49    9.50
 -13  -6   1   35.40    9.40
 -13   6   1   37.70    9.40
  13   6  -1   42.60    8.40
 -13   6   1   63.99    9.70
  13   6  -1   50.29    9.40
 -12  -6   1   26.80    8.20
  12  -6  -1   34.60    8.20
  12   6  -1   26.10    7.20
 -12   6   1   26.70    7.50
  12   6  -1   29.00    7.00
 -12   6   1   27.10    6.60
  11  -6  -1    0.50    3.90
  11  -6  -1    4.10    4.90
 -11  -6   1    2.30    5.40
 -11   6   1   -3.00    3.90
 -11   6   1    4.20    4.70
  11   6  -1   -0.70    4.40
  11   6  -1    3.50    4.40
 -10  -6   1   33.40    6.00
  10  -6  -1   44.90    7.70
 -10  -6   1   33.40    7.30
  10  -6  -1   41.50    6.00
 -10   6   1   35.80    6.60
  10   6  -1   34.20    6.20
 -10   6   1   33.90    6.80
 -10   6   1   27.60    5.40
  10   6  -1   26.30    6.10
  -9  -6   1  176.38   12.30
   9  -6  -1  156.38    9.60
  -9  -6   1  158.08   10.40
   9  -6  -1  177.18   12.00
  -9   6   1  151.28   10.20
  -9   6   1  167.58   11.30
   9   6  -1  165.48   11.00
  -9   6   1  153.18   10.80
   9   6  -1  175.98   11.40
   9   6  -1  164.78   10.60
   8  -6  -1  186.78    9.90
   8  -6  -1  191.98   11.90
  -8  -6   1  179.38   10.70
  -8  -6   1  188.28   11.80
  -8   6   1  191.28   11.70
  -8   6   1  188.58   11.10
   8   6  -1  184.78   11.30
   8   6  -1  172.68   10.40
  -8   6   1  196.58   10.60
   8   6  -1  187.68   11.10
   7  -6  -1  649.93   24.80
   7  -6  -1  711.23   27.20
  -7  -6   1  681.33   26.10
  -7  -6   1  700.03   27.10
   7  -6  -1  727.63   23.00
  -7   6   1  696.03   25.90
   7   6  -1  723.53   26.70
   7   6  -1  745.43   26.00
  -7   6   1  686.63   26.70
   7   6  -1  729.43   26.30
  -7   6   1  723.83   25.80
   6  -6  -1  348.47   16.30
  -6  -6   1  388.26   16.50
   6  -6  -1  390.16   13.30
   6  -6  -1  383.56   15.40
  -6  -6   1  383.06   16.10
  -6  -6   1  379.96   15.00
   6  -6  -1  387.86   15.00
   6   6  -1  385.26   15.80
  -6   6   1  388.06   15.60
   6   6  -1  380.66   16.20
  -6   6   1  363.86   15.20
   6   6  -1  368.56   13.10
   6   6  -1  379.86   15.40
  -6   6   1  401.26   16.80
  -5  -6   1   78.89    6.10
  -5  -6   1   77.19    5.20
   5  -6  -1   75.49    6.10
   5  -6  -1   74.79    5.30
  -5  -6   1   72.89    6.10
   5  -6  -1   77.19    4.20
   5   6  -1   73.19    6.00
   5   6  -1   73.89    3.20
  -5   6   1   72.79    5.40
   5   6  -1   67.29    5.20
  -5   6   1   80.09    5.20
  -5   6   1   76.99    6.40
   5   6  -1   69.49    5.50
  -5   6   1   74.79    5.30
   4  -6  -1    2.60    1.40
   4  -6  -1    3.50    2.10
   4  -6  -1    6.70    2.00
  -4  -6   1    4.80    2.40
  -4  -6   1    4.10    2.20
  -4  -6   1    3.50    1.70
  -4   6   1    1.60    2.00
   4   6  -1    7.20    2.20
   4   6  -1    2.40    0.80
  -4   6   1    0.70    1.40
   4   6  -1    2.50    2.10
   4   6  -1    2.80    1.80
  -4   6   1    1.90    1.70
  -4   6   1    3.70    1.80
  -3  -6   1  190.28    9.00
   3  -6  -1  185.88    8.10
   3  -6  -1  180.48    7.90
   3  -6  -1  179.48    9.00
  -3  -6   1  187.18    7.90
  -3  -6   1  190.68    8.30
  -3   6   1  185.88    7.30
  -3   6   1  175.38    8.10
   3   6  -1  182.68    8.80
  -3   6   1  183.58    8.90
   3   6  -1  177.88    8.40
   3   6  -1  181.38    8.20
   3   6  -1  184.88    6.50
  -3   6   1  203.48    8.50
   2  -6  -1  802.92   27.50
   2  -6  -1  840.82   28.40
  -2  -6   1  868.51   28.30
  -2  -6   1  842.62   26.90
   2  -6  -1  846.72   27.20
   2   6  -1  844.12   28.10
  -2   6   1  854.41   28.30
  -2   6   1  836.32   27.50
  -2   6   1  877.61   27.60
   2   6  -1  812.12   27.70
  -2   6   1  839.72   25.70
   2   6  -1  873.41   27.40
   2   6  -1  823.92   26.10
  -1  -6   1 1257.47   36.70
   1  -6  -1 1225.68   38.50
  -1  -6   1 1149.48   38.50
   1  -6  -1 1175.28   37.70
   1  -6  -1 1148.29   38.80
  -1   6   1 1247.78   38.40
   1   6  -1 1229.68   37.80
   1   6  -1 1247.68   37.40
   1   6  -1 1232.48   38.80
  -1   6   1 1227.28   35.80
   1   6  -1 1202.98   38.60
  -1   6   1 1157.88   38.10
   0  -6  -1  762.92   28.40
   0  -6  -1  916.31   28.80
   0  -6  -1  880.01   27.80
   0  -6  -1  893.01   26.30
   0  -6   1  871.51   28.30
   0   6   1  853.41   28.20
   0   6  -1  824.12   27.70
   0   6  -1  903.41   28.60
   0   6  -1  858.51   27.80
   0   6   1  901.41   28.50
   0   6  -1  873.51   28.80
   0   6   1  866.31   28.00
  -1  -6  -1 1423.36   44.20
   1  -6   1 1362.46   43.30
  -1  -6  -1 1383.86   42.20
  -1  -6  -1 1347.47   43.10
   1  -6   1 1468.15   44.70
  -1   6  -1 1379.46   43.60
   1   6   1 1362.86   43.60
   1   6   1 1393.96   43.90
  -1   6  -1 1336.67   43.10
  -1   6  -1 1432.96   43.70
   1   6   1 1386.56   42.90
   1   6   1 1389.36   43.50
   2  -6   1   40.50    4.10
  -2  -6  -1   45.00    3.30
   2  -6   1   45.40    3.40
  -2  -6  -1   45.50    3.50
  -2  -6  -1   45.80    4.20
   2   6   1   40.40    3.00
  -2   6  -1   41.00    3.50
  -2   6  -1   39.80    3.30
  -2   6  -1   43.30    3.90
   2   6   1   40.10    3.50
   2   6   1   34.00    3.50
   2   6   1   38.00    3.70
  -2   6  -1   39.20    2.20
  -3  -6  -1    1.70    1.60
  -3  -6  -1    5.70    1.90
   3  -6   1    2.60    2.30
   3  -6   1    5.30    1.50
  -3  -6  -1    1.90    2.20
  -3   6  -1    2.20    1.20
   3   6   1    1.70    1.80
   3   6   1    1.50    1.10
   3   6   1    2.70    1.90
   3   6   1    0.70    1.50
  -3   6  -1    1.80    1.40
  -3   6  -1    0.70    1.70
  -3   6  -1   10.30    2.60
   4  -6   1   92.59    4.40
  -4  -6  -1   83.19    5.40
  -4  -6  -1   87.19    6.00
   4  -6   1   78.29    6.10
  -4  -6  -1   95.79    6.40
  -4   6  -1   88.19    5.10
  -4   6  -1   79.49    5.20
   4   6   1   79.89    4.20
   4   6   1   96.59    6.20
   4   6   1   83.19    5.50
  -4   6  -1   94.79    6.40
   4   6   1   85.59    5.30
  -4   6  -1   86.09    5.40
   5  -6   1  763.32   24.30
  -5  -6  -1  778.52   26.60
  -5  -6  -1  787.52   27.60
   5  -6   1  805.82   26.50
  -5  -6  -1  778.12   27.80
   5  -6   1  786.32   28.00
  -5   6  -1  794.52   26.70
   5   6   1  781.42   26.50
   5   6   1  757.52   24.60
   5   6   1  770.72   27.60
  -5   6  -1  786.72   26.60
  -5   6  -1  767.22   27.90
  -5   6  -1  783.62   26.60
   5   6   1  749.33   27.00
   6  -6   1  683.53   21.00
  -6  -6  -1  639.64   24.40
   6  -6   1  598.24   23.50
  -6  -6  -1  673.93   25.40
   6  -6   1  674.73   25.30
  -6  -6  -1  682.73   23.90
  -6   6  -1  673.93   23.90
   6   6   1  697.13   24.70
  -6   6  -1  701.83   24.40
  -6   6  -1  659.53   25.30
   6   6   1  663.23   21.60
   6   6   1  689.53   23.80
   6   6   1  626.14   24.70
   7  -6   1  205.98   11.80
   7  -6   1  194.98   10.50
  -7  -6  -1  216.38   12.30
  -7  -6  -1  211.78   11.30
   7   6   1  205.18   10.50
  -7   6  -1  203.68   11.60
  -7   6  -1  220.08   10.90
  -7   6  -1  213.48   11.40
   7   6   1  227.58   11.70
   7   6   1  209.58   11.50
   8  -6   1  234.48   13.60
  -8  -6  -1  282.07   13.30
   8  -6   1  255.77   12.60
  -8  -6  -1  258.77   14.60
  -8   6  -1  233.28   12.40
   8   6   1  265.97   13.90
  -8   6  -1  264.07   13.80
   8   6   1  252.37   12.40
   8   6   1  254.47   13.40
  -8   6  -1  239.38   13.40
   9  -6   1   63.89    7.80
  -9  -6  -1   79.79    9.40
  -9  -6  -1   79.89    7.70
   9  -6   1   64.29    7.00
  -9   6  -1   81.79    8.50
   9   6   1   80.99    7.40
  -9   6  -1   76.09    7.50
   9   6   1   85.69    8.30
  -9   6  -1   71.49    7.80
 -10  -6  -1   12.70    6.60
  10  -6   1   11.40    4.30
  10  -6   1   18.00    6.10
 -10  -6  -1   13.50    5.80
  10   6   1   26.00    6.30
  10   6   1   10.80    4.50
 -10   6  -1   12.80    4.80
 -10   6  -1   20.10    5.10
 -10   6  -1   17.20    5.80
 -11  -6  -1   55.79    9.20
  11  -6   1   47.80    7.20
  11  -6   1   49.99    8.10
 -11   6  -1   49.40    8.50
 -11   6  -1   69.49    9.80
 -11   6  -1   54.59    8.30
  11   6   1   42.70    7.00
  11   6   1   66.99    9.50
 -12  -6  -1   73.99   11.30
  12  -6   1   76.79    9.10
  12  -6   1   71.79   10.40
  12   6   1   75.59   10.60
  12   6   1   74.39    9.30
 -12   6  -1   58.19    9.00
 -12   6  -1   53.89    9.70
 -13  -6  -1  116.69   14.00
  13  -6   1  144.59   14.30
  13   6   1  146.59   13.00
 -13   6  -1  142.79   14.50
 -13   6  -1  129.59   13.10
  13   6   1  157.68   13.00
 -14  -6  -1   26.20    9.80
  14  -6   1   31.60    9.40
 -14   6  -1   49.99    9.40
  14   6   1   43.90    9.50
 -14   6  -1   35.50    9.90
 -14  -7   1   38.60   10.40
  14  -7  -1   45.80    9.80
  14   7  -1   46.30    8.90
 -14   7   1   40.60    8.90
 -13  -7   1   -1.90    6.60
  13  -7  -1   -2.10    5.30
  13   7  -1    6.80    5.90
  13   7  -1    5.50    6.00
 -13   7   1    4.00    5.90
  12  -7  -1    6.50    5.60
 -12  -7   1   -0.60    6.10
  12   7  -1    6.40    5.20
  12   7  -1    1.50    5.00
 -12   7   1    8.10    6.20
 -12   7   1    1.50    5.20
  11  -7  -1  157.88   10.90
  11  -7  -1  135.09   12.10
 -11  -7   1  163.78   13.90
  11   7  -1  146.19   11.70
 -11   7   1  113.49   11.00
  11   7  -1  146.29   11.10
 -11   7   1  155.38   12.60
  10  -7  -1   -3.90    4.50
  10  -7  -1   -3.90    3.00
 -10  -7   1   -0.60    3.80
 -10  -7   1    2.20    4.40
  10   7  -1    5.20    4.50
 -10   7   1    1.60    4.40
  10   7  -1    2.00    4.30
 -10   7   1   -1.30    4.30
 -10   7   1   -0.80    3.20
   9  -7  -1    2.20    3.30
   9  -7  -1   16.70    5.50
  -9  -7   1   18.80    5.70
  -9  -7   1    8.00    4.30
  -9   7   1   13.00    4.30
   9   7  -1    9.40    4.30
  -9   7   1   10.80    4.90
   9   7  -1   11.80    4.60
   9   7  -1   10.80    4.00
  -9   7   1    6.60    4.10
  -8  -7   1   83.89    8.10
   8  -7  -1   85.99    8.20
   8  -7  -1   72.59    6.50
  -8  -7   1   77.89    7.70
  -8   7   1   75.69    6.80
  -8   7   1   84.09    7.40
  -8   7   1   91.59    8.50
   8   7  -1   77.89    7.50
   8   7  -1   71.79    7.30
   8   7  -1   75.39    7.20
   7  -7  -1   26.40    4.20
   7  -7  -1   16.20    4.40
  -7  -7   1   16.20    4.20
  -7  -7   1   20.30    4.60
  -7   7   1   11.30    3.70
  -7   7   1   21.10    4.80
   7   7  -1   19.10    4.10
   7   7  -1   29.30    4.60
   7   7  -1   14.90    4.00
  -7   7   1   19.60    4.00
  -6  -7   1   70.89    6.70
   6  -7  -1   84.49    4.80
  -6  -7   1   94.09    7.40
   6  -7  -1   84.89    7.50
   6   7  -1  107.19    7.70
  -6   7   1   90.39    6.30
  -6   7   1   88.39    6.10
   6   7  -1   85.69    6.70
   6   7  -1   85.19    6.60
  -6   7   1   86.39    6.30
  -6   7   1   80.49    7.30
  -5  -7   1   38.00    4.90
   5  -7  -1   39.10    3.40
   5  -7  -1   46.90    5.20
  -5  -7   1   33.60    3.90
   5  -7  -1   43.70    4.40
  -5  -7   1   40.10    5.10
   5   7  -1   34.00    4.30
   5   7  -1   36.30    2.00
  -5   7   1   41.10    4.20
   5   7  -1   33.80    4.10
  -5   7   1   26.20    3.80
  -5   7   1   37.50    5.00
   5   7  -1   36.90    4.60
  -5   7   1   37.10    4.30
   4  -7  -1  113.69    7.40
   4  -7  -1  110.89    5.90
  -4  -7   1  103.49    6.50
   4  -7  -1  104.29    6.10
  -4  -7   1  119.39    7.50
  -4  -7   1  107.79    6.10
   4   7  -1  112.49    4.30
   4   7  -1  104.39    7.10
   4   7  -1  110.99    6.60
  -4   7   1  109.09    6.50
  -4   7   1  113.99    5.70
  -4   7   1  102.49    7.10
   4   7  -1  104.29    6.50
  -4   7   1  106.69    6.30
   3  -7  -1  439.36   17.40
  -3  -7   1  473.85   16.20
  -3  -7   1  446.86   15.90
  -3  -7   1  417.46   17.10
   3  -7  -1  435.76   16.10
   3  -7  -1  452.75   16.00
   3   7  -1  451.35   16.70
  -3   7   1  443.46   16.40
  -3   7   1  443.66   16.30
   3   7  -1  459.35   17.20
  -3   7   1  450.05   17.30
   3   7  -1  424.06   16.20
  -3   7   1  434.66   14.70
   3   7  -1  429.96   14.30
  -2  -7   1   62.09    4.80
  -2  -7   1   51.39    3.60
   2  -7  -1   54.79    5.00
   2  -7  -1   49.40    4.10
   2  -7  -1   57.89    4.00
   2   7  -1   50.69    3.30
   2   7  -1   54.79    4.10
  -2   7   1   44.60    4.30
  -2   7   1   52.49    4.20
   2   7  -1   50.49    4.40
  -2   7   1   53.99    2.50
   2   7  -1   64.99    4.70
  -2   7   1   56.89    4.40
  -1  -7   1    5.40    2.20
   1  -7  -1    0.80    1.30
   1  -7  -1    3.00    1.90
  -1  -7   1    1.60    0.90
   1  -7  -1   -0.10    1.40
   1   7  -1    2.30    1.40
   1   7  -1    6.70    2.30
   1   7  -1    3.20    1.80
  -1   7   1    0.60    1.50
  -1   7   1    0.60    1.70
   1   7  -1    0.90    1.30
  -1   7   1    3.70    1.90
   0  -7  -1  315.47   12.70
   0  -7  -1  305.47   11.70
   0  -7  -1  318.87   12.70
   0  -7  -1  306.17   10.00
   0  -7   1  307.37   12.90
   0  -7   1  298.97   12.30
   0   7   1  307.27   12.20
   0   7  -1  297.47   12.70
   0   7  -1  299.47   11.80
   0   7  -1  324.27   12.00
   0   7   1  322.67   12.10
   0   7   1  311.77   12.30
   0   7  -1  305.97   12.30
  -1  -7  -1   82.29    4.00
   1  -7   1   88.79    5.90
   1  -7   1   83.49    5.20
  -1  -7  -1   70.29    5.30
  -1  -7  -1   77.49    4.80
  -1   7  -1   71.19    5.10
   1   7   1   78.49    5.30
   1   7   1   75.19    5.00
  -1   7  -1   75.99    4.80
  -1   7  -1   77.19    5.20
   1   7   1   74.29    4.50
  -2  -7  -1   97.79    6.30
  -2  -7  -1  105.59    5.20
  -2  -7  -1   98.69    5.50
   2  -7   1  105.59    5.60
   2  -7   1   86.79    6.30
  -2   7  -1   86.29    3.40
   2   7   1  103.09    5.10
  -2   7  -1   94.59    6.00
   2   7   1   92.19    5.60
  -2   7  -1   84.09    5.30
   2   7   1   94.29    6.10
  -2   7  -1  107.89    6.10
   2   7   1   92.99    5.70
  -3  -7  -1    9.00    2.90
  -3  -7  -1    8.20    2.10
   3  -7   1    8.20    2.70
  -3  -7  -1   10.30    2.40
   3  -7   1   11.10    2.20
   3   7   1    6.40    1.60
   3   7   1    9.00    2.50
  -3   7  -1    8.40    1.60
  -3   7  -1    8.30    2.20
   3   7   1    9.50    2.30
   3   7   1    2.40    2.00
  -3   7  -1    8.90    2.80
  -3   7  -1    8.30    2.30
  -4  -7  -1  147.89    7.50
  -4  -7  -1  154.08    8.00
   4  -7   1  137.89    8.40
   4  -7   1  134.59    6.40
  -4  -7  -1  126.29    8.10
   4   7   1  144.69    7.90
  -4   7  -1  129.59    8.30
  -4   7  -1  143.89    6.60
  -4   7  -1  138.39    7.60
   4   7   1  132.69    8.00
  -4   7  -1  131.99    7.20
   4   7   1  131.99    7.20
   4   7   1  140.79    6.10
   5  -7   1  154.98    9.30
  -5  -7  -1  158.98    8.30
   5  -7   1  148.69    6.40
  -5  -7  -1  133.79    8.80
  -5  -7  -1  138.79    8.70
   5   7   1  167.58    8.30
   5   7   1  159.88    6.50
  -5   7  -1  144.59    7.60
  -5   7  -1  141.29    7.90
  -5   7  -1  159.78    9.50
  -5   7  -1  143.69    8.10
   5   7   1  164.48    9.20
   5   7   1  160.88    8.70
   6  -7   1  163.68   10.00
  -6  -7  -1  154.28    9.30
   6  -7   1  145.69    8.50
  -6  -7  -1  148.19    8.70
   6  -7   1  152.48    6.50
  -6  -7  -1  153.58    9.70
   6   7   1  160.48    9.30
   6   7   1  157.68    9.60
  -6   7  -1  145.89    8.50
   6   7   1  156.78    8.60
  -6   7  -1  151.18    9.70
  -6   7  -1  150.88    8.60
  -6   7  -1  164.88    8.80
  -7  -7  -1    5.10    3.40
   7  -7   1    3.00    2.80
  -7  -7  -1    2.70    3.60
   7  -7   1    4.00    3.20
   7   7   1    2.40    3.40
  -7   7  -1    1.70    2.70
   7   7   1    0.40    2.30
   7   7   1    1.80    3.10
  -7   7  -1    2.70    2.70
  -7   7  -1    3.70    3.20
   8  -7   1    8.30    4.20
   8  -7   1    8.10    3.70
  -8  -7  -1    5.90    3.70
  -8  -7  -1    5.80    4.20
   8   7   1    3.30    4.10
   8   7   1    0.50    3.20
   8   7   1    3.40    3.30
  -8   7  -1    6.40    3.60
  -8   7  -1    4.50    3.60
  -8   7  -1    5.40    3.40
   9  -7   1  171.28   11.00
  -9  -7  -1  205.38   13.30
  -9  -7  -1  212.98   12.10
   9  -7   1  164.18   12.00
  -9   7  -1  179.28   12.10
   9   7   1  185.48   12.60
  -9   7  -1  181.98   11.20
   9   7   1  199.88   11.40
  -9   7  -1  190.08   12.80
 -10  -7  -1    8.90    5.80
 -10  -7  -1    5.50    4.30
  10  -7   1    5.60    5.00
  10  -7   1   12.20    4.60
 -10   7  -1    5.90    4.70
 -10   7  -1   -0.20    4.60
  10   7   1    0.20    3.60
 -10   7  -1    2.20    3.90
  10   7   1    7.00    5.00
 -11  -7  -1    9.10    5.80
  11  -7   1   10.60    6.00
  11  -7   1    6.00    4.60
  11   7   1    5.20    4.70
  11   7   1   -1.30    4.80
 -11   7  -1    5.30    5.60
 -11   7  -1    7.20    4.50
 -11   7  -1   -0.60    4.60
 -12  -7  -1   51.09    9.80
  12  -7   1   51.59    9.00
  12  -7   1   51.39    8.40
 -12   7  -1   66.39    9.90
  12   7   1   72.49    9.40
  12   7   1   55.99    9.00
 -12   7  -1   57.49    9.40
  13  -7   1   -2.20    6.70
 -13  -7  -1    3.20    7.30
  13   7   1   -3.60    5.10
 -13   7  -1    0.50    6.00
  14  -7   1   37.70    9.80
 -14   7  -1   49.20    9.70
  14   7   1   58.29   10.90
  14  -8  -1  122.79   14.20
 -14  -8   1   97.69   20.60
 -14   8   1  126.19   14.20
  13  -8  -1  225.98   17.50
 -13  -8   1  208.98   17.90
  13   8  -1  200.38   15.20
  13   8  -1  219.88   16.60
 -13   8   1  205.28   16.50
  12  -8  -1   28.10    7.70
 -12  -8   1   14.60    7.10
  12   8  -1   27.80    7.50
  12   8  -1   32.00    7.20
 -12   8   1   30.30    7.80
  11  -8  -1    7.40    5.40
 -11  -8   1   15.90    6.40
 -11  -8   1   10.50    5.30
 -11   8   1    1.40    5.10
  11   8  -1    4.70    5.50
  11   8  -1    8.00    5.00
 -10  -8   1    9.40    4.70
 -10  -8   1   10.80    5.90
  10  -8  -1    6.80    4.90
  10  -8  -1   12.00    4.40
  10   8  -1    8.70    4.40
 -10   8   1    2.80    4.60
 -10   8   1   10.40    4.70
  10   8  -1   11.20    5.50
 -10   8   1    8.80    5.20
  -9  -8   1  598.84   26.20
   9  -8  -1  609.54   23.80
   9  -8  -1  606.64   26.20
  -9  -8   1  572.94   24.90
   9   8  -1  602.44   25.10
   9   8  -1  592.64   24.30
   9   8  -1  613.14   25.80
  -9   8   1  613.34   26.10
  -9   8   1  625.74   25.00
  -9   8   1  618.34   24.60
   8  -8  -1  346.77   16.00
  -8  -8   1  345.27   17.20
   8  -8  -1  367.16   18.30
  -8  -8   1  391.66   18.50
   8   8  -1  378.06   17.00
   8   8  -1  372.66   17.50
  -8   8   1  391.96   17.10
  -8   8   1  409.06   18.90
  -8   8   1  383.56   17.00
   8   8  -1  398.96   18.40
   7  -8  -1   58.39    6.90
   7  -8  -1   45.60    5.40
  -7  -8   1   40.20    6.30
  -7  -8   1   46.10    6.50
   7   8  -1   43.40    6.10
   7   8  -1   64.99    6.70
  -7   8   1   53.69    5.90
   7   8  -1   59.19    6.10
  -7   8   1   44.50    5.50
  -7   8   1   41.30    6.20
   6  -8  -1  925.91   31.20
   6  -8  -1  955.40   35.20
  -6  -8   1  994.70   35.00
  -6  -8   1  999.80   34.60
   6   8  -1  952.60   33.90
   6   8  -1  972.30   33.80
  -6   8   1 1010.60   33.30
  -6   8   1 1015.90   33.90
  -6   8   1  943.51   35.00
  -6   8   1  970.30   32.80
   6   8  -1 1005.80   35.10
   5  -8  -1  105.09    6.00
  -5  -8   1   99.59    7.20
   5  -8  -1  114.89    8.40
  -5  -8   1  106.29    7.70
   5   8  -1  114.19    7.10
   5   8  -1  122.29    8.00
  -5   8   1  114.69    8.10
  -5   8   1  113.89    7.20
  -5   8   1  107.99    6.80
  -5   8   1  112.09    6.30
   5   8  -1  102.49    7.10
   4  -8  -1  270.17   13.10
   4  -8  -1  272.27   11.40
  -4  -8   1  261.57   12.50
  -4  -8   1  254.87   11.00
  -4  -8   1  271.97   11.70
   4  -8  -1  267.27   11.00
  -4   8   1  251.97   11.60
   4   8  -1  268.07   11.90
   4   8  -1  267.17   12.50
  -4   8   1  259.27   11.50
   4   8  -1  255.77    9.00
   4   8  -1  267.27   11.70
  -4   8   1  265.97   10.10
  -4   8   1  280.57   12.90
  -3  -8   1    7.30    2.70
   3  -8  -1    4.00    2.10
   3  -8  -1    5.80    2.00
  -3  -8   1    4.40    1.90
   3  -8  -1    6.50    2.70
   3   8  -1    3.10    1.30
   3   8  -1    2.10    1.90
   3   8  -1    0.40    2.10
  -3   8   1    3.70    1.90
  -3   8   1    3.10    1.80
   3   8  -1    1.20    2.10
  -3   8   1    3.40    1.20
  -3   8   1    5.20    2.70
   2  -8  -1  371.96   15.30
   2  -8  -1  327.37   14.20
  -2  -8   1  398.16   13.10
  -2  -8   1  348.47   14.80
   2  -8  -1  365.06   13.70
  -2   8   1  369.06   14.40
  -2   8   1  369.26   14.90
   2   8  -1  356.86   14.80
  -2   8   1  347.17   14.20
   2   8  -1  340.27   14.40
   2   8  -1  377.16   14.00
   2   8  -1  368.16   12.90
  -1  -8   1 2040.90   64.59
   1  -8  -1 2022.30   63.29
   1  -8  -1 2096.99   64.49
  -1  -8   1 2105.19   61.69
   1  -8  -1 2108.39   65.19
  -1   8   1 2039.90   64.29
   1   8  -1 2075.19   63.79
   1   8  -1 2099.89   63.19
   1   8  -1 2069.89   64.79
  -1   8   1 2001.80   64.09
  -1   8   1 2067.59   64.19
   1   8  -1 2000.30   64.39
   0  -8  -1  864.61   31.10
   0  -8   1  962.10   31.10
   0  -8  -1  956.90   30.20
   0  -8  -1  917.21   27.90
   0  -8   1  967.70   31.90
   0  -8  -1  900.01   31.10
   0   8   1  921.81   30.50
   0   8   1  896.81   30.80
   0   8  -1  881.81   30.20
   0   8  -1  957.60   31.20
   0   8  -1  904.41   30.20
   0   8   1  925.11   30.70
  -1  -8  -1  151.08    6.20
   1  -8   1  152.78    7.80
  -1  -8  -1  151.08    8.40
   1  -8   1  154.68    8.80
  -1  -8  -1  137.59    7.20
  -1   8  -1  145.79    7.80
   1   8   1  152.38    8.00
   1   8   1  155.38    7.30
  -1   8  -1  149.88    7.50
   1   8   1  155.58    7.90
  -1   8  -1  164.88    8.10
  -2  -8  -1  621.64   20.80
  -2  -8  -1  597.34   22.80
   2  -8   1  672.73   22.00
   2  -8   1  633.24   23.40
  -2  -8  -1  622.04   21.60
   2   8   1  632.44   22.20
   2   8   1  604.14   22.50
   2   8   1  615.64   20.90
  -2   8  -1  624.74   22.60
   2   8   1  603.04   22.00
  -2   8  -1  637.34   21.80
  -2   8  -1  604.04   22.10
  -3  -8  -1   84.19    5.50
  -3  -8  -1   97.89    5.90
   3  -8   1   94.59    7.00
   3  -8   1   93.59    5.60
  -3  -8  -1   91.89    6.70
   3   8   1   86.29    6.10
  -3   8  -1   81.39    6.30
   3   8   1   89.39    4.90
  -3   8  -1   94.49    4.20
   3   8   1   98.19    6.70
  -3   8  -1  103.49    6.50
   3   8   1  104.29    6.30
  -3   8  -1   83.19    5.60
   4  -8   1  752.82   27.40
  -4  -8  -1  748.33   25.90
  -4  -8  -1  730.43   26.90
  -4  -8  -1  744.43   25.60
   4  -8   1  741.03   24.60
  -4   8  -1  696.53   26.90
  -4   8  -1  731.43   25.50
   4   8   1  743.93   25.70
   4   8   1  758.02   26.20
  -4   8  -1  739.93   24.00
  -4   8  -1  720.13   25.80
   4   8   1  712.83   26.70
   4   8   1  732.23   23.80
  -5  -8  -1   74.59    6.40
   5  -8   1   71.69    4.50
  -5  -8  -1   89.29    7.30
  -5  -8  -1   81.69    6.60
   5  -8   1   75.89    7.20
  -5   8  -1   65.49    6.40
   5   8   1   84.69    6.00
   5   8   1   64.59    6.10
  -5   8  -1   75.49    5.20
  -5   8  -1   66.79    5.60
   5   8   1   77.09    6.90
  -5   8  -1   69.09    5.90
   5   8   1   72.29    4.20
  -6  -8  -1  546.05   22.00
   6  -8   1  545.15   22.50
  -6  -8  -1  572.94   22.10
   6   8   1  534.05   20.60
  -6   8  -1  524.45   20.60
   6   8   1  573.14   21.70
   6   8   1  529.75   22.10
  -6   8  -1  512.85   22.00
  -6   8  -1  540.95   20.20
  -6   8  -1  533.45   20.60
  -7  -8  -1  900.41   33.90
  -7  -8  -1  976.10   34.80
   7  -8   1  887.71   32.80
   7  -8   1  921.01   34.80
   7   8   1  924.51   32.70
   7   8   1  990.80   34.10
  -7   8  -1  925.11   32.80
   7   8   1  942.41   34.60
  -7   8  -1  960.20   33.10
  -7   8  -1  938.81   34.90
   8  -8   1   18.10    4.30
   8  -8   1   31.70    6.50
  -8  -8  -1   24.20    5.50
  -8  -8  -1   29.10    5.80
   8   8   1   29.70    5.60
  -8   8  -1   25.80    5.20
   8   8   1   21.10    5.40
   8   8   1   17.60    4.30
  -8   8  -1   18.80    5.00
  -8   8  -1   27.60    5.10
  -9  -8  -1   14.40    5.90
  -9  -8  -1   21.40    5.40
   9  -8   1   21.10    6.10
   9  -8   1   20.70    5.10
   9   8   1   21.30    4.90
   9   8   1   25.30    5.90
  -9   8  -1   27.60    5.50
  -9   8  -1   22.40    5.70
  -9   8  -1   19.40    5.00
  10  -8   1   21.10    5.30
 -10  -8  -1   20.80    6.50
 -10  -8  -1   27.90    6.10
  10  -8   1   16.40    5.60
 -10   8  -1   25.40    6.90
 -10   8  -1   22.10    5.50
  10   8   1   11.60    5.90
 -10   8  -1   25.10    9.20
  10   8   1   29.50    5.70
  11  -8   1  209.28   13.80
 -11  -8  -1  249.48   17.20
  11  -8   1  233.88   16.30
  11   8   1  223.28   15.20
  11   8   1  224.58   14.00
 -11   8  -1  229.78   16.00
 -11   8  -1  229.28   14.40
  12  -8   1  187.48   15.60
 -12  -8  -1  203.68   17.20
  12  -8   1  233.98   16.30
  12   8   1  219.38   14.70
  12   8   1  236.18   16.70
 -12   8  -1  234.38   16.60
 -13  -8  -1    8.90    8.20
  13  -8   1    3.10    6.80
  13   8   1    9.80    6.00
 -13   8  -1    2.90    6.40
 -13  -9   1   37.10   10.40
  13  -9  -1   24.30    8.70
 -13   9   1   26.30    8.50
  13   9  -1   17.60    7.10
  13   9  -1   38.60    9.20
 -12  -9   1    1.90    5.60
  12  -9  -1    2.10    6.50
 -12   9   1   -0.10    6.00
  12   9  -1   -0.90    5.30
  12   9  -1   -6.90    5.30
  11  -9  -1  170.38   14.10
 -11  -9   1  165.48   14.50
 -11  -9   1  197.08   13.60
 -11   9   1  156.08   13.30
  11   9  -1  168.78   12.80
  11   9  -1  171.58   13.40
  10  -9  -1   31.90    7.20
  10  -9  -1   27.00    5.60
 -10  -9   1   36.20    8.00
 -10  -9   1   27.40    6.50
 -10   9   1   32.10    6.10
  10   9  -1   26.50    6.20
  10   9  -1   30.40    6.90
 -10   9   1   36.20    7.70
   9  -9  -1   10.80    5.20
   9  -9  -1   10.90    4.20
  -9  -9   1   13.20    5.10
  -9  -9   1    5.80    5.00
  -9   9   1    2.40    4.90
   9   9  -1   17.50    5.50
  -9   9   1   13.10    4.70
   9   9  -1   20.10    4.80
   9   9  -1   19.10    5.80
  -8  -9   1  271.87   14.70
   8  -9  -1  230.38   14.30
  -8  -9   1  276.97   14.60
   8  -9  -1  238.68   12.60
  -8   9   1  250.07   13.30
   8   9  -1  250.27   14.60
  -8   9   1  220.98   14.00
   8   9  -1  254.77   13.90
   8   9  -1  244.28   13.30
  -7  -9   1   21.90    4.70
  -7  -9   1   22.80    5.10
   7  -9  -1   14.50    4.80
  -7   9   1   21.10    5.50
  -7   9   1   24.10    6.40
  -7   9   1   18.90    4.10
   7   9  -1   21.30    4.60
  -7   9   1   33.10    5.40
   7   9  -1   22.20    5.00
   7   9  -1   25.00    4.90
   6  -9  -1  148.79    7.60
  -6  -9   1  139.29   10.10
  -6  -9   1  163.88    9.80
   6  -9  -1  147.29   10.30
   6   9  -1  143.39    9.00
  -6   9   1  157.18    9.30
  -6   9   1  165.68    9.20
   6   9  -1  167.38    9.70
  -6   9   1  157.78   10.40
  -6   9   1  149.99    8.20
   6   9  -1  152.48   10.00
   5  -9  -1   71.79    7.40
  -5  -9   1   74.99    6.20
   5  -9  -1   77.59    5.30
  -5  -9   1   60.29    6.50
  -5   9   1   75.99    6.10
  -5   9   1   67.29    5.60
   5   9  -1   71.69    6.40
   5   9  -1   68.79    6.10
   5   9  -1   69.99    6.60
  -5   9   1   59.79    4.70
  -5   9   1   76.39    7.00
   4  -9  -1   53.99    4.70
   4  -9  -1   52.09    5.80
  -4  -9   1   49.30    4.70
  -4  -9   1   45.50    5.80
  -4   9   1   47.60    5.50
   4   9  -1   48.30    3.10
  -4   9   1   35.30    4.30
   4   9  -1   33.40    4.50
  -4   9   1   50.59    3.40
   4   9  -1   47.40    5.20
   4   9  -1   42.20    5.10
  -4   9   1   50.79    5.00
   3  -9  -1  255.77   13.40
  -3  -9   1  297.07   11.60
   3  -9  -1  306.57   12.60
  -3  -9   1  309.27   13.80
   3  -9  -1  284.67   11.90
  -3   9   1  284.57   13.20
   3   9  -1  269.67   13.00
  -3   9   1  286.67   12.60
   3   9  -1  294.07   12.50
  -3   9   1  290.37   12.60
  -3   9   1  281.57    9.50
   3   9  -1  295.67   10.70
   3   9  -1  283.47   12.90
   2  -9  -1  136.29    8.60
   2  -9  -1  136.69    7.80
  -2  -9   1  134.49    8.20
  -2  -9   1  129.39    6.10
   2  -9  -1  139.49    7.10
   2   9  -1  133.19    8.00
   2   9  -1  140.99    8.20
   2   9  -1  127.49    6.40
  -2   9   1  121.79    7.40
   2   9  -1  137.09    7.40
  -2   9   1  155.58    8.50
  -2   9   1  116.79    7.30
   1  -9  -1   32.10    4.50
  -1  -9   1   36.60    2.50
  -1  -9   1   44.30    4.80
   1  -9  -1   27.30    4.20
   1  -9  -1   38.20    3.70
   1   9  -1   41.10    4.10
  -1   9   1   42.70    4.30
   1   9  -1   35.40    4.30
  -1   9   1   32.90    4.10
  -1   9   1   34.60    4.00
   1   9  -1   33.30    3.60
   1   9  -1   40.50    4.80
   0  -9   1  377.66   15.30
   0  -9  -1  384.86   12.00
   0  -9   1  399.26   16.40
   0  -9  -1  351.56   15.40
   0  -9  -1  383.66   14.40
   0  -9  -1  392.36   15.70
   0   9   1  359.36   15.00
   0   9  -1  396.36   15.00
   0   9   1  357.96   15.20
   0   9  -1  374.06   15.40
   0   9  -1  387.06   14.80
   0   9   1  371.36   14.80
  -1  -9  -1  184.98    7.20
   1  -9   1  170.78   10.00
   1  -9   1  181.78    9.10
  -1  -9  -1  177.48    9.70
  -1  -9  -1  196.78    8.80
  -1   9  -1  180.68    9.20
  -1   9  -1  181.08    9.40
   1   9   1  185.58    9.20
   1   9   1  156.58    8.20
  -1   9  -1  182.98    8.90
   1   9   1  183.48    9.40
   1   9   1  185.78    9.50
  -2  -9  -1   13.20    3.40
   2  -9   1   19.60    3.90
  -2  -9  -1   19.20    2.70
  -2  -9  -1   21.10    3.40
   2  -9   1   14.90    3.00
   2   9   1   18.10    3.20
   2   9   1   22.20    3.10
   2   9   1   10.80    2.70
  -2   9  -1   18.40    3.10
  -2   9  -1   20.70    3.80
  -2   9  -1   16.30    3.40
   2   9   1   17.10    3.50
  -3  -9  -1  120.09    8.20
  -3  -9  -1  140.19    7.20
  -3  -9  -1  136.89    7.50
   3  -9   1  131.59    7.40
   3  -9   1  112.89    8.30
  -3   9  -1  133.89    4.80
   3   9   1  127.99    6.40
   3   9   1  125.19    8.10
   3   9   1  148.69    8.10
  -3   9  -1  132.69    7.60
  -3   9  -1  125.09    7.70
   3   9   1  135.39    7.90
  -3   9  -1  123.99    8.10
   4  -9   1  326.97   12.70
   4  -9   1  348.67   15.50
  -4  -9  -1  294.37   14.50
  -4  -9  -1  315.27   13.40
  -4   9  -1  307.57   13.30
  -4   9  -1  294.07   14.40
  -4   9  -1  298.47   13.50
   4   9   1  319.97   13.60
   4   9   1  333.07   14.10
  -4   9  -1  309.87   11.30
   4   9   1  295.07   14.20
   4   9   1  294.77   11.50
   5  -9   1  154.28    7.60
  -5  -9  -1  162.88   10.40
  -5  -9  -1  171.58    9.60
   5  -9   1  162.48   10.40
  -5   9  -1  154.28   10.00
  -5   9  -1  157.58    9.00
   5   9   1  157.98    9.00
   5   9   1  159.08    9.50
   5   9   1  174.68   10.50
  -5   9  -1  152.88    8.90
  -5   9  -1  160.58    7.60
  -6  -9  -1  149.99   10.00
   6  -9   1  148.39   10.50
  -6  -9  -1  173.38   11.00
   6   9   1  161.48   10.10
   6   9   1  178.78    9.70
  -6   9  -1  174.58   10.30
  -6   9  -1  158.68   10.60
  -6   9  -1  171.88    9.70
   6   9   1  170.88   10.70
  -6   9  -1  159.78    9.50
   7  -9   1  100.09    9.40
  -7  -9  -1  105.29    9.00
  -7  -9  -1  109.69    9.20
   7  -9   1  100.19    7.70
  -7   9  -1   89.89    9.00
   7   9   1  107.39    9.40
  -7   9  -1  105.49    8.00
   7   9   1   92.69    7.50
  -7   9  -1   90.89    7.70
   7   9   1   90.09    8.30
   8  -9   1   95.39   10.10
   8  -9   1  121.19    9.10
  -8  -9  -1  128.99   10.60
  -8  -9  -1  142.59   10.50
  -8   9  -1  115.59    9.00
   8   9   1  126.99   10.10
   8   9   1  125.99    9.10
  -8   9  -1  115.99   10.10
   8   9   1  128.49   10.80
   9  -9   1  106.69    9.20
  -9  -9  -1   95.99    9.50
   9  -9   1  107.89   11.10
  -9  -9  -1  122.69   11.20
   9   9   1  101.89   10.00
  -9   9  -1  100.69    9.30
   9   9   1  106.29    8.90
  -9   9  -1  110.59   10.90
  10  -9   1   10.40    5.00
 -10  -9  -1    4.80    4.90
  10  -9   1   13.10    6.20
 -10  -9  -1    9.20    6.10
 -10   9  -1    7.30    5.40
  10   9   1   13.50    4.90
 -10   9  -1    7.50    4.40
  10   9   1   14.10    6.20
  11  -9   1   33.20    6.80
 -11  -9  -1   37.20    8.40
  11  -9   1   35.30    8.40
  11   9   1   34.60    6.90
 -11   9  -1   45.00    7.60
  11   9   1   41.70    8.70
 -11   9  -1   38.10    7.90
  12  -9   1   85.79   12.50
 -12  -9  -1   90.29   13.30
  12   9   1   90.69   12.40
 -12   9  -1  108.79   12.80
 -13  -9  -1   -3.50    6.90
  13  -9   1    5.90    6.60
 -13   9  -1   -7.60    5.80
  13   9   1   -7.80    5.70
 -13 -10   1   29.40    9.60
  13 -10  -1   18.30    8.60
 -13  10   1   16.70    8.50
  13  10  -1   14.60    7.50
 -12 -10   1  180.98   16.00
  12 -10  -1  160.08   15.70
 -12  10   1  167.78   15.60
  12  10  -1  167.18   15.10
  12  10  -1  162.38   13.60
  11 -10  -1   -0.20    5.60
 -11 -10   1   -3.20    5.00
 -11 -10   1   -1.20    5.40
  11  10  -1   -4.30    4.40
  11  10  -1   -3.20    5.20
 -11  10   1    6.90    5.60
 -10 -10   1  107.89   11.60
  10 -10  -1  109.89    9.60
 -10 -10   1  111.79   11.30
  10 -10  -1  119.39   12.00
 -10  10   1  121.59   11.80
 -10  10   1  113.99   10.50
  10  10  -1  151.08   12.80
  10  10  -1  128.19   10.90
   9 -10  -1    1.50    3.60
   9 -10  -1   15.30    6.10
  -9 -10   1    1.70    4.50
  -9 -10   1    4.40    4.60
  -9  10   1   -1.40    3.60
   9  10  -1    1.40    4.10
  -9  10   1    3.50    4.50
   9  10  -1    3.90    4.30
   9  10  -1    4.10    4.30
  -8 -10   1  120.69   10.60
   8 -10  -1  143.99   11.20
   8 -10  -1  113.59    8.90
  -8 -10   1  118.69    9.80
  -8  10   1  125.69   11.10
   8  10  -1  131.39   10.30
   8  10  -1  138.59    9.90
  -8  10   1  105.19    9.20
   8  10  -1  136.19   11.10
  -7 -10   1  404.46   19.00
  -7 -10   1  402.86   18.20
   7 -10  -1  338.77   18.70
  -7  10   1  406.36   19.50
  -7  10   1  387.86   17.50
   7  10  -1  393.76   18.60
   7  10  -1  356.06   17.50
  -7  10   1  398.56   17.10
   7  10  -1  411.96   17.80
   6 -10  -1   27.70    5.90
  -6 -10   1   34.30    5.40
  -6 -10   1   32.30    5.80
   6 -10  -1   28.40    4.00
  -6  10   1   27.40    4.50
   6  10  -1   26.40    5.00
   6  10  -1   19.50    4.70
  -6  10   1   26.90    4.90
  -6  10   1   23.60    5.30
   6  10  -1   23.00    5.20
  -5 -10   1   77.09    7.30
   5 -10  -1   76.69    5.80
  -5 -10   1   75.79    6.50
   5 -10  -1   74.69    7.90
  -5  10   1   73.39    7.30
   5  10  -1   74.59    6.80
  -5  10   1   65.69    6.40
   5  10  -1   60.29    6.70
  -5  10   1   76.19    6.20
   5  10  -1   66.89    6.30
   4 -10  -1  204.98    9.90
   4 -10  -1  171.88   11.00
  -4 -10   1  203.28    9.80
  -4 -10   1  185.58   11.30
   4  10  -1  197.58   10.30
  -4  10   1  214.18   10.40
  -4  10   1  179.58   11.10
   4  10  -1  182.38   11.00
   4  10  -1  192.58   10.50
  -4  10   1  194.38   10.30
  -3 -10   1  256.17   10.60
  -3 -10   1  261.77   13.10
   3 -10  -1  246.98   11.80
   3 -10  -1  273.27   13.40
  -3  10   1  245.98   12.50
   3  10  -1  265.47   12.50
   3  10  -1  249.97   12.60
   3  10  -1  243.68    9.90
  -3  10   1  249.38   11.90
  -3  10   1  251.27   12.00
   3  10  -1  258.37   11.80
  -2 -10   1  396.76   17.20
   2 -10  -1  404.86   16.80
  -2 -10   1  428.66   14.50
   2 -10  -1  446.66   18.00
  -2  10   1  428.16   17.30
   2  10  -1  397.26   17.10
   2  10  -1  410.36   15.10
   2  10  -1  403.66   16.30
  -2  10   1  386.46   16.40
  -2  10   1  412.56   16.70
   2  10  -1  393.76   17.00
  -1 -10   1   45.60    2.80
   1 -10  -1   46.10    5.30
   1 -10  -1   51.69    5.10
   1 -10  -1   51.29    5.10
  -1 -10   1   38.10    4.80
   1  10  -1   52.89    4.30
  -1  10   1   38.20    4.60
   1  10  -1   33.30    5.10
   1  10  -1   45.60    5.00
  -1  10   1   41.40    4.70
   1  10  -1   58.39    5.00
  -1  10   1   41.00    4.90
   0 -10   1  272.07   12.80
   0 -10   1  247.88   11.90
   0 -10  -1  239.08   12.10
   0 -10  -1  239.88   10.60
   0 -10  -1  237.88    7.80
   0 -10  -1  231.38   11.80
   0  10   1  260.17   11.50
   0  10  -1  242.88   11.20
   0  10   1  233.78   11.50
   0  10  -1  254.37   11.80
   0  10   1  241.68   11.50
   0  10  -1  254.37   11.30
  -1 -10  -1  184.98    7.00
  -1 -10  -1  177.48    9.90
   1 -10   1  163.18   10.00
  -1 -10  -1  179.68    9.20
  -1 -10  -1  172.88    9.70
   1 -10   1  179.38    9.40
   1  10   1  172.68    8.60
   1  10   1  175.58    9.40
   1  10   1  160.28    9.30
   1  10   1  166.08    9.30
  -1  10  -1  166.28    9.00
  -1  10  -1  161.28    9.20
  -1  10  -1  161.18    8.80
   2 -10   1   87.99    7.40
   2 -10   1  101.59    6.80
  -2 -10  -1  105.49    5.50
  -2 -10  -1   91.69    7.30
  -2  10  -1   91.99    6.60
  -2  10  -1   97.59    7.20
   2  10   1   81.19    6.80
  -2  10  -1  103.39    7.00
   2  10   1  102.59    7.00
   2  10   1  100.49    7.10
   2  10   1   89.09    5.80
  -3 -10  -1   10.20    2.60
  -3 -10  -1    3.40    2.80
   3 -10   1    6.20    3.30
   3 -10   1    4.50    2.50
   3  10   1   11.90    3.40
   3  10   1    9.90    3.20
  -3  10  -1    4.40    3.00
  -3  10  -1    5.50    2.90
  -3  10  -1    2.90    2.30
   3  10   1    5.90    3.00
   3  10   1    3.70    2.00
  -4 -10  -1   16.20    4.10
  -4 -10  -1   11.70    3.20
   4 -10   1   13.60    4.20
   4 -10   1    9.00    2.80
   4  10   1   13.50    2.80
   4  10   1   11.10    3.30
   4  10   1   17.30    3.90
   4  10   1   11.10    3.60
  -4  10  -1    9.60    3.00
  -4  10  -1   14.50    3.80
  -4  10  -1   13.10    4.30
   5 -10   1  526.65   23.20
  -5 -10  -1  550.34   22.80
   5 -10   1  584.94   20.00
  -5 -10  -1  577.24   21.60
  -5  10  -1  532.75   22.90
   5  10   1  555.34   21.50
  -5  10  -1  545.25   21.50
  -5  10  -1  510.65   21.00
   5  10   1  595.54   22.30
   5  10   1  505.55   22.20
  -6 -10  -1  183.98   11.80
  -6 -10  -1  191.58   11.20
   6 -10   1  198.68   12.40
   6  10   1  166.48   11.70
   6  10   1  203.68   11.50
  -6  10  -1  194.68   10.90
   6  10   1  191.78   10.80
  -6  10  -1  192.28   12.10
  -6  10  -1  200.28   11.10
   7 -10   1    4.60    4.60
  -7 -10  -1   18.00    5.00
  -7 -10  -1   23.50    5.50
   7  10   1   25.40    5.00
   7  10   1   19.00    5.50
   7  10   1   13.20    4.30
  -7  10  -1   20.60    5.20
  -7  10  -1   13.20    4.00
  -7  10  -1   18.00    4.60
   8 -10   1   76.39    8.20
  -8 -10  -1  101.19    9.20
  -8 -10  -1   98.89    9.20
   8 -10   1   86.59    9.50
  -8  10  -1   90.99   10.00
   8  10   1  105.49   10.50
  -8  10  -1   82.69    8.20
   8  10   1   99.69    8.40
   8  10   1  100.79    9.30
  -9 -10  -1    8.30    5.10
  -9 -10  -1    5.80    4.60
   9 -10   1    5.20    5.40
   9 -10   1   -2.30    3.30
  -9  10  -1    5.00    4.80
   9  10   1   10.20    4.50
   9  10   1    9.80    5.30
  -9  10  -1    5.00    4.30
  10 -10   1  237.28   16.00
 -10 -10  -1  237.78   15.30
 -10 -10  -1  265.17   16.90
  10 -10   1  216.68   14.00
  10  10   1  235.88   15.70
  10  10   1  221.78   13.90
 -10  10  -1  230.68   14.50
 -10  10  -1  249.68   16.70
 -11 -10  -1    0.30    5.90
  11 -10   1   14.10    7.10
  11 -10   1   18.00    5.70
  11  10   1   22.90    7.50
 -11  10  -1   19.90    7.30
  11  10   1   19.40    7.40
 -11  10  -1   15.80    5.90
  12 -10   1   42.70    9.30
 -12 -10  -1   42.80   10.10
  12  10   1   39.40    9.20
 -12  10  -1   34.80    9.20
 -13 -10  -1  204.48   18.00
  13 -10   1  159.98   15.70
  13  10   1  174.38   16.60
 -13  10  -1  196.08   17.20
 -13 -11   1   -6.30    5.80
  13  11  -1   -5.00    6.60
 -13  11   1    3.00    6.80
 -12 -11   1   18.80    7.80
  12 -11  -1    4.20    7.20
  12  11  -1    9.10    6.40
  12  11  -1   10.20    6.20
 -12  11   1   14.60    7.80
 -11 -11   1    3.50    5.40
  11 -11  -1   10.70    6.30
 -11 -11   1    4.80    5.80
  11  11  -1   12.30    6.40
 -11  11   1   16.60    7.70
  11  11  -1    7.20    5.30
  10 -11  -1   14.00    6.40
 -10 -11   1    8.80    6.10
 -10 -11   1   12.80    6.30
  10 -11  -1   12.00    5.10
 -10  11   1    6.60    6.30
  10  11  -1   15.40    6.40
  10  11  -1    9.00    5.00
 -10  11   1   13.00    5.70
  -9 -11   1    3.40    4.70
   9 -11  -1    9.00    5.70
   9 -11  -1    5.00    4.00
  -9 -11   1   -2.60    4.70
   9  11  -1    5.20    5.10
   9  11  -1   -4.60    3.40
  -9  11   1    2.20    5.00
  -9  11   1    6.70    4.40
   9  11  -1    6.00    4.70
   8 -11  -1   -0.90    3.40
   8 -11  -1    5.90    4.90
  -8 -11   1    2.00    3.90
  -8 -11   1   -3.00    4.30
   8  11  -1    2.50    4.20
   8  11  -1   -1.10    3.90
  -8  11   1    1.50    3.50
  -8  11   1   -1.00    3.40
   8  11  -1   -0.10    3.60
  -8  11   1    3.50    4.30
  -7 -11   1   23.10    5.50
  -7 -11   1   31.70    6.80
   7 -11  -1   25.20    5.90
  -7  11   1   29.30    5.30
   7  11  -1   29.20    6.20
  -7  11   1   20.50    4.90
  -7  11   1   32.30    6.40
   7  11  -1   35.10    6.00
   7  11  -1   15.60    4.80
  -6 -11   1   13.30    3.90
  -6 -11   1    7.30    4.60
   6 -11  -1   12.10    4.60
  -6  11   1    9.40    4.50
   6  11  -1    9.00    4.10
   6  11  -1   10.00    4.00
  -6  11   1    9.40    3.90
  -6  11   1   19.40    4.40
   6  11  -1    9.10    3.80
   5 -11  -1    5.30    2.90
  -5 -11   1    5.90    3.00
  -5 -11   1    4.80    3.90
   5 -11  -1    4.60    4.20
   5  11  -1    1.60    2.90
  -5  11   1    3.00    2.80
  -5  11   1    8.60    3.50
   5  11  -1    7.70    3.70
  -5  11   1    4.80    3.80
   5  11  -1    4.10    3.10
  -4 -11   1   18.70    3.60
  -4 -11   1   14.80    4.40
   4 -11  -1   24.80    4.20
   4 -11  -1   19.10    4.80
   4  11  -1   14.60    3.70
  -4  11   1   25.90    4.50
   4  11  -1   17.00    4.40
  -4  11   1   20.90    4.70
  -4  11   1   21.00    4.20
   4  11  -1   17.00    4.20
  -3 -11   1   29.80    5.20
  -3 -11   1   24.90    3.50
   3 -11  -1   15.20    4.30
   3 -11  -1   21.00    4.10
   3  11  -1   23.40    4.60
   3  11  -1   26.60    3.40
  -3  11   1   18.20    4.00
   3  11  -1   32.60    4.80
  -3  11   1   25.90    4.40
   3  11  -1   22.10    4.40
  -3  11   1   28.50    4.90
   2 -11  -1   12.30    3.80
  -2 -11   1    4.10    1.70
  -2 -11   1   10.30    3.60
   2 -11  -1    6.90    2.80
   2  11  -1    0.60    2.90
  -2  11   1   -1.40    2.30
  -2  11   1    8.90    3.30
   2  11  -1    5.90    2.70
   2  11  -1    2.50    2.80
  -2  11   1    5.40    2.80
   2  11  -1    3.90    2.10
   1 -11  -1    6.10    3.10
  -1 -11   1   12.10    3.90
   1 -11  -1    2.30    3.10
  -1 -11   1    6.60    3.20
  -1  11   1    7.40    3.10
   1  11  -1    8.30    2.70
  -1  11   1    5.10    2.80
  -1  11   1    2.90    2.50
   1  11  -1    7.30    3.20
   1  11  -1   14.10    3.20
   1  11  -1   12.70    3.60
   0 -11   1   10.60    3.80
   0 -11  -1   14.50    3.80
   0 -11  -1   16.30    3.70
   0 -11   1   19.30    4.30
   0  11   1   17.90    3.60
   0  11  -1   17.80    3.60
   0  11   1   12.40    3.50
   0  11   1   22.90    4.30
   0  11  -1   10.40    3.10
   0  11  -1   18.60    4.00
   1 -11   1   -2.90    2.10
  -1 -11  -1    3.70    3.00
   1 -11   1   -0.10    3.00
  -1 -11  -1   -0.20    2.40
  -1  11  -1    2.40    2.60
   1  11   1    2.90    2.80
   1  11   1   -0.30    2.10
   1  11   1    0.50    2.30
  -1  11  -1    5.30    2.60
  -1  11  -1    3.00    2.40
   2 -11   1    4.20    2.40
  -2 -11  -1    3.50    3.00
  -2 -11  -1    3.90    1.90
   2 -11   1    5.10    3.30
  -2  11  -1    4.50    2.70
  -2  11  -1    2.40    2.40
   2  11   1    1.10    2.50
   2  11   1    0.10    2.50
  -2  11  -1    9.30    3.30
   2  11   1    0.70    2.50
   2  11   1    2.10    2.10
   3 -11   1    0.40    2.40
   3 -11   1   -2.80    3.10
  -3 -11  -1    4.60    3.40
  -3 -11  -1    4.10    2.30
   3  11   1    0.60    3.10
  -3  11  -1    3.80    2.60
  -3  11  -1    5.80    3.50
   3  11   1    5.60    2.30
   3  11   1    4.50    3.00
  -3  11  -1    4.70    2.80
   3  11   1    3.10    2.80
   4 -11   1    4.30    3.40
  -4 -11  -1    6.80    4.20
  -4 -11  -1    5.20    2.80
   4 -11   1    8.30    3.10
  -4  11  -1    9.50    3.20
   4  11   1    1.90    3.00
   4  11   1    0.40    2.80
   4  11   1    3.90    3.20
  -4  11  -1   -1.40    2.30
  -4  11  -1    1.20    3.10
   5 -11   1   16.90    3.30
  -5 -11  -1    7.30    3.30
  -5 -11  -1    6.10    4.40
   5 -11   1    5.40    4.10
   5  11   1    2.50    3.70
  -5  11  -1    6.80    3.20
  -5  11  -1    5.10    3.20
   5  11   1    8.90    3.70
   5  11   1   12.30    4.00
  -5  11  -1    9.40    4.10
   6 -11   1   19.40    5.60
  -6 -11  -1    9.20    4.00
  -6 -11  -1    6.30    4.50
  -6  11  -1    7.90    4.30
   6  11   1    7.40    4.20
  -6  11  -1   12.70    3.80
  -6  11  -1   14.80    4.30
   6  11   1   20.00    4.90
   6  11   1   19.60    4.70
  -7 -11  -1   36.90    7.00
  -7 -11  -1   43.70    6.90
   7 -11   1   38.30    6.90
  -7  11  -1   35.70    5.70
   7  11   1   43.00    6.60
  -7  11  -1   39.60    7.20
   7  11   1   34.30    6.70
  -7  11  -1   30.60    5.80
   7  11   1   35.90    6.10
   8 -11   1  104.79   11.10
  -8 -11  -1   85.29    8.80
  -8 -11  -1   89.79   10.10
   8 -11   1   93.89    8.90
  -8  11  -1  109.49   10.50
   8  11   1   90.09    8.70
  -8  11  -1  104.29    9.10
   8  11   1   75.79    9.30
   8  11   1   96.99    9.70
   9 -11   1    2.80    4.30
  -9 -11  -1    2.40    5.00
  -9 -11  -1    9.10    5.30
   9 -11   1    5.30    5.60
   9  11   1    5.70    5.50
   9  11   1    2.90    4.10
  -9  11  -1   -0.90    4.00
  -9  11  -1    4.50    5.70
 -10 -11  -1    1.70    5.00
  10 -11   1    2.80    4.70
 -10 -11  -1    5.40    5.40
  10 -11   1    0.00    4.90
  10  11   1    1.90    5.30
 -10  11  -1    2.80    4.70
  10  11   1    5.20    4.40
 -10  11  -1    3.10    6.00
  11 -11   1   -0.10    6.40
  11 -11   1    4.20    5.10
 -11 -11  -1   -2.30    5.10
 -11 -11  -1    6.10    5.80
 -11  11  -1    1.20    5.50
  11  11   1   -1.20    6.00
  12 -11   1   25.50    9.10
 -12 -11  -1   38.50    9.90
  12  11   1   41.70    9.00
 -12  11  -1   44.40   10.30
 -12 -12   1    8.80    7.60
  12 -12  -1   22.30    8.50
 -12  12   1   16.70    8.60
  12  12  -1   18.80    8.30
 -11 -12   1   -0.40    5.10
 -11 -12   1    6.50    6.60
  11 -12  -1    3.10    6.90
 -11  12   1    8.10    7.10
  11  12  -1   12.30    7.00
  11  12  -1    8.10    6.20
  10 -12  -1   55.09   12.20
  10 -12  -1   88.89   12.10
 -10 -12   1   85.09   10.90
 -10 -12   1   82.69   11.20
  10  12  -1   79.49   11.80
 -10  12   1   84.99   12.20
  10  12  -1   80.29   10.20
 -10  12   1  110.69   14.40
  -9 -12   1  171.28   13.10
   9 -12  -1  148.69   13.30
  -9 -12   1  184.28   13.70
   9 -12  -1  167.88   11.90
  -9  12   1  174.68   14.10
   9  12  -1  185.88   13.10
  -9  12   1  170.38   12.60
   9  12  -1  203.28   13.70
   9  12  -1  177.08   14.30
  -8 -12   1  226.48   15.40
  -8 -12   1  242.88   14.50
   8 -12  -1  268.87   16.80
   8  12  -1  224.48   14.20
  -8  12   1  256.47   16.10
  -8  12   1  235.58   14.20
  -8  12   1  236.48   13.70
   8  12  -1  224.68   14.90
   8  12  -1  255.57   14.90
   7 -12  -1  575.44   26.50
  -7 -12   1  567.24   25.60
  -7 -12   1  584.84   24.20
   7  12  -1  562.14   24.40
  -7  12   1  578.74   24.40
  -7  12   1  584.24   26.40
   7  12  -1  594.84   24.70
   7  12  -1  574.44   25.80
  -7  12   1  636.04   24.30
   6 -12  -1  211.98   13.80
  -6 -12   1  207.58   13.50
  -6 -12   1  209.68   12.00
  -6  12   1  228.08   12.70
   6  12  -1  204.38   13.10
   6  12  -1  216.28   12.90
  -6  12   1  224.28   14.00
   6  12  -1  223.08   12.80
  -6  12   1  213.58   12.20
  -5 -12   1   40.60    7.10
  -5 -12   1   53.69    6.00
   5 -12  -1   54.19    7.70
   5 -12  -1   47.70    5.60
   5  12  -1   52.29    7.00
  -5  12   1   43.70    7.20
   5  12  -1   51.99    7.00
  -5  12   1   54.69    6.10
  -5  12   1   36.10    5.80
   5  12  -1   59.89    6.80
  -4 -12   1    3.30    2.50
   4 -12  -1   10.40    4.30
  -4 -12   1   13.20    4.80
   4 -12  -1    5.10    3.10
   4  12  -1    1.40    3.00
  -4  12   1    8.50    3.60
  -4  12   1    5.00    3.30
   4  12  -1    6.30    3.30
   4  12  -1    4.00    3.50
  -4  12   1    5.00    3.70
   3 -12  -1  226.88   13.70
   3 -12  -1  248.88   12.50
  -3 -12   1  237.18   13.50
  -3  12   1  246.18   12.60
   3  12  -1  246.98   12.40
  -3  12   1  237.68   12.40
  -3  12   1  264.87   13.80
   3  12  -1  240.28   13.10
   3  12  -1  205.98   12.60
  -2 -12   1  659.13   25.90
   2 -12  -1  574.34   25.50
   2 -12  -1  627.64   24.80
   2  12  -1  670.13   23.20
  -2  12   1  649.14   25.20
  -2  12   1  656.83   24.90
   2  12  -1  669.03   25.80
  -2  12   1  668.93   25.20
   2  12  -1  667.83   25.60
   2  12  -1  643.54   24.50
   1 -12  -1  341.67   16.50
  -1 -12   1  334.07   16.40
  -1 -12   1  359.76   16.50
   1 -12  -1  335.77   15.90
   1  12  -1  366.06   14.90
  -1  12   1  352.66   15.90
  -1  12   1  377.46   16.10
   1  12  -1  340.87   16.10
   1  12  -1  350.76   15.50
  -1  12   1  365.16   16.00
   0 -12   1  556.64   23.30
   0 -12  -1  524.55   22.50
   0 -12  -1  589.24   23.00
   0 -12   1  548.95   22.30
   0  12   1  598.94   22.30
   0  12  -1  580.94   22.70
   0  12   1  556.84   21.70
   0  12  -1  537.75   21.40
   0  12   1  567.34   22.50
   0  12  -1  546.45   21.60
  -1 -12  -1  472.95   20.10
   1 -12   1  468.35   20.80
  -1 -12  -1  460.65   19.80
   1 -12   1  492.05   19.70
  -1  12  -1  459.25   18.90
   1  12   1  458.75   18.40
   1  12   1  453.25   19.20
  -1  12  -1  465.75   19.50
   1  12   1  487.75   19.90
  -1  12  -1  461.55   19.30
  -2 -12  -1   41.00    6.00
   2 -12   1   32.90    4.90
   2 -12   1   30.60    5.80
   2  12   1   33.70    5.60
  -2  12  -1   26.90    4.70
   2  12   1   37.00    4.60
   2  12   1   43.70    5.90
  -2  12  -1   38.00    5.40
  -2  12  -1   38.10    5.20
   2  12   1   38.30    5.90
  -3 -12  -1    6.30    3.90
   3 -12   1    3.30    3.00
   3 -12   1    5.00    4.20
   3  12   1   -1.70    2.90
   3  12   1    4.90    3.40
  -3  12  -1    0.90    3.00
  -3  12  -1    5.60    3.10
  -3  12  -1    3.20    3.20
   3  12   1    1.50    3.10
  -4 -12  -1   81.89    6.40
   4 -12   1   65.69    6.30
  -4 -12  -1   67.39    7.90
   4 -12   1   63.79    7.90
  -4  12  -1   83.49    7.30
   4  12   1   71.49    8.10
  -4  12  -1   81.49    7.60
   4  12   1   73.79    7.30
  -4  12  -1   75.19    7.80
   4  12   1   87.79    7.70
  -5 -12  -1  408.16   16.90
   5 -12   1  382.06   19.20
  -5 -12  -1  393.06   19.00
  -5  12  -1  396.66   17.80
   5  12   1  383.76   17.50
  -5  12  -1  361.36   18.50
  -5  12  -1  374.06   17.20
   5  12   1  407.06   18.10
   5  12   1  371.16   18.40
  -6 -12  -1  404.16   17.90
  -6 -12  -1  412.56   19.80
   6 -12   1  347.77   19.30
   6  12   1  417.16   18.70
  -6  12  -1  400.46   18.30
   6  12   1  422.96   19.90
  -6  12  -1  383.46   19.80
  -6  12  -1  370.26   17.70
   6  12   1  372.16   17.80
   7 -12   1  212.68   14.40
  -7 -12  -1  195.68   13.60
  -7 -12  -1  199.68   13.00
   7  12   1  207.98   13.20
  -7  12  -1  220.88   12.90
  -7  12  -1  212.48   12.80
   7  12   1  203.68   12.50
   7  12   1  200.58   14.20
  -7  12  -1  217.48   14.50
  -8 -12  -1  189.08   14.20
   8 -12   1  229.98   15.20
  -8 -12  -1  186.48   13.20
   8 -12   1  188.88   12.60
   8  12   1  213.18   13.80
  -8  12  -1  190.38   12.70
  -8  12  -1  184.98   14.00
  -8  12  -1  214.08   13.20
   8  12   1  212.88   13.10
   8  12   1  182.28   14.20
   9 -12   1   19.70    6.60
   9 -12   1   26.30    6.10
  -9 -12  -1   19.90    6.70
  -9 -12  -1   34.40    7.30
  -9  12  -1   18.00    5.60
  -9  12  -1   29.80    7.50
   9  12   1   31.80    6.60
   9  12   1   30.10    7.70
 -10 -12  -1    2.10    5.40
  10 -12   1    2.10    4.40
  10 -12   1   10.20    6.60
 -10 -12  -1    1.00    5.50
 -10  12  -1    1.70    6.20
 -10  12  -1   12.80    5.60
  10  12   1    9.40    5.90
 -11 -12  -1   -4.20    5.60
  11 -12   1   11.70    7.10
 -11 -12  -1   10.70    7.20
  11 -12   1   10.20    7.00
  11  12   1   18.80    8.00
 -11  12  -1    5.80    7.00
  12 -12   1   45.90   10.20
 -12 -12  -1   31.00    9.70
 -12  12  -1   55.89   11.00
  12  12   1   34.80    9.90
 -12 -13   1   55.99   13.10
 -12 -13   1   65.49   11.30
 -12  13   1   75.69   13.20
  12  13  -1   47.90    9.80
 -11 -13   1   -0.40    6.50
  11 -13  -1    3.60    7.40
 -11 -13   1   10.70    7.40
  11  13  -1   19.20    7.80
 -11  13   1   10.80    8.00
  11  13  -1    5.50    6.00
  10 -13  -1  130.39   14.60
 -10 -13   1  172.18   14.80
 -10 -13   1  148.89   13.40
  10  13  -1  154.68   13.20
 -10  13   1  151.68   14.40
  10  13  -1  138.59   14.30
   9 -13  -1  135.09   11.40
   9 -13  -1  121.39   13.50
  -9 -13   1  134.39   13.40
  -9 -13   1  143.99   12.20
   9  13  -1  139.79   12.20
  -9  13   1  156.28   14.60
  -9  13   1  171.78   12.70
   9  13  -1  150.08   13.20
   9  13  -1  155.68   12.90
  -8 -13   1   54.99    8.10
  -8 -13   1   39.00    8.20
   8 -13  -1   34.50    7.90
   8  13  -1   34.50    7.10
   8  13  -1   36.10    7.30
  -8  13   1   39.30    6.90
   8  13  -1   39.10    8.00
  -8  13   1   30.90    7.50
  -8  13   1   44.80    7.20
  -7 -13   1   11.40    5.50
  -7 -13   1   -2.60    3.50
   7 -13  -1   -2.10    4.40
  -7  13   1    5.90    4.10
   7  13  -1    4.40    4.20
  -7  13   1    5.00    5.30
   7  13  -1    2.60    4.40
   7  13  -1    7.70    4.40
  -7  13   1    8.00    4.30
  -6 -13   1   -2.50    3.90
   6 -13  -1    0.70    4.80
  -6  13   1    2.50    3.80
   6  13  -1    6.80    4.30
  -6  13   1    2.10    4.80
  -6  13   1    7.70    4.20
   6  13  -1    2.20    4.40
   6  13  -1   10.00    4.40
  -5 -13   1  617.14   26.30
   5 -13  -1  616.44   23.80
   5 -13  -1  608.54   26.70
   5  13  -1  656.73   25.30
   5  13  -1  581.24   25.70
  -5  13   1  591.74   24.60
   5  13  -1  636.34   25.60
  -5  13   1  614.04   25.00
  -5  13   1  598.24   26.20
  -4 -13   1  245.78   14.20
   4 -13  -1  218.68   12.10
   4 -13  -1  254.87   14.90
   4  13  -1  234.68   12.80
  -4  13   1  213.78   12.60
   4  13  -1  212.88   13.10
   4  13  -1  216.38   13.40
  -4  13   1  233.98   13.80
  -4  13   1  245.28   12.90
   3 -13  -1   19.10    4.30
   3 -13  -1   20.70    5.60
  -3 -13   1   22.40    5.40
  -3  13   1   22.00    4.50
  -3  13   1   33.10    5.30
   3  13  -1   21.70    5.10
   3  13  -1   17.20    4.30
  -3  13   1   20.90    5.20
   3  13  -1   25.80    5.70
  -2 -13   1  391.56   18.70
   2 -13  -1  356.46   18.20
   2 -13  -1  417.96   18.20
   2  13  -1  377.56   19.60
   2  13  -1  392.66   17.50
   2  13  -1  385.76   18.20
   2  13  -1  439.56   19.00
  -2  13   1  413.76   17.90
  -2  13   1  379.56   18.00
  -2  13   1  394.26   17.80
   1 -13  -1   38.80    5.80
   1 -13  -1   45.80    7.00
  -1 -13   1   42.30    6.50
  -1 -13   1   43.60    6.50
   1  13  -1   36.00    5.10
  -1  13   1   28.30    5.00
  -1  13   1   30.70    5.60
  -1  13   1   38.30    5.80
   1  13  -1   26.30    5.10
   1  13  -1   27.90    5.00
   0 -13  -1  174.68   11.00
   0 -13   1  179.58   11.90
   0 -13   1  155.68   10.70
   0 -13  -1  156.58   11.20
   0  13   1  167.98   10.90
   0  13   1  181.78   10.70
   0  13  -1  174.58   10.30
   0  13  -1  177.98   10.40
   0  13  -1  154.88   10.50
   0  13   1  190.98   10.50
  -1 -13  -1    4.10    3.80
   1 -13   1    6.10    4.40
  -1 -13  -1    4.50    4.00
   1 -13   1   10.80    4.10
   1  13   1    9.90    3.80
  -1  13  -1    8.80    4.00
  -1  13  -1    1.60    3.30
   1  13   1    2.00    2.90
  -1  13  -1    4.40    3.10
   1  13   1    7.90    3.80
  -2 -13  -1  136.59   10.10
   2 -13   1  125.79   10.30
  -2 -13  -1  127.99   10.40
   2 -13   1  136.69    9.40
  -2  13  -1  130.59    9.40
   2  13   1  123.09    9.50
  -2  13  -1  152.48   10.10
   2  13   1  145.89    9.70
   2  13   1  129.09    8.30
   2  13   1  142.39    9.90
  -2  13  -1  128.89    9.00
   3 -13   1  848.22   34.20
  -3 -13  -1  915.91   34.50
   3 -13   1  935.01   32.60
  -3  13  -1  881.21   32.40
   3  13   1  920.61   34.10
  -3  13  -1  877.11   33.70
   3  13   1  903.31   33.00
   3  13   1  917.31   33.20
  -3  13  -1  845.52   32.60
   4 -13   1   77.59    8.90
   4 -13   1   95.79    7.60
  -4 -13  -1   88.39    9.60
   4  13   1   97.19    8.60
  -4  13  -1   92.59    8.40
   4  13   1   87.69    8.30
  -4  13  -1   68.29    8.70
   4  13   1  101.39    9.00
  -4  13  -1   88.89    8.10
  -5 -13  -1    0.40    4.40
   5 -13   1    6.60    5.10
   5  13   1    8.90    4.10
  -5  13  -1   11.20    4.30
  -5  13  -1   11.60    4.10
   5  13   1    5.20    4.10
  -5  13  -1    9.70    4.60
   5  13   1    2.20    3.90
   6 -13   1  106.29   11.40
  -6 -13  -1  120.39   13.40
  -6 -13  -1  110.09   11.30
   6  13   1  113.99    9.80
  -6  13  -1  113.89    9.50
  -6  13  -1  112.39   10.60
  -6  13  -1  117.69    9.50
   6  13   1  126.99   10.50
   6  13   1  132.19   11.50
   7 -13   1  102.89   10.80
  -7 -13  -1   68.79    8.40
  -7 -13  -1  117.09   11.00
  -7  13  -1  101.89    9.50
   7  13   1  104.19    9.80
   7  13   1   86.59   10.60
  -7  13  -1   82.79   10.30
   7  13   1   98.79    9.70
  -7  13  -1  101.29    9.60
   8 -13   1  189.78   15.40
  -8 -13  -1  195.28   13.50
  -8 -13  -1  209.08   15.40
   8  13   1  226.08   13.80
   8  13   1  194.88   15.00
  -8  13  -1  212.48   13.60
  -8  13  -1  192.28   13.20
  -8  13  -1  201.68   15.70
  -9 -13  -1    5.40    5.50
   9 -13   1    2.30    4.60
   9 -13   1   14.40    7.10
  -9 -13  -1   13.50    6.20
   9  13   1   18.90    7.30
  -9  13  -1    6.70    6.60
  -9  13  -1    3.40    4.40
   9  13   1    5.40    5.10
 -10 -13  -1   88.79   11.80
  10 -13   1   76.79   10.40
 -10 -13  -1   85.19   12.20
  10 -13   1   64.49   11.70
 -10  13  -1   71.59   11.60
 -10  13  -1   87.39   10.70
  10  13   1   86.49   11.60
 -11 -13  -1  149.49   15.00
  11 -13   1  156.38   15.50
 -11 -13  -1  195.18   16.00
  11  13   1  147.49   15.70
 -11  13  -1  161.08   16.50
 -12 -13  -1    5.40    7.80
  12  13   1   10.10    8.20
  11 -14  -1    9.30    8.10
 -11 -14   1   11.20    7.40
 -11  14   1    7.40    7.30
  11  14  -1    2.40    7.10
  10 -14  -1   26.20    9.00
 -10 -14   1   30.60    8.50
  10  14  -1   48.10    9.70
  10  14  -1   44.70    9.00
 -10  14   1   38.00   10.00
   9 -14  -1  176.28   16.10
  -9 -14   1  187.08   15.80
   9 -14  -1  174.78   13.30
   9  14  -1  204.58   14.70
   9  14  -1  202.98   16.00
  -9  14   1  224.08   15.00
  -9  14   1  198.58   16.80
   8 -14  -1   61.99   10.40
  -8 -14   1   77.59   10.50
  -8  14   1   85.19   10.00
   8  14  -1   81.49   10.00
   8  14  -1   86.89    9.50
  -8  14   1   74.29   10.70
   8  14  -1   69.29   10.00
  -8  14   1   90.99    9.50
   7 -14  -1    7.60    6.10
  -7 -14   1    1.50    5.60
   7  14  -1   10.30    5.20
  -7  14   1   10.60    6.00
  -7  14   1   14.00    5.30
  -7  14   1    5.80    4.80
   7  14  -1    5.30    5.50
   7  14  -1    2.90    4.70
   6 -14  -1  284.37   18.00
  -6 -14   1  277.67   17.10
   6  14  -1  302.57   17.20
   6  14  -1  307.97   16.70
  -6  14   1  289.57   15.50
  -6  14   1  287.57   17.50
  -6  14   1  316.17   16.40
   6  14  -1  303.87   16.40
   5 -14  -1   37.10    5.90
   5 -14  -1   28.50    6.70
  -5 -14   1   29.40    6.70
  -5  14   1   35.20    7.00
   5  14  -1   38.80    6.70
  -5  14   1   41.00    6.50
  -5  14   1   42.20    6.80
   5  14  -1   35.40    6.80
   5  14  -1   40.60    7.10
   4 -14  -1  229.98   14.70
  -4 -14   1  217.08   14.10
   4 -14  -1  232.58   12.90
  -4  14   1  242.08   13.40
   4  14  -1  256.57   13.80
  -4  14   1  253.37   13.90
  -4  14   1  237.58   14.90
   4  14  -1  231.98   14.60
   4  14  -1  211.58   13.60
   3 -14  -1   14.40    4.40
   3 -14  -1    4.30    4.20
  -3 -14   1   10.70    5.20
  -3  14   1    6.40    4.10
   3  14  -1   14.90    4.80
  -3  14   1   18.70    5.40
   3  14  -1   17.40    5.00
   3  14  -1    8.90    4.00
  -3  14   1   12.40    4.30
  -2 -14   1   19.70    5.50
  -2 -14   1   14.00    5.30
   2 -14  -1   13.30    5.50
   2 -14  -1   16.80    4.80
  -2  14   1   18.90    5.00
   2  14  -1   14.50    4.70
   2  14  -1   18.10    4.80
   2  14  -1   19.50    5.20
  -2  14   1   20.50    5.10
  -2  14   1   25.50    5.70
  -1 -14   1  584.14   24.10
   1 -14  -1  526.95   23.10
  -1 -14   1  533.55   23.90
   1 -14  -1  512.55   23.70
  -1  14   1  555.94   23.50
   1  14  -1  578.14   22.10
  -1  14   1  587.34   23.40
  -1  14   1  561.74   23.20
   1  14  -1  591.34   23.10
   1  14  -1  555.94   23.80
   0 -14  -1   -3.30    3.70
   0 -14   1   13.80    5.20
   0 -14  -1    3.20    4.00
   0 -14   1    7.50    4.30
   0  14  -1   10.40    3.90
   0  14   1    2.70    3.30
   0  14   1    4.30    3.40
   0  14  -1    3.50    3.20
   0  14  -1    9.30    4.30
   0  14   1    9.30    3.80
  -1 -14  -1   -2.20    3.40
   1 -14   1   -0.50    4.00
  -1 -14  -1    0.40    3.80
   1 -14   1   -4.40    3.00
   1  14   1   -4.30    3.20
  -1  14  -1    0.20    3.10
  -1  14  -1    2.60    3.50
  -1  14  -1   -0.40    3.10
   1  14   1    1.20    2.90
   1  14   1    4.10    3.80
   2 -14   1  294.57   15.50
   2 -14   1  313.97   17.50
  -2 -14  -1  367.96   17.90
  -2 -14  -1  338.57   16.70
   2  14   1  317.97   16.70
  -2  14  -1  326.07   16.40
   2  14   1  301.67   15.70
  -2  14  -1  322.27   16.40
  -2  14  -1  331.37   15.90
   3 -14   1   42.90    7.80
   3 -14   1   50.39    6.70
  -3 -14  -1   53.69    7.70
  -3  14  -1   40.30    6.40
   3  14   1   54.79    7.40
  -3  14  -1   51.59    7.80
   3  14   1   51.89    7.40
   3  14   1   49.00    7.40
  -3  14  -1   46.40    6.50
   4 -14   1  324.57   15.70
   4 -14   1  309.47   17.90
  -4 -14  -1  326.77   17.80
   4  14   1  331.77   16.80
  -4  14  -1  330.27   16.50
   4  14   1  337.97   17.80
  -4  14  -1  332.87   16.30
   4  14   1  339.57   16.90
  -4  14  -1  333.37   17.50
  -5 -14  -1    6.80    5.00
   5 -14   1    9.80    5.20
  -5  14  -1    6.60    4.80
   5  14   1    9.80    4.80
  -5  14  -1   12.10    5.00
   5  14   1   10.50    5.50
  -5  14  -1   14.70    4.80
   5  14   1   10.50    4.80
   6 -14   1   94.19   10.70
  -6 -14  -1  102.99   10.80
   6  14   1  114.09   11.50
  -6  14  -1  118.09    9.80
   6  14   1   95.59    9.60
   6  14   1   92.79    9.80
  -6  14  -1  115.49   11.90
  -6  14  -1  128.99   10.60
  -7 -14  -1  289.67   18.30
   7 -14   1  253.67   17.30
  -7  14  -1  267.97   18.00
   7  14   1  288.27   17.90
  -7  14  -1  289.57   16.30
   7  14   1  304.97   16.50
   7  14   1  294.77   17.10
  -7  14  -1  324.17   16.90
  -8 -14  -1   34.10    8.00
   8 -14   1   40.60    8.50
   8  14   1   50.79    7.80
   8  14   1   32.20    8.10
  -8  14  -1   50.89    7.90
  -8  14  -1   38.30    8.50
  -8  14  -1   54.89    8.00
  -9 -14  -1   -6.40    4.70
   9 -14   1    2.70    5.30
   9 -14   1   -2.20    5.30
   9  14   1   -0.80    5.60
  -9  14  -1   -0.70    5.00
  -9  14  -1    3.60    6.00
  10 -14   1   47.30    8.70
 -10 -14  -1   63.19   10.40
  10 -14   1   55.29   10.50
  10  14   1   39.90    9.70
 -10  14  -1   84.39   12.20
 -10  14  -1   79.69   11.00
  11 -14   1   70.49   11.90
 -11 -14  -1   83.59   12.30
 -11  14  -1  103.09   14.00
  11  14   1   91.39   13.80
 -11 -15   1  302.37   20.40
  11  15  -1  284.87   20.80
 -10 -15   1   21.50    8.70
  10 -15  -1   16.70    8.90
 -10  15   1   22.30    8.70
  10  15  -1   15.90    7.40
   9 -15  -1    3.50    7.30
   9 -15  -1   -3.30    4.70
  -9 -15   1    3.10    6.00
  -9  15   1   -0.70    6.60
   9  15  -1   -0.80    5.40
  -9  15   1    1.80    5.30
   9  15  -1   -5.60    5.70
  -9  15   1   -8.50    4.70
  -8 -15   1  185.68   15.20
   8 -15  -1  174.28   16.00
  -8  15   1  213.78   14.30
   8  15  -1  215.58   15.20
   8  15  -1  204.78   14.70
   8  15  -1  214.98   16.30
  -8  15   1  208.88   14.70
  -8  15   1  223.38   17.20
  -7 -15   1   65.59   10.50
   7 -15  -1   93.49   11.30
   7  15  -1   64.49    9.60
   7  15  -1   92.29    9.80
  -7  15   1   83.09   11.80
   7  15  -1   67.39   10.00
  -7  15   1   75.59    9.30
  -7  15   1   70.59    9.50
   6 -15  -1  166.38   14.10
  -6 -15   1  205.08   14.80
   6  15  -1  194.68   14.40
  -6  15   1  217.18   13.20
  -6  15   1  199.08   15.20
   6  15  -1  221.08   14.00
  -6  15   1  217.88   13.90
   6  15  -1  180.78   13.10
   5 -15  -1   -0.40    4.70
  -5 -15   1   -1.10    4.70
   5  15  -1    0.20    4.20
  -5  15   1    2.20    4.30
   5  15  -1    0.40    4.30
  -5  15   1    2.60    3.80
  -5  15   1    6.30    4.90
   5  15  -1    0.00    4.30
   4 -15  -1  377.86   20.80
  -4 -15   1  408.46   20.70
   4 -15  -1  399.16   18.70
   4  15  -1  408.06   20.00
   4  15  -1  382.86   20.00
  -4  15   1  401.86   19.10
   4  15  -1  423.06   19.50
  -4  15   1  436.06   19.80
  -4  15   1  397.66   20.50
   3 -15  -1  592.44   26.20
  -3 -15   1  622.84   26.50
   3 -15  -1  574.14   24.40
  -3  15   1  581.54   25.70
   3  15  -1  582.74   25.60
   3  15  -1  555.34   25.10
  -3  15   1  623.84   25.10
   3  15  -1  560.24   24.30
  -3  15   1  582.74   24.60
   2 -15  -1    4.90    4.30
   2 -15  -1    9.80    4.60
  -2 -15   1   11.00    4.90
  -2 -15   1    8.80    5.00
   2  15  -1   10.70    4.30
  -2  15   1    4.70    3.70
   2  15  -1    5.90    4.30
  -2  15   1    2.30    4.00
  -2  15   1   13.10    4.60
   1 -15  -1   21.10    6.00
   1 -15  -1   19.20    5.40
  -1 -15   1   15.60    5.50
  -1 -15   1   13.30    5.00
  -1  15   1   28.70    5.70
   1  15  -1   21.20    5.20
  -1  15   1   20.80    5.40
   1  15  -1   18.90    5.50
  -1  15   1   24.10    5.60
   0 -15   1    5.90    4.10
   0 -15   1   14.80    5.20
   0 -15  -1   17.90    5.70
   0 -15  -1   26.10    5.90
   0  15   1   35.80    6.40
   0  15  -1   23.70    5.30
   0  15  -1   33.00    5.60
   0  15   1   20.00    4.80
   0  15  -1   21.20    5.40
   0  15   1   16.70    4.90
   1 -15   1  439.46   20.30
  -1 -15  -1  483.35   21.50
   1 -15   1  414.16   20.90
  -1 -15  -1  426.76   20.90
   1  15   1  425.16   19.00
  -1  15  -1  423.76   20.20
  -1  15  -1  451.55   20.10
   1  15   1  469.55   21.10
  -1  15  -1  432.06   19.70
   1  15   1  449.36   20.20
  -2 -15  -1  332.57   16.80
  -2 -15  -1  273.37   16.50
   2 -15   1  279.77   15.20
   2 -15   1  300.07   17.40
   2  15   1  291.47   16.10
   2  15   1  305.07   15.90
  -2  15  -1  286.07   15.20
  -2  15  -1  276.97   15.70
  -2  15  -1  316.27   16.40
  -3 -15  -1    3.20    4.40
  -3 -15  -1   -1.10    4.00
   3 -15   1   -3.10    3.10
   3 -15   1    4.80    5.30
  -3  15  -1    0.30    4.10
  -3  15  -1    5.00    3.90
   3  15   1   -0.30    3.90
   3  15   1   -0.70    3.80
   3  15   1    1.20    3.70
  -3  15  -1    1.70    4.50
   4 -15   1  379.36   17.50
   4 -15   1  369.76   20.30
  -4 -15  -1  341.87   19.20
   4  15   1  371.06   19.50
   4  15   1  394.16   18.80
  -4  15  -1  362.66   18.40
   4  15   1  378.46   18.60
  -4  15  -1  336.37   17.70
  -4  15  -1  366.46   19.20
   5 -15   1   91.79   10.60
  -5 -15  -1   70.09   10.30
   5  15   1   92.19   10.50
   5  15   1   84.29    9.30
  -5  15  -1   96.69   10.80
  -5  15  -1   67.89    8.50
  -5  15  -1   77.19    8.70
   5  15   1   82.19    9.40
   6 -15   1  143.59   13.60
  -6 -15  -1  112.99   11.90
  -6  15  -1  133.09   10.90
   6  15   1  104.99   11.20
  -6  15  -1  135.69   13.20
  -6  15  -1  122.39   10.70
   6  15   1  147.19   11.60
   6  15   1  162.78   12.50
  -7 -15  -1   -1.10    5.20
   7 -15   1    4.30    6.00
   7  15   1    1.20    5.10
   7  15   1   -5.50    4.40
  -7  15  -1    3.50    5.40
  -7  15  -1   -1.00    4.40
   7  15   1    3.40    4.90
  -7  15  -1    0.80    4.30
  -8 -15  -1   46.30    9.40
   8 -15   1   32.60    8.60
  -8  15  -1   47.40    8.40
  -8  15  -1   27.20    7.20
   8  15   1   32.50    8.20
  -8  15  -1   36.80    8.60
   9 -15   1  387.46   21.00
   9 -15   1  424.96   24.50
  -9 -15  -1  366.06   22.70
  -9  15  -1  415.56   24.20
   9  15   1  434.96   23.90
  -9  15  -1  386.46   21.10
  10 -15   1   16.80    7.20
 -10 -15  -1   30.20    8.70
  10 -15   1   33.70    9.40
 -10  15  -1   36.00   10.30
  10  15   1   28.00    8.40
 -10  15  -1   32.40    8.30
 -10 -16   1   24.00    9.20
  10 -16  -1   18.20    9.50
 -10  16   1   35.50   10.30
  10  16  -1   37.30    9.50
  -9 -16   1   44.80   10.60
   9 -16  -1   36.20   10.20
   9  16  -1   35.60    8.50
  -9  16   1   57.99   11.60
   9  16  -1   41.60    9.30
  -8 -16   1    0.00    6.60
   8 -16  -1   -1.20    6.40
  -8  16   1   -7.80    4.60
   8  16  -1   -1.10    6.20
   8  16  -1    3.60    6.00
  -8  16   1    7.20    6.60
   8  16  -1    9.60    6.50
  -8  16   1    1.80    4.50
   7 -16  -1  104.29   13.30
  -7 -16   1   96.89   12.90
  -7  16   1  114.69   11.60
   7  16  -1  112.69   12.10
  -7  16   1  126.79   11.60
   7  16  -1  112.79   11.70
  -7  16   1  108.19   12.50
   7  16  -1  102.89   11.90
   6 -16  -1    4.90    5.70
  -6 -16   1    8.30    6.50
   6  16  -1    6.50    5.40
   6  16  -1    1.90    4.80
  -6  16   1    3.40    5.90
   6  16  -1    5.60    5.50
  -6  16   1   16.20    5.90
  -6  16   1   13.20    5.60
   5 -16  -1    4.60    5.60
  -5 -16   1   -0.70    4.90
  -5  16   1    7.80    4.50
  -5  16   1    6.40    5.10
  -5  16   1   -2.70    5.40
   5  16  -1    3.70    5.00
   5  16  -1   17.70    5.80
   5  16  -1   13.60    5.80
   4 -16  -1   73.79   10.00
   4 -16  -1   95.49    9.10
  -4 -16   1   88.99   10.90
  -4  16   1   71.39    9.10
   4  16  -1   90.29   10.70
  -4  16   1   90.29    9.80
   4  16  -1   88.49   10.00
  -4  16   1  105.39   11.10
   4  16  -1   93.19    9.80
  -3 -16   1   82.89    9.40
   3 -16  -1   73.69    8.80
  -3 -16   1   83.09   10.40
   3 -16  -1   82.09    9.90
  -3  16   1   68.19    9.40
   3  16  -1   73.39    9.10
  -3  16   1   97.79    9.70
  -3  16   1   75.19    9.00
   3  16  -1   82.29    9.50
  -2 -16   1   54.69    8.30
   2 -16  -1   62.09    9.50
   2 -16  -1   50.09    7.70
  -2 -16   1   60.59    9.20
   2  16  -1   52.79    7.70
  -2  16   1   49.70    7.50
  -2  16   1   52.79    7.90
  -2  16   1   61.49    8.40
   2  16  -1   60.39    8.90
  -1 -16   1   11.70    5.40
  -1 -16   1   16.90    6.10
   1 -16  -1   18.00    5.80
   1 -16  -1   15.50    5.80
   1  16  -1    9.00    4.60
   1  16  -1   15.00    5.00
  -1  16   1    6.50    4.50
  -1  16   1   18.40    5.30
  -1  16   1   13.80    4.90
   0 -16  -1   49.90    8.20
   0 -16  -1   59.79    8.20
   0 -16   1   52.39    8.00
   0 -16   1   54.09    8.40
   0  16   1   48.30    7.30
   0  16  -1   47.00    7.20
   0  16   1   39.30    6.40
   0  16  -1   35.60    7.00
   0  16  -1   58.29    7.90
   0  16   1   58.39    7.80
   1 -16   1   60.09    8.40
  -1 -16  -1   46.00    7.80
   1 -16   1   54.59    9.00
  -1 -16  -1   76.89    9.40
  -1  16  -1   61.09    7.90
   1  16   1   40.20    7.10
  -1  16  -1   61.29    8.00
   1  16   1   43.90    7.00
  -1  16  -1   73.79    8.20
  -2 -16  -1   30.90    6.80
   2 -16   1   42.80    7.30
  -2 -16  -1   36.10    7.30
   2 -16   1   30.80    7.10
  -2  16  -1   23.00    5.40
  -2  16  -1   21.90    5.70
   2  16   1   32.40    6.80
  -2  16  -1   40.00    7.10
   2  16   1   26.80    6.10
   3 -16   1    0.70    5.50
   3 -16   1   10.20    4.50
  -3 -16  -1    9.80    5.20
  -3 -16  -1   11.10    5.20
  -3  16  -1    8.50    4.90
   3  16   1    8.10    4.80
  -3  16  -1    3.30    4.70
  -3  16  -1    7.10    4.30
   3  16   1    8.20    5.40
  -4 -16  -1    3.10    5.80
   4 -16   1    5.70    5.40
  -4  16  -1    5.30    4.60
   4  16   1   17.10    5.70
  -4  16  -1    6.00    4.60
   4  16   1   14.80    5.60
  -4  16  -1   20.70    6.50
   4  16   1    2.20    4.60
   5 -16   1  140.79   13.70
  -5 -16  -1  143.79   13.70
  -5  16  -1  138.19   11.40
  -5  16  -1  134.59   11.70
   5  16   1  147.09   12.30
  -5  16  -1  123.59   12.90
   5  16   1  137.69   11.60
   5  16   1  126.79   12.10
  -6 -16  -1   18.40    7.50
   6 -16   1    9.70    6.90
   6  16   1   12.10    5.50
   6  16   1    9.60    5.80
  -6  16  -1   16.40    6.10
  -6  16  -1   20.10    6.40
   6  16   1   20.90    6.40
  -6  16  -1    5.90    6.40
  -7 -16  -1    6.40    6.20
   7 -16   1   -3.20    5.50
  -7  16  -1   -5.80    4.80
  -7  16  -1   -0.30    4.90
  -7  16  -1    5.20    4.80
   7  16   1    7.80    5.90
   7  16   1    6.90    5.60
   8 -16   1   47.80   10.50
  -8 -16  -1   66.39   11.40
   8  16   1   34.80    8.60
  -8  16  -1   63.19   11.10
  -8  16  -1   47.00    8.60
  -8  16  -1   46.60    8.80
  -9 -16  -1    2.80    7.10
   9 -16   1   14.00    7.50
   9 -16   1    3.00    6.00
   9  16   1    0.20    6.30
  -9  16  -1   -9.00    4.80
  -9  16  -1    5.40    7.70
 -10 -16  -1   31.90    9.50
  10  16   1   59.99   11.50
   9 -17  -1   53.99   11.20
  -9 -17   1   69.89   11.80
   9  17  -1   88.09   12.80
  -9  17   1   66.19   11.80
   8 -17  -1   15.30    8.20
  -8 -17   1   20.20    8.60
  -8  17   1    1.00    5.90
   8  17  -1    9.80    6.80
   8  17  -1    5.90    7.30
  -8  17   1    5.00    7.80
  -8  17   1    9.40    6.00
   7 -17  -1    5.90    6.10
  -7 -17   1   -3.40    5.90
   7  17  -1   -0.80    5.00
  -7  17   1    0.80    5.00
  -7  17   1    1.20    5.40
  -7  17   1   -6.80    5.30
   7  17  -1    5.20    6.90
   7  17  -1    7.70    5.90
  -6 -17   1   26.80    8.30
   6 -17  -1   25.00    7.80
  -6  17   1   25.90    6.50
   6  17  -1   32.20    8.00
  -6  17   1   30.30    8.20
  -6  17   1   35.10    7.90
   6  17  -1   17.30    6.80
   6  17  -1   28.90    8.20
  -5 -17   1   75.39   11.00
   5 -17  -1   94.39   12.60
   5  17  -1   96.59   12.10
   5  17  -1  110.09   11.70
  -5  17   1   84.89   11.10
  -5  17   1  109.09   11.00
   5  17  -1   99.79   11.00
  -5  17   1   93.09   10.50
  -4 -17   1   98.29   11.40
   4 -17  -1   98.99   11.40
   4 -17  -1   79.19    9.60
  -4 -17   1  103.99   12.10
   4  17  -1   99.59   11.20
   4  17  -1   96.29   10.70
  -4  17   1   95.39   10.40
  -4  17   1  104.39   10.80
  -4  17   1   73.59   10.10
   4  17  -1   97.49   10.90
   3 -17  -1   51.39    8.00
   3 -17  -1   69.69   10.00
  -3 -17   1   62.09    9.50
  -3 -17   1   60.09    9.70
   3  17  -1   69.89    9.50
  -3  17   1   83.49    9.50
  -3  17   1   70.19    8.90
  -3  17   1   65.39    9.70
   3  17  -1   73.99    9.50
  -2 -17   1   65.39    9.50
   2 -17  -1   81.69   10.80
  -2 -17   1   69.79   10.20
   2 -17  -1   67.89    9.20
  -2  17   1   75.09    9.50
  -2  17   1   70.79    9.10
   2  17  -1   88.99    9.60
  -2  17   1   66.39    8.60
   2  17  -1   71.19    9.30
   1 -17  -1   -1.20    4.90
  -1 -17   1    1.50    4.80
  -1 -17   1    2.70    5.20
   1 -17  -1    0.50    4.10
   1  17  -1   -0.50    3.90
   1  17  -1   -1.00    3.90
  -1  17   1   -0.10    3.90
  -1  17   1   -0.50    4.20
  -1  17   1   -1.70    4.10
   0 -17  -1   25.50    6.90
   0 -17  -1   26.30    6.90
   0 -17   1   24.60    6.70
   0 -17   1   15.60    5.90
   0  17   1   20.30    6.00
   0  17  -1   31.70    6.70
   0  17   1   13.70    5.50
   0  17  -1   12.70    5.30
  -1 -17  -1   67.59    9.90
   1 -17   1   83.79    9.80
  -1 -17  -1   83.29   10.60
   1 -17   1   67.49    9.70
  -1  17  -1   93.99    9.40
   1  17   1   79.19    9.90
   1  17   1   72.39    9.00
  -1  17  -1   70.29    9.00
  -1  17  -1   88.29    9.40
   2 -17   1  137.49   12.60
  -2 -17  -1  147.89   12.20
  -2 -17  -1  179.48   13.50
   2 -17   1  162.38   12.40
   2  17   1  162.98   12.80
  -2  17  -1  153.78   12.10
  -2  17  -1  170.68   12.70
  -2  17  -1  155.78   12.60
   2  17   1  165.78   12.60
   3 -17   1  129.09   10.90
   3 -17   1  113.79   11.90
  -3 -17  -1  118.39   11.00
  -3 -17  -1  125.69   12.80
  -3  17  -1  130.89   11.10
   3  17   1  111.59   11.20
  -3  17  -1  116.49   11.50
  -3  17  -1  129.59   11.60
   3  17   1  124.69   11.50
   4 -17   1   33.70    7.70
  -4 -17  -1   19.50    7.00
  -4 -17  -1   25.80    6.90
  -4  17  -1   26.80    7.40
  -4  17  -1   19.10    6.30
  -4  17  -1   19.50    6.00
   4  17   1   22.80    6.70
   4  17   1    8.10    5.60
  -5 -17  -1    3.00    5.80
   5 -17   1   -3.70    5.10
  -5  17  -1    6.20    5.00
  -5  17  -1    9.40    5.90
   5  17   1    5.60    5.30
   5  17   1    8.20    6.30
   5  17   1   -1.70    4.80
  -5  17  -1    5.00    5.90
  -6 -17  -1   -6.10    5.40
   6 -17   1    1.90    6.80
  -6  17  -1    8.80    5.60
   6  17   1    8.90    6.40
  -6  17  -1    2.50    5.70
   6  17   1    9.60    6.30
   6  17   1    1.30    5.30
  -6  17  -1    3.40    4.90
  -7 -17  -1   54.49   10.80
   7 -17   1   37.80    9.10
  -7  17  -1   47.80    8.80
  -7  17  -1   47.00    9.00
  -7  17  -1   64.99   11.10
   7  17   1   57.89   10.60
   8 -17   1   96.69   14.40
  -8 -17  -1   74.29   12.80
  -8  17  -1  101.29   12.10
  -8  17  -1  108.29   12.00
  -8  17  -1   97.79   14.30
   8  17   1   85.09   12.70
   9 -17   1   62.19   12.00
   9 -17   1   81.79   11.90
  -9 -17  -1   69.09   12.90
   9  17   1   70.99   11.50
  -9  17  -1   68.79   12.10
  -9  17  -1   87.99   12.10
  -9  17  -1   63.29    9.90
  -8 -18   1    6.80    7.40
   8 -18  -1    0.00    6.80
   8  18  -1    0.80    7.30
  -8  18   1   -0.90    7.40
  -8  18   1    0.50    6.10
   7 -18  -1   38.90   10.30
  -7 -18   1   51.19   10.60
   7  18  -1   55.89    9.80
   7  18  -1   50.29    9.40
   7  18  -1   42.00   10.00
  -7  18   1   52.39   10.90
  -7  18   1   51.39    9.10
  -7  18   1   51.89    9.40
   6 -18  -1    1.10    6.60
  -6 -18   1   -9.30    6.00
  -6  18   1    1.30    5.60
   6  18  -1   -1.70    5.90
   6  18  -1   -0.80    5.90
  -6  18   1    2.00    5.70
   6  18  -1    7.90    6.20
  -6  18   1    7.90    7.10
   5 -18  -1   -3.70    6.60
  -5 -18   1    3.30    6.70
   5  18  -1    2.50    6.20
   5  18  -1    5.40    6.00
  -5  18   1    8.80    7.30
  -5  18   1   10.30    6.20
  -5  18   1    1.40    4.70
   5  18  -1    3.70    5.50
  -4 -18   1   13.10    6.90
   4 -18  -1    4.80    6.10
  -4 -18   1   11.00    7.20
  -4  18   1    8.70    6.20
   4  18  -1   12.70    6.40
  -4  18   1   -5.00    4.80
   4  18  -1   16.20    6.90
  -4  18   1   13.90    6.10
  -3 -18   1   40.80    8.50
  -3 -18   1   16.60    6.70
   3 -18  -1   32.60    8.60
   3 -18  -1   18.30    6.00
   3  18  -1   26.70    7.50
  -3  18   1   29.90    7.50
  -3  18   1   27.00    7.40
  -3  18   1   21.40    6.50
   3  18  -1   24.60    6.70
  -2 -18   1   74.09   10.20
  -2 -18   1   74.99   10.90
   2 -18  -1   91.39   10.60
   2 -18  -1   62.69    9.90
  -2  18   1   70.79    9.40
   2  18  -1   82.59   11.10
   2  18  -1   82.19   10.20
  -2  18   1   77.79   10.00
  -2  18   1   69.89   10.00
  -1 -18   1   -4.80    4.50
   1 -18  -1    6.80    6.10
   1 -18  -1   -6.20    4.60
  -1 -18   1   -0.50    4.70
  -1  18   1    5.00    5.40
   1  18  -1    1.80    4.90
   1  18  -1    3.60    4.70
  -1  18   1    0.30    4.60
   0 -18   1   45.30    8.70
   0 -18  -1   75.49   10.80
   0 -18  -1   49.00    9.10
   0 -18   1   37.70    7.50
   0  18   1   37.80    7.60
   0  18  -1   55.19    8.70
   0  18   1   69.39    9.60
   0  18  -1   24.80    6.30
   1 -18   1   86.39   11.90
  -1 -18  -1   80.59   11.10
  -1 -18  -1   76.49   11.00
   1 -18   1   81.59   10.60
  -1  18  -1   79.79   10.50
   1  18   1   88.89   10.50
  -1  18  -1   74.69    9.80
   1  18   1   87.39   10.50
  -2 -18  -1    1.20    5.40
   2 -18   1   -2.00    4.20
  -2 -18  -1    0.20    5.30
   2 -18   1   -4.10    5.00
  -2  18  -1   -8.60    4.10
  -2  18  -1    5.40    5.60
  -2  18  -1    2.10    4.70
   2  18   1   -1.40    4.40
   2  18   1    2.40    5.20
   3 -18   1    1.90    6.20
  -3 -18  -1    4.80    6.10
   3 -18   1   10.40    5.40
  -3 -18  -1    9.50    6.30
  -3  18  -1   15.30    6.40
   3  18   1   12.10    6.20
  -3  18  -1   14.00    5.70
   3  18   1   17.60    7.00
  -3  18  -1   10.60    5.90
   4 -18   1   21.50    7.90
  -4 -18  -1   16.50    6.80
  -4 -18  -1    4.00    6.00
   4  18   1   17.90    7.20
  -4  18  -1    3.10    5.20
  -4  18  -1   14.40    6.40
  -4  18  -1   10.10    6.00
   4  18   1   15.90    6.20
   5 -18   1   52.49   10.40
  -5 -18  -1   58.29   10.80
  -5 -18  -1   46.70    8.70
   5  18   1   58.19   10.50
  -5  18  -1   47.70   10.00
  -5  18  -1   84.59   10.10
   5  18   1   52.69    8.90
  -5  18  -1   70.79   10.00
   6 -18   1   24.80    8.30
  -6 -18  -1   24.70    8.90
   6  18   1   25.10    8.00
  -6  18  -1   19.90    6.60
  -6  18  -1   30.50    8.40
  -6  18  -1   19.50    6.90
  -7 -18  -1    6.00    7.40
   7 -18   1    9.80    7.90
  -7  18  -1    5.90    6.20
  -7  18  -1   -0.70    7.10
  -7  18  -1   -1.00    5.30
   7  18   1   16.10    8.40
  -8 -18  -1   31.90    9.60
   8 -18   1   41.90   10.80
  -8  18  -1   42.30    9.20
  -8  18  -1   49.90    9.20
  -8  18  -1   44.00   10.70
   8  18   1   46.60   10.80
   7 -19  -1   13.40    8.60
  -7 -19   1   15.10    9.50
  -7  19   1   22.90    8.00
  -7  19   1   26.80    9.90
   7  19  -1   11.70    7.70
  -7  19   1   13.70    6.80
   7  19  -1   12.60   10.10
   6 -19  -1   21.60    8.30
  -6 -19   1   24.10    8.80
  -6  19   1   27.70    8.10
  -6  19   1   41.80   10.30
   6  19  -1   35.30    8.70
   6  19  -1   40.40    8.80
  -6  19   1   22.40    7.20
   6  19  -1   24.30    8.50
   5 -19  -1  450.35   26.00
  -5 -19   1  509.95   25.50
  -5 -19   1  424.16   25.70
  -5  19   1  485.35   24.20
   5  19  -1  437.86   24.90
   5  19  -1  539.75   25.40
  -5  19   1  450.75   24.10
  -5  19   1  510.95   26.50
   4 -19  -1  260.17   18.90
  -4 -19   1  207.98   17.20
  -4 -19   1  237.78   17.70
   4  19  -1  272.67   17.40
   4  19  -1  268.97   18.10
  -4  19   1  278.77   17.10
  -4  19   1  297.57   19.20
  -4  19   1  275.27   17.40
   3 -19  -1   51.19    9.90
  -3 -19   1   35.60    8.70
  -3 -19   1   34.70    8.20
   3 -19  -1   40.30    7.80
  -3  19   1   35.60    8.10
  -3  19   1   40.90    8.40
   3  19  -1   32.00    7.60
   3  19  -1   28.00    7.70
  -3  19   1   44.40    9.20
  -2 -19   1  279.97   18.00
   2 -19  -1  251.17   17.00
  -2 -19   1  320.17   19.30
   2 -19  -1  221.28   17.40
   2  19  -1  249.97   16.30
  -2  19   1  271.47   17.10
   2  19  -1  258.27   17.40
  -2  19   1  266.57   17.40
  -2  19   1  280.37   17.50
  -1 -19   1   15.80    7.40
   1 -19  -1   17.50    6.90
  -1 -19   1   20.80    7.50
   1 -19  -1   22.70    7.60
  -1  19   1   19.80    6.80
  -1  19   1   34.30    8.00
   1  19  -1    5.60    5.50
   1  19  -1   23.40    6.90
   0 -19   1  199.08   15.80
   0 -19  -1  149.39   14.40
   0 -19   1  163.68   14.10
   0 -19  -1  130.79   13.80
   0  19  -1  141.29   12.90
   0  19  -1  178.78   14.90
   0  19   1  164.28   14.10
   0  19   1  159.88   13.30
  -1 -19  -1   36.90    8.90
  -1 -19  -1   22.10    8.00
   1 -19   1   35.20    8.20
   1 -19   1   32.30    8.50
  -1  19  -1   40.40    8.40
  -1  19  -1   31.10    7.20
   1  19   1   29.30    7.40
   1  19   1   22.40    6.80
   2 -19   1  191.68   14.30
  -2 -19  -1  144.49   14.40
   2 -19   1  189.88   16.30
  -2 -19  -1  141.29   14.70
  -2  19  -1  186.98   14.30
  -2  19  -1  203.58   14.40
   2  19   1  202.68   14.80
   2  19   1  189.78   14.70
   3 -19   1  652.43   31.60
  -3 -19  -1  615.84   30.40
  -3 -19  -1  643.14   29.90
  -3  19  -1  677.13   29.50
  -3  19  -1  625.24   29.20
   3  19   1  704.13   31.10
  -3  19  -1  676.63   30.50
   3  19   1  697.93   30.00
  -4 -19  -1   48.80    9.60
   4 -19   1   67.79   11.70
  -4 -19  -1   84.49   12.40
   4  19   1   74.19   11.20
  -4  19  -1   77.59   11.10
  -4  19  -1   84.29   11.30
  -4  19  -1   81.99   12.10
   4  19   1   64.49   10.50
  -5 -19  -1    5.50    9.70
  -5 -19  -1   24.80    8.40
   5 -19   1   21.00    8.10
  -5  19  -1   16.60    6.90
  -5  19  -1   17.00    7.80
   5  19   1   10.40    7.70
   5  19   1    3.60    6.30
  -5  19  -1   28.70    7.80
  -6 -19  -1   74.99   12.80
   6 -19   1   51.49   10.90
   6  19   1  104.99   14.30
  -6  19  -1   87.49   11.70
  -6  19  -1   87.69   12.10
  -6  19  -1   68.09   11.90
  -7 -19  -1   24.40    9.20
   7 -19   1   44.10   11.20
  -7  19  -1   33.70    8.60
   7  19   1   34.80    9.70
  -7  19  -1   37.10    8.40
  -7  19  -1   37.80   10.90
  -6 -20   1   10.40    7.60
   6 -20  -1    4.60    7.00
  -6  20   1    0.60    6.20
  -6  20   1   -2.60    5.90
   6  20  -1   -0.80    7.40
   6  20  -1    5.00    6.70
  -6  20   1   -8.20    6.90
  -5 -20   1   -4.10    6.20
   5 -20  -1    9.80    8.20
  -5 -20   1   -6.90    6.60
  -5  20   1    6.00    5.50
  -5  20   1    3.60    6.20
   5  20  -1   -7.00    6.40
  -5  20   1   -1.20    7.20
   5  20  -1    1.20    6.20
   4 -20  -1  104.29   13.30
  -4 -20   1   77.19   12.00
  -4 -20   1  127.09   14.00
  -4  20   1   90.69   12.30
   4  20  -1  126.99   13.60
  -4  20   1  113.09   13.70
  -4  20   1  114.29   12.90
   4  20  -1  129.09   13.50
  -3 -20   1   69.59   11.40
  -3 -20   1   83.09   12.30
   3 -20  -1   51.89   10.20
   3 -20  -1   46.80   11.50
  -3  20   1   85.99   11.90
  -3  20   1   45.90    9.10
  -3  20   1   74.99   11.00
   3  20  -1   63.49    9.70
   3  20  -1   56.19   10.70
   2 -20  -1  117.29   13.70
  -2 -20   1  117.09   14.00
  -2 -20   1   95.29   13.20
   2 -20  -1  115.69   12.80
  -2  20   1  102.59   12.20
   2  20  -1  103.19   13.20
   2  20  -1   87.19   11.80
  -2  20   1   78.29   11.90
  -1 -20   1    8.30    7.20
   1 -20  -1    1.40    5.90
   1 -20  -1   10.00    6.70
  -1 -20   1    0.60    5.60
   1  20  -1   12.50    6.20
   1  20  -1    3.00    6.10
  -1  20   1    4.80    5.70
  -1  20   1   -0.50    6.10
   0 -20   1  104.39   12.10
   0 -20   1  114.19   13.90
   0 -20  -1  127.99   13.80
   0 -20  -1  109.59   13.50
   0  20   1  110.49   12.20
   0  20  -1   87.79   11.10
   0  20   1   99.99   12.60
   0  20  -1  104.79   12.90
  -1 -20  -1  148.79   15.10
   1 -20   1  142.49   13.80
  -1 -20  -1  148.59   14.60
   1 -20   1  145.89   14.20
  -1  20  -1  117.19   12.20
   1  20   1  136.59   14.20
  -1  20  -1  129.49   13.00
   1  20   1  135.39   13.20
  -2 -20  -1   68.79   11.50
   2 -20   1   81.69   11.30
  -2 -20  -1   63.59   10.50
   2 -20   1   69.99   11.30
  -2  20  -1   93.39   11.70
   2  20   1   86.59   11.60
  -2  20  -1   64.19   10.40
   2  20   1   83.49   12.40
  -3 -20  -1   -7.20    6.70
  -3 -20  -1   -2.20    6.40
   3 -20   1   -8.50    6.60
   3  20   1   -0.40    5.30
  -3  20  -1    9.90    6.40
   3  20   1    9.90    6.90
  -3  20  -1  -10.10    4.70
  -4 -20  -1   34.30    9.40
   4 -20   1   18.20    9.10
  -4 -20  -1   31.00    8.80
  -4  20  -1   27.10    8.70
  -4  20  -1   32.00    8.50
   4  20   1   24.20    7.70
  -4  20  -1   24.30    7.50
   4  20   1   17.40    7.30
   5 -20   1  130.89   15.10
  -5 -20  -1  149.49   15.40
  -5  20  -1  133.09   13.70
  -5  20  -1  117.99   14.70
  -5  20  -1  152.28   14.70
   5  20   1  140.99   15.60
  -6  20  -1   21.90    7.80
  -6  20  -1   26.30    7.90
  -6  20  -1   32.40   10.10
  -4 -21   1  108.09   15.40
  -4 -21   1   84.59   12.60
   4 -21  -1  129.49   15.70
  -4  21   1  101.19   13.00
  -4  21   1   76.59   12.40
  -4  21   1  101.89   12.90
   4  21  -1   82.49   11.90
  -3 -21   1  144.39   14.80
  -3 -21   1  198.48   16.70
   3 -21  -1  140.19   16.00
   3  21  -1  190.48   16.80
  -3  21   1  152.98   14.90
  -3  21   1  173.98   15.20
   3  21  -1  212.48   16.30
   2 -21  -1    8.50    6.80
  -2 -21   1   14.80    8.20
   2 -21  -1   16.10    7.70
  -2 -21   1    2.90    7.00
  -2  21   1   12.50    6.70
   2  21  -1   22.00    7.80
   2  21  -1    2.80    6.30
  -2  21   1   15.50    7.40
  -1 -21   1    4.10    6.10
   1 -21  -1   -2.20    6.20
   1 -21  -1    1.10    5.70
  -1 -21   1   -5.60    6.20
   1  21  -1   -1.90    6.50
  -1  21   1    3.70    6.30
   1  21  -1   -8.70    5.00
  -1  21   1    0.20    5.80
   0 -21   1   11.10    7.40
   0 -21   1   14.40    7.40
   0 -21  -1    8.00    7.00
   0 -21  -1   12.10    7.40
   0  21  -1    8.90    7.20
   0  21   1    0.60    6.70
   0  21  -1   12.00    6.50
   0  21   1   -1.80    6.00
  -1 -21  -1  196.18   16.70
   1 -21   1  194.18   16.70
   1 -21   1  180.18   15.60
  -1 -21  -1  195.78   16.90
  -1  21  -1  171.58   16.00
  -1  21  -1  190.18   15.20
   1  21   1  190.48   15.60
   1  21   1  203.48   16.10
  -2 -21  -1   89.69   12.70
  -2 -21  -1  102.99   13.40
   2 -21   1   95.89   14.40
  -2  21  -1  101.39   12.20
   2  21   1  126.19   14.30
  -2  21  -1   84.89   12.80
   2  21   1   91.69   12.90
  -3 -21  -1   10.50    7.40
  -3 -21  -1    1.60    6.80
   3 -21   1   13.60    8.30
   3  21   1    6.70    7.40
   3  21   1    6.00    7.50
  -3  21  -1    3.60    6.50
  -3  21  -1   13.20    7.40
   4 -21   1  120.59   14.40
  -4  21  -1  107.09   12.60
  -4  21  -1  115.59   13.10
  -1 -22   1  123.89   16.10
   1 -22  -1  150.18   16.10
   1 -22  -1  164.68   15.00
  -1 -22   1  136.49   14.80
  -1  22   1  160.88   17.30
  -1  22   1  149.88   14.90
   1  22  -1  173.98   15.40
   0 -22  -1    5.50    7.60
   0 -22  -1    8.30    7.60
   0 -22   1   17.20    8.60
   0 -22   1    3.80    7.20
   0  22  -1    6.90    6.90
   0  22   1   20.60    8.10
   1 -22   1    4.70    6.90
  -1 -22  -1   -1.40    6.90
   1 -22   1   -1.70    6.80
  -1 -22  -1    7.00    7.00
   1  22   1    7.50    6.70
  -1  22  -1   -0.40    6.10
 -15   0   2  205.58   19.00
  15   0  -2  166.88   15.90
 -14   0   2  652.13   32.70
  14   0  -2  685.63   30.60
 -13   0   2   54.19   10.30
  13   0  -2   41.50    8.30
  12   0  -2   15.20    6.30
  12   0  -2    8.50    6.60
 -12   0   2   10.00    6.50
 -11   0   2  171.78   13.00
  11   0  -2  147.29   10.20
  11   0  -2  156.58   11.80
  10   0  -2  943.91   35.80
 -10   0   2 1001.60   33.90
 -10   0   2  949.31   37.00
  10   0  -2 1005.00   34.60
  -9   0   2  766.22   26.50
  -9   0   2  795.02   27.30
   9   0  -2  755.72   27.50
  -9   0   2  762.32   30.30
   9   0  -2  750.12   28.90
   9   0  -2  795.32   28.80
  -8   0   2    8.20    3.80
  -8   0   2   12.00    3.20
  -8   0   2   11.90    2.70
   8   0  -2    9.20    2.80
   8   0  -2    9.20    3.30
  -8   0   2   13.50    3.00
  -7   0   2 2002.90   63.89
  -7   0   2 1953.20   66.09
   7   0  -2 2088.89   63.59
  -7   0   2 2136.79   64.59
   7   0  -2 2039.10   64.19
   7   0  -2 2101.59   65.49
   7   0  -2 2128.19   65.29
  -6   0   2 1774.52   56.99
   6   0  -2 1817.92   55.09
  -6   0   2 1805.32   55.29
   6   0  -2 1738.13   54.49
   6   0  -2 1743.93   55.79
  -6   0   2 1748.93   54.99
   6   0  -2 1786.52   56.19
   5   0  -2 1493.25   48.90
  -5   0   2 1575.34   49.90
  -5   0   2 1551.44   48.50
   5   0  -2 1540.65   47.90
   5   0  -2 1584.24   49.30
   5   0  -2 1603.34   48.20
  -5   0   2 1588.84   48.30
  -4   0   2   11.00    2.30
   4   0  -2   19.10    2.10
  -4   0   2   18.50    2.10
   4   0  -2   23.70    2.20
   4   0  -2   15.70    2.40
   4   0  -2   16.00    2.40
   3   0  -2   37.80    2.70
   3   0  -2   40.30    2.40
   3   0  -2   38.20    2.30
  -3   0   2   37.00    2.40
  -3   0   2   34.20    2.40
  -3   0   2   35.80    3.00
   2   0  -2 8618.34  265.77
   2   0  -2 9658.83  263.57
  -2   0   2 9999.00  268.47
  -2   0   2 9044.90  264.67
   2   0  -2 8306.67  263.77
  -2   0   2 8414.86  264.57
   2   0  -2 8438.26  263.27
   1   0  -2  639.14   19.50
  -1   0   2  629.54   19.70
   1   0  -2  645.94   19.60
   1   0  -2  630.84   19.30
  -1   0   2  654.43   19.60
   1   0  -2  651.83   19.40
   0   0  -2   18.50    1.10
   0   0  -2   21.70    1.10
   0   0  -2   19.90    0.90
   0   0  -2   21.10    0.90
   0   0  -2   18.70    0.80
   0   0  -2   19.90    1.30
   0   0   2   21.70    1.00
  -1   0  -2 3230.88   93.29
  -1   0  -2 3164.18   93.39
  -1   0  -2 3171.08   93.09
  -1   0  -2 3085.49   92.99
   1   0   2 3153.68   93.09
   1   0   2 3097.29   92.99
  -1   0  -2 3134.29   93.29
  -2   0  -2  144.19    5.70
   2   0   2  150.38    5.90
  -2   0  -2  147.79    5.50
   2   0   2  147.29    5.60
  -2   0  -2  142.29    5.00
   2   0   2  148.69    5.50
  -2   0  -2  146.39    6.20
   3   0   2 2163.08   67.69
  -3   0  -2 2311.07   67.79
  -3   0  -2 2206.88   66.69
   3   0   2 2262.97   67.69
  -3   0  -2 2265.97   68.69
  -3   0  -2 2259.27   67.59
   3   0   2 2278.87   67.99
   4   0   2    0.80    1.30
  -4   0  -2    2.10    1.30
   4   0   2    0.60    1.20
  -4   0  -2    1.90    1.00
  -4   0  -2   -0.30    1.40
   4   0   2    0.30    1.30
  -4   0  -2    3.70    1.50
   5   0   2 1106.59   35.10
  -5   0  -2 1101.09   36.50
  -5   0  -2 1089.99   33.50
  -5   0  -2 1062.19   34.80
   5   0   2 1044.70   35.10
  -5   0  -2 1087.29   35.00
   5   0   2 1123.49   35.30
   6   0   2 4501.25  136.79
   6   0   2 4589.94  136.89
  -6   0  -2 4313.37  138.09
  -6   0  -2 4632.74  136.49
  -6   0  -2 4590.54  136.59
  -6   0  -2 4487.35  134.69
   6   0   2 4656.73  136.79
  -7   0  -2   11.40    3.10
  -7   0  -2   11.10    4.00
  -7   0  -2   13.50    3.00
   7   0   2   12.50    3.30
   7   0   2   13.80    3.40
   7   0   2   14.80    3.20
  -7   0  -2   14.10    2.30
  -8   0  -2    2.10    2.50
  -8   0  -2    7.40    4.10
   8   0   2    2.90    3.00
  -8   0  -2    3.60    2.70
   8   0   2    4.20    2.70
  -9   0  -2  974.20   34.30
   9   0   2  992.60   34.80
  -9   0  -2  980.70   33.90
   9   0   2  945.21   34.50
  -9   0  -2  974.60   36.90
  10   0   2  486.55   21.10
 -10   0  -2  521.45   20.60
 -10   0  -2  538.95   21.50
 -10   0  -2  485.35   23.30
  10   0   2  472.35   21.10
 -11   0  -2  433.26   19.30
  11   0   2  447.16   20.60
  11   0   2  471.95   20.80
 -11   0  -2  467.85   23.30
  12   0   2  119.69   10.80
  12   0   2   98.89    9.80
 -12   0  -2  125.19   13.40
  13   0   2  410.56   20.80
  13   0   2  417.36   21.10
 -13   0  -2  380.96   23.10
  14   0   2  304.77   18.70
 -14   0  -2  283.67   21.40
  14   0   2  304.37   27.70
  15  -1  -2  182.58   16.40
 -15  -1   2  187.68   20.90
 -15   1   2  173.68   17.10
  15   1  -2  198.68   16.50
 -14  -1   2    8.10    8.00
  14  -1  -2    8.00    6.90
  14   1  -2   19.80    7.60
 -14   1   2    8.00    7.40
  13  -1  -2    6.20    6.00
 -13  -1   2   16.50    7.50
 -13   1   2   14.10    7.40
  13   1  -2   17.40    6.80
 -12  -1   2  593.54   28.40
  12  -1  -2  633.44   27.00
  12   1  -2  566.94   24.90
 -12   1   2  650.23   29.00
  12   1  -2  631.04   27.00
  11  -1  -2    4.50    4.40
  11  -1  -2   -0.50    3.30
 -11  -1   2    4.60    5.20
  11   1  -2    6.50    4.50
  11   1  -2    7.30    4.10
 -11   1   2    0.60    4.40
 -11   1   2    2.80    3.40
 -10  -1   2  133.89   10.80
 -10  -1   2  124.79    8.10
  10  -1  -2  132.49    8.80
  10  -1  -2  125.69   10.10
 -10   1   2  136.19    8.80
 -10   1   2  116.19   10.30
  10   1  -2  125.39    8.90
  10   1  -2  141.09   10.30
  -9  -1   2  557.34   20.10
  -9  -1   2  532.85   20.10
   9  -1  -2  568.74   21.00
  -9  -1   2  527.55   23.20
   9  -1  -2  522.15   22.00
   9   1  -2  530.05   21.80
   9   1  -2  537.85   22.10
  -9   1   2  555.44   21.00
  -9   1   2  557.24   21.30
  -9   1   2  517.65   23.00
   9   1  -2  559.04   21.20
   8  -1  -2   31.80    5.00
  -8  -1   2   44.40    4.40
   8  -1  -2   40.70    4.00
   8  -1  -2   45.80    5.40
  -8  -1   2   45.50    4.40
  -8  -1   2   39.70    4.70
  -8  -1   2   41.90    5.80
   8  -1  -2   43.30    4.60
   8   1  -2   36.40    5.20
  -8   1   2   40.00    4.90
   8   1  -2   43.70    4.90
  -8   1   2   30.40    4.40
   8   1  -2   41.60    5.30
  -8   1   2   41.70    6.10
   7  -1  -2 1057.09   32.70
   7  -1  -2 1008.30   33.60
  -7  -1   2  990.90   32.00
  -7  -1   2  942.21   32.10
   7  -1  -2  981.30   33.80
   7  -1  -2  978.00   31.60
  -7  -1   2  966.70   32.70
   7   1  -2 1001.10   32.80
   7   1  -2  973.50   33.60
   7   1  -2  966.20   33.30
  -7   1   2  971.20   32.80
  -7   1   2  975.10   32.80
  -7   1   2  970.80   34.50
   6  -1  -2  281.97   11.00
  -6  -1   2  297.57   13.50
   6  -1  -2  283.17   12.60
   6  -1  -2  295.27   11.60
  -6  -1   2  310.97   11.40
   6  -1  -2  287.07   12.40
  -6  -1   2  294.17   11.60
  -6  -1   2  333.47   12.30
   6   1  -2  305.97   12.80
   6   1  -2  304.47   12.50
  -6   1   2  303.67   12.10
  -6   1   2  283.97   13.10
   6   1  -2  310.97   12.00
   6   1  -2  310.47   11.80
  -6   1   2  291.47   12.00
  -5  -1   2  259.77    9.60
   5  -1  -2  243.58    9.70
   5  -1  -2  250.07    9.30
  -5  -1   2  247.88   10.00
   5  -1  -2  271.07   10.70
   5  -1  -2  247.88   10.70
  -5  -1   2  249.97   11.20
   5   1  -2  259.07   10.70
  -5   1   2  257.27   10.30
  -5   1   2  251.07   11.20
   5   1  -2  256.07    9.90
   5   1  -2  240.08   10.30
   5   1  -2  258.97   10.00
  -5   1   2  259.57   10.20
  -4  -1   2 2631.74   77.19
   4  -1  -2 2595.44   78.59
  -4  -1   2 2617.34   77.79
   4  -1  -2 2627.14   77.29
   4  -1  -2 2588.14   77.19
   4  -1  -2 2622.34   78.29
  -4  -1   2 2553.74   78.89
   4   1  -2 2564.24   77.59
  -4   1   2 2656.93   77.99
  -4   1   2 2538.55   77.99
   4   1  -2 2534.05   78.29
   4   1  -2 2592.44   77.79
  -4   1   2 2529.05   78.69
   4   1  -2 2539.95   78.19
   3  -1  -2  264.27   10.10
   3  -1  -2  280.57    9.10
   3  -1  -2  261.07    9.20
  -3  -1   2  275.57    9.00
  -3  -1   2  282.87   10.40
   3  -1  -2  275.47    9.80
  -3  -1   2  266.47    9.50
  -3   1   2  277.37    9.80
   3   1  -2  251.17    9.50
  -3   1   2  264.67   10.10
   3   1  -2  271.47    9.40
   3   1  -2  263.77    9.70
   3   1  -2  271.87   10.00
  -3   1   2  276.77    9.60
  -2  -1   2   16.60    1.20
   2  -1  -2   16.70    1.20
   2  -1  -2   19.30    1.50
   2  -1  -2   19.90    1.80
  -2  -1   2   18.10    1.50
  -2  -1   2   16.50    2.10
   2  -1  -2   15.60    1.80
  -2   1   2   19.40    1.60
   2   1  -2   18.10    1.80
  -2   1   2   20.90    1.90
   2   1  -2   15.00    1.60
   2   1  -2   20.50    1.60
  -2   1   2   16.00    1.70
   1  -1  -2 1573.24   45.90
  -1  -1   2 1506.85   46.00
   1  -1  -2 1517.25   45.90
   1  -1  -2 1530.15   46.00
  -1  -1   2 1573.94   45.50
  -1   1   2 1501.75   45.80
   1   1  -2 1513.85   45.50
  -1   1   2 1611.94   46.10
   1   1  -2 1503.05   45.50
  -1   1   2 1588.04   46.20
   1   1  -2 1581.14   46.00
   1   1  -2 1532.15   46.00
  -1   1   2 1542.75   45.40
   1   1  -2 1502.85   45.70
   0  -1  -2 2212.68   64.29
   0  -1  -2 2267.67   63.99
   0  -1  -2 2155.98   64.49
   0  -1  -2 2142.89   64.39
   0   1   2 2210.68   64.19
   0   1   2 2208.58   64.49
   0   1  -2 2157.78   64.19
   0   1  -2 2077.99   64.39
   0   1   2 2190.68   64.29
   0   1  -2 2146.59   64.29
   0   1  -2 2199.08   64.29
   0   1  -2 2127.19   64.19
   1  -1   2  473.15   14.50
   1  -1   2  470.15   14.50
  -1  -1  -2  467.65   14.30
  -1  -1  -2  442.16   14.30
  -1  -1  -2  456.25   14.80
  -1  -1  -2  444.16   14.40
  -1   1  -2  454.95   14.60
  -1   1  -2  446.56   14.60
   1   1   2  468.65   13.80
  -1   1  -2  459.55   13.60
   1   1   2  457.65   14.50
   1   1   2  461.55   14.40
  -1   1  -2  449.66   14.00
  -1   1  -2  447.56   13.90
   2  -1   2  733.93   24.80
  -2  -1  -2  818.92   24.60
   2  -1   2  784.22   24.80
  -2  -1  -2  807.32   24.60
  -2  -1  -2  787.92   24.70
  -2  -1  -2  815.42   25.50
  -2   1  -2  789.52   24.50
  -2   1  -2  773.42   25.00
  -2   1  -2  815.22   25.30
   2   1   2  789.12   24.80
   2   1   2  821.32   25.00
   2   1   2  815.82   24.40
   3  -1   2 1656.03   48.60
   3  -1   2 1664.13   48.60
   3  -1   2 1543.25   48.20
  -3  -1  -2 1566.94   48.10
  -3  -1  -2 1535.85   47.80
  -3  -1  -2 1542.15   48.20
  -3  -1  -2 1563.34   49.30
  -3   1  -2 1596.04   49.10
   3   1   2 1554.74   48.50
  -3   1  -2 1597.64   46.80
   3   1   2 1556.14   48.10
  -3   1  -2 1574.34   48.20
  -3   1  -2 1582.94   48.70
   3   1   2 1665.23   48.80
  -4  -1  -2  971.00   29.90
   4  -1   2  961.80   30.80
   4  -1   2  988.50   30.80
   4  -1   2  959.10   30.60
  -4  -1  -2  951.90   31.80
  -4  -1  -2  975.70   30.30
  -4  -1  -2  952.70   30.50
  -4   1  -2  953.40   30.90
   4   1   2  949.31   30.80
  -4   1  -2  957.60   31.60
   4   1   2  951.90   30.40
  -4   1  -2  941.91   28.80
  -4   1  -2  922.11   30.30
   4   1   2  964.00   30.90
  -5  -1  -2  422.66   15.10
  -5  -1  -2  395.66   14.10
  -5  -1  -2  408.76   14.60
   5  -1   2  394.66   15.00
   5  -1   2  415.56   15.30
   5  -1   2  418.46   15.30
   5   1   2  410.76   15.30
   5   1   2  386.76   15.10
  -5   1  -2  416.36   16.20
   5   1   2  415.36   15.00
  -5   1  -2  387.96   13.10
  -5   1  -2  412.96   14.90
  -5   1  -2  424.96   15.40
  -6  -1  -2  162.18    9.50
   6  -1   2  162.88    8.40
   6  -1   2  172.68    8.70
  -6  -1  -2  169.78    7.40
   6  -1   2  170.78    8.50
  -6  -1  -2  177.38    8.40
  -6  -1  -2  163.88    7.90
   6   1   2  156.58    8.20
  -6   1  -2  170.38    9.60
  -6   1  -2  154.28    8.30
   6   1   2  161.58    8.50
  -6   1  -2  164.18    6.40
   6   1   2  173.28    8.60
  -6   1  -2  174.08    8.30
   7  -1   2  561.64   20.40
   7  -1   2  537.65   20.30
  -7  -1  -2  552.14   18.70
   7  -1   2  532.95   20.30
  -7  -1  -2  536.05   20.00
  -7  -1  -2  541.75   19.50
  -7  -1  -2  516.75   21.80
  -7   1  -2  497.55   19.70
   7   1   2  549.35   20.50
   7   1   2  569.74   20.70
  -7   1  -2  534.15   17.60
  -7   1  -2  523.05   21.70
  -7   1  -2  514.35   20.00
   7   1   2  539.25   20.00
   8  -1   2  689.73   25.90
  -8  -1  -2  688.63   28.10
  -8  -1  -2  727.73   25.30
   8  -1   2  722.53   26.40
  -8  -1  -2  679.33   26.30
  -8  -1  -2  703.63   25.80
  -8   1  -2  716.93   25.90
  -8   1  -2  755.12   26.10
   8   1   2  681.13   26.00
  -8   1  -2  708.03   28.00
   8   1   2  737.63   26.20
  -9  -1  -2    2.70    3.90
  -9  -1  -2    2.10    2.80
  -9  -1  -2   -0.80    2.50
   9  -1   2    1.10    3.20
   9  -1   2   -1.40    3.20
  -9   1  -2   -4.70    2.30
   9   1   2    0.90    2.90
  -9   1  -2   -1.30    3.60
   9   1   2   -0.60    3.10
  -9   1  -2    4.30    3.10
  10  -1   2  136.19   10.10
 -10  -1  -2  127.69    8.80
  10  -1   2  124.09    9.70
 -10  -1  -2  117.29   10.90
  10   1   2  129.89    9.70
 -10   1  -2  137.19    9.60
 -10   1  -2  129.09    9.30
 -10   1  -2  136.09   11.20
  10   1   2  133.49   10.00
  11  -1   2  478.05   22.00
  11  -1   2  532.35   22.70
 -11  -1  -2  480.15   24.40
  11   1   2  503.25   22.00
 -11   1  -2  527.35   21.70
  11   1   2  485.65   22.00
 -11   1  -2  512.55   25.00
  12  -1   2   24.40    6.30
 -12  -1  -2   25.60    7.90
  12  -1   2   16.90    6.10
  12   1   2   20.20    6.00
 -12   1  -2   13.40    7.00
  12   1   2   18.80    5.90
 -13  -1  -2  120.39   13.40
  13  -1   2   98.99   11.00
  13  -1   2  117.19   11.90
 -13   1  -2  100.89   13.70
  13   1   2   95.39   11.30
  13   1   2   95.19   10.80
  14  -1   2  122.89   12.60
 -14  -1  -2  165.18   17.30
  14   1   2  136.19   13.40
  14   1   2  184.98   14.60
 -14   1  -2  165.88   17.20
  15  -2  -2   40.40    9.60
 -15   2   2   45.40   11.60
  15   2  -2   48.10   10.00
  14  -2  -2    0.30    5.50
 -14  -2   2    2.40    6.60
  14   2  -2   -5.50    5.40
 -14   2   2    2.40    7.20
  13  -2  -2  179.88   14.60
 -13  -2   2  158.68   14.60
  13   2  -2  178.88   13.40
 -13   2   2  189.78   15.80
 -12  -2   2    8.10    5.80
  12  -2  -2   20.20    6.50
 -12   2   2   14.40    6.20
  12   2  -2   15.60    6.20
  12   2  -2   16.50    5.20
 -12   2   2   14.10    7.50
  11  -2  -2  168.38   10.80
  11  -2  -2  175.68   12.30
 -11  -2   2  202.48   14.00
  11   2  -2  181.18   11.50
 -11   2   2  179.58   13.80
 -11   2   2  179.68   11.20
  11   2  -2  175.68   12.30
 -10  -2   2    1.40    3.80
  10  -2  -2    4.90    3.40
  10  -2  -2    4.80    3.90
 -10   2   2    3.40    3.30
  10   2  -2    7.10    3.90
 -10   2   2    2.70    4.20
  10   2  -2   11.80    3.90
   9  -2  -2   71.39    7.60
  -9  -2   2   68.69    6.10
  -9  -2   2   79.39    5.50
   9  -2  -2   77.79    6.50
  -9  -2   2   58.19    7.50
   9   2  -2   72.69    6.60
   9   2  -2   83.99    7.60
  -9   2   2   78.09    6.70
  -9   2   2   70.99    8.00
  -9   2   2   83.29    6.90
  -8  -2   2  877.21   32.00
   8  -2  -2  852.21   30.90
  -8  -2   2  900.91   30.00
  -8  -2   2  880.11   28.30
   8  -2  -2  846.82   29.20
  -8  -2   2  820.02   29.20
   8  -2  -2  868.61   28.10
   8  -2  -2  875.21   30.60
   8   2  -2  854.91   30.50
  -8   2   2  848.62   29.80
   8   2  -2  840.82   30.50
   8   2  -2  824.62   29.70
  -8   2   2  846.12   31.60
  -8   2   2  844.42   29.90
  -7  -2   2   29.80    4.90
   7  -2  -2   24.40    3.60
  -7  -2   2   25.70    3.70
   7  -2  -2   25.20    4.30
   7  -2  -2   22.30    3.60
  -7  -2   2   29.30    3.90
  -7  -2   2   27.40    3.10
   7  -2  -2   25.30    2.90
   7   2  -2   29.30    4.00
  -7   2   2   26.70    4.00
   7   2  -2   28.40    3.90
  -7   2   2   32.30    4.10
  -7   2   2   29.10    4.50
   7   2  -2   29.40    4.60
  -6  -2   2   34.40    2.80
   6  -2  -2   25.50    3.80
   6  -2  -2   23.30    3.00
  -6  -2   2   27.60    4.40
  -6  -2   2   25.60    3.30
   6  -2  -2   31.00    2.80
  -6  -2   2   25.40    3.30
   6  -2  -2   31.80    3.90
   6   2  -2   28.90    3.70
   6   2  -2   30.00    3.50
  -6   2   2   21.80    3.90
  -6   2   2   23.70    3.30
   6   2  -2   30.10    3.70
  -6   2   2   30.60    3.60
  -5  -2   2  367.86   13.50
  -5  -2   2  369.66   12.40
  -5  -2   2  367.86   14.70
   5  -2  -2  368.16   12.90
   5  -2  -2  360.86   12.40
   5  -2  -2  352.26   14.20
  -5  -2   2  357.66   13.30
   5  -2  -2  372.16   13.90
   5   2  -2  360.66   13.40
  -5   2   2  378.56   13.60
  -5   2   2  372.06   14.40
  -5   2   2  344.67   13.70
   5   2  -2  335.27   13.70
   4  -2  -2  244.88    8.60
  -4  -2   2  223.58    9.30
  -4  -2   2  241.28    8.20
  -4  -2   2  234.48   10.10
   4  -2  -2  244.68   10.00
   4  -2  -2  234.38    9.50
   4  -2  -2  225.48    8.60
  -4  -2   2  248.28    9.20
  -4   2   2  242.08    9.70
  -4   2   2  235.28    9.30
   4   2  -2  254.97    9.60
   4   2  -2  242.48    9.30
  -4   2   2  236.88    9.80
   4   2  -2  233.28    9.50
   4   2  -2  243.78    9.50
   3  -2  -2  967.50   29.90
  -3  -2   2 1033.80   31.30
  -3  -2   2 1013.90   30.20
   3  -2  -2  958.10   30.60
   3  -2  -2  938.01   30.90
  -3  -2   2  986.60   29.30
   3  -2  -2  966.50   29.80
  -3   2   2 1008.70   30.90
   3   2  -2  964.80   30.70
  -3   2   2  972.20   30.40
   3   2  -2  958.60   30.50
   3   2  -2  952.50   30.40
   3   2  -2  954.60   30.60
  -3   2   2  996.20   30.90
   2  -2  -2   26.60    2.30
   2  -2  -2   23.00    2.00
   2  -2  -2   22.00    1.80
  -2  -2   2   24.10    2.20
   2   2  -2   22.80    1.90
  -2   2   2   22.70    1.90
   2   2  -2   21.10    1.90
  -2   2   2   26.00    1.60
   2   2  -2   25.80    2.10
  -2   2   2   24.00    2.30
  -2   2   2   26.10    2.10
   1  -2  -2 2642.44   78.09
   1  -2  -2 2607.24   77.69
   1  -2  -2 2648.73   78.09
  -1  -2   2 2677.13   77.89
   1  -2  -2 2667.43   78.09
   1   2  -2 2574.34   77.39
  -1   2   2 2565.34   77.99
   1   2  -2 2634.64   78.19
  -1   2   2 2670.63   78.39
   1   2  -2 2605.94   77.49
  -1   2   2 2638.14   77.59
   1   2  -2 2546.55   77.39
   1   2  -2 2687.23   77.99
   1   2  -2 2646.14   78.19
   0  -2  -2 1853.81   55.29
   0  -2   2 1852.81   55.49
   0  -2  -2 1891.81   55.59
   0  -2  -2 1894.11   55.69
   0  -2  -2 1856.31   55.89
   0   2  -2 1815.72   55.89
   0   2  -2 1830.92   55.19
   0   2   2 1902.21   55.59
   0   2   2 1960.30   55.79
   0   2   2 1825.92   55.69
   0   2  -2 1831.92   55.49
  -1  -2  -2  115.49    4.90
   1  -2   2  119.79    4.10
  -1  -2  -2  110.59    4.60
   1  -2   2  120.29    5.00
  -1  -2  -2  124.29    5.00
   1   2   2  113.59    4.70
  -1   2  -2  116.49    4.60
  -1   2  -2  110.99    4.10
   1   2   2  113.99    4.80
  -1   2  -2  111.39    4.90
  -1   2  -2  117.49    4.20
  -1   2  -2  118.39    4.70
   1   2   2  123.19    4.60
   1   2   2  115.89    4.10
  -2  -2  -2  113.69    4.50
  -2  -2  -2  121.29    5.10
   2  -2   2  124.99    5.30
  -2  -2  -2  113.69    4.90
  -2  -2  -2  103.49    5.20
   2  -2   2  112.19    3.60
   2   2   2  118.59    5.20
  -2   2  -2  109.99    5.00
  -2   2  -2  112.39    4.70
  -2   2  -2  116.79    5.40
   2   2   2  111.89    5.00
  -2   2  -2  117.59    5.00
   2   2   2  115.19    4.50
  -2   2  -2  115.39    4.60
   3  -2   2    1.70    1.00
   3  -2   2    1.70    1.20
   3  -2   2    4.30    1.50
  -3  -2  -2    3.70    1.30
  -3  -2  -2    2.20    1.10
  -3  -2  -2    0.90    0.90
  -3  -2  -2    3.40    1.60
   3   2   2    1.20    1.00
   3   2   2    2.90    1.10
  -3   2  -2    2.20    1.10
  -3   2  -2    2.80    1.40
   3   2   2    2.50    1.30
  -3   2  -2    3.10    1.40
  -4  -2  -2 1880.21   56.89
   4  -2   2 1826.32   56.69
   4  -2   2 1904.21   57.29
  -4  -2  -2 1809.22   56.49
   4  -2   2 1878.81   56.99
  -4  -2  -2 1860.11   56.09
  -4  -2  -2 1783.22   57.99
   4   2   2 1850.41   56.49
   4   2   2 1808.92   57.19
  -4   2  -2 1874.41   56.59
  -4   2  -2 1915.91   57.59
  -4   2  -2 1845.02   57.69
   4   2   2 1830.12   57.09
  -5  -2  -2  667.63   21.70
  -5  -2  -2  650.43   22.30
   5  -2   2  658.73   22.30
   5  -2   2  695.13   22.70
  -5  -2  -2  649.14   21.80
   5  -2   2  656.83   22.80
   5   2   2  632.24   22.70
   5   2   2  660.23   22.80
  -5   2  -2  639.34   22.90
   5   2   2  643.14   22.10
  -5   2  -2  657.13   23.50
  -5   2  -2  674.63   22.30
  -5   2  -2  635.14   19.90
   6  -2   2    3.00    2.40
  -6  -2  -2    6.30    2.80
  -6  -2  -2    2.10    1.60
  -6  -2  -2    1.40    1.60
   6  -2   2   -0.80    1.90
  -6  -2  -2    3.10    1.90
   6  -2   2    1.50    1.90
   6   2   2    2.30    2.20
  -6   2  -2    2.50    2.20
   6   2   2    2.50    1.90
   6   2   2    1.70    1.90
  -6   2  -2    3.80    2.10
  -6   2  -2    0.60    0.80
  -6   2  -2    6.10    2.80
   7  -2   2  460.65   18.40
  -7  -2  -2  484.65   17.50
  -7  -2  -2  462.05   20.10
  -7  -2  -2  476.95   17.50
   7  -2   2  481.15   19.00
  -7  -2  -2  497.05   18.50
   7   2   2  494.95   19.00
  -7   2  -2  483.45   20.10
   7   2   2  467.35   18.80
  -7   2  -2  473.05   18.70
  -7   2  -2  473.05   18.20
   7   2   2  499.85   18.50
  -8  -2  -2   91.99    6.10
   8  -2   2  108.59    7.70
   8  -2   2   92.09    7.30
  -8  -2  -2  116.79    9.20
  -8  -2  -2   89.69    6.20
  -8  -2  -2   91.19    7.20
  -8   2  -2  100.79    7.50
  -8   2  -2   81.69    8.40
   8   2   2   86.29    7.10
  -8   2  -2  109.19    7.40
   8   2   2   87.49    6.70
   9  -2   2  293.87   14.40
  -9  -2  -2  282.37   16.20
  -9  -2  -2  301.47   12.90
  -9  -2  -2  301.17   14.20
   9  -2   2  278.77   14.00
   9   2   2  293.67   14.00
  -9   2  -2  283.17   14.00
  -9   2  -2  288.47   13.90
   9   2   2  277.77   14.10
  -9   2  -2  272.67   15.40
  10  -2   2   22.20    5.60
 -10  -2  -2   27.70    5.40
 -10  -2  -2   28.90    6.50
  10  -2   2   31.50    5.80
  10   2   2   19.90    4.90
 -10   2  -2   26.40    5.10
 -10   2  -2   27.60    6.30
 -10   2  -2   21.80    5.20
  10   2   2   26.50    5.40
 -11  -2  -2   82.89   10.40
  11  -2   2   77.69    8.70
  11  -2   2   66.59    8.10
  11   2   2   91.79    9.40
  11   2   2   88.69    8.90
 -11   2  -2   87.99    8.60
 -11   2  -2   82.49   10.10
  12  -2   2  378.76   19.60
 -12  -2  -2  390.96   22.40
  12  -2   2  344.67   18.70
  12   2   2  387.46   19.20
 -12   2  -2  374.26   18.50
  12   2   2  371.76   19.50
 -12   2  -2  390.36   22.20
 -13  -2  -2    2.20    6.40
  13  -2   2    6.30    5.50
  13  -2   2    5.60    6.00
  13   2   2   17.50    6.10
 -13   2  -2   16.60    7.80
  13   2   2    4.30    5.70
  14  -2   2    9.30    6.60
 -14  -2  -2    5.90    7.50
  14   2   2   11.30    7.10
 -14   2  -2   13.20    7.90
  14   2   2    2.50    6.00
  15  -3  -2    1.70    7.00
  15   3  -2   -0.10    6.70
 -15   3   2    5.20    8.10
 -14  -3   2   12.40    8.30
  14  -3  -2    2.10    6.70
 -14   3   2    3.10    7.40
  14   3  -2   -2.80    5.10
 -13  -3   2   14.00    6.70
  13  -3  -2    2.00    5.40
 -13   3   2    3.10    5.60
  13   3  -2    4.70    5.70
 -12  -3   2   17.80    6.70
  12  -3  -2   22.30    6.70
 -12   3   2   28.90    7.60
  12   3  -2   18.00    5.60
 -12   3   2   18.40    5.50
  12   3  -2   22.10    6.00
  11  -3  -2   38.00    7.00
 -11  -3   2   29.10    6.90
  11  -3  -2   26.80    5.20
  11   3  -2   35.30    6.20
  11   3  -2   34.20    6.70
 -11   3   2   48.50    8.30
 -11   3   2   34.90    6.20
 -10  -3   2   64.89    8.30
  10  -3  -2   71.99    6.70
 -10  -3   2   61.49    6.40
  10  -3  -2   55.79    7.40
 -10   3   2   61.69    6.90
 -10   3   2   64.49    8.00
  10   3  -2   77.59    8.00
  10   3  -2   62.89    7.10
  -9  -3   2   14.20    4.60
   9  -3  -2   19.20    4.60
   9  -3  -2   20.20    3.90
  -9  -3   2   18.50    3.90
   9   3  -2   16.20    4.20
  -9   3   2   19.70    5.20
   9   3  -2   15.00    4.00
  -9   3   2   14.40    3.70
  -9   3   2   25.00    4.50
   9   3  -2   18.60    4.30
  -8  -3   2    7.00    2.10
   8  -3  -2    1.80    3.30
  -8  -3   2    5.20    3.30
   8  -3  -2    9.30    3.00
   8  -3  -2    9.60    2.20
   8  -3  -2    5.10    2.80
  -8  -3   2    6.90    2.80
   8   3  -2    6.90    3.00
  -8   3   2    9.10    3.20
   8   3  -2    9.40    3.50
  -8   3   2    8.00    3.00
  -8   3   2    4.70    3.50
   8   3  -2    0.70    2.80
  -7  -3   2   26.70    4.80
  -7  -3   2   20.50    2.60
   7  -3  -2   20.30    4.00
   7  -3  -2   20.90    3.60
  -7  -3   2   13.80    2.90
   7  -3  -2   19.80    2.70
   7  -3  -2   20.00    3.20
  -7  -3   2   26.10    3.90
   7   3  -2   15.50    3.40
   7   3  -2   18.20    3.40
  -7   3   2   21.20    3.60
  -7   3   2   13.10    3.60
   7   3  -2   18.90    3.60
  -7   3   2   21.10    3.50
   6  -3  -2  101.69    6.90
   6  -3  -2  102.59    6.40
  -6  -3   2   85.49    5.90
  -6  -3   2   99.29    4.60
  -6  -3   2   98.19    7.20
   6  -3  -2  105.49    5.60
   6  -3  -2   95.29    4.80
  -6  -3   2  105.79    6.00
  -6   3   2  102.29    6.60
   6   3  -2   98.49    6.20
   6   3  -2   96.59    6.20
   6   3  -2  106.69    6.50
  -6   3   2  103.89    6.90
  -6   3   2   91.69    5.90
  -5  -3   2  139.79    7.80
  -5  -3   2  149.09    7.30
   5  -3  -2  135.99    5.80
  -5  -3   2  136.59    6.60
   5  -3  -2  149.69    7.30
   5  -3  -2  135.19    6.30
  -5  -3   2  136.19    5.30
   5  -3  -2  147.89    7.70
  -5   3   2  139.89    7.30
   5   3  -2  129.59    7.10
  -5   3   2  143.49    7.60
   5   3  -2  129.29    6.90
   5   3  -2  137.29    7.10
  -5   3   2  141.99    6.90
   4  -3  -2   15.90    1.80
  -4  -3   2    9.00    2.00
   4  -3  -2    9.40    1.70
  -4  -3   2   12.70    1.20
   4  -3  -2   11.10    2.30
  -4  -3   2   10.30    1.80
   4  -3  -2   15.90    2.40
  -4  -3   2   16.70    2.90
   4   3  -2   11.00    2.00
  -4   3   2   13.40    2.10
   4   3  -2   16.40    2.40
  -4   3   2   11.50    2.40
   4   3  -2   11.50    2.10
  -4   3   2    8.60    2.00
  -3  -3   2    2.80    1.40
   3  -3  -2    1.60    0.90
  -3  -3   2    2.90    1.10
   3  -3  -2    1.60    1.10
   3  -3  -2    1.20    1.30
  -3  -3   2    4.00    1.60
   3   3  -2   -0.10    1.10
  -3   3   2    4.70    1.50
   3   3  -2    2.70    1.30
  -3   3   2    0.50    1.00
  -3   3   2    2.30    1.20
   3   3  -2    0.40    1.00
  -3   3   2    3.10    1.00
   2  -3  -2   10.00    1.50
  -2  -3   2   14.90    1.90
   2  -3  -2    8.70    1.50
   2  -3  -2   10.60    1.70
  -2  -3   2    8.20    1.80
  -2   3   2   11.40    1.60
  -2   3   2    8.70    1.30
   2   3  -2   12.00    1.90
   2   3  -2   10.60    1.50
   2   3  -2    8.80    1.60
  -2   3   2    9.30    1.50
   2   3  -2    8.40    1.50
  -2   3   2    8.30    1.70
   1  -3  -2  116.99    5.10
  -1  -3   2  122.99    4.60
   1  -3  -2  113.09    5.10
   1  -3  -2  117.99    5.00
   1  -3  -2  116.89    4.40
   1   3  -2  119.09    4.40
   1   3  -2  118.99    5.10
  -1   3   2  120.19    4.80
  -1   3   2  119.99    5.40
   1   3  -2  117.99    5.10
   1   3  -2  120.39    4.20
   1   3  -2  118.09    4.50
  -1   3   2  115.49    5.00
   0  -3  -2  200.58    7.60
   0  -3  -2  222.68    7.80
   0  -3  -2  212.78    8.10
   0  -3  -2  213.98    7.40
   0  -3   2  220.48    7.70
   0   3  -2  208.98    6.90
   0   3   2  226.88    7.90
   0   3   2  218.28    7.80
   0   3  -2  207.58    8.10
   0   3  -2  203.58    6.90
   0   3  -2  208.58    6.90
   0   3  -2  213.68    7.50
   0   3   2  211.58    7.90
   1  -3   2   37.90    2.20
  -1  -3  -2   34.40    2.80
  -1  -3  -2   35.80    2.50
  -1  -3  -2   35.50    2.60
   1  -3   2   39.30    3.00
   1   3   2   35.10    2.20
  -1   3  -2   35.20    2.00
  -1   3  -2   34.30    2.00
   1   3   2   35.00    2.60
   1   3   2   35.00    2.40
  -1   3  -2   39.80    2.80
  -1   3  -2   36.20    2.10
  -1   3  -2   37.30    2.60
  -2  -3  -2  149.49    6.70
   2  -3   2  157.98    6.90
  -2  -3  -2  156.28    6.80
  -2  -3  -2  147.59    6.40
   2  -3   2  166.28    5.60
  -2   3  -2  162.18    6.20
  -2   3  -2  171.58    6.10
   2   3   2  156.98    6.00
  -2   3  -2  164.48    7.00
  -2   3  -2  161.88    6.60
  -2   3  -2  164.38    6.40
   2   3   2  151.68    6.00
   2   3   2  168.68    6.90
   2   3   2  155.08    6.60
   3  -3   2   74.69    2.60
  -3  -3  -2   66.39    3.40
  -3  -3  -2   78.09    4.20
  -3  -3  -2   67.89    4.30
   3  -3   2   67.49    4.40
   3   3   2   75.89    4.50
   3   3   2   83.29    4.50
   3   3   2   81.39    3.90
  -3   3  -2   71.19    4.20
  -3   3  -2   72.39    4.70
  -3   3  -2   68.79    3.80
  -3   3  -2   74.09    4.30
   4  -3   2   13.00    2.10
  -4  -3  -2   13.80    2.80
   4  -3   2   14.00    0.80
   4  -3   2   10.90    2.20
  -4  -3  -2   12.20    2.30
   4  -3   2   11.70    2.40
  -4  -3  -2   16.90    2.60
  -4  -3  -2   11.50    1.80
  -4   3  -2   11.00    2.40
   4   3   2    9.80    2.10
  -4   3  -2   11.00    2.00
   4   3   2   13.40    2.60
   4   3   2   14.60    2.20
  -4   3  -2   14.80    2.60
  -5  -3  -2   29.60    3.50
   5  -3   2   39.40    3.70
  -5  -3  -2   52.09    5.00
   5  -3   2   31.00    3.90
  -5  -3  -2   35.10    3.60
  -5  -3  -2   35.60    3.00
  -5   3  -2   40.90    3.60
  -5   3  -2   36.30    4.20
   5   3   2   33.00    4.00
  -5   3  -2   34.70    4.30
   5   3   2   36.60    3.80
   5   3   2   31.80    3.30
  -6  -3  -2   30.50    3.70
  -6  -3  -2   40.50    5.00
   6  -3   2   25.20    3.80
   6  -3   2   32.30    4.10
  -6  -3  -2   28.10    3.60
  -6  -3  -2   22.50    3.00
   6  -3   2   29.90    3.80
  -6   3  -2   46.00    4.80
   6   3   2   22.00    3.60
   6   3   2   25.00    3.30
  -6   3  -2   22.80    3.80
  -6   3  -2   28.20    1.50
   6   3   2   26.10    4.10
  -6   3  -2   19.50    3.20
  -7  -3  -2   37.20    5.70
  -7  -3  -2   44.50    5.00
   7  -3   2   50.09    5.10
   7  -3   2   49.00    5.50
  -7  -3  -2   36.40    3.80
  -7  -3  -2   36.10    4.20
   7   3   2   33.60    4.90
  -7   3  -2   43.00    5.40
  -7   3  -2   44.00    4.80
   7   3   2   32.60    4.30
   7   3   2   43.40    5.20
  -7   3  -2   43.00    5.00
   8  -3   2   11.60    3.30
  -8  -3  -2   10.20    3.40
  -8  -3  -2    9.20    4.00
   8  -3   2    9.00    3.70
  -8  -3  -2    8.00    2.80
  -8  -3  -2    3.10    2.30
  -8   3  -2    7.00    3.40
   8   3   2    9.60    3.70
   8   3   2    5.30    3.10
   8   3   2    8.90    3.40
  -8   3  -2   15.90    4.30
  -8   3  -2   15.10    3.70
  -9  -3  -2   16.50    3.40
  -9  -3  -2    8.50    4.30
   9  -3   2   21.60    5.00
   9  -3   2   14.40    4.30
  -9   3  -2   19.70    4.60
   9   3   2   19.20    4.30
  -9   3  -2   13.50    3.80
   9   3   2   12.70    4.10
  -9   3  -2   25.60    5.90
  10  -3   2   50.09    6.90
 -10  -3  -2   40.20    7.50
  10  -3   2   49.99    7.50
 -10   3  -2   40.20    7.20
 -10   3  -2   39.20    6.20
  10   3   2   44.90    7.00
  10   3   2   36.50    6.00
 -10   3  -2   46.70    6.30
  11  -3   2   -1.80    3.90
 -11  -3  -2    0.80    5.00
  11  -3   2    4.20    4.80
 -11   3  -2    3.80    4.20
 -11   3  -2   -1.40    4.90
  11   3   2    7.10    4.20
  11   3   2    2.80    4.40
 -12  -3  -2   14.50    6.60
  12  -3   2    3.70    4.70
  12  -3   2    3.20    4.80
 -12   3  -2    8.40    6.20
  12   3   2   16.30    5.20
 -12   3  -2    4.60    4.80
  12   3   2    0.60    5.00
  13  -3   2    4.30    5.50
 -13  -3  -2    8.50    7.40
  13  -3   2    6.10    5.90
  13   3   2    0.90    4.80
  13   3   2    9.30    5.90
 -13   3  -2    6.30    7.20
 -14  -3  -2   13.30    8.80
  14  -3   2   16.70    7.70
 -14   3  -2   11.50    7.80
  14   3   2   10.20    6.70
 -15   4   2   30.80   10.20
  14  -4  -2   -0.40    6.30
 -14  -4   2    5.60    7.80
 -14   4   2    8.80    7.80
  14   4  -2   -1.60    6.10
 -13  -4   2   94.99   12.20
  13  -4  -2  108.69   11.60
 -13   4   2  109.59   10.80
  13   4  -2   98.39   11.50
 -13   4   2  118.79   13.40
  12  -4  -2    9.40    5.40
 -12  -4   2    6.60    5.50
 -12   4   2   10.60    5.20
  12   4  -2    7.30    5.30
 -12   4   2   11.40    5.80
  12   4  -2    5.60    4.80
  11  -4  -2  133.39   11.20
  11  -4  -2  132.99    9.60
 -11  -4   2  145.29   12.80
 -11   4   2  126.69   11.70
  11   4  -2  141.49   10.90
 -11   4   2  143.19   10.80
  11   4  -2  147.59   11.30
  10  -4  -2   -0.10    3.70
 -10  -4   2   -4.00    3.90
 -10  -4   2    2.20    3.20
  10  -4  -2    0.60    3.00
  10   4  -2    2.60    4.00
  10   4  -2   -0.20    3.00
 -10   4   2    0.70    4.30
 -10   4   2   -0.20    3.10
  10   4  -2    1.70    3.80
   9  -4  -2   69.09    6.20
   9  -4  -2   66.59    7.40
  -9  -4   2   72.29    6.60
  -9  -4   2   59.99    7.50
  -9   4   2   64.69    6.30
   9   4  -2   87.79    7.70
   9   4  -2   72.69    7.40
  -9   4   2   88.09    7.60
   9   4  -2   70.59    7.20
  -9   4   2   69.59    8.00
  -8  -4   2  867.51   32.70
   8  -4  -2  911.61   28.50
   8  -4  -2  848.72   29.90
   8  -4  -2  861.01   32.10
  -8  -4   2  847.72   30.60
   8   4  -2  883.81   31.30
  -8   4   2  924.01   31.10
   8   4  -2  893.31   31.30
  -8   4   2  891.21   32.20
  -8   4   2  815.42   31.20
   8   4  -2  899.71   31.50
  -7  -4   2   50.29    5.70
   7  -4  -2   48.00    5.20
   7  -4  -2   44.90    3.50
   7  -4  -2   62.19    6.20
   7  -4  -2   53.69    4.50
  -7  -4   2   52.79    3.20
  -7  -4   2   48.30    5.00
  -7  -4   2   52.19    5.00
  -7   4   2   47.90    4.90
   7   4  -2   49.99    5.00
   7   4  -2   52.29    5.30
  -7   4   2   57.69    5.80
  -7   4   2   39.00    5.30
   7   4  -2   50.29    5.30
  -6  -4   2   10.40    3.30
   6  -4  -2   10.90    1.90
  -6  -4   2   17.70    3.20
   6  -4  -2    6.70    2.00
   6  -4  -2   12.00    2.80
   6  -4  -2   11.30    3.10
  -6  -4   2   11.50    1.70
  -6  -4   2   12.30    2.70
   6   4  -2   10.40    2.80
  -6   4   2    8.60    2.30
   6   4  -2    9.60    2.70
  -6   4   2   11.30    3.00
   6   4  -2   11.50    2.90
  -6   4   2    5.30    2.70
   5  -4  -2  397.86   15.00
   5  -4  -2  398.06   15.80
  -5  -4   2  399.06   12.40
  -5  -4   2  391.96   15.20
   5  -4  -2  416.56   14.20
  -5  -4   2  386.36   14.40
  -5  -4   2  402.26   15.90
   5  -4  -2  389.06   13.50
  -5   4   2  386.16   14.70
  -5   4   2  407.16   15.70
   5   4  -2  383.56   14.90
   5   4  -2  379.76   14.90
  -5   4   2  372.46   15.00
   5   4  -2  404.56   15.20
  -4  -4   2  134.79    7.10
   4  -4  -2  138.09    6.70
  -4  -4   2  116.19    6.70
   4  -4  -2  135.69    7.20
  -4  -4   2  144.49    6.40
   4  -4  -2  139.99    5.80
  -4   4   2  149.19    6.80
  -4   4   2  154.48    7.50
  -4   4   2  138.09    6.00
   4   4  -2  136.59    6.90
  -4   4   2  140.89    6.70
   4   4  -2  147.59    7.00
   4   4  -2  130.59    6.60
   3  -4  -2  708.53   22.50
  -3  -4   2  742.63   23.50
   3  -4  -2  723.03   23.80
  -3  -4   2  700.83   23.60
  -3  -4   2  671.43   24.60
  -3   4   2  704.23   23.00
  -3   4   2  717.13   22.50
  -3   4   2  685.73   23.70
   3   4  -2  719.23   23.30
  -3   4   2  686.03   22.70
   3   4  -2  712.03   22.90
   3   4  -2  686.63   23.40
   2  -4  -2    6.00    1.50
  -2  -4   2    7.40    1.70
  -2  -4   2    9.20    1.70
   2  -4  -2   10.60    2.00
   2  -4  -2    7.30    1.50
   2   4  -2    8.50    0.80
   2   4  -2    8.80    1.70
   2   4  -2    5.60    1.20
  -2   4   2    8.10    1.70
  -2   4   2    9.40    1.50
  -2   4   2    4.10    1.60
   2   4  -2    9.50    1.70
  -2   4   2    7.80    1.30
   2   4  -2    9.70    1.90
   1  -4  -2  785.52   24.30
  -1  -4   2  747.43   24.60
   1  -4  -2  767.62   24.70
   1  -4  -2  746.03   23.30
   1  -4  -2  782.32   24.70
  -1  -4   2  791.42   23.60
   1   4  -2  754.82   23.70
  -1   4   2  761.62   24.40
  -1   4   2  757.12   24.70
   1   4  -2  744.43   24.70
   1   4  -2  739.93   23.60
  -1   4   2  790.22   24.20
   1   4  -2  768.62   24.50
   1   4  -2  775.02   23.50
   0  -4   2 5202.58  143.19
   0  -4   2 4831.82  143.99
   0  -4  -2 4803.32  143.99
   0  -4  -2 4986.60  144.69
   0  -4  -2 4862.91  143.29
   0  -4  -2 4788.52  144.09
   0   4   2 4636.34  144.19
   0   4  -2 4911.11  143.79
   0   4  -2 4913.31  144.29
   0   4  -2 4705.63  144.59
   0   4  -2 4606.94  144.49
   0   4   2 4993.10  144.19
   0   4   2 4944.91  144.19
   0   4  -2 4890.11  144.19
   1  -4   2  182.88    6.80
  -1  -4  -2  187.48    7.00
  -1  -4  -2  172.38    7.10
  -1  -4  -2  174.38    7.60
   1  -4   2  193.18    8.00
  -1   4  -2  180.28    6.10
  -1   4  -2  174.58    7.20
   1   4   2  180.48    6.90
   1   4   2  184.78    7.40
  -1   4  -2  172.08    6.40
  -1   4  -2  176.08    6.60
   1   4   2  172.28    7.40
  -1   4  -2  175.58    7.30
   1   4   2  191.98    7.10
   2  -4   2    2.00    1.50
  -2  -4  -2    1.30    1.10
  -2  -4  -2    1.40    1.30
  -2  -4  -2    0.50    1.40
   2  -4   2    1.50    0.90
   2   4   2    2.20    1.30
  -2   4  -2    9.80    1.50
   2   4   2    0.10    0.90
  -2   4  -2    0.70    0.90
  -2   4  -2    2.40    1.50
   2   4   2    1.60    1.30
   2   4   2    2.30    1.00
  -2   4  -2    1.30    0.90
  -2   4  -2    0.40    1.10
  -3  -4  -2    6.10    2.00
   3  -4   2    8.60    2.10
  -3  -4  -2    6.30    1.70
  -3  -4  -2    3.80    1.60
   3  -4   2    8.80    1.20
   3   4   2    7.20    1.80
   3   4   2    6.70    1.50
  -3   4  -2    7.20    1.60
  -3   4  -2    7.80    1.80
  -3   4  -2    5.40    1.60
   3   4   2    6.40    1.40
   3   4   2    4.20    1.80
  -3   4  -2    7.80    2.20
   4  -4   2 1483.05   43.80
   4  -4   2 1465.25   46.30
  -4  -4  -2 1484.95   46.70
  -4  -4  -2 1465.15   47.30
   4  -4   2 1459.15   47.00
  -4  -4  -2 1552.04   46.40
  -4  -4  -2 1458.85   45.00
  -4   4  -2 1481.65   47.20
   4   4   2 1471.95   46.90
   4   4   2 1451.15   45.00
   4   4   2 1472.45   46.60
  -4   4  -2 1445.96   46.20
   4   4   2 1505.95   45.80
  -4   4  -2 1480.35   45.90
  -4   4  -2 1465.85   46.50
  -5  -4  -2  719.43   24.00
  -5  -4  -2  692.63   24.10
   5  -4   2  728.43   24.90
  -5  -4  -2  703.73   22.50
   5  -4   2  750.82   24.20
  -5  -4  -2  676.23   25.20
   5  -4   2  700.53   23.60
   5  -4   2  685.33   20.90
  -5   4  -2  673.03   24.40
   5   4   2  694.13   24.30
   5   4   2  713.53   23.50
   5   4   2  680.03   24.50
  -5   4  -2  646.64   23.40
  -5   4  -2  668.53   24.70
  -6  -4  -2    3.30    2.20
  -6  -4  -2    3.00    1.60
   6  -4   2    2.00    2.10
  -6  -4  -2    2.00    2.10
   6  -4   2    2.70    2.30
  -6  -4  -2    0.50    2.40
   6   4   2    4.30    2.50
  -6   4  -2    5.60    2.60
   6   4   2    5.80    2.70
  -6   4  -2    0.90    2.30
   6   4   2    0.50    1.90
  -6   4  -2    2.40    2.00
  -7  -4  -2  560.84   20.60
  -7  -4  -2  566.24   19.10
   7  -4   2  551.64   21.60
   7  -4   2  558.04   20.80
  -7  -4  -2  569.24   22.80
  -7  -4  -2  535.05   20.70
   7   4   2  559.04   21.40
   7   4   2  546.65   20.40
  -7   4  -2  514.15   21.30
   7   4   2  546.15   21.40
  -7   4  -2  524.65   21.70
  -7   4  -2  547.65   20.70
   8  -4   2   72.59    6.70
  -8  -4  -2   98.19    7.10
   8  -4   2   88.99    7.80
  -8  -4  -2   69.29    6.10
  -8  -4  -2   83.49    5.50
  -8  -4  -2   76.19    8.40
  -8   4  -2   79.59    6.70
   8   4   2   85.19    6.70
   8   4   2   74.59    6.90
  -8   4  -2   72.79    7.70
  -8   4  -2   73.89    6.90
   8   4   2   71.89    6.90
  -9  -4  -2  220.28   14.20
  -9  -4  -2  211.68   11.50
   9  -4   2  211.68   12.00
   9  -4   2  224.68   12.80
  -9   4  -2  224.58   13.60
  -9   4  -2  219.98   12.70
   9   4   2  227.08   11.90
   9   4   2  240.38   13.10
  -9   4  -2  216.68   11.90
 -10  -4  -2    1.00    4.40
  10  -4   2   18.40    5.30
  10  -4   2   17.50    5.10
 -10   4  -2   17.20    4.70
 -10   4  -2    8.60    4.90
 -10   4  -2    9.50    4.80
  10   4   2   13.30    4.30
  10   4   2   21.10    5.50
  11  -4   2   16.60    5.60
  11  -4   2   15.60    5.30
 -11  -4  -2   17.30    6.40
 -11   4  -2   18.50    5.50
 -11   4  -2   11.30    6.10
 -11   4  -2   17.70    5.30
  11   4   2   20.00    5.40
  11   4   2   15.50    5.30
  12  -4   2  304.27   16.80
 -12  -4  -2  324.77   20.10
  12  -4   2  307.87   17.90
 -12   4  -2  303.07   19.60
 -12   4  -2  336.17   17.90
  12   4   2  365.06   17.90
  12   4   2  332.37   18.50
 -13  -4  -2    4.90    7.50
  13  -4   2   11.70    6.30
  13  -4   2    3.50    5.60
 -13   4  -2    8.10    7.20
  13   4   2    4.60    5.80
 -13   4  -2    8.50    5.90
  13   4   2   12.20    6.40
 -14  -4  -2    3.20    7.20
  14  -4   2   -8.80    5.80
 -14   4  -2    1.40    7.80
  14   4   2  -10.80    4.90
  14  -5  -2   32.00    8.40
 -14  -5   2   29.20    9.90
 -14   5   2   26.60    7.90
  14   5  -2   21.00    7.80
  13  -5  -2  150.88   13.50
 -13  -5   2  158.58   14.80
 -13   5   2  164.58   13.20
 -13   5   2  173.88   15.30
  13   5  -2  168.68   13.90
  12  -5  -2   73.89   10.50
 -12  -5   2   63.09   10.30
  12   5  -2   74.49    9.00
 -12   5   2   76.29    9.50
  12   5  -2   84.99    9.60
 -12   5   2   71.39   10.60
 -11  -5   2  227.58   15.70
  11  -5  -2  254.87   15.20
  11  -5  -2  236.08   15.10
  11   5  -2  249.68   14.60
  11   5  -2  249.68   14.80
 -11   5   2  283.17   16.40
 -11   5   2  256.07   14.90
 -10  -5   2  538.35   22.40
  10  -5  -2  524.55   21.70
 -10  -5   2  541.25   25.10
  10  -5  -2  536.45   24.30
 -10   5   2  575.34   23.80
 -10   5   2  573.54   24.40
  10   5  -2  580.74   23.50
  10   5  -2  585.74   23.80
  10   5  -2  530.75   22.90
   9  -5  -2  174.98   11.80
   9  -5  -2  174.48    9.80
  -9  -5   2  176.38   10.50
  -9  -5   2  168.58   11.80
   9   5  -2  174.08   10.70
  -9   5   2  158.08   11.30
   9   5  -2  171.08   11.00
  -9   5   2  176.18   10.50
   9   5  -2  174.98   10.90
  -9   5   2  190.48   11.60
  -8  -5   2   -0.80    3.10
   8  -5  -2    1.00    2.30
  -8  -5   2    6.10    3.10
   8  -5  -2   -0.50    2.80
  -8   5   2   -0.30    2.30
   8   5  -2    0.20    2.90
   8   5  -2    2.80    3.00
  -8   5   2   11.60    4.00
   8   5  -2   -1.40    2.60
  -8   5   2    0.50    3.10
   7  -5  -2  351.76   13.90
   7  -5  -2  355.46   15.90
   7  -5  -2  355.46   12.60
  -7  -5   2  317.97   14.60
   7  -5  -2  367.36   15.10
  -7  -5   2  332.07   15.80
   7   5  -2  342.97   15.10
  -7   5   2  349.17   14.70
  -7   5   2  352.96   15.40
   7   5  -2  328.47   14.80
  -7   5   2  360.66   15.60
   7   5  -2  354.66   15.30
  -6  -5   2 1401.56   42.90
  -6  -5   2 1359.86   39.90
   6  -5  -2 1355.86   41.30
  -6  -5   2 1322.17   43.70
   6  -5  -2 1299.27   44.30
  -6  -5   2 1284.77   44.30
   6  -5  -2 1261.07   42.20
   6  -5  -2 1329.77   43.30
  -6   5   2 1290.37   42.90
  -6   5   2 1325.17   44.20
   6   5  -2 1350.46   43.50
   6   5  -2 1372.16   43.90
  -6   5   2 1352.66   43.70
   6   5  -2 1309.87   43.40
  -5  -5   2  360.66   14.80
  -5  -5   2  330.47   14.20
  -5  -5   2  349.37   13.40
   5  -5  -2  371.76   15.10
   5  -5  -2  351.06   12.50
   5  -5  -2  349.27   13.90
  -5   5   2  351.46   13.90
   5   5  -2  361.96   14.10
   5   5  -2  355.56   14.30
   5   5  -2  346.27   13.90
  -5   5   2  368.86   14.00
  -5   5   2  361.46   14.80
  -5   5   2  354.96   13.10
  -4  -5   2  416.06   15.70
   4  -5  -2  418.56   15.30
  -4  -5   2  413.86   14.70
   4  -5  -2  421.16   14.40
  -4  -5   2  418.06   15.90
   4  -5  -2  398.96   16.00
   4   5  -2  427.26   15.80
  -4   5   2  413.36   15.00
  -4   5   2  401.86   15.10
  -4   5   2  427.86   16.20
   4   5  -2  429.36   15.30
  -4   5   2  402.56   14.60
   4   5  -2  420.26   15.50
  -3  -5   2 1133.19   37.90
   3  -5  -2 1175.38   37.30
  -3  -5   2 1193.18   37.60
   3  -5  -2 1187.88   37.00
   3  -5  -2 1218.28   38.30
   3   5  -2 1162.58   37.80
  -3   5   2 1188.28   36.60
  -3   5   2 1173.48   36.90
  -3   5   2 1158.98   38.20
   3   5  -2 1186.18   37.70
  -3   5   2 1227.58   37.50
   3   5  -2 1185.58   37.10
  -2  -5   2  419.06   14.40
   2  -5  -2  416.46   14.80
   2  -5  -2  438.86   15.50
   2  -5  -2  400.06   14.60
  -2  -5   2  444.56   15.40
   2   5  -2  442.66   14.40
  -2   5   2  412.66   15.30
   2   5  -2  422.46   15.10
   2   5  -2  409.86   13.20
  -2   5   2  423.56   14.60
  -2   5   2  419.36   14.80
   2   5  -2  416.96   15.20
  -2   5   2  418.26   13.70
  -1  -5   2 3991.80  114.49
   1  -5  -2 3850.11  114.09
   1  -5  -2 3598.04  115.79
   1  -5  -2 3992.90  116.19
   1  -5  -2 3862.41  115.49
  -1  -5   2 3838.92  115.89
  -1   5   2 3864.71  115.49
   1   5  -2 3941.71  114.89
   1   5  -2 3936.21  114.69
   1   5  -2 3856.91  115.89
   1   5  -2 3850.81  116.09
  -1   5   2 3884.61  115.79
  -1   5   2 3984.50  116.09
   1   5  -2 3763.22  114.89
   0  -5   2   43.70    3.30
   0  -5  -2   53.99    4.00
   0  -5  -2   42.90    3.20
   0  -5  -2   49.99    3.50
   0  -5   2   41.60    2.00
   0  -5  -2   42.90    2.50
   0   5  -2   42.10    2.80
   0   5  -2   40.90    2.70
   0   5  -2   51.99    3.20
   0   5  -2   44.40    3.40
   0   5   2   55.09    3.50
   0   5   2   46.70    3.40
   0   5   2   48.20    3.50
   0   5  -2   43.80    3.80
  -1  -5  -2   35.90    3.00
   1  -5   2   34.40    3.50
   1  -5   2   42.10    3.00
  -1  -5  -2   38.40    2.80
  -1  -5  -2   37.70    3.60
  -1   5  -2   40.60    2.80
   1   5   2   36.80    2.90
  -1   5  -2   36.00    1.80
  -1   5  -2   42.80    3.20
   1   5   2   41.60    3.30
  -1   5  -2   39.80    2.60
  -1   5  -2   35.30    3.10
   1   5   2   34.90    3.20
   1   5   2   38.40    3.00
   2  -5   2 2626.94   83.49
   2  -5   2 2852.21   81.89
  -2  -5  -2 2731.73   83.29
  -2  -5  -2 2784.12   82.49
  -2  -5  -2 2796.92   82.69
  -2   5  -2 2724.23   81.39
   2   5   2 2750.92   82.19
  -2   5  -2 2650.33   81.99
  -2   5  -2 2750.52   83.19
   2   5   2 2671.23   83.09
   2   5   2 2648.83   82.69
  -2   5  -2 2775.02   81.89
   2   5   2 2814.62   81.99
  -2   5  -2 2698.33   82.69
  -3  -5  -2   24.40    2.80
   3  -5   2   24.70    2.20
  -3  -5  -2   26.90    3.40
  -3  -5  -2   27.50    3.10
   3  -5   2   25.30    3.60
   3   5   2   25.60    2.70
  -3   5  -2   27.00    2.70
  -3   5  -2   23.20    3.00
   3   5   2   21.80    3.10
  -3   5  -2   27.50    2.80
   3   5   2   31.40    2.50
  -3   5  -2   27.00    3.40
   3   5   2   28.20    3.30
  -4  -5  -2  193.38    9.00
  -4  -5  -2  216.38    9.70
   4  -5   2  204.98   10.00
  -4  -5  -2  219.08   10.10
   4  -5   2  201.98    7.20
  -4   5  -2  196.98    8.70
  -4   5  -2  203.58    9.00
  -4   5  -2  208.88    9.20
   4   5   2  214.18    9.50
   4   5   2  216.08    8.80
  -4   5  -2  207.78   10.00
   4   5   2  213.68    8.00
   4   5   2  196.18    9.60
  -5  -5  -2  828.12   28.00
   5  -5   2  810.42   24.50
   5  -5   2  794.82   27.50
   5  -5   2  835.92   28.60
  -5  -5  -2  802.82   27.30
  -5  -5  -2  813.42   28.70
   5   5   2  767.52   25.70
  -5   5  -2  800.52   28.50
  -5   5  -2  819.62   27.80
   5   5   2  789.72   26.90
   5   5   2  805.72   27.90
  -5   5  -2  807.42   27.10
   5   5   2  841.42   28.50
   6  -5   2  364.16   16.00
  -6  -5  -2  376.96   15.60
  -6  -5  -2  387.26   16.90
   6  -5   2  362.86   15.30
  -6  -5  -2  380.56   13.50
  -6  -5  -2  394.16   15.30
  -6   5  -2  391.76   16.00
   6   5   2  368.96   16.00
   6   5   2  358.36   14.70
   6   5   2  399.26   16.00
  -6   5  -2  386.96   16.50
  -6   5  -2  397.06   15.30
  -7  -5  -2  998.90   34.10
   7  -5   2  925.61   34.60
   7  -5   2  982.90   33.90
  -7  -5  -2 1018.70   33.90
  -7  -5  -2 1010.00   31.70
  -7  -5  -2  990.60   35.80
   7   5   2 1008.10   35.00
  -7   5  -2  999.30   35.10
  -7   5  -2  988.30   33.70
   7   5   2  953.20   33.30
  -7   5  -2  981.90   34.90
   7   5   2  990.00   34.60
  -8  -5  -2   62.69    6.40
  -8  -5  -2   71.29    7.70
   8  -5   2   83.09    7.80
   8  -5   2   72.29    6.40
   8   5   2   73.39    7.20
   8   5   2   69.59    6.30
  -8   5  -2   52.29    6.50
   8   5   2   68.39    7.00
  -8   5  -2   66.49    7.30
  -8   5  -2   76.19    6.70
   9  -5   2  272.17   15.00
  -9  -5  -2  246.48   15.40
  -9  -5  -2  288.37   13.80
   9  -5   2  291.87   14.20
  -9   5  -2  266.87   15.20
  -9   5  -2  285.47   14.10
   9   5   2  276.37   13.60
  -9   5  -2  275.77   14.90
   9   5   2  279.67   15.00
  10  -5   2  440.16   20.00
 -10  -5  -2  455.25   22.90
  10  -5   2  458.95   21.40
 -10   5  -2  474.45   20.40
 -10   5  -2  466.95   21.00
 -10   5  -2  470.85   21.90
  10   5   2  440.26   19.70
  10   5   2  449.46   20.90
 -11  -5  -2  177.48   14.10
  11  -5   2  146.19   12.50
  11  -5   2  172.08   11.70
  11   5   2  153.08   11.90
  11   5   2  192.78   12.00
 -11   5  -2  175.48   12.70
 -11   5  -2  151.08   13.20
 -11   5  -2  174.88   12.00
 -12  -5  -2   13.30    6.80
  12  -5   2    9.90    5.50
  12  -5   2   10.60    6.20
 -12   5  -2   13.50    6.50
  12   5   2   17.90    6.80
  12   5   2   18.10    5.70
 -12   5  -2   20.50    6.30
 -13  -5  -2   63.39   11.60
  13  -5   2   61.29   10.10
  13  -5   2   43.90    8.00
  13   5   2   67.89   10.30
 -13   5  -2   73.99    9.60
 -13   5  -2   73.29   11.60
  14  -5   2  243.78   17.80
 -14  -5  -2  212.88   18.40
  14   5   2  242.08   17.60
 -14   5  -2  241.58   19.10
  14  -6  -2  254.47   19.60
 -14   6   2  336.77   21.80
  14   6  -2  333.97   19.80
 -14   6   2  345.87   22.00
 -13  -6   2   76.69   12.30
  13  -6  -2   98.29   12.40
 -13   6   2   78.59   11.90
 -13   6   2  108.79   11.20
  13   6  -2   85.29   10.40
  12  -6  -2    0.60    4.90
 -12  -6   2   11.00    6.70
  12   6  -2    8.70    5.60
 -12   6   2    5.00    5.80
  12   6  -2   11.50    6.00
 -12   6   2   16.00    6.10
 -11  -6   2  232.78   15.60
  11  -6  -2  240.28   15.40
 -11   6   2  230.68   15.30
  11   6  -2  232.38   14.40
 -11   6   2  271.97   15.60
  11   6  -2  249.48   14.90
 -10  -6   2  590.74   23.80
  10  -6  -2  506.85   21.90
  10  -6  -2  574.44   25.10
 -10  -6   2  578.84   25.90
 -10   6   2  553.84   29.80
  10   6  -2  567.34   24.30
 -10   6   2  592.94   24.80
  10   6  -2  593.64   24.40
  10   6  -2  551.24   23.80
 -10   6   2  583.54   24.90
   9  -6  -2  400.86   17.10
  -9  -6   2  400.96   19.90
  -9  -6   2  436.56   18.70
   9  -6  -2  419.36   19.70
  -9   6   2  422.26   19.20
   9   6  -2  405.66   18.50
   9   6  -2  431.96   19.20
  -9   6   2  414.46   19.20
  -9   6   2  422.46   18.40
   9   6  -2  423.16   19.00
  -8  -6   2  179.28   10.50
   8  -6  -2  162.68   10.90
   8  -6  -2  169.18    9.20
  -8  -6   2  154.68   10.70
  -8   6   2  170.68   11.00
  -8   6   2  180.18   10.20
   8   6  -2  189.88   11.00
   8   6  -2  189.18   10.80
  -8   6   2  172.98   10.70
   8   6  -2  171.68   10.30
  -7  -6   2  718.33   27.80
   7  -6  -2  728.53   25.60
   7  -6  -2  726.73   24.10
   7  -6  -2  739.73   27.80
  -7  -6   2  800.32   27.50
  -7   6   2  723.83   26.40
  -7   6   2  723.03   27.70
   7   6  -2  736.83   27.20
   7   6  -2  704.33   26.60
  -7   6   2  743.93   26.90
   7   6  -2  747.03   27.00
  -6  -6   2  947.61   33.50
   6  -6  -2  946.61   33.60
   6  -6  -2  955.80   30.40
  -6  -6   2  916.61   32.90
  -6  -6   2 1007.00   33.60
   6  -6  -2  932.21   32.30
   6  -6  -2  967.70   31.60
   6   6  -2  963.60   33.10
  -6   6   2  980.80   31.60
   6   6  -2  968.00   32.70
  -6   6   2  958.50   32.50
   6   6  -2  941.31   32.60
  -6   6   2  955.30   32.40
  -6   6   2  897.61   33.30
   5  -6  -2  662.03   23.30
   5  -6  -2  653.53   24.50
  -5  -6   2  640.14   24.00
   5  -6  -2  674.73   22.00
  -5  -6   2  678.53   22.90
  -5  -6   2  686.63   24.30
  -5   6   2  668.23   23.50
  -5   6   2  632.94   22.50
   5   6  -2  658.43   23.60
   5   6  -2  683.63   24.20
  -5   6   2  687.03   23.30
   5   6  -2  669.13   23.50
  -5   6   2  684.43   24.70
  -4  -6   2  177.18    8.40
  -4  -6   2  153.38    8.30
  -4  -6   2  153.58    7.30
   4  -6  -2  163.58    7.80
   4  -6  -2  155.48    8.60
   4  -6  -2  167.18    7.20
   4   6  -2  157.28    8.20
  -4   6   2  164.48    7.90
  -4   6   2  153.98    8.60
  -4   6   2  170.28    7.40
   4   6  -2  152.18    7.60
  -4   6   2  151.48    7.30
   4   6  -2  160.78    8.10
   3  -6  -2  146.69    7.10
  -3  -6   2  164.28    7.30
  -3  -6   2  130.69    7.50
   3  -6  -2  170.88    7.30
   3  -6  -2  137.39    7.90
   3   6  -2  157.78    7.10
  -3   6   2  154.88    7.00
   3   6  -2  151.98    7.70
  -3   6   2  156.88    6.40
   3   6  -2  149.29    5.10
   3   6  -2  147.89    7.40
  -3   6   2  148.79    7.90
  -3   6   2  148.09    7.30
  -2  -6   2 3230.38   99.19
   2  -6  -2 3014.90   99.09
  -2  -6   2 3416.06   97.89
   2  -6  -2 3304.27   98.39
   2  -6  -2 3362.56   98.89
  -2   6   2 3273.67   98.69
  -2   6   2 3273.07   98.39
   2   6  -2 3295.37   97.99
   2   6  -2 3242.88   99.09
   2   6  -2 3208.18   98.99
  -2   6   2 3296.27   99.29
  -2   6   2 3316.27   96.89
   2   6  -2 3275.97   96.89
  -1  -6   2  372.36   11.80
   1  -6  -2  349.96   12.90
  -1  -6   2  350.66   13.40
   1  -6  -2  365.76   11.30
   1  -6  -2  371.36   13.70
   1  -6  -2  354.26   13.50
  -1   6   2  358.86   13.30
  -1   6   2  367.16   13.20
  -1   6   2  340.07   13.40
   1   6  -2  339.67   12.40
   1   6  -2  362.86   12.30
   1   6  -2  349.37   13.70
   1   6  -2  340.87   13.30
   1   6  -2  334.37   12.40
   0  -6   2  220.08    8.70
   0  -6  -2  198.78    8.30
   0  -6  -2  200.58    7.20
   0  -6   2  202.98    6.50
   0  -6  -2  206.18    8.80
   0  -6  -2  198.98    8.90
   0   6   2  189.98    8.50
   0   6  -2  199.48    8.00
   0   6  -2  190.78    8.10
   0   6  -2  194.28    8.60
   0   6   2  199.48    8.60
   0   6  -2  197.48    7.80
   0   6  -2  198.98    9.10
   0   6   2  191.48    8.40
   1  -6   2 2838.72   85.79
   1  -6   2 2962.90   87.49
  -1  -6  -2 2654.13   86.59
  -1  -6  -2 2967.90   85.19
  -1  -6  -2 2774.32   85.89
  -1   6  -2 2855.81   85.49
  -1   6  -2 2837.32   86.29
   1   6   2 2870.41   85.69
  -1   6  -2 2865.41   85.19
   1   6   2 2756.52   85.89
   1   6   2 2856.21   86.39
  -1   6  -2 2844.72   83.49
  -1   6  -2 2893.91   86.29
   1   6   2 2841.52   86.49
   2  -6   2   18.20    2.30
   2  -6   2   10.00    2.60
  -2  -6  -2   13.50    2.30
  -2  -6  -2   17.30    2.50
  -2  -6  -2   16.80    2.90
  -2   6  -2   13.80    1.70
  -2   6  -2   16.10    2.20
   2   6   2   14.60    2.50
  -2   6  -2   16.10    2.70
   2   6   2   15.50    2.10
   2   6   2   12.60    2.70
  -2   6  -2   14.90    2.50
   2   6   2   15.50    2.40
  -2   6  -2   13.20    2.10
  -3  -6  -2 1226.98   41.30
   3  -6   2 1248.18   41.70
   3  -6   2 1318.67   39.60
  -3  -6  -2 1266.87   40.50
  -3  -6  -2 1268.07   40.80
  -3   6  -2 1254.57   39.40
  -3   6  -2 1289.07   40.80
   3   6   2 1237.98   41.30
  -3   6  -2 1283.47   41.60
   3   6   2 1299.27   40.20
  -3   6  -2 1257.97   40.10
   3   6   2 1331.37   39.60
   3   6   2 1268.37   40.90
  -4  -6  -2  281.07   11.70
   4  -6   2  281.77   10.00
   4  -6   2  279.37   12.70
  -4  -6  -2  293.57   12.40
  -4  -6  -2  268.07   12.20
  -4   6  -2  309.07   11.40
   4   6   2  288.17   11.30
  -4   6  -2  268.07   11.60
   4   6   2  280.47   12.10
  -4   6  -2  276.27   12.70
   4   6   2  272.67   10.30
  -4   6  -2  293.57   11.50
   4   6   2  281.47   12.50
  -5  -6  -2   89.39    6.70
  -5  -6  -2  104.89    6.40
   5  -6   2   99.89    7.00
  -5  -6  -2   92.89    6.80
   5  -6   2   92.79    4.00
   5   6   2   92.79    4.90
   5   6   2   89.49    6.60
  -5   6  -2   97.69    7.20
  -5   6  -2   96.19    6.10
   5   6   2   81.79    5.60
   5   6   2   95.69    6.60
  -5   6  -2   89.09    5.90
  -5   6  -2  101.19    6.10
   6  -6   2 2254.87   71.99
   6  -6   2 2192.88   70.59
  -6  -6  -2 2192.98   72.09
  -6  -6  -2 2309.67   71.49
  -6  -6  -2 2294.17   70.69
   6   6   2 2304.17   70.19
   6   6   2 2244.88   71.79
  -6   6  -2 2206.48   72.09
  -6   6  -2 2269.67   70.99
   6   6   2 2322.67   71.49
  -6   6  -2 2224.28   70.29
   6   6   2 2241.18   68.39
  -7  -6  -2   60.29    6.80
  -7  -6  -2   69.79    6.00
   7  -6   2   75.79    7.30
   7  -6   2   75.99    6.50
  -7  -6  -2   78.09    6.70
   7   6   2   73.09    6.00
  -7   6  -2   65.69    6.10
  -7   6  -2   59.89    6.30
   7   6   2   78.29    6.70
   7   6   2   62.99    6.70
  -7   6  -2   66.79    7.10
  -8  -6  -2   23.80    5.50
   8  -6   2   25.30    4.90
   8  -6   2   13.40    4.40
  -8  -6  -2   17.70    4.50
  -8   6  -2   16.00    4.50
  -8   6  -2   16.80    4.60
   8   6   2   19.40    4.20
   8   6   2   17.50    4.80
  -8   6  -2   19.70    4.10
   8   6   2   19.60    4.70
   9  -6   2  439.66   18.90
  -9  -6  -2  417.96   20.80
   9  -6   2  417.66   19.70
  -9  -6  -2  430.76   18.80
  -9   6  -2  408.36   19.80
   9   6   2  452.55   18.60
  -9   6  -2  439.36   20.10
   9   6   2  410.96   19.90
  -9   6  -2  444.96   19.00
 -10  -6  -2  234.38   15.50
  10  -6   2  207.78   12.90
  10  -6   2  237.48   14.90
  10   6   2  231.88   13.00
 -10   6  -2  268.17   14.10
 -10   6  -2  255.47   15.30
 -10   6  -2  229.68   14.60
  10   6   2  242.88   14.90
  11  -6   2  150.88   11.80
  11  -6   2  154.58   13.00
 -11  -6  -2  171.58   14.80
  11   6   2  156.98   11.40
 -11   6  -2  166.98   11.90
 -11   6  -2  178.68   13.80
 -11   6  -2  186.38   13.40
  11   6   2  169.48   12.80
 -12  -6  -2  167.18   15.40
  12  -6   2  140.79   13.30
  12  -6   2  127.39   11.50
 -12   6  -2  147.99   12.50
 -12   6  -2  160.48   14.20
  12   6   2  159.88   12.20
  12   6   2  174.78   13.40
  13  -6   2  136.69   13.40
 -13  -6  -2  158.18   16.30
  13   6   2  135.79   14.00
 -13   6  -2  184.68   15.70
 -13   6  -2  177.78   14.30
 -14  -6  -2  157.68   18.80
  14  -6   2  144.49   14.80
  14   6   2  145.09   15.00
 -14   6  -2  135.69   14.10
 -14  -7   2   -7.70    5.80
  14  -7  -2   -3.80    6.80
 -14   7   2   -2.50    5.80
  14   7  -2    2.40    6.00
  13  -7  -2   -1.50    5.40
 -13  -7   2    4.20    7.10
 -13   7   2   12.40    6.90
  13   7  -2    4.50    6.10
 -13   7   2    6.50   10.20
 -12  -7   2  984.00   40.00
  12  -7  -2  882.01   38.30
  12   7  -2  936.71   37.70
 -12   7   2  971.60   38.30
  12   7  -2  973.30   37.40
 -12   7   2  954.50   38.40
 -11  -7   2  136.49   12.40
 -11  -7   2  162.98   11.60
  11  -7  -2  144.19   13.00
 -11   7   2  171.58   13.10
 -11   7   2  162.68   12.70
  11   7  -2  144.79   11.90
  11   7  -2  151.78   11.40
 -10  -7   2    3.10    4.20
  10  -7  -2   -0.70    4.10
 -10  -7   2    0.50    3.60
  10  -7  -2    4.30    3.60
 -10   7   2    1.50    4.20
 -10   7   2    0.60    3.90
  10   7  -2    4.80    4.20
  10   7  -2    9.70    4.80
  10   7  -2   -1.50    3.70
 -10   7   2   -4.50    4.10
  -9  -7   2  612.64   24.70
   9  -7  -2  574.74   25.70
   9  -7  -2  565.14   22.70
  -9  -7   2  615.24   25.80
   9   7  -2  593.44   25.00
   9   7  -2  640.44   24.50
  -9   7   2  605.44   24.10
   9   7  -2  599.04   24.70
  -9   7   2  606.84   25.50
  -9   7   2  615.64   24.80
   8  -7  -2   12.10    4.70
  -8  -7   2    6.10    3.70
   8  -7  -2   12.30    3.20
  -8  -7   2   16.60    4.80
   8   7  -2   18.10    4.50
  -8   7   2   14.40    4.10
   8   7  -2   11.90    4.00
   8   7  -2   27.80    5.10
  -8   7   2   15.00    4.10
  -8   7   2   15.60    4.40
   7  -7  -2 1397.16   43.40
  -7  -7   2 1404.06   47.30
   7  -7  -2 1333.27   47.40
  -7  -7   2 1293.27   46.30
   7  -7  -2 1409.06   45.10
  -7   7   2 1403.06   47.50
   7   7  -2 1389.96   46.10
   7   7  -2 1354.66   46.70
  -7   7   2 1403.76   45.90
  -7   7   2 1355.06   45.70
   7   7  -2 1479.55   46.60
   6  -7  -2    7.00    3.20
  -6  -7   2    9.00    3.40
   6  -7  -2    2.10    1.60
  -6  -7   2    9.90    3.50
   6   7  -2   10.20    3.60
  -6   7   2    4.90    3.50
   6   7  -2    7.40    2.90
   6   7  -2    7.60    2.90
  -6   7   2    7.80    2.50
  -6   7   2   10.70    3.00
  -6   7   2    7.80    2.60
  -5  -7   2  936.11   30.70
   5  -7  -2  913.81   31.10
   5  -7  -2  924.81   29.90
  -5  -7   2  942.11   31.80
   5  -7  -2  933.71   32.60
  -5  -7   2  896.41   32.10
  -5   7   2  924.81   31.30
   5   7  -2  922.11   31.30
  -5   7   2  927.71   30.60
   5   7  -2  864.91   31.80
   5   7  -2  931.91   31.60
  -5   7   2  957.10   30.70
  -5   7   2  911.11   32.50
   4  -7  -2 4256.07  133.19
   4  -7  -2 4490.05  131.89
  -4  -7   2 4442.46  132.19
  -4  -7   2 4313.77  132.99
   4  -7  -2 4418.56  131.29
  -4   7   2 4383.16  130.79
  -4   7   2 4311.97  133.19
   4   7  -2 4520.95  131.99
  -4   7   2 4368.66  132.09
  -4   7   2 4452.25  131.59
   4   7  -2 4229.38  132.19
   4   7  -2 4380.56  132.89
   3  -7  -2   12.30    3.10
  -3  -7   2   20.30    3.70
   3  -7  -2   13.20    2.60
   3  -7  -2   14.30    2.60
  -3  -7   2   18.90    2.80
  -3   7   2   10.60    2.90
  -3   7   2   13.70    2.60
   3   7  -2   16.90    3.00
   3   7  -2   10.80    2.60
  -3   7   2   13.30    2.60
   3   7  -2   18.90    1.70
  -3   7   2   15.90    2.10
   3   7  -2   13.00    2.30
   2  -7  -2   16.40    2.90
  -2  -7   2   15.70    2.30
   2  -7  -2   23.30    3.60
  -2  -7   2   18.60    3.10
   2  -7  -2   11.30    2.20
  -2   7   2   16.70    1.70
   2   7  -2   15.60    3.00
   2   7  -2   16.00    2.90
  -2   7   2   15.50    2.80
   2   7  -2   14.00    2.00
   2   7  -2   15.50    2.40
  -2   7   2   16.70    2.80
  -2   7   2    8.40    2.40
   1  -7  -2 1183.78   38.70
   1  -7  -2 1176.68   38.60
   1  -7  -2 1187.98   37.80
  -1  -7   2 1219.58   38.60
  -1  -7   2 1224.58   36.20
   1   7  -2 1172.28   38.40
   1   7  -2 1191.28   37.10
  -1   7   2 1166.38   38.10
   1   7  -2 1139.59   37.30
  -1   7   2 1161.78   38.20
   1   7  -2 1180.88   37.40
  -1   7   2 1221.68   38.50
   1   7  -2 1221.88   38.90
   0  -7  -2 2529.35   78.79
   0  -7   2 2681.03   79.39
   0  -7  -2 2531.75   79.49
   0  -7   2 2658.83   76.29
   0  -7  -2 2683.63   79.99
   0  -7  -2 2633.64   77.19
   0   7  -2 2527.45   79.39
   0   7   2 2542.65   79.09
   0   7   2 2605.24   79.39
   0   7  -2 2642.84   78.79
   0   7  -2 2608.04   78.39
   0   7   2 2502.45   79.29
   0   7  -2 2561.84   78.59
  -1  -7  -2 2484.65   76.89
  -1  -7  -2 2555.04   78.09
   1  -7   2 2531.45   76.99
  -1  -7  -2 2575.44   75.89
   1  -7   2 2336.57   78.19
   1   7   2 2556.04   76.79
  -1   7  -2 2562.24   77.39
   1   7   2 2535.85   77.69
  -1   7  -2 2601.24   76.39
   1   7   2 2528.95   77.19
  -1   7  -2 2508.05   76.69
  -1   7  -2 2501.85   77.39
  -2  -7  -2   -2.50    1.40
  -2  -7  -2    1.40    1.50
  -2  -7  -2    0.60    1.40
   2  -7   2    1.70    1.90
   2  -7   2    5.30    1.80
  -2   7  -2    2.00    1.50
   2   7   2    1.70    1.50
  -2   7  -2    0.80    1.80
   2   7   2    0.70    1.80
  -2   7  -2    0.90    1.90
  -2   7  -2   -0.50    1.20
  -2   7  -2    1.70    0.80
   2   7   2    1.50    1.80
   2   7   2    3.00    1.50
  -3  -7  -2 2284.27   70.89
   3  -7   2 2325.17   70.09
  -3  -7  -2 2265.97   70.79
  -3  -7  -2 2295.27   72.09
   3  -7   2 2379.36   72.59
   3   7   2 2308.67   71.89
  -3   7  -2 2307.87   71.19
  -3   7  -2 2299.27   69.19
  -3   7  -2 2209.18   70.39
   3   7   2 2358.96   70.69
  -3   7  -2 2246.38   71.89
   3   7   2 2316.27   71.39
   3   7   2 2307.97   69.79
   4  -7   2 2208.88   66.79
  -4  -7  -2 2301.47   69.89
  -4  -7  -2 2271.17   68.59
  -4  -7  -2 2273.57   69.19
   4  -7   2 2257.37   70.19
   4   7   2 2231.48   68.19
   4   7   2 2176.38   66.89
  -4   7  -2 2112.19   69.69
  -4   7  -2 2133.59   68.59
   4   7   2 2202.58   69.69
  -4   7  -2 2220.78   67.39
   4   7   2 2118.89   68.89
  -4   7  -2 2183.98   68.09
  -5  -7  -2  349.17   15.60
  -5  -7  -2  382.96   15.00
   5  -7   2  369.56   12.50
  -5  -7  -2  373.16   15.80
   5  -7   2  375.56   16.30
  -5   7  -2  349.37   14.50
  -5   7  -2  344.47   15.90
   5   7   2  355.06   15.30
  -5   7  -2  370.36   14.40
   5   7   2  364.66   14.50
   5   7   2  374.56   13.20
   5   7   2  368.36   15.90
  -5   7  -2  366.96   14.90
   6  -7   2   46.70    5.80
  -6  -7  -2   41.60    5.00
   6  -7   2   54.59    5.70
  -6  -7  -2   48.50    5.80
  -6  -7  -2   41.50    5.60
  -6   7  -2   37.40    4.70
  -6   7  -2   45.20    4.90
   6   7   2   44.70    4.80
  -6   7  -2   42.10    5.60
   6   7   2   46.70    3.70
   6   7   2   63.59    6.10
  -6   7  -2   50.09    5.10
   6   7   2   54.99    6.30
   7  -7   2   84.79    7.80
  -7  -7  -2  101.99    8.40
   7  -7   2   92.99    7.10
  -7  -7  -2  101.09    7.60
  -7   7  -2   85.99    7.90
  -7   7  -2   79.69    7.20
   7   7   2   93.89    6.90
   7   7   2   93.89    7.80
   7   7   2   93.19    8.30
  -7   7  -2   83.39    6.90
   8  -7   2 1669.33   57.19
   8  -7   2 1785.52   55.89
  -8  -7  -2 1606.74   57.39
  -8  -7  -2 1681.93   56.09
   8   7   2 1621.04   56.69
  -8   7  -2 1679.03   57.19
   8   7   2 1684.43   56.39
   8   7   2 1680.23   54.89
  -8   7  -2 1703.63   56.29
  -8   7  -2 1728.73   55.59
   9  -7   2  229.88   14.10
   9  -7   2  206.28   12.00
  -9  -7  -2  201.08   12.30
  -9  -7  -2  197.78   13.60
   9   7   2  214.48   11.80
  -9   7  -2  199.28   12.80
   9   7   2  229.78   13.90
  -9   7  -2  217.58   12.40
  -9   7  -2  229.08   13.70
  10  -7   2   10.10    5.50
 -10  -7  -2    3.70    4.90
  10  -7   2   -0.30    3.50
 -10   7  -2    6.10    4.70
  10   7   2    4.60    3.90
 -10   7  -2    5.90    4.10
 -10   7  -2   -1.80    4.00
  10   7   2    8.60    5.10
 -11  -7  -2  659.03   30.10
  11  -7   2  685.33   29.10
  11  -7   2  627.34   26.70
  11   7   2  632.64   28.20
 -11   7  -2  624.14   28.20
 -11   7  -2  626.44   26.90
 -11   7  -2  628.74   28.10
  11   7   2  632.34   26.20
  12  -7   2    8.80    6.50
  12  -7   2   18.70    6.10
 -12  -7  -2   16.50    7.50
 -12   7  -2   24.20    7.80
 -12   7  -2   16.30    6.80
  12   7   2   20.70    7.30
 -13  -7  -2  172.28   17.00
  13  -7   2  173.38   15.50
 -13   7  -2  188.18   15.20
  13   7   2  125.99   14.20
  14  -7   2   19.90    8.10
  14   7   2   36.60    9.50
 -14   7  -2   37.50    9.00
  14  -8  -2   57.79   11.00
 -14  -8   2   56.99   11.80
  14   8  -2   71.59   11.20
 -14   8   2   65.59   11.10
 -13  -8   2   18.90    8.60
  13  -8  -2   37.50    9.60
  13   8  -2   28.20    8.90
  13   8  -2   24.50    7.80
 -13   8   2   21.80    7.70
 -12  -8   2   10.80    7.10
  12  -8  -2   -1.70    6.00
  12   8  -2    6.60    5.50
  12   8  -2    1.60    4.80
 -12   8   2   -1.50    4.90
 -11  -8   2  122.79   10.90
 -11  -8   2  133.69   13.00
  11  -8  -2  123.59   12.60
  11   8  -2  116.99   11.40
  11   8  -2  105.59   10.10
 -11   8   2  120.29   11.30
 -10  -8   2   62.69    8.30
  10  -8  -2   50.09    8.40
  10  -8  -2   46.20    6.40
 -10  -8   2   65.99    8.80
  10   8  -2   51.89    7.90
 -10   8   2   61.49    8.10
  10   8  -2   58.29    7.50
 -10   8   2   40.10    7.30
  10   8  -2   59.19    8.30
 -10   8   2   51.49    9.40
   9  -8  -2   31.00    6.40
   9  -8  -2   35.10    5.40
  -9  -8   2   36.50    6.70
  -9  -8   2   22.20    5.10
  -9   8   2   40.50    6.40
  -9   8   2   34.50    6.30
  -9   8   2   41.60    6.40
   9   8  -2   44.70    6.70
   9   8  -2   36.90    6.00
   9   8  -2   53.39    7.10
  -8  -8   2   89.09    9.00
   8  -8  -2  107.19    7.60
  -8  -8   2  107.89    9.10
   8  -8  -2  102.89    9.70
   8   8  -2  106.49    9.10
  -8   8   2  105.79    8.30
  -8   8   2  103.09    9.10
  -8   8   2  105.09    8.10
   8   8  -2   94.49    7.90
   8   8  -2  105.09    8.70
   7  -8  -2  110.29    9.30
  -7  -8   2   95.39    8.40
  -7  -8   2   86.29    8.20
   7  -8  -2  106.89    6.40
   7  -8  -2  111.09    7.30
  -7   8   2  110.29    8.80
   7   8  -2  101.19    8.00
  -7   8   2  118.29    8.20
   7   8  -2  114.39    8.60
  -7   8   2  114.99    7.90
  -7   8   2  110.69    7.20
   7   8  -2  131.89    8.70
   6  -8  -2  226.88    9.60
  -6  -8   2  203.18   11.80
   6  -8  -2  221.68   12.30
  -6  -8   2  238.58   11.90
   6   8  -2  215.48   11.20
  -6   8   2  210.08   10.30
   6   8  -2  222.18   11.40
  -6   8   2  220.78   10.50
  -6   8   2  212.68   12.30
  -6   8   2  244.38   11.50
   6   8  -2  229.78   12.10
   5  -8  -2  360.66   16.10
  -5  -8   2  334.67   15.00
   5  -8  -2  378.96   16.40
  -5  -8   2  341.37   15.80
   5  -8  -2  358.66   13.80
   5   8  -2  383.66   15.20
   5   8  -2  355.96   15.60
  -5   8   2  362.76   13.90
  -5   8   2  363.06   15.00
   5   8  -2  385.66   15.50
  -5   8   2  331.97   15.90
  -5   8   2  363.26   14.50
   4  -8  -2   29.90    4.80
  -4  -8   2   31.90    3.90
  -4  -8   2   28.50    4.60
   4  -8  -2   29.20    3.60
   4  -8  -2   33.90    4.00
   4   8  -2   34.60    4.40
   4   8  -2   26.80    1.70
   4   8  -2   31.20    3.90
  -4   8   2   28.10    3.80
  -4   8   2   36.40    3.20
  -4   8   2   29.40    4.80
   4   8  -2   29.00    4.30
  -4   8   2   30.20    4.10
  -3  -8   2  289.27   11.50
   3  -8  -2  288.47   11.80
   3  -8  -2  279.57   12.00
  -3  -8   2  264.37   12.60
   3  -8  -2  326.57   13.70
   3   8  -2  288.07   12.70
   3   8  -2  293.17   10.00
  -3   8   2  282.57   12.20
  -3   8   2  280.47   11.90
   3   8  -2  298.57   12.90
   3   8  -2  285.17   11.80
  -3   8   2  287.77   13.00
  -3   8   2  283.27   10.10
  -2  -8   2  650.53   21.00
   2  -8  -2  632.34   22.60
   2  -8  -2  653.43   23.40
  -2  -8   2  612.04   23.00
   2  -8  -2  615.24   21.80
   2   8  -2  626.74   21.80
  -2   8   2  645.94   23.20
  -2   8   2  646.04   22.40
   2   8  -2  606.84   22.80
  -2   8   2  640.44   19.60
   2   8  -2  650.13   23.10
   2   8  -2  625.94   20.70
  -2   8   2  655.13   22.60
  -1  -8   2    4.10    2.20
   1  -8  -2   10.30    3.00
   1  -8  -2   11.00    2.80
  -1  -8   2    9.40    1.50
   1  -8  -2   12.40    2.30
  -1   8   2    8.80    2.70
   1   8  -2   11.90    2.80
  -1   8   2    8.20    2.40
  -1   8   2    9.80    2.50
   1   8  -2   10.50    2.70
   1   8  -2    8.70    2.00
  -1   8   2   10.00    1.20
   1   8  -2   10.90    2.10
   1   8  -2    8.70    2.40
   0  -8  -2  366.06   14.90
   0  -8  -2  370.36   12.10
   0  -8   2  377.76   15.50
   0  -8  -2  350.66   13.90
   0  -8   2  358.86   14.30
   0  -8  -2  368.76   14.70
   0   8  -2  367.06   13.60
   0   8   2  367.46   14.50
   0   8  -2  367.56   14.60
   0   8   2  363.16   14.30
   0   8  -2  356.06   13.70
   0   8   2  353.36   14.40
   0   8  -2  353.76   13.80
   0   8  -2  385.96   15.30
  -1  -8  -2  567.04   20.10
   1  -8   2  565.24   21.60
  -1  -8  -2  565.54   18.80
   1  -8   2  562.74   20.20
  -1  -8  -2  567.84   21.20
  -1   8  -2  571.14   19.90
  -1   8  -2  548.95   20.60
   1   8   2  581.44   20.70
  -1   8  -2  570.64   19.60
  -1   8  -2  584.44   20.60
   1   8   2  559.64   20.40
   1   8   2  562.84   19.90
   1   8   2  583.64   20.90
  -2  -8  -2   38.10    3.60
   2  -8   2   46.00    4.20
  -2  -8  -2   42.40    4.10
   2  -8   2   48.60    5.10
  -2  -8  -2   35.40    4.50
   2   8   2   39.40    4.10
  -2   8  -2   38.90    4.20
   2   8   2   49.60    3.90
   2   8   2   44.80    4.40
   2   8   2   48.60    4.90
  -2   8  -2   48.60    4.10
  -2   8  -2   39.40    4.50
   3  -8   2  119.79    6.40
  -3  -8  -2  113.19    7.50
   3  -8   2  114.39    8.00
  -3  -8  -2  113.29    6.50
  -3  -8  -2  118.79    6.80
   3   8   2  117.19    6.00
  -3   8  -2  126.19    7.20
   3   8   2  119.59    6.80
  -3   8  -2  114.49    6.50
  -3   8  -2  115.59    5.00
  -3   8  -2  112.59    7.40
   3   8   2  106.59    6.90
   3   8   2  118.99    7.50
   4  -8   2  369.96   16.70
   4  -8   2  398.36   14.10
  -4  -8  -2  378.46   15.50
  -4  -8  -2  384.66   16.40
  -4  -8  -2  379.06   15.20
   4   8   2  382.76   15.10
  -4   8  -2  404.46   15.70
   4   8   2  366.36   13.80
  -4   8  -2  388.66   16.60
   4   8   2  374.06   15.70
  -4   8  -2  382.56   13.80
   4   8   2  390.46   16.40
  -4   8  -2  371.76   14.90
  -5  -8  -2    0.50    2.40
  -5  -8  -2    2.30    2.80
   5  -8   2   -1.00    2.50
  -5  -8  -2    0.70    2.50
   5  -8   2    1.00    1.40
   5   8   2   -0.20    1.40
   5   8   2    1.60    2.00
  -5   8  -2   -1.50    2.00
  -5   8  -2   -0.20    2.70
  -5   8  -2    0.80    2.10
   5   8   2   -0.90    2.40
   5   8   2    5.00    2.90
  -5   8  -2    7.30    2.40
  -6  -8  -2  330.77   15.50
  -6  -8  -2  306.87   15.20
   6  -8   2  323.17   15.80
   6   8   2  340.07   14.20
  -6   8  -2  345.47   14.50
   6   8   2  317.47   14.90
  -6   8  -2  324.27   13.90
  -6   8  -2  331.67   14.70
  -6   8  -2  346.97   16.10
   6   8   2  298.57   15.20
   7  -8   2  100.59    7.90
  -7  -8  -2   83.09    8.00
  -7  -8  -2  107.29    8.60
   7  -8   2   74.59    8.40
  -7   8  -2  100.09    9.00
   7   8   2   91.29    8.30
  -7   8  -2  110.29    7.80
   7   8   2  101.59    7.50
  -7   8  -2   92.69    7.40
   7   8   2   90.59    8.20
  -8  -8  -2    0.60    4.10
   8  -8   2    3.40    3.70
   8  -8   2    2.60    3.40
  -8  -8  -2   -2.20    2.80
   8   8   2   -1.50    3.30
   8   8   2    3.40    3.10
  -8   8  -2    0.70    3.20
  -8   8  -2    3.50    4.10
  -8   8  -2    0.60    3.10
   8   8   2    3.30    3.90
   9  -8   2  362.96   16.90
  -9  -8  -2  356.06   18.90
   9  -8   2  338.47   17.90
  -9  -8  -2  341.07   17.20
  -9   8  -2  346.47   18.20
  -9   8  -2  338.57   17.10
   9   8   2  335.67   17.90
  -9   8  -2  344.47   16.70
   9   8   2  321.57   15.80
 -10  -8  -2   16.20    6.90
 -10  -8  -2   12.50    5.00
  10  -8   2   10.20    5.30
  10  -8   2   14.60    5.10
 -10   8  -2   10.10    5.30
  10   8   2    6.30    4.20
 -10   8  -2   10.40    4.70
  10   8   2   17.80    6.40
 -11  -8  -2   -4.10    5.40
  11  -8   2   -0.30    4.00
  11  -8   2    1.00    5.70
 -11   8  -2    0.60    5.50
 -11   8  -2    4.80    4.40
  11   8   2   -0.50    4.10
  11   8   2   -4.60    5.10
  12  -8   2  135.79   12.30
  12  -8   2  121.49   13.50
 -12  -8  -2  130.99   14.60
 -12   8  -2  143.99   13.80
  12   8   2  126.49   13.60
  13  -8   2   27.60    8.10
 -13  -8  -2   12.40    7.60
  13   8   2   30.70    8.70
 -13   8  -2   23.20    7.50
 -13  -9   2   26.70    8.50
  13  -9  -2   16.20    7.60
 -13   9   2   19.90    8.20
  13   9  -2   31.00    8.40
  13   9  -2    8.40    6.60
 -12  -9   2   32.00    8.70
  12  -9  -2   38.00    8.70
  12   9  -2   40.20    8.20
 -12   9   2   52.39    9.70
  12   9  -2   40.80    8.50
 -11  -9   2  101.89   10.60
 -11  -9   2   94.79   11.70
  11  -9  -2   60.79   10.10
  11   9  -2   96.89    9.80
 -11   9   2  108.59   11.20
  11   9  -2   90.69   11.00
  10  -9  -2  100.39   10.80
  10  -9  -2  100.89    8.80
 -10  -9   2  117.79   11.00
 -10  -9   2  103.09   10.50
  10   9  -2  114.59   10.30
 -10   9   2  110.49   11.40
  10   9  -2  114.09   11.10
  10   9  -2  124.99   10.90
  -9  -9   2   37.60    7.20
  -9  -9   2   43.80    7.30
   9  -9  -2   30.40    6.70
   9  -9  -2   30.20    5.30
  -9   9   2   23.10    5.30
   9   9  -2   22.10    5.50
  -9   9   2   34.40    7.10
   9   9  -2   43.60    6.90
   9   9  -2   43.60    7.20
  -8  -9   2   14.90    4.90
   8  -9  -2    9.20    5.10
  -8  -9   2    7.90    4.00
   8  -9  -2    3.40    3.20
   8   9  -2   10.80    4.30
  -8   9   2    5.20    4.10
   8   9  -2   10.90    4.30
  -8   9   2    5.90    3.60
   8   9  -2    7.80    4.40
  -7  -9   2   46.30    7.10
  -7  -9   2   51.39    6.70
   7  -9  -2   51.09    7.50
  -7   9   2   52.39    5.60
   7   9  -2   54.69    6.70
   7   9  -2   54.99    6.40
   7   9  -2   52.49    6.10
  -7   9   2   59.89    7.20
  -7   9   2   44.80    5.40
  -7   9   2   62.39    6.60
   6  -9  -2  182.98    8.80
   6  -9  -2  197.08   12.00
  -6  -9   2  193.08   10.80
  -6  -9   2  191.88   11.30
  -6   9   2  183.08    9.30
   6   9  -2  186.98   10.60
  -6   9   2  189.28    9.90
  -6   9   2  193.08   10.60
  -6   9   2  187.88   11.50
   6   9  -2  197.78   11.50
   6   9  -2  183.68   10.40
   5  -9  -2  387.26   14.50
  -5  -9   2  352.66   15.20
  -5  -9   2  329.87   16.00
   5  -9  -2  378.06   16.80
  -5   9   2  345.87   16.50
  -5   9   2  384.26   15.10
   5   9  -2  360.26   15.60
   5   9  -2  348.97   15.10
  -5   9   2  339.67   15.10
   5   9  -2  351.86   16.00
  -5   9   2  356.36   13.60
  -4  -9   2   97.79    6.60
  -4  -9   2  111.19    8.00
   4  -9  -2   90.39    7.50
   4  -9  -2  103.29    6.60
   4   9  -2  101.29    7.60
  -4   9   2   98.19    6.90
  -4   9   2  102.49    6.80
  -4   9   2  108.39    5.30
   4   9  -2  103.69    7.40
  -4   9   2  107.79    7.80
   4   9  -2  100.59    6.80
  -3  -9   2   52.49    5.40
  -3  -9   2   38.60    3.90
   3  -9  -2   44.60    4.70
   3  -9  -2   55.69    5.90
   3  -9  -2   48.30    4.50
  -3   9   2   50.79    5.30
  -3   9   2   48.60    4.60
   3   9  -2   51.99    5.10
   3   9  -2   53.19    3.30
   3   9  -2   44.60    5.10
  -3   9   2   45.80    2.80
   3   9  -2   54.39    4.70
  -3   9   2   55.89    5.10
   2  -9  -2   79.59    6.60
   2  -9  -2   82.89    5.60
   2  -9  -2  100.59    6.50
  -2  -9   2   98.69    4.90
  -2  -9   2   89.79    6.80
  -2   9   2   87.29    3.30
   2   9  -2   93.79    6.80
  -2   9   2   89.89    6.00
  -2   9   2   83.29    6.50
  -2   9   2   87.29    6.20
   2   9  -2   84.59    6.30
   2   9  -2   73.89    5.40
   2   9  -2   78.99    4.80
   1  -9  -2   33.40    4.50
  -1  -9   2   38.40    2.50
   1  -9  -2   34.20    3.80
   1  -9  -2   41.60    4.90
  -1  -9   2   36.40    4.70
   1   9  -2   41.90    4.90
   1   9  -2   36.10    3.80
   1   9  -2   34.90    4.20
  -1   9   2   36.40    4.40
   1   9  -2   39.70    3.60
  -1   9   2   35.80    4.30
  -1   9   2   31.30    3.90
  -1   9   2   32.90    1.80
   0  -9  -2   55.79    5.10
   0  -9   2   53.19    4.80
   0  -9   2   42.90    5.10
   0  -9  -2   61.99    4.80
   0  -9  -2   57.79    5.30
   0  -9  -2   57.99    3.00
   0   9  -2   42.70    4.30
   0   9   2   49.90    4.70
   0   9   2   52.19    4.80
   0   9   2   52.39    4.80
   0   9  -2   52.69    4.50
   0   9  -2   52.19    4.90
   1  -9   2  356.26   14.60
  -1  -9  -2  377.96   15.20
  -1  -9  -2  336.97   15.20
   1  -9   2  353.66   15.80
  -1  -9  -2  361.76   12.80
  -1  -9  -2  362.26   14.30
  -1   9  -2  390.46   15.00
   1   9   2  374.66   15.00
   1   9   2  349.87   14.80
   1   9   2  375.96   15.30
   1   9   2  368.26   14.30
  -1   9  -2  359.86   14.30
  -2  -9  -2  475.45   16.90
   2  -9   2  490.95   18.00
  -2  -9  -2  450.55   19.00
   2  -9   2  482.65   19.60
  -2  -9  -2  471.95   17.80
  -2   9  -2  487.45   17.80
   2   9   2  477.25   18.80
  -2   9  -2  470.45   18.40
   2   9   2  447.86   18.20
   2   9   2  492.25   17.40
  -2   9  -2  478.65   18.70
   2   9   2  481.15   18.20
  -3  -9  -2  177.28    9.10
  -3  -9  -2  191.58   10.60
  -3  -9  -2  196.78    8.90
   3  -9   2  183.08    8.80
   3  -9   2  182.78   10.60
  -3   9  -2  167.78    9.30
   3   9   2  176.68    9.90
  -3   9  -2  196.48   10.40
  -3   9  -2  178.98    6.40
   3   9   2  187.48    9.40
  -3   9  -2  172.18    8.90
   3   9   2  193.28    8.40
   3   9   2  181.78    9.70
   4  -9   2    9.70    2.60
   4  -9   2    9.20    3.40
  -4  -9  -2   10.90    3.10
  -4  -9  -2   15.00    3.50
  -4  -9  -2   14.50    3.80
  -4   9  -2   17.40    4.00
  -4   9  -2   14.60    3.20
   4   9   2   12.20    2.50
   4   9   2   13.50    3.20
   4   9   2   16.20    3.70
  -4   9  -2   12.00    2.20
   4   9   2   11.70    3.70
  -4   9  -2   12.00    3.40
   5  -9   2   16.00    2.70
  -5  -9  -2   12.90    3.90
   5  -9   2   12.50    4.00
  -5  -9  -2    9.60    3.30
   5   9   2   11.80    3.40
  -5   9  -2   14.60    2.90
   5   9   2   14.80    4.00
  -5   9  -2   15.80    3.60
  -5   9  -2   18.70    3.90
  -5   9  -2   10.90    4.10
   5   9   2    9.10    3.00
  -6  -9  -2  122.59    9.10
  -6  -9  -2  131.89    9.80
   6  -9   2  129.49    9.70
  -6   9  -2  141.09    8.60
   6   9   2  136.99    9.40
   6   9   2  125.49    9.50
  -6   9  -2  114.79    9.30
  -6   9  -2  133.39    8.60
   6   9   2  143.49    8.50
  -7  -9  -2  224.38   13.00
   7  -9   2  177.48   11.40
   7  -9   2  180.08   12.30
  -7  -9  -2  212.28   12.80
   7   9   2  209.78   11.20
   7   9   2  231.78   13.40
  -7   9  -2  230.48   11.90
   7   9   2  240.18   12.90
  -7   9  -2  193.38   12.50
  -8  -9  -2  183.58   12.30
  -8  -9  -2  194.58   13.00
   8  -9   2  185.98   11.20
   8  -9   2  183.08   12.60
   8   9   2  177.08   10.80
   8   9   2  164.58   12.10
   8   9   2  198.68   13.20
  -8   9  -2  201.98   12.90
  -8   9  -2  188.38   11.30
   9  -9   2  153.58   10.80
   9  -9   2  154.18   12.90
  -9  -9  -2  169.68   13.10
  -9  -9  -2  165.68   12.00
  -9   9  -2  164.68   13.10
   9   9   2  192.08   13.00
   9   9   2  170.08   10.90
  -9   9  -2  163.28   11.40
 -10  -9  -2   77.39    9.90
  10  -9   2   64.59    9.30
  10  -9   2   71.59    8.80
 -10  -9  -2   64.79    8.90
  10   9   2   49.50    7.40
 -10   9  -2   68.19    9.90
 -10   9  -2   54.89    7.90
  10   9   2   66.49    9.70
  11  -9   2    6.90    5.10
 -11  -9  -2    5.10    6.00
  11  -9   2    0.30    5.80
 -11   9  -2    5.90    5.70
  11   9   2    0.60    5.40
 -11   9  -2    6.50    5.00
  12  -9   2    5.10    7.00
 -12  -9  -2    6.00    7.10
  12  -9   2    2.80    5.30
  12   9   2   14.20    7.40
 -12   9  -2   17.90    7.50
  13  -9   2   66.79   11.70
 -13  -9  -2   35.70   10.00
  13   9   2   58.49   10.90
 -13   9  -2   51.19   10.20
  13 -10  -2   15.80    8.70
 -13 -10   2   18.90    8.90
 -13  10   2   10.10    7.90
  13  10  -2   22.40    7.70
  13  10  -2   26.90    8.80
  12 -10  -2    2.40    6.90
 -12 -10   2    9.80    6.30
 -12  10   2    6.00    6.00
  12  10  -2    2.50    6.00
  12  10  -2   -1.00    4.60
  11 -10  -2   83.49   11.10
 -11 -10   2   97.29   11.20
 -11 -10   2   78.59   11.20
 -11  10   2  101.49   12.20
  11  10  -2   79.19   11.00
  11  10  -2   84.09   10.30
 -10 -10   2   12.70    5.90
  10 -10  -2   17.30    6.90
 -10 -10   2    6.40    5.40
  10  10  -2   14.10    5.70
  10  10  -2    7.10    5.00
 -10  10   2   16.10    6.20
  10  10  -2   11.60    6.10
  -9 -10   2    0.60    4.30
  -9 -10   2   -1.20    4.30
   9 -10  -2   -0.90    4.60
   9 -10  -2    3.20    3.60
   9  10  -2    4.30    4.80
  -9  10   2    2.80    4.80
   9  10  -2    3.70    3.90
   9  10  -2   -0.20    4.30
  -9  10   2    4.40    4.00
  -8 -10   2  160.28   11.70
   8 -10  -2  180.08   12.80
  -8 -10   2  159.78   12.20
   8 -10  -2  172.18   10.70
  -8  10   2  202.78   13.10
  -8  10   2  177.78   11.40
   8  10  -2  191.88   12.10
   8  10  -2  195.28   12.50
   8  10  -2  181.78   11.30
   7 -10  -2   80.79    8.70
  -7 -10   2   80.89    8.80
  -7 -10   2   88.79    8.10
   7  10  -2   90.59    8.40
  -7  10   2   97.59    7.50
   7  10  -2   81.59    7.40
  -7  10   2   86.89    7.80
   7  10  -2   66.09    7.50
  -7  10   2   88.19    8.80
  -6 -10   2   16.70    4.40
   6 -10  -2   19.40    5.00
   6 -10  -2   17.20    3.40
  -6 -10   2   15.90    4.60
  -6  10   2   13.50    3.50
   6  10  -2   23.40    4.40
  -6  10   2   19.60    4.50
   6  10  -2    6.70    3.60
  -6  10   2   19.50    5.10
   6  10  -2   20.30    4.80
   5 -10  -2  120.39    9.60
  -5 -10   2  132.59    8.10
   5 -10  -2  134.79    7.70
  -5 -10   2  113.09    9.20
  -5  10   2  122.99    9.20
   5  10  -2  112.89    8.90
   5  10  -2  121.49    8.20
   5  10  -2  125.39    8.50
  -5  10   2  137.09    8.30
  -5  10   2  131.89    8.40
   4 -10  -2   86.79    7.60
  -4 -10   2   80.99    6.00
  -4 -10   2   82.59    7.30
   4 -10  -2   79.59    6.20
   4  10  -2   72.89    6.60
   4  10  -2   92.89    7.60
  -4  10   2   94.99    7.60
   4  10  -2   81.09    6.40
  -4  10   2   83.19    6.50
  -4  10   2   83.89    6.70
   3 -10  -2   66.79    5.80
  -3 -10   2   61.89    4.70
   3 -10  -2   63.59    6.80
  -3 -10   2   61.29    6.30
  -3  10   2   68.69    5.90
   3  10  -2   61.09    6.00
   3  10  -2   68.19    4.10
   3  10  -2   67.69    6.40
   3  10  -2   66.29    5.60
  -3  10   2   61.79    6.40
  -3  10   2   64.99    5.80
   2 -10  -2  145.89    8.50
   2 -10  -2  129.79    8.80
  -2 -10   2  140.89    6.30
  -2 -10   2  145.69    8.90
  -2  10   2  149.99    8.40
   2  10  -2  139.59    7.80
  -2  10   2  134.29    8.20
  -2  10   2  137.29    8.50
   2  10  -2  129.69    8.40
   2  10  -2  125.79    6.70
   2  10  -2  143.39    8.70
   1 -10  -2   16.80    3.70
  -1 -10   2   21.00    2.00
   1 -10  -2   18.60    3.10
   1 -10  -2   21.10    4.10
  -1 -10   2   17.60    3.70
  -1  10   2   19.60    3.70
  -1  10   2   24.10    3.80
  -1  10   2   28.60    4.40
   1  10  -2   28.90    4.80
   1  10  -2   22.40    3.40
   1  10  -2   21.00    3.90
   1  10  -2   21.90    3.50
   0 -10  -2  123.69    8.20
   0 -10   2  119.99    8.40
   0 -10   2  128.89    8.00
   0 -10  -2  142.49    7.50
   0 -10  -2  124.49    5.00
   0 -10  -2  136.69    8.40
   0  10  -2  129.79    8.20
   0  10   2  140.59    7.80
   0  10   2  129.49    8.00
   0  10  -2  125.89    7.40
   0  10  -2  112.29    7.10
   0  10   2  110.39    7.50
  -1 -10  -2   71.09    6.40
  -1 -10  -2   80.99    6.50
   1 -10   2   64.79    6.70
  -1 -10  -2   78.69    4.40
  -1 -10  -2   80.39    5.80
   1 -10   2   70.69    5.90
   1  10   2   75.59    5.70
  -1  10  -2   75.39    6.10
   1  10   2   72.39    6.10
   1  10   2   71.49    6.10
  -1  10  -2   63.39    5.40
  -1  10  -2   67.39    5.60
  -2 -10  -2   30.70    3.30
   2 -10   2   33.90    4.30
  -2 -10  -2   34.30    5.30
  -2 -10  -2   23.00    4.50
   2 -10   2   24.50    4.80
  -2  10  -2   27.70    4.10
  -2  10  -2   30.80    4.80
   2  10   2   31.80    3.90
   2  10   2   31.20    4.60
   2  10   2   34.80    4.50
  -2  10  -2   29.50    4.30
   2  10   2   36.90    4.80
  -3 -10  -2  131.59    7.40
  -3 -10  -2  134.09    9.40
   3 -10   2  144.49    7.90
   3 -10   2  130.49    9.20
  -3  10  -2  124.09    7.70
  -3  10  -2  134.69    8.60
  -3  10  -2  144.59    9.10
   3  10   2  139.09    8.20
   3  10   2  126.69    7.00
   3  10   2  119.99    8.20
   3  10   2  125.39    8.60
  -4 -10  -2   87.89    7.70
  -4 -10  -2   88.29    6.50
   4 -10   2   88.59    7.90
   4 -10   2   85.39    6.00
  -4  10  -2   82.89    6.50
   4  10   2   84.89    7.30
   4  10   2   91.39    6.80
   4  10   2   84.59    7.10
  -4  10  -2   70.19    7.30
   4  10   2   88.79    5.50
  -4  10  -2   89.69    6.90
   5 -10   2    1.20    3.30
  -5 -10  -2    0.40    3.20
  -5 -10  -2    0.30    2.70
   5 -10   2    1.90    2.00
  -5  10  -2    0.90    2.30
   5  10   2    2.10    3.00
  -5  10  -2    0.40    2.90
  -5  10  -2   -5.10    2.40
   5  10   2    1.30    2.70
   5  10   2   -5.80    2.70
   6 -10   2   72.79    8.10
  -6 -10  -2   85.09    8.10
  -6 -10  -2   91.59    8.00
  -6  10  -2   82.19    7.60
   6  10   2   86.49    8.80
  -6  10  -2   90.09    8.80
  -6  10  -2   83.89    7.20
   6  10   2   92.59    7.40
   6  10   2   87.19    8.10
  -7 -10  -2  107.49    9.40
   7 -10   2  100.29    9.90
  -7 -10  -2  111.49    9.90
  -7  10  -2  112.79    8.60
  -7  10  -2  108.19    8.60
   7  10   2  105.99    9.20
   7  10   2  110.49    9.70
  -7  10  -2  112.79   10.30
   7  10   2   85.99    7.80
   8 -10   2   22.80    6.30
  -8 -10  -2   18.80    5.80
   8 -10   2   16.10    5.10
  -8 -10  -2    8.10    5.00
  -8  10  -2   15.10    5.20
   8  10   2   14.50    5.40
   8  10   2   19.30    4.60
  -8  10  -2   18.10    4.80
   9 -10   2   33.20    6.40
   9 -10   2   35.10    7.30
  -9 -10  -2   41.00    7.90
  -9 -10  -2   40.20    7.30
   9  10   2   46.90    8.20
  -9  10  -2   39.40    7.50
  -9  10  -2   51.79    7.60
   9  10   2   39.20    6.40
 -10 -10  -2   63.99    9.90
  10 -10   2   63.19    8.80
 -10 -10  -2   66.39    9.50
  10 -10   2   76.19   10.20
  10  10   2  101.79   10.90
 -10  10  -2   82.59    9.50
 -10  10  -2   96.69   11.70
  10  10   2   77.59   10.10
  11 -10   2   39.20    9.10
 -11 -10  -2   33.20    8.40
  11 -10   2   50.69    8.30
 -11  10  -2   43.40    7.60
 -11  10  -2   47.10    9.50
  11  10   2   41.30    8.60
  12 -10   2   39.90    9.40
 -12 -10  -2   45.80    9.60
  12 -10   2   41.40    9.90
  12  10   2   19.60    8.20
 -12  10  -2   41.20    9.30
  13 -10   2    3.30    7.30
 -13 -10  -2    8.70    8.50
  13  10   2    6.70    7.10
 -13  10  -2   -1.00    6.90
 -13 -11   2  178.88   17.20
  13  11  -2  179.58   16.20
 -13  11   2  198.28   17.70
  13  11  -2  177.08   15.90
 -12 -11   2    3.50    6.50
 -12 -11   2    3.60    8.00
  12 -11  -2    0.70    6.60
 -12  11   2   -0.10    6.50
  12  11  -2    5.80    6.50
  12  11  -2    5.80    6.10
 -11 -11   2  260.77   17.30
  11 -11  -2  240.38   18.40
 -11 -11   2  261.27   17.20
 -11  11   2  277.37   18.20
  11  11  -2  259.07   16.50
  11  11  -2  272.47   17.80
  10 -11  -2  316.37   20.40
 -10 -11   2  404.36   20.90
 -10 -11   2  322.37   19.10
 -10  11   2  408.56   21.90
  10  11  -2  394.76   25.90
  10  11  -2  355.16   18.90
  10  11  -2  396.76   20.90
   9 -11  -2  171.78   11.40
  -9 -11   2  182.98   13.30
   9 -11  -2  205.08   15.10
  -9 -11   2  185.18   13.70
   9  11  -2  203.58   14.30
   9  11  -2  192.78   13.20
  -9  11   2  185.68   12.50
  -9  11   2  178.38   14.20
   9  11  -2  178.48   12.40
  -8 -11   2    1.60    4.10
   8 -11  -2    4.50    4.70
  -8 -11   2   -1.90    3.50
  -8  11   2   -4.10    2.80
   8  11  -2    1.80    3.90
  -8  11   2   -0.20    4.00
   8  11  -2    2.80    4.00
  -8  11   2    2.00    3.50
   8  11  -2   -0.20    3.80
   7 -11  -2   18.00    5.40
  -7 -11   2   27.30    6.00
  -7 -11   2   21.50    5.10
   7  11  -2   27.60    5.90
  -7  11   2   26.80    5.30
  -7  11   2   25.90    5.00
   7  11  -2   30.00    5.60
   7  11  -2   27.10    5.90
  -7  11   2   19.30    5.50
   6 -11  -2 1091.39   36.10
  -6 -11   2 1040.90   39.20
  -6 -11   2 1104.79   37.60
   6 -11  -2  984.30   39.20
  -6  11   2 1055.89   37.20
   6  11  -2 1080.89   38.00
   6  11  -2 1077.29   38.20
  -6  11   2 1126.39   38.30
   6  11  -2 1056.49   39.00
  -6  11   2 1088.09   39.90
   5 -11  -2  427.36   19.80
   5 -11  -2  421.86   17.30
  -5 -11   2  422.86   17.50
  -5 -11   2  450.25   20.00
   5  11  -2  423.16   19.20
   5  11  -2  441.46   18.40
  -5  11   2  425.56   18.50
  -5  11   2  438.06   19.90
  -5  11   2  440.06   18.10
   5  11  -2  426.96   18.80
   4 -11  -2    2.40    3.10
  -4 -11   2    1.40    2.30
  -4 -11   2    1.20    3.00
   4 -11  -2    0.20    2.60
  -4  11   2    0.90    2.70
  -4  11   2   -0.60    2.30
   4  11  -2    4.30    3.40
  -4  11   2   -0.40    2.90
   4  11  -2    0.00    2.80
   4  11  -2    4.50    2.70
   3 -11  -2 1068.79   39.30
  -3 -11   2 1107.49   39.20
   3 -11  -2 1173.38   38.40
  -3 -11   2 1118.89   35.90
  -3  11   2 1170.98   38.50
  -3  11   2 1075.59   37.90
  -3  11   2 1088.29   39.00
   3  11  -2 1073.99   37.40
   3  11  -2 1121.69   39.10
   3  11  -2 1131.69   39.00
   2 -11  -2   81.19    6.60
  -2 -11   2   83.59    7.10
  -2 -11   2   67.49    4.20
   2 -11  -2   68.29    7.00
  -2  11   2   71.39    6.40
   2  11  -2   72.59    6.70
   2  11  -2   67.79    5.80
   2  11  -2   70.29    5.10
  -2  11   2   76.69    6.60
  -2  11   2   66.39    6.60
   2  11  -2   80.49    6.90
   1 -11  -2  700.73   26.80
  -1 -11   2  758.82   27.20
   1 -11  -2  702.13   27.00
   1  11  -2  743.33   27.50
   1  11  -2  725.43   25.20
  -1  11   2  764.82   26.80
   1  11  -2  696.43   25.70
  -1  11   2  703.73   26.40
  -1  11   2  726.63   26.70
   1  11  -2  708.43   26.90
   0 -11  -2    1.30    2.70
   0 -11   2   -1.50    2.20
   0 -11  -2   -0.10    2.70
   0 -11   2    2.40    3.10
   0  11  -2    0.20    2.30
   0  11   2    2.10    2.30
   0  11   2    4.80    2.60
   0  11  -2   -2.10    1.90
   0  11   2   -1.10    2.30
   0  11  -2    4.10    2.50
  -1 -11  -2   74.69    7.30
  -1 -11  -2   82.79    7.10
   1 -11   2   64.49    6.20
  -1 -11  -2   86.59    4.60
   1 -11   2   80.89    7.40
   1  11   2   79.39    6.70
  -1  11  -2   89.39    6.80
  -1  11  -2   82.99    6.30
  -1  11  -2   85.79    7.10
   1  11   2   64.89    5.80
   1  11   2   65.59    6.40
  -2 -11  -2 2037.80   61.89
   2 -11   2 2018.70   66.09
   2 -11   2 1977.70   63.89
  -2 -11  -2 1981.30   65.49
  -2  11  -2 2020.50   63.89
  -2  11  -2 1940.91   64.49
   2  11   2 2027.60   65.09
   2  11   2 2078.69   64.59
   2  11   2 1973.90   62.99
  -2  11  -2 2044.40   64.99
   2  11   2 1984.40   64.49
   3 -11   2   16.00    3.60
  -3 -11  -2   11.40    2.90
  -3 -11  -2   12.60    3.90
   3 -11   2   21.20    4.90
   3  11   2   15.00    4.30
   3  11   2   16.90    4.00
  -3  11  -2   13.20    3.70
  -3  11  -2   17.00    3.60
   3  11   2    8.20    3.10
  -3  11  -2    6.20    3.30
   3  11   2   16.60    3.20
   4 -11   2   13.10    3.30
   4 -11   2    8.80    4.00
  -4 -11  -2    9.00    4.20
  -4 -11  -2   12.30    3.60
  -4  11  -2    7.90    3.80
  -4  11  -2   13.70    3.80
  -4  11  -2   10.40    3.80
   4  11   2   18.70    4.40
   4  11   2   17.40    4.60
   4  11   2    9.70    3.50
  -5 -11  -2  562.04   24.60
   5 -11   2  589.84   25.40
  -5 -11  -2  595.74   23.10
   5  11   2  629.84   24.10
   5  11   2  598.24   24.80
  -5  11  -2  562.94   24.60
   5  11   2  604.94   23.30
  -5  11  -2  589.54   23.00
  -5  11  -2  614.94   23.90
   6 -11   2  140.49   11.10
  -6 -11  -2  134.09    9.70
  -6 -11  -2  149.88   11.10
  -6  11  -2  137.59    9.50
   6  11   2  163.98   10.80
   6  11   2  144.69    9.70
  -6  11  -2  170.78   10.30
   6  11   2  134.49   11.00
  -6  11  -2  144.39   11.30
  -7 -11  -2  567.74   25.40
  -7 -11  -2  554.54   24.20
   7 -11   2  541.95   25.30
   7  11   2  578.54   25.50
   7  11   2  581.34   23.50
  -7  11  -2  572.44   25.60
   7  11   2  621.34   25.00
  -7  11  -2  601.34   23.90
  -7  11  -2  597.54   24.00
   8 -11   2   -0.90    3.80
  -8 -11  -2   -4.90    4.40
  -8 -11  -2    3.30    4.30
   8 -11   2   -0.80    4.30
   8  11   2    2.20    3.80
  -8  11  -2   -2.20    3.30
  -8  11  -2   -4.70    3.70
   8  11   2   -2.40    4.10
  -9 -11  -2  265.67   16.40
   9 -11   2  246.38   16.20
   9 -11   2  245.58   14.80
  -9 -11  -2  268.27   16.40
  -9  11  -2  260.57   17.20
  -9  11  -2  248.18   14.80
   9  11   2  252.27   14.40
   9  11   2  245.68   16.10
 -10 -11  -2  533.15   26.00
  10 -11   2  472.75   23.50
 -10 -11  -2  542.55   25.40
  10 -11   2  567.54   26.60
 -10  11  -2  538.25   24.30
 -10  11  -2  523.45   26.50
  10  11   2  541.95   26.10
  11 -11   2   15.20    6.40
 -11 -11  -2   29.40    8.10
  11 -11   2   26.50    8.40
  11  11   2   12.60    7.00
 -11  11  -2   25.70    8.10
 -11  11  -2   16.40    6.30
  12 -11   2    0.50    7.10
 -12 -11  -2    3.10    6.50
 -12  11  -2   -4.90    6.40
  12  11   2   -0.20    7.20
 -12 -12   2   25.30    8.10
 -12 -12   2   12.80    8.00
  12 -12  -2   27.90    9.70
  12  12  -2   10.70    6.70
 -12  12   2   15.00    7.60
  12  12  -2   18.30    7.70
  11 -12  -2  268.27   18.80
 -11 -12   2  286.47   18.30
 -11 -12   2  279.67   18.50
  11  12  -2  268.37   18.50
  11  12  -2  266.27   17.00
 -11  12   2  265.97   18.70
 -10 -12   2   57.19    9.20
  10 -12  -2   83.69   11.30
 -10 -12   2   69.59    9.90
  10  12  -2   73.99   10.00
 -10  12   2   75.39   11.10
  10  12  -2   57.29    9.50
   9 -12  -2   21.50    6.80
  -9 -12   2   14.20    5.80
  -9 -12   2   21.10    6.60
   9 -12  -2   24.20    5.70
  -9  12   2   30.20    6.40
   9  12  -2   26.10    6.20
   9  12  -2   22.20    6.00
   9  12  -2   14.40    5.80
  -9  12   2   24.00    7.10
  -8 -12   2  639.54   27.50
   8 -12  -2  657.73   29.70
  -8 -12   2  675.13   29.30
   8  12  -2  680.33   27.70
  -8  12   2  640.74   27.40
   8  12  -2  691.03   28.00
  -8  12   2  688.63   26.80
  -8  12   2  701.93   29.80
   8  12  -2  672.03   28.80
   7 -12  -2   17.90    6.00
  -7 -12   2   25.90    5.50
  -7 -12   2   16.00    5.90
  -7  12   2   21.30    6.10
   7  12  -2   23.40    6.40
   7  12  -2   10.90    4.90
  -7  12   2   26.50    5.40
  -7  12   2   19.20    5.40
   7  12  -2   18.30    5.50
  -6 -12   2   27.90    5.10
   6 -12  -2   22.10    4.90
  -6 -12   2   16.90    6.00
   6 -12  -2   23.70    6.20
   6  12  -2   25.50    6.10
   6  12  -2   26.10    5.30
  -6  12   2   24.90    5.10
   6  12  -2   30.20    6.00
  -6  12   2   29.70    5.20
  -6  12   2   29.50    6.30
   5 -12  -2  590.34   25.40
   5 -12  -2  585.64   22.60
  -5 -12   2  609.24   22.50
  -5 -12   2  551.44   24.60
  -5  12   2  546.95   23.40
  -5  12   2  594.24   25.10
   5  12  -2  566.74   24.60
   5  12  -2  603.84   23.50
   5  12  -2  599.24   24.30
  -5  12   2  603.84   23.40
  -4 -12   2  178.48   11.80
   4 -12  -2  196.38   10.90
   4 -12  -2  189.48   12.10
  -4 -12   2  198.78    9.80
   4  12  -2  189.88   10.70
   4  12  -2  201.98   12.00
  -4  12   2  198.88   11.30
  -4  12   2  193.08   10.70
   4  12  -2  189.28   11.70
  -4  12   2  163.88   11.50
   3 -12  -2  738.63   27.10
   3 -12  -2  680.23   28.10
  -3 -12   2  715.93   27.90
   3  12  -2  714.63   26.40
   3  12  -2  700.83   27.50
  -3  12   2  727.53   26.90
  -3  12   2  718.73   27.00
   3  12  -2  731.33   27.90
  -3  12   2  702.83   27.70
  -2 -12   2  292.97   14.90
   2 -12  -2  298.37   15.20
   2 -12  -2  300.17   14.50
  -2  12   2  298.27   14.50
   2  12  -2  284.97   14.50
  -2  12   2  276.37   14.00
   2  12  -2  307.97   14.90
   2  12  -2  288.67   12.40
  -2  12   2  290.27   13.90
   2  12  -2  307.87   13.80
   1 -12  -2  144.79    9.70
  -1 -12   2  148.19   10.10
   1 -12  -2  146.49    9.90
  -1 -12   2  145.29    9.60
   1  12  -2  153.18    9.00
  -1  12   2  136.09    9.20
  -1  12   2  165.08    9.80
   1  12  -2  157.28   10.10
   1  12  -2  143.59    8.30
  -1  12   2  137.69    9.00
   0 -12  -2  813.52   31.50
   0 -12  -2  834.32   31.70
   0 -12   2  884.41   32.70
   0 -12   2  888.81   31.60
   0  12   2  945.11   31.70
   0  12  -2  812.82   31.30
   0  12   2  847.02   30.80
   0  12   2  850.71   31.40
   0  12  -2  884.11   30.60
   0  12  -2  875.01   30.60
  -1 -12  -2  435.46   19.00
  -1 -12  -2  429.46   19.50
   1 -12   2  459.75   18.80
   1 -12   2  442.16   20.20
   1  12   2  445.16   17.90
  -1  12  -2  448.46   18.30
   1  12   2  466.15   19.30
   1  12   2  441.56   18.70
  -1  12  -2  456.75   18.80
  -1  12  -2  436.86   19.00
   2 -12   2    7.80    3.20
   2 -12   2    2.40    3.50
  -2 -12  -2    9.80    3.90
  -2 -12  -2    0.80    3.10
  -2  12  -2    3.10    3.00
  -2  12  -2    2.40    2.70
   2  12   2    8.00    3.70
   2  12   2    5.30    3.20
  -2  12  -2    1.20    3.10
   2  12   2    5.90    3.30
   2  12   2    7.20    2.90
  -3 -12  -2  321.07   16.10
  -3 -12  -2  300.47   13.00
   3 -12   2  335.97   14.60
   3 -12   2  307.47   16.30
  -3  12  -2  302.57   15.60
   3  12   2  321.87   15.30
  -3  12  -2  299.87   15.10
  -3  12  -2  316.17   14.40
   3  12   2  307.47   13.40
   3  12   2  333.37   15.10
   3  12   2  315.17   15.70
   4 -12   2  832.42   36.00
  -4 -12  -2 1001.50   36.70
   4 -12   2 1023.20   34.00
  -4 -12  -2 1008.50   33.60
  -4  12  -2  993.00   34.60
  -4  12  -2  984.90   36.40
  -4  12  -2  945.01   35.10
   4  12   2 1003.40   35.40
   4  12   2  981.20   34.90
   4  12   2  967.10   36.00
  -5 -12  -2  175.58   10.40
  -5 -12  -2  170.08   12.00
   5 -12   2  170.68   12.50
   5  12   2  163.78   11.50
   5  12   2  174.38   10.70
   5  12   2  165.38   10.90
  -5  12  -2  175.48   10.60
  -5  12  -2  162.98   12.10
  -5  12  -2  167.58   10.80
   6 -12   2  207.38   13.90
  -6 -12  -2  222.68   12.70
  -6 -12  -2  189.28   13.20
   6  12   2  209.78   12.90
  -6  12  -2  217.48   12.50
  -6  12  -2  189.48   13.70
   6  12   2  206.98   12.30
   6  12   2  199.58   13.30
  -6  12  -2  213.98   12.30
   7 -12   2  260.37   16.40
  -7 -12  -2  288.57   15.60
  -7 -12  -2  279.97   16.90
  -7  12  -2  295.67   15.30
  -7  12  -2  289.77   17.00
  -7  12  -2  296.17   15.20
   7  12   2  286.77   15.20
   7  12   2  274.87   15.60
   7  12   2  278.37   16.40
  -8 -12  -2   32.70    7.50
  -8 -12  -2   25.50    6.60
   8 -12   2   21.70    5.80
   8 -12   2   29.30    7.00
  -8  12  -2   34.80    6.60
  -8  12  -2   37.70    8.20
   8  12   2   22.30    6.80
   8  12   2   39.70    6.90
   9 -12   2  428.06   21.30
   9 -12   2  436.46   23.30
  -9 -12  -2  432.96   22.80
  -9 -12  -2  478.95   23.10
  -9  12  -2  452.25   23.90
   9  12   2  480.25   23.90
  -9  12  -2  455.45   21.50
 -10 -12  -2    9.20    6.40
  10 -12   2   13.00    5.90
 -10 -12  -2   15.50    6.90
  10 -12   2    8.50    6.90
  10  12   2    6.30    6.30
 -10  12  -2   19.80    7.70
 -10  12  -2    6.20    5.60
  11 -12   2   -1.20    5.50
 -11 -12  -2    1.20    6.90
  11 -12   2    0.10    6.20
 -11  12  -2   -2.00    5.30
  11  12   2    4.10    6.50
 -11  12  -2    6.60    7.50
 -12 -12  -2  331.87   21.40
  12 -12   2  284.07   20.60
  12  12   2  324.87   21.70
 -12  12  -2  344.67   22.30
  12 -13  -2  438.06   26.70
 -12 -13   2  428.96   24.70
 -12 -13   2  483.85   25.90
  12  13  -2  455.65   25.70
  12  13  -2  470.35   34.00
  11 -13  -2   26.20    9.30
 -11 -13   2   46.40    9.60
 -11 -13   2   51.99   10.10
  11  13  -2   34.40    8.10
 -11  13   2   27.40    8.90
  11  13  -2   49.40    9.90
 -10 -13   2    9.20    6.50
  10 -13  -2   13.10    6.90
 -10 -13   2    6.90    6.00
  10  13  -2   11.00    6.40
 -10  13   2    9.20    7.40
  10  13  -2   25.10    7.70
  -9 -13   2  399.76   20.40
   9 -13  -2  374.46   19.20
  -9 -13   2  374.66   20.90
   9 -13  -2  385.36   21.90
  -9  13   2  409.06   22.60
   9  13  -2  404.76   20.80
   9  13  -2  395.86   20.50
  -9  13   2  435.46   20.90
   9  13  -2  397.46   21.70
  -8 -13   2   15.40    5.30
  -8 -13   2   10.00    6.50
   8 -13  -2   19.40    6.40
   8  13  -2    7.10    5.10
  -8  13   2    9.40    5.60
   8  13  -2   12.80    5.80
  -8  13   2   17.30    5.00
  -8  13   2   12.90    5.40
   8  13  -2   26.40    7.00
  -7 -13   2  594.54   27.40
   7 -13  -2  594.64   27.90
  -7 -13   2  625.04   28.10
  -7  13   2  619.34   25.50
   7  13  -2  653.63   27.00
  -7  13   2  606.64   28.00
  -7  13   2  663.83   26.80
   7  13  -2  673.33   28.20
   7  13  -2  681.73   27.00
   6 -13  -2    1.90    4.30
  -6 -13   2    6.70    4.80
  -6  13   2    0.70    5.00
   6  13  -2    1.70    3.70
   6  13  -2   -1.60    3.50
   6  13  -2   -3.80    3.50
  -6  13   2    5.00    4.20
  -6  13   2    3.10    3.50
  -5 -13   2  330.57   17.30
   5 -13  -2  310.27   17.50
   5 -13  -2  306.67   15.10
  -5  13   2  322.77   17.40
  -5  13   2  333.87   15.80
   5  13  -2  318.77   16.70
  -5  13   2  358.26   16.70
   5  13  -2  318.07   15.70
   5  13  -2  292.77   16.80
   4 -13  -2 1635.14   57.19
  -4 -13   2 1581.04   56.69
   4 -13  -2 1656.63   55.19
  -4  13   2 1657.43   57.19
  -4  13   2 1671.73   55.39
  -4  13   2 1705.83   55.99
   4  13  -2 1643.64   56.39
   4  13  -2 1731.03   55.49
   4  13  -2 1672.23   56.89
   3 -13  -2   25.70    6.10
  -3 -13   2   24.40    5.50
   3 -13  -2   21.30    5.00
  -3  13   2   17.60    4.40
  -3  13   2   21.20    5.00
   3  13  -2   20.20    4.90
  -3  13   2   22.30    4.90
   3  13  -2   18.80    4.30
   3  13  -2   18.30    5.10
   2 -13  -2   -2.80    2.50
  -2 -13   2    2.90    3.50
   2 -13  -2    2.50    3.80
  -2  13   2    0.30    3.30
  -2  13   2    2.20    3.50
   2  13  -2   -1.40    2.60
   2  13  -2    2.50    3.70
   2  13  -2    2.60    3.40
  -2  13   2    1.80    3.20
  -1 -13   2  359.56   17.40
  -1 -13   2  398.96   18.40
   1 -13  -2  347.67   17.40
   1 -13  -2  382.56   17.50
   1  13  -2  357.46   16.20
  -1  13   2  382.36   17.10
  -1  13   2  366.56   17.00
  -1  13   2  345.17   16.60
   1  13  -2  374.56   15.70
   1  13  -2  377.56   17.30
   0 -13  -2  329.27   16.90
   0 -13   2  366.06   16.80
   0 -13   2  386.96   18.40
   0 -13  -2  368.36   17.50
   0  13   2  368.76   16.90
   0  13   2  364.36   16.30
   0  13  -2  369.66   16.10
   0  13   2  367.96   16.80
   0  13  -2  345.07   16.00
   0  13  -2  356.16   16.90
  -1 -13  -2  670.23   26.40
   1 -13   2  706.23   28.00
  -1 -13  -2  613.84   26.30
   1 -13   2  660.43   25.80
  -1  13  -2  684.63   26.00
   1  13   2  673.03   26.00
  -1  13  -2  677.43   25.40
  -1  13  -2  630.14   25.90
   1  13   2  674.83   25.10
   1  13   2  672.63   26.30
   2 -13   2   20.80    5.30
  -2 -13  -2    8.30    4.10
  -2 -13  -2   17.00    4.90
   2 -13   2    9.60    3.60
  -2  13  -2   18.40    4.50
   2  13   2    9.10    4.40
  -2  13  -2   14.30    4.00
   2  13   2   17.50    3.80
   2  13   2   14.90    4.50
  -2  13  -2   18.10    4.40
   3 -13   2  571.64   25.20
   3 -13   2  598.44   23.20
  -3 -13  -2  544.05   24.40
  -3  13  -2  588.24   23.10
   3  13   2  600.84   24.00
   3  13   2  578.94   24.30
   3  13   2  609.34   23.80
  -3  13  -2  566.54   24.20
  -3  13  -2  574.54   23.70
   4 -13   2  667.83   25.00
  -4 -13  -2  641.64   27.40
   4 -13   2  647.14   28.10
   4  13   2  690.33   26.80
   4  13   2  655.43   25.90
   4  13   2  679.13   27.30
  -4  13  -2  661.73   26.30
  -4  13  -2  656.73   25.70
  -4  13  -2  632.34   27.20
   5 -13   2  167.68   13.10
  -5 -13  -2  160.88   12.20
   5  13   2  167.68   11.60
   5  13   2  147.69   11.40
   5  13   2  160.28   10.80
  -5  13  -2  165.88   10.90
  -5  13  -2  159.18   10.90
  -5  13  -2  193.58   12.80
  -6 -13  -2   44.10    7.90
  -6 -13  -2   40.20    6.40
   6 -13   2   45.30    7.80
   6  13   2   37.00    6.20
   6  13   2   30.40    6.30
   6  13   2   26.00    6.40
  -6  13  -2   43.50    6.80
  -6  13  -2   27.00    6.50
  -6  13  -2   45.70    6.80
  -7 -13  -2   76.69   10.40
  -7 -13  -2   77.69    8.60
   7 -13   2   98.59   10.60
   7  13   2   95.39    9.40
   7  13   2   83.99    9.80
  -7  13  -2   72.29   10.50
   7  13   2   85.59    9.80
  -7  13  -2   82.89    9.20
  -7  13  -2   88.19    9.10
   8 -13   2  486.65   25.40
   8 -13   2  454.15   22.90
  -8 -13  -2  551.84   24.80
  -8 -13  -2  518.45   25.20
  -8  13  -2  577.34   24.50
   8  13   2  546.85   26.20
  -8  13  -2  589.04   24.40
  -8  13  -2  525.15   25.80
   8  13   2  556.94   23.70
  -9 -13  -2   99.19   12.00
   9 -13   2   90.29   11.40
  -9 -13  -2   67.99   10.60
   9 -13   2   58.49    9.00
   9  13   2   94.89   12.40
  -9  13  -2   84.99   10.00
  -9  13  -2   72.49   11.20
 -10 -13  -2    5.60    6.50
  10 -13   2    2.70    5.20
 -10 -13  -2   19.00    7.30
  10 -13   2    3.40    7.00
 -10  13  -2    2.90    5.20
 -10  13  -2   17.60    7.50
  10  13   2   12.20    6.60
 -11 -13  -2  349.96   21.90
 -11 -13  -2  339.87   21.30
  11 -13   2  399.66   21.00
  11 -13   2  340.47   22.10
  11  13   2  376.56   23.10
 -11  13  -2  366.46   22.70
 -11  13  -2  372.36   22.00
  11 -14  -2   14.90    8.30
 -11 -14   2   15.00    7.40
 -11  14   2   26.50    8.70
  11  14  -2   18.70    7.70
  11  14  -2   18.40    7.60
  10 -14  -2  204.68   17.70
 -10 -14   2  187.28   16.60
  10  14  -2  221.28   16.10
 -10  14   2  225.08   17.40
  10  14  -2  248.08   17.00
  -9 -14   2  333.67   20.20
   9 -14  -2  320.47   20.70
   9  14  -2  315.97   19.40
   9  14  -2  335.97   19.30
   9  14  -2  318.97   18.80
  -9  14   2  330.87   21.10
   8 -14  -2   -6.40    4.90
  -8 -14   2    0.90    5.50
   8  14  -2    3.10    5.10
  -8  14   2   -6.20    4.90
   8  14  -2    5.00    4.90
  -8  14   2    1.40    4.50
  -8  14   2   -2.40    4.40
   8  14  -2    1.20    5.00
   7 -14  -2  392.36   21.70
  -7 -14   2  409.86   21.60
   7  14  -2  437.36   20.80
   7  14  -2  461.55   22.40
  -7  14   2  415.56   19.70
   7  14  -2  412.06   20.50
  -7  14   2  410.26   22.50
  -7  14   2  427.16   20.60
  -6 -14   2  344.77   19.00
   6 -14  -2  317.07   18.80
   6  14  -2  374.06   18.60
  -6  14   2  363.96   20.00
  -6  14   2  356.86   17.50
  -6  14   2  384.06   18.50
   6  14  -2  349.27   17.80
   6  14  -2  360.86   19.10
   5 -14  -2   58.19    9.10
   5 -14  -2   69.09    7.60
  -5 -14   2   56.29    8.40
   5  14  -2   58.69    8.40
   5  14  -2   58.69    7.80
  -5  14   2   71.59    7.90
   5  14  -2   63.59    8.90
  -5  14   2   66.89    8.10
  -5  14   2   45.60    7.80
   4 -14  -2    3.50    4.40
  -4 -14   2   10.00    4.70
   4 -14  -2    7.50    4.00
   4  14  -2   -3.20    3.10
  -4  14   2    0.70    3.70
   4  14  -2    4.60    4.10
   4  14  -2    4.90    4.40
  -4  14   2    2.40    3.80
  -4  14   2   -1.10    3.60
   3 -14  -2    4.30    4.50
   3 -14  -2   11.30    4.10
  -3 -14   2    6.40    4.40
   3  14  -2   14.50    4.40
  -3  14   2   17.80    5.10
  -3  14   2   12.30    4.50
   3  14  -2   13.80    5.00
   3  14  -2   10.10    4.80
  -3  14   2   10.40    4.10
   2 -14  -2 1175.98   41.90
  -2 -14   2 1117.89   41.40
   2 -14  -2 1158.68   40.90
  -2 -14   2 1126.29   41.80
   2  14  -2 1122.49   40.00
  -2  14   2 1152.08   40.70
  -2  14   2 1109.19   40.90
   2  14  -2 1133.59   41.40
  -2  14   2 1143.79   40.70
   2  14  -2 1172.08   41.70
   1 -14  -2  314.77   16.40
   1 -14  -2  301.07   16.00
  -1 -14   2  290.77   16.00
  -1 -14   2  286.57   15.80
   1  14  -2  306.37   14.90
  -1  14   2  297.07   15.30
   1  14  -2  318.17   16.00
   1  14  -2  316.07   14.40
  -1  14   2  323.57   15.70
  -1  14   2  291.07   15.40
   0 -14  -2   16.70    5.20
   0 -14   2   16.30    5.20
   0 -14   2   20.90    5.10
   0 -14  -2   17.20    5.30
   0  14  -2   18.10    4.40
   0  14  -2   21.10    5.10
   0  14  -2   21.50    4.70
   0  14   2   23.40    5.30
   0  14   2   25.30    5.00
   0  14   2   20.90    5.10
   1 -14   2  519.25   22.10
  -1 -14  -2  492.65   22.90
  -1 -14  -2  529.25   22.80
   1 -14   2  485.25   23.10
   1  14   2  496.55   21.10
  -1  14  -2  532.75   22.70
   1  14   2  560.64   22.60
   1  14   2  550.04   22.90
  -1  14  -2  546.25   21.80
  -1  14  -2  535.25   22.10
   2 -14   2   30.30    5.50
   2 -14   2   18.80    5.80
  -2 -14  -2   40.80    6.50
  -2 -14  -2   30.60    6.20
  -2  14  -2   38.10    6.00
  -2  14  -2   31.40    6.00
   2  14   2   32.70    5.90
   2  14   2   41.40    6.70
  -2  14  -2   35.60    6.10
  -3 -14  -2  343.57   17.90
   3 -14   2  333.17   16.20
   3 -14   2  309.47   18.00
  -3  14  -2  338.57   16.10
   3  14   2  343.77   16.70
   3  14   2  333.47   16.80
   3  14   2  325.57   17.30
  -3  14  -2  343.47   16.80
  -3  14  -2  344.37   17.60
   4 -14   2    2.50    4.60
   4 -14   2    1.80    3.60
  -4 -14  -2   -5.60    3.70
   4  14   2    0.20    3.80
  -4  14  -2    0.90    3.30
  -4  14  -2    2.00    3.80
  -4  14  -2   -1.00    3.90
   4  14   2   -0.70    4.00
   4  14   2    7.80    4.30
   5 -14   2  144.79   12.80
  -5 -14  -2  117.99   11.40
  -5  14  -2  175.78   11.30
  -5  14  -2  146.59   10.90
   5  14   2  168.88   11.80
   5  14   2  136.99   11.50
   5  14   2  161.98   11.30
  -5  14  -2  148.99   12.60
  -6 -14  -2  695.13   30.00
   6 -14   2  667.43   30.10
   6  14   2  712.73   29.00
   6  14   2  697.03   29.50
  -6  14  -2  706.73   27.90
  -6  14  -2  661.93   28.00
  -6  14  -2  692.93   29.90
   6  14   2  655.33   27.60
   7 -14   2   10.60    6.50
  -7 -14  -2    8.40    6.00
   7  14   2   11.50    5.20
  -7  14  -2   10.20    5.90
  -7  14  -2   15.60    5.60
  -7  14  -2    5.70    4.60
   7  14   2    9.40    5.50
  -8 -14  -2   13.10    5.90
   8 -14   2    7.50    6.30
  -8  14  -2    0.90    4.40
  -8  14  -2   -2.40    4.10
  -8  14  -2   13.60    7.00
   8  14   2    4.90    5.40
   9 -14   2   95.89   13.20
   9 -14   2   99.29   11.30
  -9 -14  -2   88.49   12.40
  -9  14  -2   97.59   11.10
  -9  14  -2  112.99   12.80
   9  14   2   97.99   11.90
 -10 -14  -2   69.19   11.00
  10 -14   2   58.39   10.70
  10 -14   2   75.09   10.60
 -10  14  -2   55.99   11.20
  10  14   2   51.69   10.00
 -10  14  -2   81.49   11.10
 -11 -14  -2   87.89   13.00
  11 -14   2   68.39   12.30
 -11  14  -2   80.59   12.90
  11  14   2   62.49   11.70
 -11 -15   2    2.80    8.10
  11  15  -2   -6.60    5.40
 -10 -15   2   32.00    9.20
  10 -15  -2   40.60   10.00
  10  15  -2   55.59   10.40
  10  15  -2   53.69   10.10
 -10  15   2   54.79   10.70
  -9 -15   2   19.20    7.80
   9 -15  -2   -0.80    5.90
   9  15  -2   10.90    7.20
   9  15  -2    7.10    6.40
   9  15  -2    6.80    6.40
  -9  15   2   11.40    7.10
  -8 -15   2    0.30    6.10
   8 -15  -2    5.40    6.20
  -8  15   2    9.60    5.30
   8  15  -2    8.60    5.60
   8  15  -2    0.70    5.60
  -8  15   2   11.70    6.00
   8  15  -2    6.20    5.60
  -8  15   2   16.00    7.50
   7 -15  -2   -0.30    5.00
  -7 -15   2    4.20    5.60
  -7  15   2    4.40    4.70
   7  15  -2    1.50    5.50
  -7  15   2    8.10    5.40
   7  15  -2    2.80    5.10
   7  15  -2   -0.80    4.60
  -7  15   2   -0.70    6.00
   6 -15  -2    8.80    5.50
  -6 -15   2   24.60    7.20
  -6  15   2   28.30    7.60
   6  15  -2   20.80    6.40
   6  15  -2   40.50    7.10
  -6  15   2   14.30    5.40
  -6  15   2   20.70    5.60
   6  15  -2   24.40    6.70
  -5 -15   2   26.80    7.30
   5 -15  -2   28.30    5.70
   5 -15  -2   21.80    7.10
   5  15  -2   26.50    6.80
  -5  15   2   32.50    7.50
  -5  15   2   35.10    6.40
  -5  15   2   37.40    7.00
   5  15  -2   41.40    7.70
   5  15  -2   24.70    5.70
   4 -15  -2    3.70    4.50
   4 -15  -2    1.70    3.80
  -4 -15   2    7.70    4.90
   4  15  -2    0.50    3.80
  -4  15   2    6.30    4.00
   4  15  -2    9.10    4.70
  -4  15   2    4.30    4.80
   4  15  -2    5.40    4.50
  -4  15   2    9.70    4.40
  -3 -15   2   -0.10    4.20
   3 -15  -2    2.20    5.10
   3 -15  -2    4.30    3.80
  -3  15   2    4.40    4.00
  -3  15   2    4.20    3.90
   3  15  -2   -1.80    4.30
   3  15  -2    2.30    4.50
   3  15  -2    9.30    4.10
  -3  15   2    8.50    5.00
  -2 -15   2    3.70    4.30
  -2 -15   2   -1.90    4.30
   2 -15  -2   -1.20    3.70
   2 -15  -2    4.50    4.80
   2  15  -2    0.80    3.60
   2  15  -2   -2.70    3.50
  -2  15   2   -4.30    3.50
  -2  15   2   -3.20    3.60
  -2  15   2   -1.50    3.70
   1 -15  -2   64.49    8.60
   1 -15  -2   56.39    8.50
  -1 -15   2   82.29    9.00
  -1 -15   2   58.99    8.40
  -1  15   2   59.49    7.70
  -1  15   2   71.09    8.40
  -1  15   2   82.29    8.30
   1  15  -2   83.69    8.10
   1  15  -2   67.79    8.10
   0 -15  -2   13.90    4.90
   0 -15  -2   31.30    6.30
   0 -15   2   31.10    6.60
   0 -15   2   37.40    6.60
   0  15  -2   30.90    5.50
   0  15  -2   29.00    5.80
   0  15  -2   27.10    5.10
   0  15   2   24.90    5.40
   0  15   2   30.60    6.00
   0  15   2   25.20    5.40
   1 -15   2   15.10    5.40
  -1 -15  -2   13.40    5.00
   1 -15   2    6.20    4.00
  -1 -15  -2   13.10    4.60
   1  15   2   12.90    4.40
  -1  15  -2   19.60    5.30
   1  15   2   10.40    4.70
  -1  15  -2   15.20    4.80
  -1  15  -2   15.80    4.50
   1  15   2   13.70    4.70
   2 -15   2   36.80    6.10
  -2 -15  -2   33.50    7.00
  -2 -15  -2   36.20    6.80
   2 -15   2   44.50    8.10
  -2  15  -2   26.20    6.20
  -2  15  -2   26.90    5.60
   2  15   2   35.60    6.30
   2  15   2   20.40    5.60
  -2  15  -2   40.50    6.10
  -3 -15  -2    4.00    4.10
   3 -15   2    5.80    3.80
   3 -15   2   -0.70    4.90
  -3 -15  -2   -5.80    3.50
  -3  15  -2   -1.40    3.80
   3  15   2   -0.30    3.80
   3  15   2    3.60    4.60
  -3  15  -2    2.30    4.20
  -3  15  -2    0.10    3.30
   4 -15   2   32.40    7.80
  -4 -15  -2   17.70    5.90
  -4  15  -2   29.80    6.10
   4  15   2   17.40    5.50
   4  15   2   31.10    6.70
  -4  15  -2   32.70    7.20
   4  15   2   18.90    5.60
  -4  15  -2   22.30    5.40
   5 -15   2   -6.00    4.30
  -5 -15  -2   -3.20    4.60
  -5  15  -2   -4.40    3.40
   5  15   2    0.00    4.00
   5  15   2    2.40    4.40
  -5  15  -2   -2.30    4.70
   5  15   2   -0.10    4.00
  -5  15  -2    2.20    4.00
  -6 -15  -2   24.20    7.20
   6 -15   2   26.20    7.60
  -6  15  -2   17.60    6.30
  -6  15  -2   21.30    6.00
   6  15   2   19.20    5.80
   6  15   2   28.60    7.40
  -6  15  -2   18.70    5.60
   6  15   2   25.80    6.60
   7 -15   2   31.00    8.10
  -7 -15  -2   35.40    8.70
  -7  15  -2   54.49    8.70
   7  15   2   52.39    9.10
  -7  15  -2   43.50    7.50
  -7  15  -2   56.99    9.80
  -8 -15  -2    9.30    6.60
   8 -15   2    7.60    6.50
  -8  15  -2    4.40    5.40
  -8  15  -2    8.00    6.30
  -8  15  -2    7.00    5.70
   8  15   2   18.70    7.00
   9 -15   2   38.40    9.70
   9 -15   2   26.10    7.50
  -9 -15  -2   23.40    8.10
  -9  15  -2   15.80    8.30
  -9  15  -2   16.90    6.40
   9  15   2   11.50    7.20
  10 -15   2   -0.60    6.60
 -10 -15  -2    8.20    7.90
  10 -15   2    7.90    6.60
  10  15   2   13.70    8.30
 -10  15  -2   15.70    7.10
 -10  15  -2   -4.00    6.30
  10 -16  -2   89.39   13.70
 -10 -16   2   98.69   13.20
 -10  16   2   82.99   13.20
  10  16  -2   70.69   11.50
  10  16  -2   70.39   12.00
   9 -16  -2   71.49   12.20
  -9 -16   2   46.20   10.40
   9  16  -2   45.60    9.80
  -9  16   2   44.00    9.90
   9  16  -2   50.19    9.60
  -8 -16   2   -4.10    6.30
   8 -16  -2   -0.50    6.50
  -8  16   2   -6.20    4.90
   8  16  -2    2.40    5.90
  -8  16   2    9.10    5.60
   8  16  -2    3.50    5.80
  -8  16   2   -1.80    5.00
   8  16  -2   -0.90    5.10
  -7 -16   2  128.89   13.20
  -7  16   2  149.99   13.00
  -7  16   2  193.68   16.00
   7  16  -2  151.68   13.20
  -7  16   2  150.38   12.30
   7  16  -2  158.38   13.70
   7  16  -2  147.39   14.30
  -6 -16   2   50.79    9.50
   6 -16  -2   58.39    9.50
   6  16  -2   44.20    8.10
  -6  16   2   65.09   10.50
  -6  16   2   53.69    7.90
   6  16  -2   55.89    9.60
  -6  16   2   44.40    7.60
   6  16  -2   49.60    8.10
  -5 -16   2   85.29   11.30
   5 -16  -2   82.89   11.30
  -5  16   2   55.09    9.10
   5  16  -2   84.59   10.50
   5  16  -2   94.29   11.20
  -5  16   2   96.99   10.10
  -5  16   2   95.99    9.80
   5  16  -2   86.69    9.60
  -4 -16   2   -5.40    4.90
   4 -16  -2   -1.40    3.80
   4 -16  -2    0.50    5.30
   4  16  -2   -2.90    4.50
   4  16  -2    0.70    4.20
   4  16  -2   -5.00    4.20
  -4  16   2    3.10    5.10
  -4  16   2   -0.40    4.40
  -4  16   2   -0.50    4.10
  -3 -16   2   25.20    6.70
  -3 -16   2   18.40    6.50
   3 -16  -2   26.70    6.80
   3 -16  -2   19.50    5.50
   3  16  -2   22.00    6.60
  -3  16   2   24.90    6.10
   3  16  -2   18.60    6.00
  -3  16   2   16.80    5.90
  -3  16   2   14.40    5.20
   3  16  -2   32.00    6.10
   2 -16  -2  368.86   18.80
  -2 -16   2  402.26   20.30
   2 -16  -2  343.67   18.90
  -2 -16   2  328.17   18.50
   2  16  -2  375.86   19.60
  -2  16   2  383.86   18.80
  -2  16   2  395.56   19.10
   2  16  -2  351.26   17.90
  -2  16   2  360.76   18.80
  -1 -16   2   48.00    8.30
   1 -16  -2   39.10    7.70
   1 -16  -2   37.80    7.20
  -1 -16   2   49.50    7.90
   1  16  -2   39.20    7.10
  -1  16   2   40.80    6.70
  -1  16   2   40.60    6.80
   1  16  -2   51.39    7.70
  -1  16   2   52.49    7.60
   0 -16  -2    2.30    4.10
   0 -16   2   -5.20    3.80
   0 -16   2    4.10    4.40
   0 -16  -2    1.30    4.70
   0  16   2    7.80    4.20
   0  16   2    3.30    4.70
   0  16  -2    0.10    3.60
   0  16  -2   -1.90    4.10
   0  16   2   -0.40    3.60
   1 -16   2  123.09   10.30
  -1 -16  -2   98.69   10.20
  -1 -16  -2  104.89   10.30
   1 -16   2  105.19   11.30
  -1  16  -2  102.49    9.30
   1  16   2   86.29    9.80
  -1  16  -2  107.99    9.40
   1  16   2   99.89    9.80
  -1  16  -2   95.79    9.60
   2 -16   2   40.50    6.90
  -2 -16  -2   47.20    7.70
  -2 -16  -2   49.60    8.40
   2 -16   2   57.59    9.20
   2  16   2   45.50    7.40
   2  16   2   54.79    8.30
  -2  16  -2   43.00    7.30
  -2  16  -2   61.99    8.00
  -2  16  -2   47.80    8.00
   3 -16   2  278.37   17.80
   3 -16   2  291.77   16.00
  -3 -16  -2  288.67   17.70
  -3 -16  -2  349.77   17.80
  -3  16  -2  310.77   17.00
   3  16   2  342.07   18.10
   3  16   2  284.37   16.80
  -3  16  -2  338.17   18.10
  -3  16  -2  342.47   16.90
   4 -16   2   16.40    7.00
  -4 -16  -2   17.80    6.20
  -4 -16  -2   26.10    6.30
   4  16   2   16.40    5.50
   4  16   2   15.50    5.90
  -4  16  -2   11.20    5.80
  -4  16  -2   13.50    5.10
   4  16   2   22.20    5.90
  -4  16  -2   16.00    5.50
  -5 -16  -2   73.59   10.60
   5 -16   2   72.59   10.60
  -5  16  -2   79.49   10.00
   5  16   2   93.39   10.40
  -5  16  -2   82.99    9.40
  -5  16  -2   71.89   10.40
   5  16   2   84.29    9.50
   5  16   2   75.29   10.80
  -6 -16  -2  206.48   16.00
   6 -16   2  199.08   16.00
   6  16   2  227.58   22.40
   6  16   2  223.08   15.80
  -6  16  -2  243.28   15.10
   6  16   2  210.28   14.40
  -6  16  -2  232.58   14.90
  -6  16  -2  245.28   17.20
   7 -16   2   11.40    7.10
  -7 -16  -2    2.60    6.90
   7  16   2   11.60    6.70
  -7  16  -2   24.40    7.90
  -7  16  -2   16.10    6.10
  -7  16  -2   12.30    6.10
  -8 -16  -2    0.10    6.20
   8 -16   2    8.40    7.70
  -8  16  -2    5.30    6.30
  -8  16  -2   -1.20    5.60
   8  16   2    1.50    6.70
  -8  16  -2    4.50    5.40
   9 -16   2    1.70    7.40
   9 -16   2   -1.90    5.90
  -9 -16  -2   -2.20    6.30
   9  16   2   -0.80    6.20
  -9  16  -2   -0.30    5.60
  -9  16  -2  -11.60    6.30
  10 -16   2  139.79   14.40
 -10 -16  -2  155.78   16.60
 -10  16  -2  161.48   14.80
  -9 -17   2   45.20   10.10
   9 -17  -2   66.69   13.00
   9  17  -2   54.69   10.50
  -9  17   2   48.70   11.10
   9  17  -2   55.69   10.20
   8 -17  -2    7.50    6.90
  -8 -17   2   10.00    8.10
   8  17  -2    4.90    5.80
  -8  17   2   -3.20    5.90
  -8  17   2    2.90    6.60
   8  17  -2   -1.00    5.80
   8  17  -2    3.50    7.20
  -7 -17   2   20.30    7.50
   7 -17  -2   13.20    7.20
   7  17  -2   18.70    7.70
  -7  17   2    4.60    7.00
   7  17  -2   19.70    7.00
   7  17  -2    9.30    6.60
  -7  17   2   22.70    7.00
  -7  17   2   19.20    6.30
  -6 -17   2  325.07   20.90
   6 -17  -2  319.77   19.90
   6  17  -2  357.36   19.30
  -6  17   2  377.26   19.70
   6  17  -2  301.47   19.40
   6  17  -2  349.37   19.60
  -6  17   2  340.57   18.50
  -6  17   2  288.57   19.70
  -5 -17   2   34.40    8.70
   5 -17  -2   35.60    8.70
  -5  17   2   39.10    8.00
  -5  17   2   45.30    9.40
  -5  17   2   48.30    8.10
   5  17  -2   50.99    9.00
   5  17  -2   33.70    7.40
   5  17  -2   44.50    7.90
   4 -17  -2   27.10    6.20
  -4 -17   2   34.80    8.50
   4 -17  -2   21.50    6.90
  -4  17   2   19.80    7.20
  -4  17   2   33.90    7.20
   4  17  -2   36.10    8.40
  -4  17   2   23.50    6.40
   4  17  -2   19.50    6.00
   4  17  -2   39.50    7.60
   3 -17  -2  220.88   14.80
  -3 -17   2  241.18   16.00
  -3 -17   2  218.18   15.50
   3 -17  -2  253.77   16.90
   3  17  -2  260.07   16.40
  -3  17   2  256.57   16.30
  -3  17   2  277.87   15.50
   3  17  -2  253.67   15.20
  -3  17   2  231.58   15.10
   2 -17  -2   10.60    5.60
  -2 -17   2   18.50    6.40
  -2 -17   2   15.30    6.00
   2 -17  -2    9.80    5.80
   2  17  -2   15.50    5.70
  -2  17   2   23.80    6.40
  -2  17   2   14.50    5.90
  -2  17   2    4.30    4.70
   2  17  -2   18.60    5.60
   1 -17  -2  245.48   16.30
   1 -17  -2  270.07   16.20
  -1 -17   2  277.37   16.80
  -1 -17   2  255.97   17.00
  -1  17   2  269.17   15.90
   1  17  -2  251.97   16.50
  -1  17   2  301.77   16.30
   1  17  -2  269.17   15.30
  -1  17   2  274.07   15.90
   0 -17   2   18.00    5.60
   0 -17   2   27.40    7.70
   0 -17  -2   21.20    6.10
   0 -17  -2   22.40    6.70
   0  17   2   21.70    5.90
   0  17  -2   16.70    5.30
   0  17  -2   30.40    6.70
   0  17   2   19.40    5.90
  -1 -17  -2    8.50    5.40
   1 -17   2    4.70    5.60
  -1 -17  -2    5.10    5.70
   1 -17   2    7.90    5.30
  -1  17  -2    7.30    4.90
  -1  17  -2   10.10    4.90
   1  17   2    8.00    5.00
   1  17   2    1.80    4.80
  -1  17  -2   16.10    5.20
   2 -17   2  515.35   23.70
  -2 -17  -2  520.25   25.10
  -2 -17  -2  478.95   23.90
   2 -17   2  542.65   26.10
  -2  17  -2  533.95   24.40
   2  17   2  529.15   24.10
   2  17   2  525.05   24.90
  -2  17  -2  525.55   24.20
  -2  17  -2  532.35   23.60
  -3 -17  -2    7.10    5.30
  -3 -17  -2    3.20    5.30
   3 -17   2    2.10    6.00
   3 -17   2    5.40    4.50
  -3  17  -2    4.00    4.60
   3  17   2    9.10    5.30
  -3  17  -2    3.60    4.90
  -3  17  -2   14.00    5.90
   3  17   2    1.80    4.50
  -4 -17  -2    0.00    4.70
  -4 -17  -2    2.80    5.60
   4 -17   2    7.90    6.60
   4  17   2   10.10    5.30
  -4  17  -2    4.00    5.80
  -4  17  -2    0.40    4.40
  -4  17  -2    5.80    5.40
   4  17   2    6.20    5.50
   5 -17   2  255.07   18.50
  -5 -17  -2  269.97   18.90
  -5  17  -2  270.57   17.10
  -5  17  -2  281.87   17.90
  -5  17  -2  271.37   16.30
   5  17   2  282.87   18.40
   5  17   2  270.97   16.60
   5  17   2  302.47   17.90
  -6 -17  -2    7.50    6.20
   6 -17   2   12.40    7.10
  -6  17  -2   16.40    7.50
   6  17   2   20.00    7.30
  -6  17  -2   20.30    7.40
  -6  17  -2   11.20    6.00
   7 -17   2   35.40    9.80
  -7 -17  -2   45.30    9.90
   7  17   2   44.30   10.20
  -7  17  -2   47.30    9.10
  -7  17  -2   50.49   10.20
  -7  17  -2   39.40    7.80
  -8 -17  -2   55.19   10.80
   8 -17   2   51.99   10.70
  -8  17  -2   76.79   11.20
   8  17   2   56.39   11.30
  -8  17  -2   38.20   10.30
  -8  17  -2   77.29   11.00
   9 -17   2   33.90    8.70
  -9 -17  -2   51.79   10.80
  -9  17  -2   56.59    9.70
  -9  17  -2   71.09   14.40
   9  17   2   48.70   11.30
  -8 -18   2  597.04   30.50
   8 -18  -2  603.34   30.80
   8  18  -2  671.73   31.40
   8  18  -2  564.74   30.10
  -8  18   2  573.84   30.60
   8  18  -2  586.24   29.10
  -7 -18   2    7.60    7.30
   7 -18  -2    5.50    6.50
  -7  18   2    1.90    8.50
   7  18  -2    4.40    7.70
   7  18  -2    7.80    6.40
  -7  18   2    7.80    7.30
  -7  18   2   10.00    5.90
   7  18  -2    5.40    7.10
   6 -18  -2    8.50    7.00
  -6 -18   2    3.40    6.90
   6  18  -2   -0.20    6.40
  -6  18   2    2.70    6.80
   6  18  -2    0.10    5.20
   6  18  -2    3.60    6.20
  -6  18   2    8.20    6.00
  -6  18   2    2.10    5.30
   5 -18  -2  316.27   20.50
  -5 -18   2  302.47   20.20
   5  18  -2  321.27   19.80
  -5  18   2  319.97   19.00
  -5  18   2  312.77   18.30
  -5  18   2  329.07   20.80
   5  18  -2  335.17   19.20
   5  18  -2  309.07   19.40
  -4 -18   2  121.79   13.60
   4 -18  -2  147.39   13.30
   4 -18  -2  143.59   12.20
  -4 -18   2  133.09   13.50
  -4  18   2  133.59   11.70
  -4  18   2  116.99   13.10
  -4  18   2  153.88   13.20
   4  18  -2  127.99   12.10
   4  18  -2  132.09   13.50
  -3 -18   2  423.96   23.40
  -3 -18   2  423.76   23.30
   3 -18  -2  482.25   24.20
   3 -18  -2  446.46   22.50
  -3  18   2  483.15   24.00
   3  18  -2  492.95   22.90
   3  18  -2  487.75   24.50
  -3  18   2  515.35   23.70
  -3  18   2  485.05   23.20
  -2 -18   2   11.50    6.20
   2 -18  -2   -2.90    5.20
  -2 -18   2    0.10    5.90
   2 -18  -2    3.60    5.40
   2  18  -2   -1.20    4.40
   2  18  -2    2.70    4.90
  -2  18   2    0.80    4.30
  -2  18   2    1.70    5.10
  -2  18   2    5.20    5.10
  -1 -18   2  428.16   23.00
   1 -18  -2  441.46   22.10
   1 -18  -2  407.56   22.00
  -1 -18   2  383.56   21.20
  -1  18   2  418.46   21.20
  -1  18   2  435.16   21.50
   1  18  -2  443.86   22.50
  -1  18   2  409.76   21.20
   1  18  -2  415.96   20.70
   0 -18  -2  586.64   27.60
   0 -18   2  563.04   28.10
   0 -18  -2  611.34   27.80
   0 -18   2  606.44   27.30
   0  18   2  609.04   26.80
   0  18  -2  609.54   26.20
   0  18  -2  620.94   27.90
   0  18   2  597.34   27.10
  -1 -18  -2   89.69   11.20
   1 -18   2   75.19   10.80
  -1 -18  -2   95.69   12.10
   1 -18   2   84.79    9.70
  -1  18  -2   90.09   10.40
   1  18   2   97.79   10.70
   1  18   2   89.89   10.40
  -1  18  -2   84.49    9.90
   2 -18   2   14.90    7.40
   2 -18   2    9.80    5.40
  -2 -18  -2   -3.00    5.10
  -2 -18  -2    0.90    5.10
   2  18   2   -0.50    4.50
  -2  18  -2    4.10    5.50
   2  18   2    6.00    4.90
  -2  18  -2    3.90    5.00
  -2  18  -2    3.90    5.20
   3 -18   2   78.69   11.00
  -3 -18  -2   99.99   11.30
  -3 -18  -2   55.29    9.80
   3  18   2   66.49   10.00
  -3  18  -2   55.49    9.60
  -3  18  -2   67.59    9.60
  -3  18  -2   64.69    9.80
   3  18   2   67.29    9.90
  -4 -18  -2  552.14   26.30
   4 -18   2  543.95   28.10
  -4 -18  -2  566.04   28.60
  -4  18  -2  589.74   27.90
  -4  18  -2  548.05   26.20
  -4  18  -2  622.44   26.60
   4  18   2  591.54   28.10
   4  18   2  622.94   27.50
   5 -18   2  220.28   17.70
  -5 -18  -2  220.08   17.80
  -5  18  -2  227.48   15.30
  -5  18  -2  234.88   16.10
  -5  18  -2  186.38   15.60
   5  18   2  193.38   16.50
  -6 -18  -2    2.30    7.40
   6 -18   2    1.80    7.00
  -6  18  -2    7.70    6.50
   6  18   2    2.40    5.90
  -6  18  -2    4.40    5.50
  -6  18  -2   -4.70    5.40
   7 -18   2  410.26   24.60
  -7 -18  -2  429.76   24.90
  -7  18  -2  422.36   25.10
   7  18   2  402.26   24.50
  -7  18  -2  438.26   22.70
  -7  18  -2  411.66   22.80
  -8 -18  -2   15.50    8.30
   8 -18   2   16.70    9.80
  -8  18  -2   26.20    9.30
   8  18   2   29.00   10.00
  -8  18  -2   18.20    7.50
  -8  18  -2   41.50    8.70
   7 -19  -2   98.19   14.70
  -7 -19   2   94.69   13.70
   7  19  -2   87.79   12.80
  -7  19   2  107.49   14.00
   7  19  -2  102.39   13.50
   7  19  -2   88.49   13.20
  -7  19   2  107.59   12.40
  -6 -19   2   76.89   12.90
   6 -19  -2   74.39   11.90
   6  19  -2  100.79   13.10
  -6  19   2   97.79   12.20
   6  19  -2   90.49   13.00
  -6  19   2  127.79   14.90
  -6  19   2  113.19   12.30
   6  19  -2  126.79   13.60
   5 -19  -2   -0.10    6.70
  -5 -19   2   -6.60    6.60
  -5 -19   2   -9.10    6.00
   5  19  -2    5.10    7.00
  -5  19   2   -1.80    5.60
  -5  19   2    5.40    7.30
   5  19  -2   -1.90    5.50
  -5  19   2   -5.70    5.20
   5  19  -2   -0.30    5.80
   4 -19  -2  136.69   14.70
  -4 -19   2  140.59   14.40
  -4 -19   2  131.39   14.90
  -4  19   2  145.89   13.30
  -4  19   2  147.89   13.70
   4  19  -2  157.88   13.50
  -4  19   2  134.69   13.60
   4  19  -2  129.29   14.30
  -3 -19   2  119.69   12.90
  -3 -19   2  132.29   14.00
   3 -19  -2  131.49   12.30
   3 -19  -2  112.19   13.50
  -3  19   2  126.39   12.80
  -3  19   2  134.89   12.80
  -3  19   2  119.59   13.10
   3  19  -2  106.59   12.30
   3  19  -2  143.39   13.10
  -2 -19   2   44.90    9.30
   2 -19  -2   41.80    9.30
   2 -19  -2   43.20    8.60
  -2 -19   2   37.50    8.80
  -2  19   2   18.30    6.60
  -2  19   2   30.40    7.50
   2  19  -2   44.10    9.40
  -2  19   2   35.60    8.30
   2  19  -2   46.70    8.20
  -1 -19   2  172.08   14.80
   1 -19  -2  150.98   13.90
  -1 -19   2  144.79   13.30
   1 -19  -2  149.88   14.40
  -1  19   2  165.68   14.20
   1  19  -2  168.38   14.40
  -1  19   2  177.38   14.10
   1  19  -2  184.38   13.80
   0 -19   2   57.69   10.10
   0 -19   2   39.00    8.20
   0 -19  -2   57.69    9.40
   0 -19  -2   45.30    8.80
   0  19  -2   38.30    8.10
   0  19   2   74.99   10.20
   0  19  -2   49.60    8.20
   0  19   2   75.69   10.60
   1 -19   2   23.10    8.10
  -1 -19  -2   35.50    8.40
  -1 -19  -2   22.20    7.50
   1 -19   2   26.20    7.50
  -1  19  -2   31.30    7.80
   1  19   2   20.60    6.70
   1  19   2   22.70    7.00
  -1  19  -2   30.50    7.40
  -2 -19  -2  275.47   18.30
  -2 -19  -2  256.37   17.70
   2 -19   2  226.98   17.60
   2 -19   2  285.67   17.40
   2  19   2  276.87   17.90
  -2  19  -2  295.87   18.30
   2  19   2  289.47   17.70
  -2  19  -2  278.37   17.00
  -3 -19  -2   53.59   10.00
   3 -19   2   75.09   11.50
  -3 -19  -2   54.39    9.50
  -3  19  -2   57.79    9.10
  -3  19  -2   81.89   10.40
   3  19   2   53.69    8.90
   3  19   2   58.99   10.50
  -3  19  -2   56.99    9.60
  -4 -19  -2  110.69   14.10
   4 -19   2   68.19   11.60
  -4  19  -2   84.79   11.30
   4  19   2   61.89   10.30
  -4  19  -2   98.39   11.70
  -4  19  -2   73.49   10.50
   5 -19   2  119.59   15.10
  -5 -19  -2  128.69   15.30
  -5  19  -2  134.89   12.80
  -5  19  -2   90.79   13.40
   5  19   2  116.59   13.20
  -5  19  -2  149.49   13.80
   6 -19   2   41.80   11.10
  -6 -19  -2   59.29   11.90
   6  19   2   38.90    9.40
  -6  19  -2   47.10   10.40
  -6  19  -2   55.39   10.20
  -6  19  -2   47.70    9.20
   7 -19   2   96.99   20.90
  -7 -19  -2   82.39   14.70
  -7  19  -2   86.89   12.50
   7  19   2   94.19   19.60
  -7  19  -2   96.69   12.50
  -7  19  -2   65.19   12.10
  -6 -20   2  119.69   21.70
  -6 -20   2  127.89   14.80
   6 -20  -2   91.49   13.50
  -6  20   2  143.09   15.10
   6  20  -2  118.59   14.50
   6  20  -2   90.89   13.10
  -6  20   2  118.29   13.20
   6  20  -2  110.09   14.20
   5 -20  -2   25.60    9.30
  -5 -20   2   15.50    8.90
  -5 -20   2   24.10    8.60
  -5  20   2   23.60    7.80
   5  20  -2   17.80    8.60
  -5  20   2   24.60    8.10
   5  20  -2   28.10    7.80
  -5  20   2   15.90    8.50
   4 -20  -2   11.30    6.90
  -4 -20   2   -5.10    6.80
  -4 -20   2    8.10    7.80
  -4  20   2    1.90    6.00
  -4  20   2  -10.00    5.70
   4  20  -2    5.70    6.80
  -4  20   2   -2.00    5.30
   4  20  -2    1.40    5.80
  -3 -20   2   -2.30    5.80
  -3 -20   2    5.90    7.20
   3 -20  -2   22.20    7.00
   3 -20  -2   24.10    8.40
   3  20  -2   28.00    8.40
  -3  20   2   17.40    7.70
  -3  20   2    6.40    5.80
   3  20  -2   19.70    6.90
  -3  20   2   15.30    7.20
   2 -20  -2  352.56   23.00
   2 -20  -2  450.65   23.30
  -2 -20   2  468.45   25.00
  -2 -20   2  409.86   23.90
  -2  20   2  420.16   22.60
  -2  20   2  468.35   23.40
   2  20  -2  399.36   23.10
   2  20  -2  480.75   23.20
   1 -20  -2  172.88   15.80
  -1 -20   2  169.38   16.20
   1 -20  -2  175.88   15.30
  -1 -20   2  216.48   16.70
   1  20  -2  183.58   14.40
  -1  20   2  198.68   15.10
  -1  20   2  175.18   15.10
   1  20  -2  188.28   16.00
   0 -20  -2   12.80    6.70
   0 -20  -2   19.60    7.70
   0 -20   2   21.30    7.60
   0 -20   2   10.40    6.80
   0  20   2   23.20    7.40
   0  20  -2   14.50    6.40
   0  20   2    9.60    6.60
   0  20  -2   16.50    7.30
  -1 -20  -2  218.98   16.70
   1 -20   2  202.38   17.50
   1 -20   2  215.08   16.50
  -1 -20  -2  197.38   16.30
  -1  20  -2  248.18   16.00
   1  20   2  224.28   17.00
  -1  20  -2  230.58   16.40
   1  20   2  239.88   16.40
  -2 -20  -2   13.00    6.90
  -2 -20  -2    9.20    7.60
   2 -20   2    4.60    7.20
  -2  20  -2   17.80    6.60
   2  20   2   16.70    7.00
   2  20   2    8.20    6.20
  -2  20  -2   12.80    6.10
  -3 -20  -2  130.29   14.10
   3 -20   2  109.89   13.70
  -3 -20  -2  127.79   15.10
   3  20   2   95.99   12.50
  -3  20  -2  131.19   13.50
  -3  20  -2  148.09   13.20
   4 -20   2   16.80    8.30
  -4 -20  -2   -1.30    7.30
   4  20   2   18.20    8.10
  -4  20  -2    4.60    6.10
  -4  20  -2    7.00    6.60
  -4  20  -2    5.70    6.60
  -5 -20  -2   61.49   11.80
   5 -20   2   82.19   13.30
  -5  20  -2   86.19   11.60
  -5  20  -2   93.39   13.50
  -5  20  -2   74.39   11.00
   5  20   2   59.59   10.80
  -6  20  -2  338.77   20.70
  -6  20  -2  364.26   23.60
  -6  20  -2  345.87   21.50
   4 -21  -2   88.39   13.50
  -4 -21   2  108.09   14.70
  -4 -21   2  106.49   15.20
  -4  21   2   95.79   11.80
  -4  21   2  118.29   14.30
   4  21  -2   97.29   13.40
   4  21  -2  112.29   15.80
  -3 -21   2   41.40   10.20
  -3 -21   2   23.50    8.40
   3 -21  -2   39.10   10.00
  -3  21   2   36.20    8.10
  -3  21   2   17.00    7.60
   3  21  -2   29.70    9.20
   3  21  -2   27.60    7.90
  -2 -21   2    6.70    7.50
  -2 -21   2    7.80    8.10
   2 -21  -2   17.90    7.50
   2 -21  -2   -6.20    6.30
   2  21  -2    6.00    6.20
  -2  21   2    7.50    6.60
  -2  21   2    7.30    7.00
   2  21  -2    2.70    6.00
   1 -21  -2    9.40    7.20
  -1 -21   2    3.50    7.20
   1 -21  -2    2.80    6.00
  -1 -21   2   16.50    8.30
  -1  21   2    7.90    6.50
   1  21  -2    5.50    7.40
   1  21  -2   13.80    6.70
  -1  21   2   11.20    7.00
   0 -21  -2    7.90    7.30
   0 -21  -2   19.80    7.90
   0 -21   2    8.70    8.00
   0 -21   2   17.50    8.00
   0  21   2   14.30    7.00
   0  21  -2   11.70    7.40
   0  21  -2    8.10    6.50
   0  21   2   18.40    7.20
   1 -21   2   92.29   14.10
  -1 -21  -2   70.29   11.30
  -1 -21  -2   87.39   12.80
   1 -21   2   84.59   12.40
   1  21   2   75.09   12.50
  -1  21  -2   85.89   11.70
  -1  21  -2  100.19   13.40
   1  21   2   78.69   11.70
   2 -21   2   16.90    8.40
  -2 -21  -2   40.00    9.30
  -2 -21  -2   33.90    9.70
  -2  21  -2   43.60    9.80
  -2  21  -2   60.49    9.70
   2  21   2   45.10   10.00
   3 -21   2   67.79   12.30
  -3 -21  -2   76.09   12.70
  -3  21  -2   86.99   11.80
  -3  21  -2   79.29   11.60
   3  21   2   86.89   12.30
   4 -21   2   26.30   15.00
  -4  21  -2   46.90    9.90
  -4  21  -2   36.60    8.50
  -1 -22   2   -0.50    7.20
   1 -22  -2   13.20    7.30
   1 -22  -2    2.30    6.70
  -1 -22   2   -0.50    6.80
   1  22  -2    7.70    6.80
  -1  22   2    5.50    7.70
   0 -22   2   11.80    8.50
   0 -22  -2    8.60    7.90
   0 -22   2    3.50    6.80
   0 -22  -2    5.30    7.60
   0  22  -2    3.40    6.30
   0  22   2   -1.60   10.00
   1 -22   2    8.10   12.30
  -1 -22  -2   15.20    8.00
  -1 -22  -2   12.50    9.10
   1 -22   2   27.70    8.70
  -1  22  -2   28.20    8.00
  15   0  -3    2.70    6.80
 -15   0   3   -1.90    7.70
  14   0  -3    0.20    5.50
 -14   0   3   -3.30    6.00
 -13   0   3    8.00    6.70
  13   0  -3    6.50    5.80
  12   0  -3    1.80    4.90
 -12   0   3    2.70    5.20
  11   0  -3   -1.70    4.00
  11   0  -3   -0.70    3.50
 -11   0   3    0.10    4.60
  10   0  -3   -3.20    2.50
 -10   0   3    0.90    4.30
  10   0  -3   -2.40    3.10
 -10   0   3   -1.30    2.50
   9   0  -3    5.10    2.80
   9   0  -3   -5.00    2.60
  -9   0   3    1.30    3.40
  -9   0   3    2.20    2.60
  -9   0   3    2.80    2.30
  -8   0   3    0.60    2.00
   8   0  -3    1.50    2.00
   8   0  -3    0.80    2.60
   8   0  -3   -1.60    2.30
   8   0  -3   -0.50    1.90
  -8   0   3   -0.80    2.00
  -8   0   3    0.20    3.00
  -7   0   3   -2.70    2.40
   7   0  -3    0.60    1.60
   7   0  -3   -1.00    1.80
  -7   0   3    2.10    2.10
  -7   0   3   -0.90    1.70
   7   0  -3   -1.10    1.50
   7   0  -3    0.30    2.10
  -6   0   3   -1.20    1.40
   6   0  -3   -1.00    1.70
   6   0  -3    1.30    1.40
   6   0  -3   -1.40    1.70
   6   0  -3    1.10    1.50
  -6   0   3   -0.30    1.50
  -6   0   3    0.10    2.00
  -5   0   3    0.10    1.10
  -5   0   3   -1.00    1.50
  -5   0   3    3.10    1.50
   5   0  -3    1.40    1.60
   5   0  -3    4.00    1.80
   5   0  -3    1.80    1.30
   5   0  -3   -0.60    1.10
   4   0  -3    1.60    1.10
  -4   0   3    2.50    1.60
   4   0  -3    2.50    1.60
  -4   0   3    0.80    1.00
   4   0  -3    2.90    1.40
   4   0  -3    0.60    0.90
  -4   0   3    0.70    1.10
  -3   0   3    1.20    0.90
  -3   0   3    1.70    1.30
   3   0  -3    2.40    1.20
   3   0  -3    1.30    0.70
  -3   0   3    1.90    1.00
   3   0  -3    1.20    1.00
   3   0  -3    2.30    1.00
  -2   0   3    0.30    0.80
  -2   0   3    0.30    0.70
   2   0  -3    1.00    0.90
   2   0  -3    4.00    1.00
   2   0  -3    1.20    0.80
   2   0  -3    2.40    0.50
  -2   0   3    5.00    1.30
   1   0  -3    3.10    0.70
   1   0  -3    2.00    0.50
   1   0  -3    3.20    0.40
  -1   0   3    2.00    0.70
   1   0  -3    2.10    0.80
   1   0  -3    1.50    0.50
   1   0  -3    3.30    0.80
   0   0  -3    1.20    0.50
   0   0  -3    0.60    0.60
   0   0   3    0.60    0.50
   0   0  -3    2.20    0.80
   0   0  -3    0.80    0.30
   0   0  -3    0.70    0.30
   0   0  -3    1.20    0.40
  -1   0  -3    3.70    0.70
   1   0   3    2.20    0.60
  -1   0  -3    5.80    0.90
   1   0   3    5.40    1.00
  -1   0  -3    3.40    0.70
  -1   0  -3    5.80    1.10
  -1   0  -3    4.60    1.30
   2   0   3   -0.40    0.70
  -2   0  -3    2.20    1.00
  -2   0  -3    0.30    0.80
  -2   0  -3    2.30    1.30
  -2   0  -3    0.80    0.60
   2   0   3    1.20    1.10
  -3   0  -3    1.10    1.00
  -3   0  -3    1.70    1.40
  -3   0  -3   -0.70    1.10
   3   0   3    0.50    1.10
   3   0   3    1.60    1.10
  -3   0  -3   -0.10    0.70
   3   0   3   -0.60    0.90
   4   0   3    0.60    1.60
  -4   0  -3    0.70    0.90
  -4   0  -3   -0.10    1.40
   4   0   3    1.30    1.20
  -4   0  -3   -0.70    1.60
  -4   0  -3    1.00    1.10
   4   0   3   -1.10    1.20
   5   0   3    2.10    1.70
  -5   0  -3    2.30    1.70
  -5   0  -3    2.50    1.50
   5   0   3    2.20    1.70
  -5   0  -3    0.40    1.00
   5   0   3    1.10    1.70
  -5   0  -3    1.70    2.00
  -6   0  -3    1.20    1.20
  -6   0  -3    2.50    2.70
   6   0   3   -0.60    1.80
   6   0   3    0.50    2.00
   6   0   3   -0.70    1.50
  -6   0  -3    3.20    2.00
  -6   0  -3   -1.10    1.90
   7   0   3    1.40    2.40
   7   0   3    5.80    3.00
  -7   0  -3   -2.20    2.40
   7   0   3    3.20    2.40
  -7   0  -3    0.80    2.00
  -7   0  -3    2.40    1.50
  -7   0  -3   -1.80    1.90
   8   0   3   -0.70    2.60
  -8   0  -3    4.60    2.90
   8   0   3    0.50    3.00
  -8   0  -3    3.10    2.70
  -8   0  -3    0.80    3.30
   9   0   3   -1.00    2.40
   9   0   3    1.80    3.40
  -9   0  -3    1.90    2.90
  -9   0  -3    2.60    3.10
  -9   0  -3    3.60    4.00
  10   0   3    9.70    4.30
 -10   0  -3   -5.80    3.70
  10   0   3    2.30    3.40
 -10   0  -3   -3.10    3.10
 -10   0  -3   -4.20    2.80
  11   0   3   -2.40    4.10
 -11   0  -3   -2.60    3.40
 -11   0  -3    2.40    5.00
  11   0   3    0.60    4.30
 -12   0  -3   -2.20    5.20
  12   0   3    6.70    5.10
  12   0   3    3.90    5.20
  13   0   3   -1.80    5.20
  13   0   3    0.00    5.10
 -13   0  -3   -3.70    5.60
  14   0   3    6.20    6.40
  14   0   3    0.10    6.40
 -14   0  -3    4.00    8.10
 -15  -1   3    2.30    8.20
  15  -1  -3    4.90    6.40
  15   1  -3   -1.90    5.80
 -15   1   3    8.90    8.70
 -14  -1   3   35.70    9.50
  14  -1  -3   26.00    7.80
  14   1  -3   27.90    7.70
 -14   1   3   32.90    8.50
  13  -1  -3  394.86   21.10
 -13  -1   3  410.96   22.80
  13   1  -3  346.97   19.70
 -13   1   3  357.06   21.80
 -12  -1   3  121.09   12.20
  12  -1  -3  159.98   12.10
 -12   1   3  110.09   11.90
  12   1  -3  145.39   12.20
  11  -1  -3  128.29    9.20
 -11  -1   3  140.09   12.40
  11  -1  -3  127.89   11.30
  11   1  -3  131.19   10.60
  11   1  -3  145.79    9.80
 -11   1   3  138.39    9.60
 -11   1   3  146.89   12.40
 -10  -1   3  266.67   15.80
  10  -1  -3  288.67   13.60
  10  -1  -3  289.67   15.10
 -10   1   3  291.17   16.40
  10   1  -3  297.97   13.90
 -10   1   3  303.17   13.80
  10   1  -3  272.77   14.80
  -9  -1   3   15.00    4.60
   9  -1  -3   16.20    4.30
   9  -1  -3   14.30    3.40
  -9  -1   3   12.60    3.30
   9  -1  -3   18.10    4.10
  -9  -1   3   16.60    3.40
   9  -1  -3   15.80    3.10
  -9   1   3   13.40    4.40
  -9   1   3   13.90    3.60
   9   1  -3   12.80    3.90
   9   1  -3   13.80    3.40
   9   1  -3   24.30    4.70
  -8  -1   3  283.87   11.60
   8  -1  -3  293.87   13.80
   8  -1  -3  275.37   13.10
   8  -1  -3  299.27   12.20
   8  -1  -3  285.17   11.50
  -8  -1   3  258.37   14.00
  -8  -1   3  269.77   11.90
  -8  -1   3  268.17   12.40
  -8   1   3  252.17   12.10
  -8   1   3  263.57   13.80
  -8   1   3  270.67   12.40
   8   1  -3  279.17   12.30
   8   1  -3  297.87   13.60
  -7  -1   3  107.19    8.00
   7  -1  -3  108.49    6.00
  -7  -1   3  102.19    5.80
  -7  -1   3  103.89    6.60
   7  -1  -3  115.89    6.30
   7  -1  -3  101.29    7.00
   7  -1  -3  111.79    7.60
  -7   1   3  101.69    6.30
  -7   1   3  117.49    7.90
   7   1  -3  110.29    6.40
   7   1  -3  112.89    7.00
   7   1  -3  113.99    7.30
  -7   1   3   96.29    6.40
   7   1  -3  109.09    6.40
  -6  -1   3  847.22   27.80
   6  -1  -3  823.52   27.10
  -6  -1   3  843.92   29.50
  -6  -1   3  814.92   26.90
   6  -1  -3  856.21   28.90
   6  -1  -3  836.02   28.40
   6  -1  -3  827.32   27.00
  -6   1   3  803.52   29.10
   6   1  -3  838.02   28.40
  -6   1   3  842.82   27.80
  -6   1   3  845.42   27.80
   6   1  -3  845.02   28.70
   6   1  -3  848.72   27.60
   6   1  -3  795.62   27.30
  -5  -1   3 1542.35   50.09
   5  -1  -3 1550.54   49.70
   5  -1  -3 1520.35   48.10
  -5  -1   3 1566.84   48.00
   5  -1  -3 1525.45   49.20
  -5  -1   3 1629.74   48.80
   5  -1  -3 1620.74   48.10
   5   1  -3 1585.94   48.70
   5   1  -3 1542.85   49.50
   5   1  -3 1552.34   49.20
  -5   1   3 1580.64   48.80
   5   1  -3 1557.14   48.40
  -5   1   3 1635.24   50.19
  -5   1   3 1585.34   48.90
   4  -1  -3   89.59    4.00
  -4  -1   3   77.59    4.30
  -4  -1   3   80.99    3.90
  -4  -1   3   77.69    5.00
   4  -1  -3   86.19    5.00
   4  -1  -3   81.99    4.70
   4  -1  -3   80.49    4.10
  -4   1   3   78.59    4.40
   4   1  -3   85.99    4.90
   4   1  -3   76.39    4.50
   4   1  -3   80.99    4.10
   4   1  -3   84.69    4.50
  -4   1   3   90.79    5.20
  -4   1   3   84.69    4.60
   3  -1  -3  350.66   12.40
   3  -1  -3  357.46   11.50
   3  -1  -3  358.26   12.80
  -3  -1   3  347.97   11.70
   3  -1  -3  364.86   12.10
  -3  -1   3  410.76   12.20
  -3  -1   3  379.26   13.10
  -3   1   3  357.66   12.50
  -3   1   3  351.56   12.80
   3   1  -3  352.96   12.40
   3   1  -3  357.96   12.30
  -3   1   3  353.46   12.20
   3   1  -3  358.36   12.70
   3   1  -3  340.47   11.80
  -2  -1   3  448.96   13.60
   2  -1  -3  426.56   14.30
   2  -1  -3  433.36   14.00
   2  -1  -3  429.36   14.10
   2  -1  -3  430.26   13.00
  -2  -1   3  450.45   14.50
  -2   1   3  442.76   14.40
  -2   1   3  435.06   13.90
   2   1  -3  440.66   13.60
   2   1  -3  422.26   14.20
   2   1  -3  424.06   13.60
   2   1  -3  420.76   13.80
   2   1  -3  422.16   14.10
  -2   1   3  434.76   14.30
  -1  -1   3 2101.69   63.89
   1  -1  -3 2136.09   63.69
   1  -1  -3 2151.68   63.59
   1  -1  -3 2142.19   63.89
  -1  -1   3 2169.88   63.29
   1  -1  -3 2203.58   63.49
   1   1  -3 2084.69   63.19
   1   1  -3 2176.38   62.89
   1   1  -3 2062.39   63.69
  -1   1   3 2154.58   62.89
  -1   1   3 2138.19   63.39
   1   1  -3 2068.49   63.69
  -1   1   3 2294.87   64.09
   1   1  -3 2088.09   63.09
   0  -1  -3 2025.90   58.09
   0  -1  -3 2006.80   57.29
   0  -1  -3 1911.51   58.39
   0  -1  -3 1915.81   57.79
   0   1   3 1978.60   58.19
   0   1  -3 1889.81   58.19
   0   1  -3 1905.31   57.99
   0   1  -3 1943.41   57.79
   0   1   3 2064.39   57.79
   0   1  -3 1878.01   57.89
   0   1  -3 1911.61   57.69
  -1  -1  -3  500.75   16.00
  -1  -1  -3  513.85   16.10
   1  -1   3  522.25   16.10
  -1  -1  -3  507.95   16.70
  -1  -1  -3  488.75   15.80
   1  -1   3  560.74   16.30
  -1   1  -3  506.15   16.50
  -1   1  -3  511.65   16.30
   1   1   3  486.15   16.00
  -1   1  -3  502.25   15.30
   1   1   3  496.45   16.10
  -1   1  -3  505.75   15.40
   1   1   3  505.45   15.20
  -1   1  -3  484.55   15.50
  -2  -1  -3 3297.57   97.29
   2  -1   3 3196.48   97.69
   2  -1   3 3292.67   97.39
  -2  -1  -3 3275.27   98.29
  -2  -1  -3 3302.87   97.39
  -2  -1  -3 3257.97   97.49
  -2   1  -3 3312.87   97.09
  -2   1  -3 3262.77   97.79
   2   1   3 3270.47   97.49
  -2   1  -3 3258.37   96.39
   2   1   3 3343.37   96.89
   2   1   3 3326.67   97.89
  -2   1  -3 3260.17   97.19
  -2   1  -3 3262.27   98.09
  -3  -1  -3  808.52   25.00
  -3  -1  -3  789.92   24.60
  -3  -1  -3  795.72   25.00
   3  -1   3  792.12   25.10
   3  -1   3  773.12   25.30
   3   1   3  767.52   25.40
  -3   1  -3  776.52   25.40
   3   1   3  775.92   25.10
   3   1   3  791.62   24.60
  -3   1  -3  783.82   25.90
  -3   1  -3  772.32   23.20
  -3   1  -3  776.62   24.80
   4  -1   3    4.30    1.70
  -4  -1  -3    8.10    1.60
  -4  -1  -3    5.30    1.60
  -4  -1  -3    6.20    2.20
   4  -1   3    3.90    1.60
   4  -1   3    5.60    1.70
  -4  -1  -3    6.50    1.70
   4   1   3    4.10    1.60
  -4   1  -3    6.30    1.70
  -4   1  -3    7.10    1.00
   4   1   3    4.90    1.90
  -4   1  -3   13.70    2.70
   4   1   3    5.40    1.60
  -4   1  -3    5.10    1.90
   5  -1   3    6.10    2.10
   5  -1   3    7.90    2.10
  -5  -1  -3    9.60    1.90
   5  -1   3    8.80    2.30
  -5  -1  -3    7.40    2.20
  -5  -1  -3   10.50    2.10
  -5  -1  -3    7.50    2.80
  -5   1  -3    7.70    2.00
  -5   1  -3   11.40    3.10
   5   1   3    3.00    1.90
  -5   1  -3    4.80    2.00
   5   1   3    6.20    2.00
  -5   1  -3    9.00    1.20
   5   1   3    6.20    2.00
   6  -1   3   66.29    5.20
  -6  -1  -3   60.29    4.00
   6  -1   3   62.89    5.00
   6  -1   3   55.59    5.00
  -6  -1  -3   57.69    4.60
  -6  -1  -3   51.69    5.90
  -6  -1  -3   57.29    4.90
  -6   1  -3   56.09    4.80
  -6   1  -3   50.79    4.90
   6   1   3   52.29    5.10
   6   1   3   61.29    4.80
   6   1   3   53.59    4.90
  -6   1  -3   63.09    3.10
  -6   1  -3   61.49    5.90
   7  -1   3  831.12   28.30
  -7  -1  -3  808.92   26.30
  -7  -1  -3  775.12   29.90
  -7  -1  -3  795.32   27.50
  -7  -1  -3  807.52   28.00
   7  -1   3  757.92   28.00
   7   1   3  808.42   28.30
   7   1   3  800.72   28.40
  -7   1  -3  829.02   28.00
  -7   1  -3  770.02   28.00
  -7   1  -3  787.32   29.90
   7   1   3  810.32   27.80
   8  -1   3  310.67   14.20
  -8  -1  -3  305.67   13.40
  -8  -1  -3  270.27   15.20
   8  -1   3  302.07   14.00
  -8  -1  -3  302.97   13.80
   8   1   3  283.57   13.90
  -8   1  -3  314.07   14.00
  -8   1  -3  316.27   14.10
  -8   1  -3  308.57   16.00
   8   1   3  311.77   13.80
  -9  -1  -3  266.87   13.30
  -9  -1  -3  242.18   14.80
   9  -1   3  263.17   13.40
   9  -1   3  257.87   13.40
  -9  -1  -3  255.27   12.40
  -9   1  -3  252.77   13.00
  -9   1  -3  241.28   15.00
  -9   1  -3  265.37   13.20
   9   1   3  262.37   12.90
   9   1   3  256.97   13.50
 -10  -1  -3  331.97   18.50
  10  -1   3  331.87   16.60
 -10  -1  -3  348.17   15.50
  10  -1   3  353.96   16.50
 -10  -1  -3  322.47   16.40
  10   1   3  315.27   16.40
 -10   1  -3  354.16   16.20
 -10   1  -3  342.47   18.90
 -10   1  -3  313.07   15.90
  10   1   3  361.56   16.50
  11  -1   3    3.50    4.60
  11  -1   3    2.60    4.10
 -11  -1  -3   -7.10    5.00
  11   1   3    1.00    4.60
 -11   1  -3    2.90    4.20
 -11   1  -3    0.90    5.60
  11   1   3    4.60    4.40
 -12  -1  -3   58.49   10.50
  12  -1   3   37.50    7.60
  12  -1   3   47.60    7.70
  12   1   3   49.30    7.90
 -12   1  -3   44.00   11.00
  12   1   3   60.19    8.60
 -12   1  -3   35.10    8.80
 -13  -1  -3   -0.20    6.10
  13  -1   3   -5.80    4.90
  13  -1   3    9.00    5.80
  13   1   3    1.90    5.20
  13   1   3    2.70    5.30
 -13   1  -3    0.10    6.70
  14  -1   3   35.60    8.50
 -14  -1  -3   30.30    9.90
  14  -1   3   61.89   10.20
 -14   1  -3   52.09   11.10
  14   1   3   47.00    9.00
  15  -2  -3  111.99   13.30
 -15  -2   3  143.29   19.90
 -15   2   3  132.39   15.40
  15   2  -3  132.69   14.40
  14  -2  -3   36.30    8.70
 -14  -2   3   37.50   10.00
 -14   2   3   45.40   10.30
  14   2  -3   34.40    8.20
 -13  -2   3    7.30    6.20
  13  -2  -3   16.70    6.80
 -13   2   3   29.70    7.90
  13   2  -3   21.40    7.10
 -12  -2   3   82.59   10.60
  12  -2  -3   72.09   10.10
  12   2  -3   90.29   10.40
 -12   2   3   89.39   11.30
  11  -2  -3  347.07   20.40
  11  -2  -3  307.97   16.80
 -11  -2   3  295.47   17.90
  11   2  -3  310.27   15.70
 -11   2   3  299.07   15.30
  11   2  -3  319.07   17.00
 -11   2   3  340.17   18.40
 -10  -2   3   48.30    5.70
  10  -2  -3   48.00    5.70
 -10  -2   3   66.69    8.30
  10  -2  -3   57.69    7.20
  10   2  -3   64.59    7.60
  10   2  -3   60.59    6.60
 -10   2   3   63.89    8.50
 -10   2   3   64.79    6.60
  10   2  -3   60.09    7.00
  -9  -2   3    2.60    3.30
   9  -2  -3    3.00    2.50
   9  -2  -3    4.40    2.20
  -9  -2   3   -0.10    2.30
   9  -2  -3   -1.80    2.70
   9  -2  -3    0.00    2.70
  -9  -2   3    0.50    2.00
  -9   2   3    2.40    3.60
   9   2  -3   -5.00    2.60
  -9   2   3    2.10    2.90
   9   2  -3    3.20    2.70
   9   2  -3    0.00    3.00
  -9   2   3   -2.20    2.10
   8  -2  -3  710.63   24.20
  -8  -2   3  675.83   26.80
   8  -2  -3  695.13   23.40
  -8  -2   3  662.43   24.40
   8  -2  -3  711.03   25.70
   8  -2  -3  651.63   25.90
  -8  -2   3  709.33   23.30
  -8   2   3  704.73   25.00
  -8   2   3  679.73   26.70
   8   2  -3  644.74   25.40
  -8   2   3  695.83   25.10
   8   2  -3  698.33   25.60
   8   2  -3  702.13   24.80
  -7  -2   3  317.07   11.60
   7  -2  -3  314.87   12.20
   7  -2  -3  292.57   13.20
  -7  -2   3  308.27   12.80
  -7  -2   3  299.87   12.60
   7  -2  -3  322.57   11.80
   7  -2  -3  284.47   13.60
  -7  -2   3  306.07   14.30
   7   2  -3  283.47   13.30
  -7   2   3  326.97   13.00
  -7   2   3  311.27   14.30
   7   2  -3  312.37   13.40
  -7   2   3  299.87   13.10
   7   2  -3  295.17   12.70
  -6  -2   3  276.97   10.20
   6  -2  -3  266.97   10.40
   6  -2  -3  278.57   10.70
  -6  -2   3  290.47   12.90
   6  -2  -3  270.17   12.20
  -6  -2   3  281.17   11.30
  -6  -2   3  278.07   11.40
   6  -2  -3  268.67   11.80
  -6   2   3  272.87   11.70
   6   2  -3  290.17   11.90
  -6   2   3  274.97   12.40
   6   2  -3  280.97   12.10
  -6   2   3  263.67   11.30
   6   2  -3  280.97   11.30
   6   2  -3  272.47   11.40
   5  -2  -3  229.98    8.90
   5  -2  -3  226.88   10.00
  -5  -2   3  246.78   11.00
   5  -2  -3  238.48    9.00
  -5  -2   3  239.88    9.50
   5  -2  -3  226.98   10.30
  -5  -2   3  249.08    8.60
   5   2  -3  233.98   10.10
  -5   2   3  235.88    9.70
   5   2  -3  236.58   10.00
  -5   2   3  241.68   10.10
   5   2  -3  237.98    9.60
   5   2  -3  227.68    9.70
  -5   2   3  235.28   10.50
  -4  -2   3   13.30    2.00
  -4  -2   3   16.30    1.50
   4  -2  -3   13.00    1.90
   4  -2  -3   17.30    2.50
  -4  -2   3   12.10    2.60
   4  -2  -3   11.10    2.30
   4  -2  -3   13.60    1.70
   4   2  -3   13.60    2.20
   4   2  -3   17.50    2.40
  -4   2   3   11.10    2.10
  -4   2   3   20.00    2.40
   4   2  -3   15.90    2.20
  -4   2   3   15.80    2.50
   4   2  -3   19.80    2.50
   3  -2  -3 1190.08   36.90
   3  -2  -3 1186.98   37.20
  -3  -2   3 1186.28   35.40
   3  -2  -3 1191.28   36.40
   3  -2  -3 1087.69   35.70
  -3  -2   3 1257.27   37.50
   3   2  -3 1215.28   36.50
  -3   2   3 1198.78   37.20
   3   2  -3 1193.48   37.00
  -3   2   3 1159.18   37.00
   3   2  -3 1179.18   36.60
  -3   2   3 1185.38   36.60
   3   2  -3 1212.28   37.10
   2  -2  -3    1.60    0.90
   2  -2  -3    3.60    1.10
  -2  -2   3    3.60    1.30
   2  -2  -3    2.10    1.20
  -2  -2   3    2.10    0.60
   2   2  -3    0.50    0.60
  -2   2   3    3.50    1.20
[truncated: 2,068,370 more chars]
