# Supplementary material for: Cyclometalated Platinum Compounds from Competing C–H/C–X Bond Activation Pathways
Source: ACS Omega. 2026 Mar 3;11(10):16603–11. doi: 10.1021/acsomega.5c12884 (PMC13000562; doi:10.1021/acsomega.5c12884)
Supplement: Supplementary file 3 [file ao5c12884_si_003.cif]

data_global
_audit_creation_method                  'APEX3 v2019.11-0'

_publ_requested_journal                 ?

_publ_contact_author_name               ?
_publ_contact_author_address            
;
;
_publ_contact_author_email              'jotanski@vassar.edu'
_publ_contact_author_fax                ?
_publ_contact_author_phone              ?

_publ_section_title                     
;
;
_publ_section_abstract                  
;
;
_publ_section_references                
;
;
_publ_section_comment                   
;
;

data_CA2901Pt
_chemical_name_systematic               ?
_chemical_name_common                   ?
_chemical_formula_moiety                'C17 H21 Cl N2 Pt'
_chemical_formula_sum                   'C17 H21 Cl N2 Pt'
_chemical_formula_iupac                 ?
_chemical_formula_weight                483.90

_chemical_melting_point                 ?

_space_group_crystal_system             monoclinic
_space_group_IT_number                  14
_space_group_name_H-M_alt               'P 1 21/c 1'
_space_group_name_Hall                  '-P 2ybc'
loop_
    _space_group_symop_operation_xyz
    'x, y, z'
    '-x, y+1/2, -z+1/2'
    '-x, -y, -z'
    'x, -y-1/2, z-1/2'

_cell_length_a                          10.7262(9)
_cell_length_b                          15.4664(13)
_cell_length_c                          20.2185(17)
_cell_angle_alpha                       90
_cell_angle_beta                        102.2930(10)
_cell_angle_gamma                       90
_cell_volume                            3277.3(5)
_cell_formula_units_Z                   8
_cell_measurement_reflns_used           9885
_cell_measurement_theta_min             2.3475
_cell_measurement_theta_max             30.9353
_cell_measurement_temperature           125.(2)

_exptl_crystal_description              block
_exptl_crystal_colour                   orange
_exptl_crystal_size_max                 0.250
_exptl_crystal_size_mid                 0.100
_exptl_crystal_size_min                 0.070
_exptl_crystal_density_diffrn           1.961
_exptl_crystal_density_meas             ?
_exptl_crystal_density_method           'not measured'
_exptl_crystal_F_000                    1856

_exptl_absorpt_coefficient_mu           8.721
_exptl_absorpt_correction_type          Multi-Scan
_exptl_absorpt_process_details          
;
SADABS-2016/2 - Bruker AXS area detector scaling and absorption correction
;
_exptl_absorpt_correction_T_min         0.34
_exptl_absorpt_correction_T_max         0.58

_exptl_special_details                  
;
; 

_diffrn_ambient_temperature             125.(2)

_diffrn_source                          'sealed X-ray tube'
_diffrn_source_type                     'Bruker APEX-II CCD' 
_diffrn_source_power                    1.50
_diffrn_source_current                  30.0
_diffrn_source_voltage                  45

_diffrn_radiation_probe                 X-ray
_diffrn_radiation_type                  MoK\a 
_diffrn_radiation_wavelength            0.71073
_diffrn_radiation_monochromator         graphite 

_diffrn_measurement_device              'three-circle diffractometer'
_diffrn_measurement_device_type         'Bruker APEX-II CCD' 
_diffrn_measurement_method              '\f and \w scans' 

_diffrn_detector_area_resol_mean        8.3333

_diffrn_reflns_number                   80681
_diffrn_reflns_av_R_equivalents         0.0375
_diffrn_reflns_av_unetI/netI            0.0226
_diffrn_reflns_theta_min                2.06
_diffrn_reflns_theta_max                30.75
_diffrn_reflns_theta_full               25.24
_diffrn_measured_fraction_theta_max     0.995
_diffrn_measured_fraction_theta_full    0.995
_diffrn_reflns_limit_h_min              -15
_diffrn_reflns_limit_h_max              15
_diffrn_reflns_limit_k_min              -22
_diffrn_reflns_limit_k_max              22
_diffrn_reflns_limit_l_min              -29
_diffrn_reflns_limit_l_max              28

_refine_special_details                 
;
;

_reflns_number_total                    10169
_reflns_number_gt                       9033
_reflns_threshold_expression            'I > 2\s(I)'
_reflns_Friedel_coverage                0.000
_reflns_Friedel_fraction_max            .
_reflns_Friedel_fraction_full           .

_refine_ls_structure_factor_coef        Fsqd
_refine_ls_matrix_type                  full
_refine_ls_R_factor_all                 0.0256
_refine_ls_R_factor_gt                  0.0200
_refine_ls_wR_factor_gt                 0.0431
_refine_ls_wR_factor_ref                0.0445
_refine_ls_goodness_of_fit_ref          1.031
_refine_ls_restrained_S_all             1.031
_refine_ls_number_reflns                10169
_refine_ls_number_parameters            387
_refine_ls_number_restraints            0
_refine_ls_number_constraints           ?
_refine_ls_hydrogen_treatment           constr
_refine_ls_weighting_scheme             calc
_refine_ls_weighting_details            
    'w=1/[\s^2^(Fo^2^)+(0.0199P)^2^+2.8508P] where P=(Fo^2^+2Fc^2^)/3'

_atom_sites_solution_hydrogens          geom
_atom_sites_solution_primary            dual
_atom_sites_solution_secondary          difmap

_refine_ls_shift/su_max                 0.004
_refine_ls_shift/su_mean                0.000
_refine_diff_density_max                1.706
_refine_diff_density_min                -0.666
_refine_ls_extinction_method            none
_refine_ls_extinction_coef              ?

loop_
    _atom_type_symbol
    _atom_type_description
    _atom_type_scat_dispersion_real
    _atom_type_scat_dispersion_imag
    _atom_type_scat_source
    C C 0.0033 0.0016 'International Tables Vol C Tables 4.2.6.8 and 6.1.1.4'
    H H 0.0000 0.0000 'International Tables Vol C Tables 4.2.6.8 and 6.1.1.4'
    Cl Cl 0.1484 0.1585
     'International Tables Vol C Tables 4.2.6.8 and 6.1.1.4'
    N N 0.0061 0.0033 'International Tables Vol C Tables 4.2.6.8 and 6.1.1.4'
    Pt Pt -1.7033 8.3905
     'International Tables Vol C Tables 4.2.6.8 and 6.1.1.4'

_computing_data_collection              
    'Bruker Instrument Service v2021.1.0.3'
_computing_cell_refinement              
    'SAINT V8.40B (Bruker Nano, Inc., 2019)'
_computing_data_reduction               
    'SAINT V8.40B (Bruker Nano, Inc., 2019)'
_computing_structure_solution           'SHELXT 2018/2 (Sheldrick, 2018)'
_computing_structure_refinement         'SHELXL-2017/1 (Sheldrick, 2017)'
_computing_molecular_graphics           ?
_computing_publication_material         ?

loop_
    _atom_site_type_symbol
    _atom_site_label
    _atom_site_fract_x
    _atom_site_fract_y
    _atom_site_fract_z
    _atom_site_U_iso_or_equiv
    _atom_site_adp_type
    _atom_site_calc_flag
    _atom_site_refinement_flags_adp
    _atom_site_refinement_flags_occupancy
    _atom_site_refinement_flags_posn
    _atom_site_occupancy
    _atom_site_disorder_assembly
    _atom_site_disorder_group
    Pt Pt1 0.68009(2) 0.82986(2) 0.43683(2) 0.01564(3) Uani d . . . 1 . .
    Pt Pt2 0.06898(2) 0.52635(2) 0.30471(2) 0.01689(3) Uani d . . . 1 . .
    Cl Cl1 0.67673(6) 0.67663(4) 0.47171(3) 0.02228(12) Uani d . . . 1 . .
    Cl Cl2 0.05740(6) 0.67590(4) 0.26019(3) 0.02137(12) Uani d . . . 1 . .
    N N11 0.8362(2) 0.85963(14) 0.52731(11) 0.0216(4) Uani d . . . 1 . .
    N N12 0.83586(19) 0.80395(13) 0.39626(10) 0.0171(4) Uani d . . . 1 . .
    N N21 0.2644(2) 0.54735(14) 0.37181(11) 0.0207(4) Uani d . . . 1 . .
    N N22 0.01637(18) 0.56691(13) 0.39170(10) 0.0156(4) Uani d . . . 1 . .
    C C11 0.5242(3) 0.8567(2) 0.47748(16) 0.0299(6) Uani d . . . 1 . .
    H H11A 0.551441 0.889725 0.51944 0.045 Uiso calc U . R 1 . .
    H H11B 0.484522 0.802447 0.487298 0.045 Uiso calc U . R 1 . .
    H H11C 0.46237 0.890692 0.445092 0.045 Uiso calc U . R 1 . .
    C C12 0.6719(2) 0.95624(16) 0.40382(14) 0.0228(5) Uani d . . . 1 . .
    H H12A 0.644423 0.993535 0.437226 0.034 Uiso calc U . R 1 . .
    H H12B 0.610838 0.960846 0.36038 0.034 Uiso calc U . R 1 . .
    H H12C 0.756516 0.974435 0.398161 0.034 Uiso calc U . R 1 . .
    C C13 0.5894(2) 0.79867(16) 0.34297(13) 0.0222(5) Uani d . . . 1 . .
    C C14 0.4596(3) 0.79739(19) 0.31241(16) 0.0321(6) Uani d . . . 1 . .
    H H14A 0.398128 0.812297 0.338082 0.038 Uiso calc U . R 1 . .
    C C15 0.4196(3) 0.7743(2) 0.24434(17) 0.0419(8) Uani d . . . 1 . .
    H H15A 0.331031 0.773951 0.224307 0.05 Uiso calc U . R 1 . .
    C C16 0.5056(4) 0.7522(2) 0.20598(16) 0.0459(9) Uani d . . . 1 . .
    H H16A 0.47616 0.73573 0.160049 0.055 Uiso calc U . R 1 . .
    C C17 0.6342(3) 0.75378(19) 0.23345(15) 0.0367(7) Uani d . . . 1 . .
    H H17A 0.693781 0.739514 0.206494 0.044 Uiso calc U . R 1 . .
    C C18 0.6769(3) 0.77670(17) 0.30188(13) 0.0242(5) Uani d . . . 1 . .
    C C19 0.8108(3) 0.77916(16) 0.33375(13) 0.0229(5) Uani d . . . 1 . .
    H H19A 0.87572 0.763694 0.310494 0.027 Uiso calc U . R 1 . .
    C C21 0.0679(3) 0.39876(17) 0.33409(15) 0.0303(6) Uani d . . . 1 . .
    H H21A 0.136392 0.367455 0.319129 0.045 Uiso calc U . R 1 . .
    H H21B -0.014495 0.372593 0.313594 0.045 Uiso calc U . R 1 . .
    H H21C 0.081252 0.395574 0.383509 0.045 Uiso calc U . R 1 . .
    C C22 0.1191(3) 0.48273(18) 0.21820(14) 0.0279(6) Uani d . . . 1 . .
    H H22A 0.207138 0.461486 0.229118 0.042 Uiso calc U . R 1 . .
    H H22B 0.112205 0.530185 0.185505 0.042 Uiso calc U . R 1 . .
    H H22C 0.061783 0.435666 0.198627 0.042 Uiso calc U . R 1 . .
    C C23 -0.1205(2) 0.51947(15) 0.27264(13) 0.0190(5) Uani d . . . 1 . .
    C C24 -0.1943(3) 0.49228(18) 0.21103(14) 0.0267(6) Uani d . . . 1 . .
    H H24A -0.154152 0.469911 0.177067 0.032 Uiso calc U . R 1 . .
    C C25 -0.3269(3) 0.4977(2) 0.19894(15) 0.0309(6) Uani d . . . 1 . .
    H H25A -0.376292 0.480194 0.156307 0.037 Uiso calc U . R 1 . .
    C C26 -0.3879(3) 0.52835(19) 0.24814(15) 0.0296(6) Uani d . . . 1 . .
    H H26A -0.478337 0.531967 0.238963 0.035 Uiso calc U . R 1 . .
    C C27 -0.3178(2) 0.55354(17) 0.31032(14) 0.0237(5) Uani d . . . 1 . .
    H H27A -0.35944 0.573483 0.344451 0.028 Uiso calc U . R 1 . .
    C C28 -0.1843(2) 0.54947(16) 0.32275(13) 0.0193(5) Uani d . . . 1 . .
    C C29 -0.1056(2) 0.57385(15) 0.38731(12) 0.0178(5) Uani d . . . 1 . .
    H H29A -0.1407 0.593559 0.423937 0.021 Uiso calc U . R 1 . .
    C C110 0.9565(2) 0.81265(15) 0.44050(14) 0.0212(5) Uani d . . . 1 . .
    C C111 1.0716(3) 0.79835(17) 0.41970(17) 0.0295(6) Uani d . . . 1 . .
    H H11D 1.071128 0.782747 0.374211 0.035 Uiso calc U . R 1 . .
    C C112 1.1857(3) 0.80730(19) 0.4664(2) 0.0398(8) Uani d . . . 1 . .
    H H11E 1.264158 0.7987 0.452654 0.048 Uiso calc U . R 1 . .
    C C113 1.1866(3) 0.82851(19) 0.5326(2) 0.0437(9) Uani d . . . 1 . .
    H H11F 1.265611 0.833231 0.564187 0.052 Uiso calc U . R 1 . .
    C C114 1.0736(3) 0.84312(18) 0.55373(17) 0.0344(7) Uani d . . . 1 . .
    H H11G 1.075212 0.857466 0.599597 0.041 Uiso calc U . R 1 . .
    C C115 0.9570(2) 0.83658(16) 0.50703(14) 0.0232(5) Uani d . . . 1 . .
    C C116 0.8207(3) 0.8102(2) 0.58846(14) 0.0350(7) Uani d . . . 1 . .
    H H11I 0.739833 0.826176 0.600305 0.052 Uiso calc U . R 1 . .
    H H11J 0.891516 0.823779 0.626371 0.052 Uiso calc U . R 1 . .
    H H11K 0.820713 0.748059 0.578839 0.052 Uiso calc U . R 1 . .
    C C117 0.8436(3) 0.95419(18) 0.54506(15) 0.0293(6) Uani d . . . 1 . .
    H H11L 0.76224 0.972957 0.555009 0.044 Uiso calc U . R 1 . .
    H H11M 0.860997 0.987579 0.506839 0.044 Uiso calc U . R 1 . .
    H H11N 0.912254 0.96365 0.584906 0.044 Uiso calc U . R 1 . .
    C C210 0.1158(2) 0.58191(15) 0.44841(12) 0.0168(4) Uani d . . . 1 . .
    C C211 0.0941(2) 0.60463(16) 0.51199(12) 0.0207(5) Uani d . . . 1 . .
    H H21D 0.009379 0.610359 0.518502 0.025 Uiso calc U . R 1 . .
    C C212 0.1970(3) 0.61877(17) 0.56555(13) 0.0248(5) Uani d . . . 1 . .
    H H21E 0.182707 0.633307 0.608987 0.03 Uiso calc U . R 1 . .
    C C213 0.3205(3) 0.61165(19) 0.55559(14) 0.0290(6) Uani d . . . 1 . .
    H H21F 0.39066 0.622644 0.592045 0.035 Uiso calc U . R 1 . .
    C C214 0.3422(2) 0.58862(18) 0.49289(14) 0.0261(5) Uani d . . . 1 . .
    H H21G 0.427214 0.583618 0.486697 0.031 Uiso calc U . R 1 . .
    C C215 0.2407(2) 0.57274(16) 0.43886(13) 0.0197(5) Uani d . . . 1 . .
    C C216 0.3342(3) 0.6183(2) 0.34531(15) 0.0304(6) Uani d . . . 1 . .
    H H21H 0.345739 0.603185 0.299935 0.046 Uiso calc U . R 1 . .
    H H21I 0.417811 0.626485 0.375542 0.046 Uiso calc U . R 1 . .
    H H21J 0.284903 0.672016 0.343046 0.046 Uiso calc U . R 1 . .
    C C217 0.3466(3) 0.46872(19) 0.37931(15) 0.0298(6) Uani d . . . 1 . .
    H H21K 0.352904 0.44763 0.334439 0.045 Uiso calc U . R 1 . .
    H H21L 0.308959 0.42369 0.403033 0.045 Uiso calc U . R 1 . .
    H H21M 0.431926 0.483159 0.405402 0.045 Uiso calc U . R 1 . .

loop_
    _atom_site_aniso_label
    _atom_site_aniso_U_11
    _atom_site_aniso_U_22
    _atom_site_aniso_U_33
    _atom_site_aniso_U_12
    _atom_site_aniso_U_13
    _atom_site_aniso_U_23
    Pt1 0.01363(4) 0.01718(4) 0.01605(5) 0.00012(3) 0.00304(3) 0.00284(3)
    Pt2 0.02131(5) 0.01620(4) 0.01439(4) 0.00413(3) 0.00654(3) 0.00212(3)
    Cl1 0.0258(3) 0.0191(3) 0.0229(3) -0.0003(2) 0.0074(2) 0.0047(2)
    Cl2 0.0238(3) 0.0194(3) 0.0212(3) 0.0043(2) 0.0055(2) 0.0059(2)
    N11 0.0270(11) 0.0186(10) 0.0169(10) 0.0021(9) -0.0007(8) -0.0020(8)
    N12 0.0172(9) 0.0156(9) 0.0193(10) -0.0007(7) 0.0054(8) 0.0016(8)
    N21 0.0188(10) 0.0241(11) 0.0203(10) 0.0077(8) 0.0069(8) 0.0071(8)
    N22 0.0183(9) 0.0151(9) 0.0135(9) 0.0010(7) 0.0039(7) 0.0020(7)
    C11 0.0210(12) 0.0340(15) 0.0380(16) 0.0046(11) 0.0133(12) 0.0089(12)
    C12 0.0223(12) 0.0199(12) 0.0250(13) 0.0018(10) 0.0024(10) 0.0054(10)
    C13 0.0262(13) 0.0162(11) 0.0210(12) -0.0031(10) -0.0020(10) 0.0054(9)
    C14 0.0265(14) 0.0249(14) 0.0388(17) -0.0053(11) -0.0064(12) 0.0076(12)
    C15 0.0402(18) 0.0311(16) 0.0412(19) -0.0084(14) -0.0207(15) 0.0082(14)
    C16 0.071(3) 0.0309(17) 0.0238(15) -0.0126(16) -0.0181(16) 0.0041(13)
    C17 0.060(2) 0.0268(15) 0.0204(14) -0.0071(14) 0.0025(14) 0.0007(11)
    C18 0.0343(14) 0.0187(12) 0.0180(12) -0.0043(10) 0.0021(10) 0.0019(9)
    C19 0.0311(13) 0.0173(12) 0.0230(13) -0.0015(10) 0.0120(11) 0.0003(10)
    C21 0.0404(16) 0.0200(13) 0.0348(16) 0.0072(11) 0.0182(13) 0.0044(11)
    C22 0.0361(15) 0.0300(15) 0.0202(13) 0.0101(12) 0.0120(11) 0.0004(11)
    C23 0.0220(12) 0.0163(11) 0.0185(12) -0.0004(9) 0.0037(9) 0.0023(9)
    C24 0.0306(14) 0.0291(14) 0.0208(13) -0.0045(11) 0.0062(11) -0.0042(11)
    C25 0.0316(15) 0.0340(15) 0.0246(14) -0.0102(12) 0.0006(12) -0.0046(12)
    C26 0.0222(13) 0.0316(15) 0.0326(15) -0.0046(11) 0.0005(11) -0.0025(12)
    C27 0.0206(12) 0.0227(12) 0.0279(14) -0.0018(10) 0.0055(10) -0.0032(10)
    C28 0.0217(12) 0.0156(11) 0.0203(12) 0.0000(9) 0.0041(10) 0.0013(9)
    C29 0.0194(11) 0.0168(11) 0.0182(11) 0.0015(9) 0.0058(9) 0.0012(9)
    C110 0.0162(11) 0.0139(11) 0.0328(14) -0.0007(9) 0.0033(10) 0.0027(10)
    C111 0.0232(13) 0.0175(12) 0.0511(18) 0.0002(10) 0.0152(13) 0.0048(12)
    C112 0.0172(13) 0.0229(14) 0.079(3) -0.0004(11) 0.0087(14) 0.0049(15)
    C113 0.0198(13) 0.0198(14) 0.080(3) 0.0001(11) -0.0143(15) -0.0022(15)
    C114 0.0312(15) 0.0204(13) 0.0422(18) 0.0004(11) -0.0133(13) -0.0042(12)
    C115 0.0206(12) 0.0162(11) 0.0292(14) 0.0004(9) -0.0031(10) -0.0014(10)
    C116 0.0461(18) 0.0396(17) 0.0165(13) -0.0014(14) 0.0008(12) 0.0060(12)
    C117 0.0339(15) 0.0246(14) 0.0256(14) 0.0033(11) -0.0019(12) -0.0074(11)
    C210 0.0197(11) 0.0135(10) 0.0164(11) 0.0022(9) 0.0020(9) 0.0031(8)
    C211 0.0240(12) 0.0199(12) 0.0190(12) 0.0003(9) 0.0062(10) 0.0024(9)
    C212 0.0332(14) 0.0232(13) 0.0165(12) 0.0013(11) 0.0023(10) 0.0000(10)
    C213 0.0284(14) 0.0286(14) 0.0251(14) 0.0035(11) -0.0052(11) -0.0001(11)
    C214 0.0193(12) 0.0295(14) 0.0275(14) 0.0047(10) 0.0003(10) 0.0021(11)
    C215 0.0211(12) 0.0190(12) 0.0190(12) 0.0055(9) 0.0044(9) 0.0050(9)
    C216 0.0194(12) 0.0398(17) 0.0325(15) 0.0002(11) 0.0066(11) 0.0124(13)
    C217 0.0290(14) 0.0360(16) 0.0249(14) 0.0183(12) 0.0068(11) 0.0048(12)

_geom_special_details                   
;

All esds (except the esd in the dihedral angle between two l.s. planes)
are estimated using the full covariance matrix.  The cell esds are taken
into account individually in the estimation of esds in distances, angles
and torsion angles; correlations between esds in cell parameters are only
used when they are defined by crystal symmetry.  An approximate (isotropic)
treatment of cell esds is used for estimating esds involving l.s. planes.
;

loop_
    _geom_bond_atom_site_label_1
    _geom_bond_atom_site_label_2
    _geom_bond_site_symmetry_2
    _geom_bond_distance
    _geom_bond_publ_flag
    Pt1 C13 . 1.998(3) ?
    Pt1 N12 . 2.0515(19) ?
    Pt1 C11 . 2.056(3) ?
    Pt1 C12 . 2.061(2) ?
    Pt1 N11 . 2.249(2) ?
    Pt1 Cl1 . 2.4751(6) ?
    Pt2 C23 . 2.000(3) ?
    Pt2 C22 . 2.050(3) ?
    Pt2 N22 . 2.0563(19) ?
    Pt2 C21 . 2.062(3) ?
    Pt2 N21 . 2.265(2) ?
    Pt2 Cl2 . 2.4754(6) ?
    N11 C115 . 1.483(3) ?
    N11 C116 . 1.493(4) ?
    N11 C117 . 1.504(3) ?
    N12 C19 . 1.293(3) ?
    N12 C110 . 1.415(3) ?
    N21 C215 . 1.484(3) ?
    N21 C217 . 1.491(3) ?
    N21 C216 . 1.491(3) ?
    N22 C29 . 1.296(3) ?
    N22 C210 . 1.409(3) ?
    C13 C14 . 1.399(4) ?
    C13 C18 . 1.421(4) ?
    C14 C15 . 1.398(4) ?
    C15 C16 . 1.369(5) ?
    C16 C17 . 1.373(5) ?
    C17 C18 . 1.407(4) ?
    C18 C19 . 1.444(4) ?
    C23 C24 . 1.391(4) ?
    C23 C28 . 1.416(3) ?
    C24 C25 . 1.394(4) ?
    C25 C26 . 1.385(4) ?
    C26 C27 . 1.377(4) ?
    C27 C28 . 1.402(3) ?
    C28 C29 . 1.446(3) ?
    C110 C115 . 1.394(4) ?
    C110 C111 . 1.403(4) ?
    C111 C112 . 1.385(4) ?
    C112 C113 . 1.375(5) ?
    C113 C114 . 1.387(5) ?
    C114 C115 . 1.400(4) ?
    C210 C211 . 1.399(3) ?
    C210 C215 . 1.401(3) ?
    C211 C212 . 1.389(4) ?
    C212 C213 . 1.386(4) ?
    C213 C214 . 1.383(4) ?
    C214 C215 . 1.390(4) ?

loop_
    _geom_angle_atom_site_label_1
    _geom_angle_atom_site_label_2
    _geom_angle_atom_site_label_3
    _geom_angle_site_symmetry_1
    _geom_angle_site_symmetry_3
    _geom_angle
    _geom_angle_publ_flag
    C13 Pt1 N12 . . 81.15(10) ?
    C13 Pt1 C11 . . 98.96(12) ?
    N12 Pt1 C11 . . 179.62(10) ?
    C13 Pt1 C12 . . 86.72(10) ?
    N12 Pt1 C12 . . 92.18(9) ?
    C11 Pt1 C12 . . 87.47(11) ?
    C13 Pt1 N11 . . 161.67(10) ?
    N12 Pt1 N11 . . 80.58(8) ?
    C11 Pt1 N11 . . 99.30(11) ?
    C12 Pt1 N11 . . 92.42(9) ?
    C13 Pt1 Cl1 . . 90.33(7) ?
    N12 Pt1 Cl1 . . 89.39(6) ?
    C11 Pt1 Cl1 . . 90.97(8) ?
    C12 Pt1 Cl1 . . 176.41(8) ?
    N11 Pt1 Cl1 . . 91.02(6) ?
    C23 Pt2 C22 . . 97.98(11) ?
    C23 Pt2 N22 . . 81.28(9) ?
    C22 Pt2 N22 . . 178.43(10) ?
    C23 Pt2 C21 . . 88.55(11) ?
    C22 Pt2 C21 . . 87.10(11) ?
    N22 Pt2 C21 . . 91.50(10) ?
    C23 Pt2 N21 . . 161.57(9) ?
    C22 Pt2 N21 . . 100.43(10) ?
    N22 Pt2 N21 . . 80.29(8) ?
    C21 Pt2 N21 . . 91.49(11) ?
    C23 Pt2 Cl2 . . 87.88(7) ?
    C22 Pt2 Cl2 . . 89.96(8) ?
    N22 Pt2 Cl2 . . 91.39(6) ?
    C21 Pt2 Cl2 . . 175.03(9) ?
    N21 Pt2 Cl2 . . 92.99(6) ?
    C115 N11 C116 . . 111.3(2) ?
    C115 N11 C117 . . 107.2(2) ?
    C116 N11 C117 . . 108.1(2) ?
    C115 N11 Pt1 . . 105.60(15) ?
    C116 N11 Pt1 . . 111.95(18) ?
    C117 N11 Pt1 . . 112.66(16) ?
    C19 N12 C110 . . 128.2(2) ?
    C19 N12 Pt1 . . 115.54(17) ?
    C110 N12 Pt1 . . 116.24(16) ?
    C215 N21 C217 . . 109.60(19) ?
    C215 N21 C216 . . 109.3(2) ?
    C217 N21 C216 . . 107.8(2) ?
    C215 N21 Pt2 . . 105.57(14) ?
    C217 N21 Pt2 . . 113.32(18) ?
    C216 N21 Pt2 . . 111.21(16) ?
    C29 N22 C210 . . 128.3(2) ?
    C29 N22 Pt2 . . 115.04(16) ?
    C210 N22 Pt2 . . 116.64(15) ?
    C14 C13 C18 . . 117.3(3) ?
    C14 C13 Pt1 . . 131.3(2) ?
    C18 C13 Pt1 . . 111.38(18) ?
    C15 C14 C13 . . 120.4(3) ?
    C16 C15 C14 . . 121.3(3) ?
    C15 C16 C17 . . 120.4(3) ?
    C16 C17 C18 . . 119.4(3) ?
    C17 C18 C13 . . 121.2(3) ?
    C17 C18 C19 . . 122.0(3) ?
    C13 C18 C19 . . 116.8(2) ?
    N12 C19 C18 . . 115.1(2) ?
    C24 C23 C28 . . 118.1(2) ?
    C24 C23 Pt2 . . 130.6(2) ?
    C28 C23 Pt2 . . 111.28(18) ?
    C23 C24 C25 . . 120.2(3) ?
    C26 C25 C24 . . 121.0(3) ?
    C27 C26 C25 . . 120.2(3) ?
    C26 C27 C28 . . 119.3(2) ?
    C27 C28 C23 . . 121.1(2) ?
    C27 C28 C29 . . 121.9(2) ?
    C23 C28 C29 . . 117.0(2) ?
    N22 C29 C28 . . 115.3(2) ?
    C115 C110 C111 . . 120.5(3) ?
    C115 C110 N12 . . 116.8(2) ?
    C111 C110 N12 . . 122.7(3) ?
    C112 C111 C110 . . 119.1(3) ?
    C113 C112 C111 . . 120.6(3) ?
    C112 C113 C114 . . 120.9(3) ?
    C113 C114 C115 . . 119.5(3) ?
    C110 C115 C114 . . 119.3(3) ?
    C110 C115 N11 . . 120.4(2) ?
    C114 C115 N11 . . 120.2(3) ?
    C211 C210 C215 . . 120.2(2) ?
    C211 C210 N22 . . 123.0(2) ?
    C215 C210 N22 . . 116.8(2) ?
    C212 C211 C210 . . 119.7(2) ?
    C213 C212 C211 . . 120.0(2) ?
    C214 C213 C212 . . 120.4(3) ?
    C213 C214 C215 . . 120.6(2) ?
    C214 C215 C210 . . 119.1(2) ?
    C214 C215 N21 . . 120.5(2) ?
    C210 C215 N21 . . 120.5(2) ?

loop_
    _geom_torsion_atom_site_label_1
    _geom_torsion_atom_site_label_2
    _geom_torsion_atom_site_label_3
    _geom_torsion_atom_site_label_4
    _geom_torsion_site_symmetry_1
    _geom_torsion_site_symmetry_2
    _geom_torsion_site_symmetry_3
    _geom_torsion_site_symmetry_4
    _geom_torsion
    _geom_torsion_publ_flag
    C18 C13 C14 C15 . . . . 0.7(4) ?
    Pt1 C13 C14 C15 . . . . 178.7(2) ?
    C13 C14 C15 C16 . . . . 0.2(5) ?
    C14 C15 C16 C17 . . . . -1.2(5) ?
    C15 C16 C17 C18 . . . . 1.2(5) ?
    C16 C17 C18 C13 . . . . -0.3(4) ?
    C16 C17 C18 C19 . . . . 179.7(3) ?
    C14 C13 C18 C17 . . . . -0.6(4) ?
    Pt1 C13 C18 C17 . . . . -179.0(2) ?
    C14 C13 C18 C19 . . . . 179.3(2) ?
    Pt1 C13 C18 C19 . . . . 0.9(3) ?
    C110 N12 C19 C18 . . . . 179.9(2) ?
    Pt1 N12 C19 C18 . . . . 2.1(3) ?
    C17 C18 C19 N12 . . . . 177.9(2) ?
    C13 C18 C19 N12 . . . . -2.0(3) ?
    C28 C23 C24 C25 . . . . 2.2(4) ?
    Pt2 C23 C24 C25 . . . . -176.5(2) ?
    C23 C24 C25 C26 . . . . -1.4(4) ?
    C24 C25 C26 C27 . . . . -0.4(5) ?
    C25 C26 C27 C28 . . . . 1.2(4) ?
    C26 C27 C28 C23 . . . . -0.4(4) ?
    C26 C27 C28 C29 . . . . -179.1(2) ?
    C24 C23 C28 C27 . . . . -1.4(4) ?
    Pt2 C23 C28 C27 . . . . 177.59(19) ?
    C24 C23 C28 C29 . . . . 177.4(2) ?
    Pt2 C23 C28 C29 . . . . -3.6(3) ?
    C210 N22 C29 C28 . . . . -176.8(2) ?
    Pt2 N22 C29 C28 . . . . 1.8(3) ?
    C27 C28 C29 N22 . . . . -180.0(2) ?
    C23 C28 C29 N22 . . . . 1.3(3) ?
    C19 N12 C110 C115 . . . . -176.8(2) ?
    Pt1 N12 C110 C115 . . . . 0.9(3) ?
    C19 N12 C110 C111 . . . . 3.2(4) ?
    Pt1 N12 C110 C111 . . . . -179.03(19) ?
    C115 C110 C111 C112 . . . . 0.8(4) ?
    N12 C110 C111 C112 . . . . -179.3(2) ?
    C110 C111 C112 C113 . . . . 1.1(4) ?
    C111 C112 C113 C114 . . . . -1.3(5) ?
    C112 C113 C114 C115 . . . . -0.3(4) ?
    C111 C110 C115 C114 . . . . -2.4(4) ?
    N12 C110 C115 C114 . . . . 177.7(2) ?
    C111 C110 C115 N11 . . . . 174.3(2) ?
    N12 C110 C115 N11 . . . . -5.7(3) ?
    C113 C114 C115 C110 . . . . 2.1(4) ?
    C113 C114 C115 N11 . . . . -174.5(2) ?
    C116 N11 C115 C110 . . . . 128.5(3) ?
    C117 N11 C115 C110 . . . . -113.5(3) ?
    Pt1 N11 C115 C110 . . . . 6.8(3) ?
    C116 N11 C115 C114 . . . . -54.9(3) ?
    C117 N11 C115 C114 . . . . 63.1(3) ?
    Pt1 N11 C115 C114 . . . . -176.6(2) ?
    C29 N22 C210 C211 . . . . 2.6(4) ?
    Pt2 N22 C210 C211 . . . . -176.05(18) ?
    C29 N22 C210 C215 . . . . -177.7(2) ?
    Pt2 N22 C210 C215 . . . . 3.7(3) ?
    C215 C210 C211 C212 . . . . 0.5(4) ?
    N22 C210 C211 C212 . . . . -179.7(2) ?
    C210 C211 C212 C213 . . . . 1.0(4) ?
    C211 C212 C213 C214 . . . . -1.4(4) ?
    C212 C213 C214 C215 . . . . 0.3(4) ?
    C213 C214 C215 C210 . . . . 1.2(4) ?
    C213 C214 C215 N21 . . . . -179.5(2) ?
    C211 C210 C215 C214 . . . . -1.6(4) ?
    N22 C210 C215 C214 . . . . 178.7(2) ?
    C211 C210 C215 N21 . . . . 179.1(2) ?
    N22 C210 C215 N21 . . . . -0.7(3) ?
    C217 N21 C215 C214 . . . . 56.1(3) ?
    C216 N21 C215 C214 . . . . -61.8(3) ?
    Pt2 N21 C215 C214 . . . . 178.5(2) ?
    C217 N21 C215 C210 . . . . -124.6(2) ?
    C216 N21 C215 C210 . . . . 117.5(2) ?
    Pt2 N21 C215 C210 . . . . -2.2(3) ?

loop_
    _geom_hbond_atom_site_label_D
    _geom_hbond_atom_site_label_H
    _geom_hbond_atom_site_label_A
    _geom_hbond_site_symmetry_A
    _geom_hbond_distance_DH
    _geom_hbond_distance_HA
    _geom_hbond_distance_DA
    _geom_hbond_angle_DHA
    _geom_hbond_publ_flag
    C19 H19A Cl2 1_655 0.95 2.74 3.665(3) 164.1 ?
    C29 H29A Cl1 1_455 0.95 2.69 3.548(2) 150.9 ?
    C111 H11D Cl2 1_655 0.95 2.81 3.715(3) 158.6 ?
    C116 H11K Cl1 . 0.98 2.62 3.267(3) 123.5 ?
    C116 H11J Cl2 4_676 0.98 2.90 3.846(3) 161.4 ?
    C216 H21J Cl2 . 0.98 2.65 3.224(3) 117.6 ?

_shelx_res_file                         
;

TITL CA2901Ptnew_a.res in P2(1)/c
    CA2901Ptnew_a.res
    created by SHELXL-2017/1 at 13:00:30 on 19-May-2023
REM Old TITL CA2901Ptnew in P2(1)/c
REM SHELXT solution in P2(1)/c: R1 0.069, Rweak 0.004, Alpha 0.077
REM <I/s>   1.151 for  270 systematic absences,  Orientation as input
REM Formula found by SHELXT:  C34 Cl2 N4 Pt2

CELL  0.71073  10.7262  15.4664  20.2185   90.000  102.293   90.000
ZERR    8.000   0.0009   0.0013   0.0017    0.000    0.001    0.000
LATT  1
SYMM -X, 1/2+Y, 1/2-Z
SFAC C H CL N PT
UNIT 136 168 8 16 8
TEMP -148
SIZE 0.25 0.1 0.07
REM orange block
L.S. 16
ACTA
OMIT 1 0 0
REM 1 0 0 affected by beamstop
HTAB
EQIV $1 x+1, y, z
HTAB C19 Cl2_$1
EQIV $2 x-1, y, z
HTAB C29 Cl1_$2
HTAB C111 Cl2_$1
HTAB C116 Cl1
EQIV $3 x+1, -y+3/2, z+1/2
HTAB C116 Cl2_$3
HTAB C216 Cl2
BOND
CONF
LIST 4
FMAP 2
PLAN 20
REM EXTI    0.000000
WGHT    0.019900    2.850800
FVAR       0.15088
PT1   5    0.680087    0.829860    0.436826    11.00000    0.01363    0.01718 =
         0.01605    0.00284    0.00304    0.00012
PT2   5    0.068975    0.526352    0.304705    11.00000    0.02131    0.01620 =
         0.01439    0.00212    0.00654    0.00413
CL1   3    0.676734    0.676625    0.471710    11.00000    0.02585    0.01912 =
         0.02287    0.00468    0.00742   -0.00026
CL2   3    0.057400    0.675898    0.260192    11.00000    0.02381    0.01943 =
         0.02120    0.00588    0.00553    0.00426
N11   4    0.836230    0.859631    0.527313    11.00000    0.02698    0.01859 =
         0.01688   -0.00200   -0.00071    0.00205
N12   4    0.835860    0.803951    0.396257    11.00000    0.01721    0.01558 =
         0.01928    0.00162    0.00540   -0.00070
N21   4    0.264391    0.547349    0.371810    11.00000    0.01884    0.02414 =
         0.02032    0.00706    0.00694    0.00772
N22   4    0.016368    0.566914    0.391698    11.00000    0.01832    0.01506 =
         0.01352    0.00198    0.00390    0.00100
C11   1    0.524206    0.856692    0.477485    11.00000    0.02100    0.03397 =
         0.03798    0.00892    0.01331    0.00462
AFIX 137
H11A  2    0.551441    0.889725    0.519440    11.00000   -1.50000
H11B  2    0.484522    0.802447    0.487298    11.00000   -1.50000
H11C  2    0.462370    0.890692    0.445092    11.00000   -1.50000
AFIX   0
C12   1    0.671891    0.956243    0.403820    11.00000    0.02226    0.01992 =
         0.02498    0.00535    0.00244    0.00178
AFIX 137
H12A  2    0.644423    0.993535    0.437226    11.00000   -1.50000
H12B  2    0.610838    0.960846    0.360380    11.00000   -1.50000
H12C  2    0.756516    0.974435    0.398161    11.00000   -1.50000
AFIX   0
C13   1    0.589433    0.798674    0.342968    11.00000    0.02620    0.01616 =
         0.02098    0.00536   -0.00203   -0.00311
C14   1    0.459569    0.797391    0.312412    11.00000    0.02653    0.02491 =
         0.03881    0.00757   -0.00644   -0.00531
AFIX  43
H14A  2    0.398128    0.812297    0.338082    11.00000   -1.20000
AFIX   0
C15   1    0.419588    0.774317    0.244336    11.00000    0.04023    0.03114 =
         0.04118    0.00816   -0.02072   -0.00836
AFIX  43
H15A  2    0.331031    0.773951    0.224307    11.00000   -1.20000
AFIX   0
C16   1    0.505627    0.752235    0.205981    11.00000    0.07051    0.03089 =
         0.02380    0.00409   -0.01810   -0.01261
AFIX  43
H16A  2    0.476160    0.735730    0.160049    11.00000   -1.20000
AFIX   0
C17   1    0.634196    0.753785    0.233448    11.00000    0.06026    0.02682 =
         0.02037    0.00066    0.00247   -0.00714
AFIX  43
H17A  2    0.693781    0.739514    0.206494    11.00000   -1.20000
AFIX   0
C18   1    0.676936    0.776698    0.301878    11.00000    0.03434    0.01874 =
         0.01800    0.00188    0.00208   -0.00426
C19   1    0.810801    0.779158    0.333747    11.00000    0.03114    0.01731 =
         0.02302    0.00025    0.01196   -0.00148
AFIX  43
H19A  2    0.875720    0.763694    0.310494    11.00000   -1.20000
AFIX   0
C21   1    0.067889    0.398758    0.334088    11.00000    0.04044    0.02005 =
         0.03485    0.00445    0.01820    0.00719
AFIX 137
H21A  2    0.136392    0.367455    0.319129    11.00000   -1.50000
H21B  2   -0.014495    0.372593    0.313594    11.00000   -1.50000
H21C  2    0.081252    0.395574    0.383509    11.00000   -1.50000
AFIX   0
C22   1    0.119061    0.482730    0.218200    11.00000    0.03613    0.03005 =
         0.02016    0.00036    0.01198    0.01011
AFIX 137
H22A  2    0.207138    0.461486    0.229118    11.00000   -1.50000
H22B  2    0.112205    0.530185    0.185505    11.00000   -1.50000
H22C  2    0.061783    0.435666    0.198627    11.00000   -1.50000
AFIX   0
C23   1   -0.120522    0.519466    0.272644    11.00000    0.02198    0.01631 =
         0.01848    0.00235    0.00372   -0.00041
C24   1   -0.194307    0.492277    0.211026    11.00000    0.03057    0.02906 =
         0.02081   -0.00416    0.00621   -0.00454
AFIX  43
H24A  2   -0.154152    0.469911    0.177067    11.00000   -1.20000
AFIX   0
C25   1   -0.326945    0.497736    0.198940    11.00000    0.03163    0.03398 =
         0.02460   -0.00459    0.00062   -0.01018
AFIX  43
H25A  2   -0.376292    0.480194    0.156307    11.00000   -1.20000
AFIX   0
C26   1   -0.387870    0.528346    0.248145    11.00000    0.02220    0.03156 =
         0.03257   -0.00250    0.00051   -0.00461
AFIX  43
H26A  2   -0.478337    0.531967    0.238963    11.00000   -1.20000
AFIX   0
C27   1   -0.317763    0.553543    0.310321    11.00000    0.02055    0.02273 =
         0.02793   -0.00320    0.00552   -0.00180
AFIX  43
H27A  2   -0.359440    0.573483    0.344451    11.00000   -1.20000
AFIX   0
C28   1   -0.184268    0.549475    0.322747    11.00000    0.02168    0.01564 =
         0.02031    0.00126    0.00414   -0.00002
C29   1   -0.105552    0.573847    0.387306    11.00000    0.01935    0.01678 =
         0.01817    0.00122    0.00579    0.00152
AFIX  43
H29A  2   -0.140700    0.593559    0.423937    11.00000   -1.20000
AFIX   0
C110  1    0.956545    0.812648    0.440498    11.00000    0.01615    0.01387 =
         0.03283    0.00275    0.00326   -0.00070
C111  1    1.071553    0.798350    0.419704    11.00000    0.02316    0.01751 =
         0.05108    0.00482    0.01524    0.00016
AFIX  43
H11D  2    1.071128    0.782747    0.374211    11.00000   -1.20000
AFIX   0
C112  1    1.185735    0.807297    0.466424    11.00000    0.01722    0.02292 =
         0.07871    0.00492    0.00875   -0.00042
AFIX  43
H11E  2    1.264158    0.798700    0.452654    11.00000   -1.20000
AFIX   0
C113  1    1.186554    0.828512    0.532555    11.00000    0.01975    0.01976 =
         0.08034   -0.00217   -0.01427    0.00009
AFIX  43
H11F  2    1.265611    0.833231    0.564187    11.00000   -1.20000
AFIX   0
C114  1    1.073563    0.843123    0.553731    11.00000    0.03120    0.02036 =
         0.04223   -0.00416   -0.01327    0.00043
AFIX  43
H11G  2    1.075212    0.857466    0.599597    11.00000   -1.20000
AFIX   0
C115  1    0.957042    0.836585    0.507033    11.00000    0.02060    0.01622 =
         0.02917   -0.00137   -0.00312    0.00038
C116  1    0.820743    0.810162    0.588459    11.00000    0.04610    0.03965 =
         0.01654    0.00601    0.00075   -0.00136
AFIX 137
H11I  2    0.739833    0.826176    0.600305    11.00000   -1.50000
H11J  2    0.891516    0.823779    0.626371    11.00000   -1.50000
H11K  2    0.820713    0.748059    0.578839    11.00000   -1.50000
AFIX   0
C117  1    0.843569    0.954190    0.545063    11.00000    0.03394    0.02463 =
         0.02562   -0.00735   -0.00193    0.00332
AFIX 137
H11L  2    0.762240    0.972957    0.555009    11.00000   -1.50000
H11M  2    0.860997    0.987579    0.506839    11.00000   -1.50000
H11N  2    0.912254    0.963650    0.584906    11.00000   -1.50000
AFIX   0
C210  1    0.115794    0.581914    0.448410    11.00000    0.01967    0.01347 =
         0.01643    0.00308    0.00202    0.00218
C211  1    0.094127    0.604627    0.511988    11.00000    0.02402    0.01990 =
         0.01900    0.00243    0.00623    0.00026
AFIX  43
H21D  2    0.009379    0.610359    0.518502    11.00000   -1.20000
AFIX   0
C212  1    0.196991    0.618766    0.565554    11.00000    0.03321    0.02321 =
         0.01654   -0.00004    0.00233    0.00128
AFIX  43
H21E  2    0.182707    0.633307    0.608987    11.00000   -1.20000
AFIX   0
C213  1    0.320482    0.611647    0.555593    11.00000    0.02836    0.02865 =
         0.02514   -0.00006   -0.00525    0.00346
AFIX  43
H21F  2    0.390660    0.622644    0.592045    11.00000   -1.20000
AFIX   0
C214  1    0.342165    0.588621    0.492889    11.00000    0.01929    0.02948 =
         0.02755    0.00212    0.00029    0.00471
AFIX  43
H21G  2    0.427214    0.583618    0.486697    11.00000   -1.20000
AFIX   0
C215  1    0.240697    0.572737    0.438864    11.00000    0.02110    0.01901 =
         0.01903    0.00503    0.00436    0.00549
C216  1    0.334195    0.618345    0.345312    11.00000    0.01937    0.03981 =
         0.03254    0.01243    0.00664    0.00023
AFIX 137
H21H  2    0.345739    0.603185    0.299935    11.00000   -1.50000
H21I  2    0.417811    0.626485    0.375542    11.00000   -1.50000
H21J  2    0.284903    0.672016    0.343046    11.00000   -1.50000
AFIX   0
C217  1    0.346584    0.468723    0.379314    11.00000    0.02899    0.03595 =
         0.02493    0.00478    0.00676    0.01828
AFIX 137
H21K  2    0.352904    0.447630    0.334439    11.00000   -1.50000
H21L  2    0.308959    0.423690    0.403033    11.00000   -1.50000
H21M  2    0.431926    0.483159    0.405402    11.00000   -1.50000

AFIX   0
HKLF 4


REM  CA2901Ptnew_a.res in P2(1)/c
REM R1 =  0.0200 for    9033 Fo > 4sig(Fo)  and  0.0256 for all   10169 data
REM    387 parameters refined using      0 restraints

END

WGHT      0.0199      2.8508

REM Instructions for potential hydrogen bonds
HTAB C19 Cl2_$1
HTAB C29 Cl1_$2
HTAB C111 Cl2_$1
HTAB C116 Cl2_$3
HTAB C116 Cl1
HTAB C216 Cl2
EQIV $4 -x+1, -y+1, -z+1
HTAB C217 Cl1_$4

REM Highest difference peak  1.706,  deepest hole -0.666,  1-sigma level  0.117
Q1    1   0.1391  0.5316  0.3123  11.00000  0.05    1.71
Q2    1   0.6791  0.8530  0.4691  11.00000  0.05    1.59
Q3    1   0.7249  0.8021  0.4701  11.00000  0.05    1.19
Q4    1   0.7635  0.8166  0.4800  11.00000  0.05    1.15
Q5    1   0.6935  0.7764  0.4293  11.00000  0.05    1.06
Q6    1   0.0963  0.5527  0.3371  11.00000  0.05    0.96
Q7    1   0.6458  0.7469  0.1796  11.00000  0.05    0.94
Q8    1   0.0579  0.5593  0.2720  11.00000  0.05    0.94
Q9    1   0.0788  0.5845  0.3117  11.00000  0.05    0.92
Q10   1   0.6777  0.7978  0.3986  11.00000  0.05    0.90
Q11   1   0.6760  0.8629  0.3989  11.00000  0.05    0.84
Q12   1   0.0684  0.4988  0.3360  11.00000  0.05    0.81
Q13   1   0.6796  0.8997  0.4342  11.00000  0.05    0.77
Q14   1   0.0710  0.4680  0.3046  11.00000  0.05    0.73
Q15   1   0.0940  0.5208  0.2647  11.00000  0.05    0.68
Q16   1   0.0552  0.4880  0.2697  11.00000  0.05    0.66
Q17   1   0.2837  0.5864  0.4664  11.00000  0.05    0.57
Q18   1  -0.0068  0.5296  0.3236  11.00000  0.05    0.56
Q19   1   0.6203  0.7864  0.3144  11.00000  0.05    0.53
Q20   1   0.7411  0.7839  0.3191  11.00000  0.05    0.52
;
_shelx_res_checksum                     48615

_shelx_hkl_file                         
;
   1   0   0  933.61   24.60
   1   0   0  991.30   24.20
  -1   0   0  797.22   24.20
   2   0   0   99.09    4.00
   2   0   0   96.69    3.30
   2   0   0   96.49    3.80
  -2   0   0   92.49    3.70
  -2   0   0   99.29    3.60
   2   0   0  101.29    4.30
   3   0   0 3463.95   90.79
   3   0   0 3419.36   90.99
  -3   0   0 3101.29   89.99
  -3   0   0 3382.36   89.89
   3   0   0 3490.35   89.49
  -4   0   0  926.41   27.90
   4   0   0  972.70   28.70
   4   0   0  993.60   29.20
   4   0   0  974.10   27.10
  -4   0   0  996.90   27.70
   5   0   0 3230.28   84.69
   5   0   0 3198.58   86.69
  -5   0   0 3004.40   85.59
  -5   0   0 3208.28   85.29
   5   0   0 3107.69   87.09
   6   0   0  256.67    9.30
   6   0   0  270.67   11.50
  -6   0   0  270.37   10.00
   6   0   0  245.28   11.50
  -6   0   0  260.67   10.40
  -7   0   0 1174.88   35.40
   7   0   0 1170.58   36.80
   7   0   0 1160.48   37.10
  -7   0   0 1175.88   34.60
   7   0   0 1200.48   34.00
   8   0   0 3916.51  108.19
   8   0   0 3960.20  104.79
  -8   0   0 3961.00  105.49
   8   0   0 3824.32  108.49
  -8   0   0 3598.14  106.09
   9   0   0    7.10    2.50
   9   0   0    1.80    3.80
  -9   0   0    3.30    3.40
   9   0   0    8.90    4.20
  -9   0   0    2.00    2.70
 -10   0   0    8.50    3.60
  10   0   0    7.60    4.70
 -10   0   0   13.80    4.80
  10   0   0    9.70    3.40
  10   0   0   13.00    5.30
  11   0   0  514.65   19.10
 -11   0   0  499.45   21.10
 -11   0   0  492.65   19.30
  11   0   0  521.15   23.20
  11   0   0  496.65   22.90
  12   0   0  434.86   21.50
  12   0   0  427.36   21.80
  12   0   0  424.66   17.80
 -12   0   0  421.16   19.90
 -12   0   0  439.66   18.40
 -13   0   0  245.18   16.30
  13   0   0  253.57   17.50
  13   0   0  273.67   14.30
  13   0   0  261.77   18.80
 -14   0   0   96.49   12.30
  14   0   0  117.49   14.90
  14   0   0  105.69   10.60
  15   0   0  287.87   18.20
   0  -1   0   -0.10    0.10
   0  -1   0    0.00    0.10
   0   1   0    0.00    0.10
   0   1   0    0.00    0.10
   0   1   0    0.10    0.10
   0   1   0    0.00    0.10
   1  -1   0 1957.60   51.39
  -1  -1   0 1899.31   50.99
   1  -1   0 1940.31   51.39
  -1  -1   0 1877.41   50.59
   1  -1   0 1904.11   50.79
   1  -1   0 1907.81   50.89
  -1   1   0 1938.81   51.09
   1   1   0 1949.20   50.79
   1   1   0 1927.01   50.79
   1   1   0 1921.71   51.29
  -1   1   0 1880.21   50.99
   1   1   0 1883.91   51.29
   1   1   0 1971.00   50.69
  -1   1   0 1924.31   50.69
   2  -1   0 2020.80   53.69
  -2  -1   0 2021.10   52.49
   2  -1   0 1960.50   52.79
   2  -1   0 2006.00   53.39
  -2  -1   0 2004.50   52.99
   2  -1   0 2004.10   52.59
  -2   1   0 1985.20   52.79
   2   1   0 1947.21   52.29
   2   1   0 1947.21   53.29
   2   1   0 1924.91   53.39
   2   1   0 1865.31   52.59
   2   1   0 1952.40   52.09
  -2   1   0 2014.30   52.99
  -2   1   0 1942.61   51.89
  -3  -1   0  494.35   14.30
   3  -1   0  479.85   13.60
  -3  -1   0  497.95   13.80
   3  -1   0  465.95   15.10
   3  -1   0  483.75   14.80
   3   1   0  437.16   13.80
  -3   1   0  473.55   14.00
   3   1   0  461.75   12.80
   3   1   0  447.46   14.90
  -3   1   0  462.55   12.60
  -3   1   0  465.05   14.00
   3   1   0  455.85   14.60
  -3   1   0  491.55   14.20
   3   1   0  469.35   13.40
   4  -1   0  603.44   19.30
  -4  -1   0  637.04   18.70
   4  -1   0  649.54   19.80
   4  -1   0  619.84   17.80
  -4  -1   0  627.34   18.00
  -4   1   0  603.24   18.40
   4   1   0  574.34   16.40
   4   1   0  596.74   19.50
   4   1   0  614.34   17.50
   4   1   0  583.64   18.00
  -4   1   0  622.34   18.40
   4   1   0  625.44   19.30
  -5  -1   0 1522.55   41.80
  -5  -1   0 1432.36   42.50
   5  -1   0 1504.45   41.60
   5  -1   0 1490.95   43.90
   5  -1   0 1516.35   43.60
   5   1   0 1469.65   43.40
  -5   1   0 1540.25   42.40
   5   1   0 1504.25   41.30
  -5   1   0 1555.34   42.60
   5   1   0 1528.65   44.00
   5   1   0 1456.85   41.90
  -6  -1   0  409.06   13.50
   6  -1   0  395.26   15.10
   6  -1   0  416.46   13.30
  -6  -1   0  415.76   14.50
   6  -1   0  396.56   15.70
   6   1   0  425.16   15.40
  -6   1   0  396.46   13.90
  -6   1   0  380.26   14.10
   6   1   0  388.66   12.90
   6   1   0  397.86   13.60
   6   1   0  409.86   15.80
   7  -1   0  936.21   28.30
   7  -1   0  957.00   31.00
   7  -1   0  936.01   31.40
  -7  -1   0 1004.80   28.90
  -7  -1   0 1011.20   30.10
   7   1   0  945.31   31.00
  -7   1   0  935.81   29.60
  -7   1   0  979.30   29.30
   7   1   0  959.00   31.40
   7   1   0  926.31   28.00
  -8  -1   0   33.60    4.20
   8  -1   0   24.40    3.50
   8  -1   0   23.40    5.10
   8  -1   0   25.20    5.30
  -8  -1   0   30.00    4.40
   8   1   0   26.90    5.40
   8   1   0   25.70    5.30
   8   1   0   25.50    3.30
  -8   1   0   28.60    4.00
  -8   1   0   26.00    4.60
   9  -1   0  120.09    9.60
  -9  -1   0  121.79    7.40
  -9  -1   0  108.39    8.30
   9  -1   0  109.49    7.00
   9  -1   0  108.99   10.10
   9   1   0  115.19    9.40
   9   1   0  116.09    6.90
  -9   1   0  117.29    8.40
  -9   1   0  118.79    7.70
   9   1   0  119.39   10.00
  10  -1   0  625.34   21.30
 -10  -1   0  604.74   21.40
  10  -1   0  625.04   24.90
 -10  -1   0  632.24   23.40
  10  -1   0  636.84   25.30
 -10   1   0  605.54   22.90
 -10   1   0  625.94   22.10
  10   1   0  595.64   24.60
  10   1   0  597.44   24.90
  10   1   0  621.54   21.10
 -11  -1   0    6.30    3.90
  11  -1   0    2.00    3.40
 -11  -1   0    2.40    4.70
  11  -1   0    0.80    5.00
  11  -1   0    3.80    5.30
 -11   1   0   -1.60    4.40
  11   1   0    3.20    5.20
 -11   1   0   -0.90    3.50
  11   1   0   -5.10    4.70
  11   1   0    3.80    3.30
 -12  -1   0  145.79   12.30
  12  -1   0  167.48   14.10
  12  -1   0  155.88   14.60
  12  -1   0  165.38   10.60
  12   1   0  164.78   13.90
 -12   1   0  150.88   12.10
 -12   1   0  153.18   10.90
  12   1   0  153.88   10.20
  12   1   0  144.19   13.80
  13  -1   0  260.37   18.30
 -13  -1   0  278.27   16.90
  13  -1   0  321.07   15.40
  13   1   0  281.97   18.80
 -13   1   0  268.27   14.90
 -13   1   0  267.27   16.60
  13   1   0  279.07   14.70
  13   1   0  316.97   19.00
  14  -1   0   12.10    8.10
  14  -1   0    6.50    5.10
 -14  -1   0   21.80    8.30
 -14   1   0    6.20    6.80
  14   1   0   11.90    5.30
  14   1   0   13.80    8.20
  15  -1   0  140.99   12.40
   0  -2   0  217.58    6.20
   0  -2   0  208.08    7.20
   0  -2   0  212.28    6.10
   0   2   0  211.08    6.40
   0   2   0  213.28    6.50
   0   2   0  213.68    6.20
   0   2   0  218.78    6.40
  -1  -2   0 3155.88   79.99
   1  -2   0 2934.11   79.69
   1  -2   0 3059.19   80.59
   1  -2   0 2988.70   79.69
  -1  -2   0 2836.12   79.89
   1   2   0 2943.51   79.99
   1   2   0 3020.60   79.29
   1   2   0 2905.41   79.39
   1   2   0 2993.80   79.79
  -1   2   0 3130.29   79.59
  -1   2   0 3050.29   79.19
   1   2   0 3040.30   79.09
   1   2   0 2958.90   78.89
  -1   2   0 2927.01   79.39
   2  -2   0  652.93   18.90
   2  -2   0  687.33   20.10
   2  -2   0  666.33   20.00
  -2  -2   0  710.93   18.60
  -2  -2   0  685.33   19.30
   2  -2   0  681.33   19.00
  -2   2   0  680.73   18.60
   2   2   0  679.13   18.60
   2   2   0  658.23   18.90
   2   2   0  673.33   18.70
  -2   2   0  705.03   19.50
  -2   2   0  694.13   19.30
   2   2   0  693.33   19.90
   2   2   0  686.53   19.90
   3  -2   0   66.79    4.20
  -3  -2   0   65.89    3.50
   3  -2   0   61.49    3.00
  -3  -2   0   64.39    2.80
   3  -2   0   59.59    3.10
   3  -2   0   64.99    3.90
  -3   2   0   66.29    2.40
  -3   2   0   60.89    3.30
  -3   2   0   65.49    3.50
   3   2   0   63.59    2.50
   3   2   0   56.99    3.80
   3   2   0   64.19    3.80
   3   2   0   62.19    3.10
   3   2   0   59.09    2.60
  -4  -2   0   74.59    3.60
  -4  -2   0   84.99    4.50
   4  -2   0   80.89    5.30
   4  -2   0   85.39    4.90
   4  -2   0   74.79    3.80
  -4   2   0   77.79    2.70
   4   2   0   75.29    4.90
   4   2   0   75.19    2.90
  -4   2   0   87.19    4.60
   4   2   0   77.69    4.70
   4   2   0   85.09    3.50
   4   2   0   79.99    4.00
  -4   2   0   77.19    4.10
  -4   2   0   84.29    4.20
   5  -2   0   28.90    4.20
  -5  -2   0   33.90    3.70
   5  -2   0   25.50    3.40
  -5  -2   0   38.10    2.90
   5  -2   0   30.00    2.70
  -5   2   0   40.40    3.80
   5   2   0   29.70    3.00
   5   2   0   32.90    2.50
   5   2   0   43.70    4.70
   5   2   0   25.00    3.40
  -5   2   0   32.20    3.30
  -5   2   0   41.10    3.50
   5   2   0   28.20    1.70
  -6  -2   0 1618.64   46.30
   6  -2   0 1587.04   47.90
   6  -2   0 1634.84   45.20
   6  -2   0 1596.54   47.40
  -6  -2   0 1657.33   45.10
   6   2   0 1644.24   47.90
   6   2   0 1664.13   47.60
  -6   2   0 1612.84   46.00
  -6   2   0 1633.74   46.10
   6   2   0 1537.45   45.40
   6   2   0 1550.44   42.90
   6   2   0 1615.34   44.60
   7  -2   0  521.85   19.50
   7  -2   0  518.55   17.10
  -7  -2   0  527.45   17.00
  -7  -2   0  541.35   18.50
   7  -2   0  533.65   20.10
   7   2   0  518.35   19.40
  -7   2   0  505.75   18.00
   7   2   0  524.95   16.70
  -7   2   0  518.85   17.90
   7   2   0  546.25   20.00
   8  -2   0    9.10    2.70
   8  -2   0   10.30    4.30
  -8  -2   0    8.80    3.30
  -8  -2   0   10.10    2.70
   8  -2   0    8.20    3.60
   8   2   0   11.70    3.70
  -8   2   0    7.20    3.00
   8   2   0    1.60    3.60
  -8   2   0    4.80    2.70
   8   2   0    8.40    2.30
   9  -2   0  291.37   15.40
  -9  -2   0  305.57   14.00
   9  -2   0  323.97   15.40
  -9  -2   0  320.87   12.50
   9  -2   0  321.47   12.60
  -9   2   0  299.47   13.30
   9   2   0  295.27   14.90
   9   2   0  329.37   15.80
   9   2   0  312.07   12.20
  -9   2   0  304.37   13.70
  10  -2   0   71.79    8.80
 -10  -2   0   81.49    6.60
  10  -2   0   70.39    8.70
 -10  -2   0   76.79    8.10
  10  -2   0   78.49    6.90
  10   2   0   67.69    6.20
 -10   2   0   69.09    7.80
  10   2   0   72.09    9.20
  10   2   0   68.39    9.10
 -10   2   0   84.79    8.00
  11  -2   0  190.38   13.50
  11  -2   0  159.28    9.70
 -11  -2   0  163.88   10.00
  11  -2   0  153.48   12.40
 -11  -2   0  172.48   11.90
 -11   2   0  166.08   10.60
  11   2   0  155.88    9.60
  11   2   0  158.48   12.70
  11   2   0  156.68   12.80
 -11   2   0  155.18   11.20
  12  -2   0   -6.30    5.10
  12  -2   0   -7.30    4.80
  12  -2   0   -1.50    3.60
 -12  -2   0    0.80    5.00
 -12   2   0   -3.00    4.30
  12   2   0    3.30    5.70
  12   2   0   -8.20    5.10
  12   2   0   -4.40    3.40
 -12   2   0   -2.60    4.80
  13  -2   0    9.40    4.80
  13  -2   0   26.40    8.70
 -13  -2   0    3.30    6.10
 -13   2   0   16.00    5.80
  13   2   0   16.30    7.70
  13   2   0    7.40    4.70
 -13   2   0   22.00    7.50
  13   2   0   19.90    7.80
 -14  -2   0  277.17   18.20
  14  -2   0  299.77   20.90
  14  -2   0  328.27   16.70
  14   2   0  287.27   20.50
 -14   2   0  279.97   17.80
 -14   2   0  265.27   17.50
  14   2   0  298.67   15.90
  15  -2   0   49.60    8.50
   0  -3   0    1.50    0.60
   0  -3   0    5.50    1.80
   0  -3   0    2.50    0.80
   0   3   0    4.30    1.00
   0   3   0    4.30    0.80
   0   3   0    2.40    0.80
   0   3   0    3.10    0.90
  -1  -3   0  469.25   12.90
   1  -3   0  468.85   13.50
   1  -3   0  448.16   12.90
   1  -3   0  448.36   14.90
  -1  -3   0  448.66   14.00
   1  -3   0  455.25   12.50
  -1   3   0  471.95   13.10
   1   3   0  433.46   13.00
  -1   3   0  441.96   13.20
  -1   3   0  455.95   13.20
   1   3   0  453.45   13.10
   1   3   0  451.75   13.50
   1   3   0  438.56   12.50
   1   3   0  449.86   12.70
   2  -3   0   42.40    2.10
  -2  -3   0   41.80    2.40
   2  -3   0   42.80    2.40
   2  -3   0   46.00    3.20
  -2  -3   0   42.50    1.80
   2  -3   0   43.40    3.50
   2   3   0   42.70    3.10
   2   3   0   38.40    2.10
   2   3   0   40.80    2.10
  -2   3   0   42.50    2.20
  -2   3   0   44.20    2.80
  -2   3   0   38.20    2.50
   2   3   0   41.10    2.30
   2   3   0   34.40    2.70
   3  -3   0   54.59    3.90
   3  -3   0   69.09    3.30
  -3  -3   0   63.29    3.40
   3  -3   0   59.89    4.40
   3  -3   0   57.69    3.00
  -3  -3   0   68.29    2.60
   3   3   0   54.39    3.80
  -3   3   0   56.29    3.50
   3   3   0   57.39    2.70
   3   3   0   55.29    3.90
  -3   3   0   59.59    2.60
   3   3   0   56.49    2.70
   3   3   0   59.79    3.10
  -4  -3   0  548.05   16.60
   4  -3   0  518.65   17.90
  -4  -3   0  537.65   15.30
   4  -3   0  542.35   17.60
   4   3   0  524.75   15.30
  -4   3   0  529.05   16.30
   4   3   0  509.65   15.00
   4   3   0  500.95   16.00
   4   3   0  532.95   17.50
  -4   3   0  521.15   16.10
  -4   3   0  523.95   14.80
   4   3   0  506.45   17.20
  -4   3   0  543.65   16.70
   5  -3   0   85.09    5.80
  -5  -3   0   86.69    4.00
   5  -3   0   76.29    6.00
   5  -3   0   84.29    4.50
  -5  -3   0   91.19    5.20
   5   3   0   79.19    3.90
   5   3   0   86.79    6.00
  -5   3   0   85.99    5.00
   5   3   0   89.99    5.90
   5   3   0   72.69    3.40
  -5   3   0   79.69    3.10
  -5   3   0   81.69    4.80
  -5   3   0   87.79    4.80
   5   3   0   79.99    4.60
   6  -3   0   58.19    4.20
  -6  -3   0   60.69    4.90
   6  -3   0   66.59    5.80
  -6  -3   0   65.69    3.90
   6  -3   0   60.99    6.30
  -6   3   0   66.79    4.80
   6   3   0   72.69    6.80
   6   3   0   61.39    3.80
   6   3   0   60.49    5.90
  -6   3   0   59.79    4.60
   6   3   0   62.79    2.90
   6   3   0   61.39    4.30
  -6   3   0   61.79    2.50
  -6   3   0   65.69    5.00
  -7  -3   0    8.80    3.00
  -7  -3   0    9.20    2.20
   7  -3   0    7.90    3.60
   7  -3   0    6.50    2.20
   7  -3   0   10.70    3.80
  -7   3   0    8.50    2.80
  -7   3   0    5.10    2.60
   7   3   0   10.60    3.70
   7   3   0   14.80    2.40
   7   3   0    6.60    3.30
  -8  -3   0   21.80    4.30
  -8  -3   0   31.10    3.80
   8  -3   0   32.90    5.80
   8  -3   0   30.20    5.50
   8  -3   0   27.30    3.90
   8   3   0   22.60    5.10
   8   3   0   46.70    6.50
  -8   3   0   22.30    4.10
   8   3   0   33.40    3.70
  -8   3   0   24.60    4.40
   9  -3   0   50.89    5.30
  -9  -3   0   40.60    5.70
  -9  -3   0   54.09    5.10
   9  -3   0   50.69    7.40
   9  -3   0   49.40    7.10
   9   3   0   51.79    7.50
  -9   3   0   44.00    5.80
   9   3   0   46.10    7.30
   9   3   0   53.69    5.00
  -9   3   0   40.20    5.60
  10  -3   0   13.00    3.70
 -10  -3   0   12.70    3.70
  10  -3   0   16.80    5.60
 -10  -3   0   12.60    4.70
  10  -3   0   14.50    5.40
 -10   3   0   14.80    4.60
  10   3   0   21.40    6.00
  10   3   0   17.40    5.70
  10   3   0   15.20    3.60
 -10   3   0   21.50    4.90
  11  -3   0   49.60    8.30
  11  -3   0   50.99    6.30
  11  -3   0   65.89    9.90
 -11  -3   0   72.79    8.80
 -11   3   0   57.59    7.20
  11   3   0   56.29    8.90
  11   3   0   63.59    6.60
 -11   3   0   65.49    7.90
  11   3   0   68.19    9.90
  12  -3   0   18.90   10.00
  12  -3   0   28.60    5.50
 -12  -3   0   30.10    7.10
  12  -3   0   15.10    7.30
  12   3   0    8.30    6.20
  12   3   0   11.40    6.80
  12   3   0   27.70    5.50
 -12   3   0   13.00    5.50
 -12   3   0   33.10    7.10
 -13  -3   0    1.30    5.80
  13  -3   0   -1.60    6.20
  13  -3   0   -2.70    4.10
  13   3   0    4.50    6.90
 -13   3   0    2.10    5.10
 -13   3   0    2.60    5.80
  13   3   0    6.10    4.60
  13   3   0   -3.00    6.00
  14  -3   0   -2.20    7.90
 -14  -3   0   -7.40    6.10
  14  -3   0   -1.30    4.70
  14   3   0   -2.60    7.00
  14   3   0   -1.40    4.50
  14   3   0    1.20    7.20
 -14   3   0   -5.00    5.30
 -14   3   0    3.80    6.70
   0  -4   0  383.26   13.60
   0  -4   0  393.56   11.30
   0  -4   0  385.16   11.50
   0   4   0  401.06   11.90
   0   4   0  399.76   11.40
   0   4   0  376.46   11.90
   0   4   0  383.16   11.80
   1  -4   0  509.85   17.40
   1  -4   0  543.25   15.60
   1  -4   0  520.75   14.30
  -1  -4   0  522.65   16.50
  -1  -4   0  516.25   14.70
   1  -4   0  511.55   14.90
   1   4   0  507.35   15.20
  -1   4   0  513.25   15.30
   1   4   0  506.55   15.60
   1   4   0  513.05   15.30
   1   4   0  513.15   14.70
   1   4   0  499.85   14.40
  -1   4   0  518.25   15.20
  -1   4   0  545.15   15.20
   2  -4   0  687.43   21.30
  -2  -4   0  677.23   19.10
  -2  -4   0  665.43   20.40
   2  -4   0  677.33   18.50
   2  -4   0  721.53   20.20
   2  -4   0  661.33   19.00
   2   4   0  665.53   20.00
   2   4   0  639.04   18.80
  -2   4   0  652.63   18.90
   2   4   0  644.74   19.00
  -2   4   0  686.93   19.60
  -2   4   0  637.44   19.30
   2   4   0  651.23   18.60
   2   4   0  615.74   18.10
   3  -4   0  127.29    5.00
   3  -4   0  133.69    6.70
   3  -4   0  134.29    6.90
  -3  -4   0  135.49    4.40
  -3  -4   0  134.89    5.60
   3  -4   0  130.69    5.30
   3   4   0  132.59    6.30
  -3   4   0  140.69    5.00
  -3   4   0  135.19    5.70
   3   4   0  128.79    6.40
   3   4   0  129.79    4.90
   3   4   0  136.49    5.20
  -3   4   0  133.29    5.80
   3   4   0  130.19    5.20
   4  -4   0   39.00    3.00
   4  -4   0   38.30    2.90
   4  -4   0   31.80    4.30
   4  -4   0   33.20    4.10
  -4  -4   0   35.10    2.20
  -4  -4   0   33.30    3.30
   4   4   0   33.10    2.40
  -4   4   0   33.60    2.30
   4   4   0   33.60    2.40
  -4   4   0   34.70    3.40
  -4   4   0   31.90    3.40
   4   4   0   38.40    4.20
   4   4   0   31.70    2.90
   4   4   0   25.20    3.30
   5  -4   0    1.00    1.30
   5  -4   0    2.20    2.30
  -5  -4   0    2.90    1.20
   5  -4   0    3.50    2.10
  -5  -4   0    2.10    1.80
   5   4   0    3.20    2.30
   5   4   0    2.90    1.20
  -5   4   0    3.60    1.60
  -5   4   0    1.10    1.60
   5   4   0    2.10    1.10
  -5   4   0    6.40    2.30
  -5   4   0    2.00    1.00
   5   4   0    1.60    2.10
   5   4   0    1.70    1.40
  -6  -4   0  928.11   27.40
   6  -4   0  859.51   26.20
   6  -4   0  885.51   28.70
  -6  -4   0  928.71   25.40
   6  -4   0  845.82   29.00
   6   4   0  874.11   25.50
  -6   4   0  885.91   24.30
   6   4   0  868.91   28.60
  -6   4   0  885.71   26.80
   6   4   0  812.22   26.40
  -6   4   0  853.71   26.60
   6   4   0  863.31   24.70
   6   4   0  906.21   28.70
  -6   4   0  892.91   27.40
   7  -4   0  358.66   13.00
   7  -4   0  358.56   15.40
  -7  -4   0  362.16   14.10
  -7  -4   0  371.66   12.20
   7  -4   0  360.36   15.80
   7   4   0  358.26   15.50
  -7   4   0  350.46   14.00
   7   4   0  335.67   11.00
  -7   4   0  370.16   13.70
   7   4   0  357.76   12.30
   7   4   0  350.56   15.10
  -8  -4   0   15.20    3.00
   8  -4   0   10.10    2.80
   8  -4   0   22.60    5.30
  -8  -4   0   15.00    3.90
   8  -4   0   17.10    4.70
   8   4   0   13.30    4.40
  -8   4   0    8.70    3.30
   8   4   0   12.10    4.10
   8   4   0   14.10    2.70
  -8   4   0   10.60    3.50
   9  -4   0  372.06   14.50
  -9  -4   0  372.86   13.60
   9  -4   0  391.36   17.70
   9  -4   0  364.76   17.60
  -9  -4   0  363.16   16.00
  -9   4   0  363.66   15.60
   9   4   0  405.26   14.10
  -9   4   0  344.97   15.30
   9   4   0  372.66   17.50
   9   4   0  360.86   17.50
 -10  -4   0   58.89    7.60
  10  -4   0   52.49    8.00
  10  -4   0   44.90    7.80
  10  -4   0   52.09    6.10
 -10   4   0   48.50    6.60
  10   4   0   45.20    7.70
  10   4   0   53.39    8.40
 -10   4   0   53.19    6.60
  10   4   0   46.90    5.30
 -11  -4   0   87.89    9.60
  11  -4   0   74.59    7.40
  11  -4   0   83.39   10.30
  11  -4   0   81.69   10.30
  11   4   0   71.39    6.90
  11   4   0   81.09   10.70
 -11   4   0   77.19    8.20
 -11   4   0   84.29    8.70
  11   4   0   72.89   10.20
  12  -4   0    8.30    6.40
 -12  -4   0    3.60    5.30
  12  -4   0    1.60    3.90
  12   4   0   -0.20    3.60
  12   4   0    2.40    6.00
 -12   4   0   -3.30    4.40
 -12   4   0   -3.50    4.70
  12   4   0   -0.60    6.00
 -13  -4   0    9.30    6.50
  13  -4   0    3.70    4.70
  13  -4   0   11.70    7.50
 -13   4   0   13.00    6.50
  13   4   0    4.30    7.00
  13   4   0    5.70    7.20
 -13   4   0    5.20    5.40
  13   4   0    8.30    4.70
  14  -4   0  174.78   17.30
 -14  -4   0  206.98   16.10
  14  -4   0  213.58   14.20
  14   4   0  194.48   13.40
  14   4   0  211.88   19.50
 -14   4   0  170.38   14.90
  14   4   0  195.68   17.90
 -14   4   0  214.18   14.90
   0  -5   0    0.70    0.90
   0  -5   0    3.00    1.80
   0  -5   0    0.20    0.70
   0   5   0    1.20    1.10
   0   5   0    0.00    0.90
   0   5   0    2.90    1.20
   0   5   0    1.40    0.90
  -1  -5   0  860.81   23.60
   1  -5   0  821.52   23.70
   1  -5   0  880.51   24.80
   1  -5   0  852.01   23.00
  -1  -5   0  815.62   25.90
   1  -5   0  798.32   26.80
   1   5   0  838.62   23.30
   1   5   0  828.32   23.60
  -1   5   0  868.51   24.20
   1   5   0  850.21   24.70
   1   5   0  874.91   24.30
  -1   5   0  862.61   24.30
   1   5   0  842.82   24.40
  -1   5   0  843.52   24.10
  -2  -5   0   30.70    2.40
   2  -5   0   25.80    3.00
   2  -5   0   33.10    2.50
   2  -5   0   27.80    1.80
  -2  -5   0   27.40    3.30
   2  -5   0   29.40    4.10
   2   5   0   28.70    2.10
   2   5   0   31.70    2.70
  -2   5   0   32.00    2.40
   2   5   0   27.10    3.10
  -2   5   0   32.60    2.90
   2   5   0   27.20    1.80
  -2   5   0   36.20    3.10
   2   5   0   32.90    2.60
   3  -5   0  128.99    6.60
   3  -5   0  124.59    7.10
  -3  -5   0  108.39    6.20
   3  -5   0  110.09    4.50
  -3  -5   0  118.09    3.90
  -3  -5   0  108.09    5.10
   3  -5   0  104.09    4.90
  -3   5   0  110.29    4.70
   3   5   0  112.59    4.80
   3   5   0  109.89    6.00
   3   5   0  107.19    4.70
   3   5   0  104.09    6.20
  -3   5   0  120.89    5.40
   3   5   0  109.19    4.90
  -3   5   0  114.79    5.60
   4  -5   0 2307.77   63.49
  -4  -5   0 2288.17   64.29
   4  -5   0 2318.27   63.99
   4  -5   0 2473.95   66.89
   4  -5   0 2353.16   66.59
  -4  -5   0 2464.25   62.49
  -4   5   0 2286.97   64.39
   4   5   0 2221.98   63.79
  -4   5   0 2356.56   63.19
   4   5   0 2319.37   65.69
   4   5   0 2340.37   63.29
   4   5   0 2396.16   66.19
   4   5   0 2340.77   63.49
  -4   5   0 2306.87   64.89
   5  -5   0  100.29    7.00
   5  -5   0  101.79    7.40
  -5  -5   0  103.39    5.80
  -5  -5   0  113.99    4.30
   5   5   0   94.19    6.60
  -5   5   0   98.59    6.10
   5   5   0  101.69    5.40
   5   5   0   97.59    4.70
  -5   5   0   94.09    4.30
  -5   5   0   91.99    5.50
   5   5   0   95.59    4.70
  -5   5   0   93.09    5.20
   5   5   0   99.39    6.60
   6  -5   0   50.49    6.30
  -6  -5   0   52.49    5.10
   6  -5   0   51.29    5.80
   6  -5   0   55.29    4.30
  -6  -5   0   46.00    3.10
   6   5   0   42.80    4.30
  -6   5   0   41.20    2.90
   6   5   0   48.80    5.90
   6   5   0   48.60    3.60
  -6   5   0   43.20    4.90
  -6   5   0   48.40    4.80
   6   5   0   42.40    3.30
  -6   5   0   37.00    4.00
   6   5   0   59.49    6.50
  -7  -5   0  526.05   18.20
   7  -5   0  505.45   17.10
   7  -5   0  482.95   20.00
  -7  -5   0  519.45   15.70
   7  -5   0  492.15   19.60
  -7   5   0  526.65   17.50
   7   5   0  486.55   19.40
   7   5   0  501.85   16.20
   7   5   0  480.75   15.20
  -7   5   0  470.85   18.00
   7   5   0  502.45   19.50
   8  -5   0  109.19    9.10
  -8  -5   0  108.69    5.80
   8  -5   0  106.69   10.10
   8  -5   0  105.99    7.00
  -8  -5   0   94.89    7.60
   8   5   0  103.59    8.90
   8   5   0  111.69    9.30
  -8   5   0   99.79    7.60
  -8   5   0  112.39    7.40
   8   5   0  122.39    6.40
  -9  -5   0  378.56   16.10
   9  -5   0  387.26   17.90
   9  -5   0  357.26   17.80
   9  -5   0  373.16   14.80
  -9   5   0  343.07   15.60
   9   5   0  371.16   13.80
   9   5   0  370.16   17.90
  -9   5   0  378.06   15.50
   9   5   0  360.46   17.60
  10  -5   0   33.40    5.00
 -10  -5   0   27.20    5.70
  10  -5   0   33.10    7.10
  10  -5   0   38.10    7.10
 -10   5   0   36.20    6.00
 -10   5   0   33.80    6.00
  10   5   0   42.60    5.20
  10   5   0   36.40    7.70
  10   5   0   34.70    7.10
  11  -5   0  171.08   13.60
  11  -5   0  161.68   13.90
 -11  -5   0  156.38   11.90
  11  -5   0  169.08   10.60
 -11   5   0  161.98   11.10
  11   5   0  173.48   10.00
  11   5   0  181.58   13.90
 -11   5   0  138.39   11.20
  11   5   0  175.78   14.10
  12  -5   0  429.46   18.30
 -12  -5   0  424.86   20.10
  12  -5   0  414.76   21.80
 -12   5   0  401.56   19.20
  12   5   0  388.86   17.10
  12   5   0  422.36   22.40
  12   5   0  402.96   21.80
 -12   5   0  379.66   18.70
  13  -5   0   60.39    8.00
  13  -5   0   53.29   10.20
 -13  -5   0   48.40    9.00
 -13   5   0   54.89    8.90
  13   5   0   52.59   10.30
  13   5   0   43.50    9.90
  13   5   0   38.00    6.80
 -13   5   0   46.20    8.40
  14  -5   0    3.50    7.90
 -14  -5   0    4.60    7.60
  14  -5   0    2.00    5.20
 -14   5   0    8.90    6.70
  14   5   0   -1.70    4.80
  14   5   0   11.80    8.20
 -14   5   0    0.70    6.00
  14   5   0   10.20    8.00
   0  -6   0 4926.81  132.39
   0  -6   0 4858.41  135.59
   0  -6   0 4980.30  132.09
   0   6   0 5187.08  132.79
   0   6   0 4984.40  132.69
   0   6   0 4958.60  132.99
   0   6   0 4887.31  131.89
  -1  -6   0  142.39    7.80
   1  -6   0  151.78    5.70
   1  -6   0  166.18    9.00
  -1  -6   0  155.28    5.60
   1  -6   0  150.68    6.60
   1  -6   0  151.48    4.90
  -1   6   0  142.29    5.90
   1   6   0  144.49    6.50
   1   6   0  148.79    5.60
   1   6   0  154.38    6.30
  -1   6   0  144.99    6.10
   1   6   0  141.19    5.30
  -1   6   0  154.98    6.30
   1   6   0  142.79    6.30
  -2  -6   0   98.39    6.20
   2  -6   0   97.29    4.60
  -2  -6   0  107.69    4.60
   2  -6   0  105.39    3.80
   2  -6   0   93.29    5.40
   2  -6   0   94.49    7.00
   2   6   0   99.89    4.90
  -2   6   0  100.09    5.10
   2   6   0   98.59    3.90
  -2   6   0   95.99    4.70
   2   6   0   94.89    4.90
   2   6   0  102.79    4.30
  -2   6   0   90.89    4.90
  -3  -6   0 1531.25   42.60
   3  -6   0 1582.44   46.20
  -3  -6   0 1537.35   44.70
   3  -6   0 1521.65   41.60
   3  -6   0 1529.05   42.50
   3  -6   0 1549.45   44.40
  -3   6   0 1527.95   43.40
   3   6   0 1489.75   40.90
  -3   6   0 1564.04   42.40
   3   6   0 1528.05   44.10
  -3   6   0 1507.45   43.10
   3   6   0 1496.15   42.60
   3   6   0 1536.75   42.70
   3   6   0 1486.05   42.10
  -4  -6   0   81.49    4.90
   4  -6   0   85.59    4.80
  -4  -6   0   89.19    3.30
   4  -6   0   77.99    4.20
  -4  -6   0   94.79    6.20
   4  -6   0   85.19    6.40
   4  -6   0   83.19    6.50
   4   6   0   90.99    4.70
   4   6   0   88.59    6.00
   4   6   0   82.49    4.50
  -4   6   0   87.59    5.50
  -4   6   0   86.99    5.20
   4   6   0   84.29    4.60
  -4   6   0   85.39    4.40
   4   6   0   94.09    6.50
  -5  -6   0 1084.89   28.20
   5  -6   0 1032.30   33.30
   5  -6   0 1083.49   33.50
  -5  -6   0 1093.69   30.90
  -5   6   0  993.00   31.20
  -5   6   0 1029.80   29.10
   5   6   0 1030.00   32.70
  -5   6   0  986.00   29.70
   5   6   0  959.70   31.90
   5   6   0  999.30   30.20
   5   6   0 1023.60   29.50
   5   6   0 1006.00   29.50
  -5   6   0  998.40   30.70
   6  -6   0  233.98   11.90
  -6  -6   0  198.98    9.60
   6  -6   0  220.78   12.10
   6  -6   0  220.08    9.30
  -6  -6   0  221.88    7.50
  -6   6   0  224.88    8.00
  -6   6   0  220.88   10.30
  -6   6   0  229.08    9.30
   6   6   0  220.58   11.40
  -6   6   0  203.48    9.60
   6   6   0  223.18    8.40
   6   6   0  214.68    8.50
   6   6   0  221.88   11.20
   7  -6   0  215.08   12.50
  -7  -6   0  208.18    8.60
  -7  -6   0  202.78   10.20
   7  -6   0  213.68   12.10
   7  -6   0  226.48    9.70
   7   6   0  210.48   11.70
   7   6   0  205.48    8.70
  -7   6   0  201.58    9.60
   7   6   0  215.78    8.20
   7   6   0  210.58   11.90
  -7   6   0  218.28   10.70
  -8  -6   0 1822.52   53.99
   8  -6   0 1743.43   56.49
   8  -6   0 1880.11   52.89
   8  -6   0 1872.11   56.39
   8   6   0 1886.81   56.29
  -8   6   0 1798.42   52.89
   8   6   0 1822.22   51.79
  -8   6   0 1811.72   54.19
   8   6   0 1791.42   56.09
   9  -6   0    1.50    4.60
   9  -6   0    3.30    2.70
  -9  -6   0    3.50    3.90
   9  -6   0    0.50    4.00
   9   6   0    2.70    2.50
  -9   6   0    6.30    4.10
   9   6   0    8.40    4.90
  -9   6   0    8.10    3.90
   9   6   0   13.60    5.40
 -10  -6   0    3.30    4.40
  10  -6   0    4.10    5.20
  10  -6   0    5.00    3.30
  10  -6   0   -2.10    4.90
 -10   6   0    5.90    4.70
  10   6   0    0.50    5.00
  10   6   0    7.50    5.30
 -10   6   0    5.30    4.10
  10   6   0   -0.40    2.70
  11  -6   0  483.15   23.40
 -11  -6   0  490.65   21.40
  11  -6   0  484.05   19.50
  11   6   0  519.55   19.10
  11   6   0  484.95   23.60
  11   6   0  509.35   23.60
 -11   6   0  448.66   19.70
 -11   6   0  492.95   21.10
  12  -6   0  104.09    9.80
  12  -6   0  116.49   13.60
 -12  -6   0   88.19   10.40
  12   6   0   94.09    8.60
  12   6   0  107.69   12.90
 -12   6   0  117.79   11.50
  12   6   0  103.19   13.00
 -12   6   0   92.99   10.00
 -13  -6   0  153.58   14.00
  13  -6   0  165.08   12.30
  13  -6   0  171.28   16.80
  13   6   0  145.89   16.20
  13   6   0  139.79   15.20
 -13   6   0  156.28   14.20
  13   6   0  166.98   11.80
 -13   6   0  151.88   12.80
 -14  -6   0   70.49   11.10
  14  -6   0   92.39   13.50
  14   6   0   75.19    9.10
 -14   6   0   79.39   11.10
 -14   6   0   81.19   10.90
  14   6   0   68.69   12.30
  14   6   0   57.29   12.40
   0  -7   0    0.50    1.10
   0  -7   0    2.20    2.50
   0   7   0    2.20    1.50
   0   7   0    6.20    1.50
   0   7   0    2.30    1.40
   0   7   0    1.20    1.50
   1  -7   0  930.21   25.50
   1  -7   0  907.91   30.90
   1  -7   0  935.51   26.50
  -1  -7   0  935.41   26.50
  -1  -7   0  948.61   30.00
   1  -7   0  912.41   27.80
  -1   7   0  919.91   27.20
   1   7   0  948.21   27.40
   1   7   0  938.01   27.50
   1   7   0  922.01   27.90
  -1   7   0  952.60   27.40
  -1   7   0  936.11   27.00
   1   7   0  896.01   26.10
   2  -7   0 3516.65   96.69
   2  -7   0 3446.66   99.59
   2  -7   0 3495.85   93.79
   2  -7   0 3548.34   95.09
  -2  -7   0 3622.44   98.39
  -2  -7   0 3654.23   94.99
   2   7   0 3349.86   94.19
   2   7   0 3627.44   95.79
   2   7   0 3550.44   96.69
  -2   7   0 3619.44   95.89
   2   7   0 3499.15   95.79
  -2   7   0 3492.85   95.49
  -2   7   0 3576.94   95.89
   2   7   0 3518.85   94.79
   3  -7   0 1375.96   42.40
  -3  -7   0 1343.67   41.00
   3  -7   0 1366.16   40.40
   3  -7   0 1330.97   37.20
   3  -7   0 1337.57   38.30
  -3  -7   0 1410.16   38.50
  -3   7   0 1382.86   39.20
   3   7   0 1321.57   38.00
  -3   7   0 1399.96   39.40
   3   7   0 1381.56   38.80
   3   7   0 1332.77   40.00
   3   7   0 1312.67   38.70
  -3   7   0 1413.06   38.50
   3   7   0 1315.47   36.60
   4  -7   0   14.60    3.70
   4  -7   0   10.80    3.50
   4  -7   0    8.60    1.70
   4  -7   0    9.20    2.30
  -4  -7   0   11.50    1.20
  -4  -7   0    9.90    3.20
  -4  -7   0   13.10    2.50
   4   7   0    7.30    2.80
   4   7   0    8.90    2.20
  -4   7   0   14.90    3.10
  -4   7   0    9.90    2.40
  -4   7   0    9.40    2.10
   4   7   0   13.00    2.30
   4   7   0   11.50    2.10
   5  -7   0 2591.34   76.69
  -5  -7   0 2600.84   75.89
  -5  -7   0 2747.33   73.79
   5  -7   0 2601.24   76.79
  -5  -7   0 2803.72   70.69
   5   7   0 2639.54   75.59
  -5   7   0 2660.13   74.49
  -5   7   0 2715.73   72.39
   5   7   0 2574.24   72.79
  -5   7   0 2671.63   72.59
  -5   7   0 2694.13   73.99
   5   7   0 2673.63   72.79
   5   7   0 2554.44   73.19
   5   7   0 2652.63   76.29
   6  -7   0  846.22   26.10
  -6  -7   0  848.82   26.80
   6  -7   0  832.82   29.40
   6  -7   0  818.02   29.70
   6   7   0  873.11   29.30
   6   7   0  829.52   25.30
  -6   7   0  867.21   24.80
   6   7   0  825.92   28.50
   6   7   0  832.12   25.40
  -6   7   0  836.42   26.80
  -6   7   0  843.42   27.40
  -6   7   0  862.01   25.70
   7  -7   0  628.24   24.30
   7  -7   0  638.54   21.10
   7  -7   0  601.94   24.60
  -7  -7   0  637.54   21.90
  -7   7   0  645.14   22.50
  -7   7   0  635.74   19.80
   7   7   0  662.53   24.00
   7   7   0  642.14   19.80
   7   7   0  632.74   24.20
   7   7   0  629.04   20.30
  -7   7   0  620.14   20.80
   8  -7   0    9.70    4.80
  -8  -7   0   22.50    4.60
   8  -7   0   15.90    5.60
   8  -7   0   12.70    3.70
   8   7   0   19.50    5.50
   8   7   0   19.20    3.30
   8   7   0   13.70    5.40
  -8   7   0   16.30    4.20
  -8   7   0   19.10    4.10
  -9  -7   0   11.40    4.40
   9  -7   0    6.10    5.10
   9  -7   0    3.70    3.30
   9  -7   0    8.10    4.90
   9   7   0   13.60    5.40
   9   7   0    6.00    2.80
  -9   7   0    5.80    4.10
   9   7   0    0.70    4.50
  -9   7   0    8.80    3.90
  10  -7   0 1652.23   52.99
  10  -7   0 1551.44   53.89
  10  -7   0 1632.74   48.40
 -10  -7   0 1559.94   49.80
  10   7   0 1544.55   47.20
 -10   7   0 1587.84   48.50
  10   7   0 1664.73   53.39
  10   7   0 1645.14   52.79
 -10   7   0 1525.35   49.80
  11  -7   0  171.38   10.90
 -11  -7   0  145.69   11.90
  11  -7   0  163.08   14.10
 -11   7   0  153.58   12.00
  11   7   0  172.68   14.50
 -11   7   0  130.89   10.30
  11   7   0  143.39   14.00
  11   7   0  143.99    9.70
 -12  -7   0    6.20    6.40
  12  -7   0   10.10    5.00
  12  -7   0    2.30    6.30
 -12   7   0   -2.70    5.00
  12   7   0   -3.90    6.60
 -12   7   0    1.80    5.70
  12   7   0    2.10    4.20
  12   7   0    2.60    6.90
  13  -7   0  489.75   26.10
 -13  -7   0  546.85   24.70
  13   7   0  537.75   27.20
  13   7   0  537.85   21.80
 -13   7   0  457.55   22.40
  13   7   0  521.25   27.50
 -13   7   0  512.05   23.80
  14  -7   0    5.80    8.50
 -14  -7   0   18.30   10.70
 -14   7   0    3.20    6.60
 -14   7   0   19.50    7.70
  14   7   0   21.90    9.60
   0  -8   0  859.81   30.10
   0  -8   0  895.51   25.60
   0   8   0  899.21   26.70
   0   8   0  889.11   27.10
   0   8   0  883.01   26.60
   0   8   0  896.61   25.80
   1  -8   0   35.70    3.10
  -1  -8   0   36.20    5.30
   1  -8   0   35.10    2.20
   1  -8   0   38.60    5.90
   1  -8   0   32.00    4.00
  -1  -8   0   40.40    3.20
  -1   8   0   37.80    3.90
   1   8   0   43.40    4.60
   1   8   0   33.40    3.00
  -1   8   0   29.70    3.30
   1   8   0   44.60    4.20
  -1   8   0   41.40    3.70
   1   8   0   39.00    4.00
   2  -8   0  344.87   16.10
   2  -8   0  390.16   12.60
  -2  -8   0  383.96   15.60
   2  -8   0  370.76   11.10
   2  -8   0  390.36   14.10
  -2  -8   0  380.16   12.40
  -2   8   0  371.46   13.00
   2   8   0  367.36   13.10
   2   8   0  402.16   12.50
   2   8   0  362.16   11.80
   2   8   0  372.06   14.00
  -2   8   0  378.16   13.30
   2   8   0  362.06   13.30
  -2   8   0  383.96   13.30
   3  -8   0  505.05   17.80
  -3  -8   0  504.45   15.80
   3  -8   0  514.25   20.00
   3  -8   0  468.35   14.30
  -3  -8   0  478.55   18.40
   3  -8   0  469.45   15.60
   3   8   0  489.05   16.20
   3   8   0  514.65   17.70
  -3   8   0  504.65   16.60
  -3   8   0  491.55   16.70
   3   8   0  472.15   16.30
  -3   8   0  481.45   15.90
   3   8   0  456.35   14.00
   3   8   0  486.65   15.40
  -4  -8   0    3.10    0.80
   4  -8   0    3.10    3.40
  -4  -8   0    1.80    1.90
   4  -8   0    8.50    3.30
  -4  -8   0    3.70    2.80
   4  -8   0    0.70    1.30
   4  -8   0    8.90    2.30
   4   8   0    1.30    1.90
  -4   8   0   -0.80    1.70
   4   8   0    0.80    2.50
   4   8   0    1.70    1.50
  -4   8   0   -1.40    1.70
  -4   8   0    1.70    2.30
   4   8   0    0.70    1.60
   5  -8   0  146.09    9.80
  -5  -8   0  155.18    9.70
   5  -8   0  139.29   10.10
  -5  -8   0  162.58    7.90
   5   8   0  154.38    7.20
   5   8   0  147.39    9.10
   5   8   0  141.89    7.30
  -5   8   0  142.59    6.80
  -5   8   0  136.79    8.20
  -5   8   0  153.88    6.70
  -5   8   0  149.49    8.10
   6  -8   0  368.66   16.90
   6  -8   0  320.87   16.30
  -6  -8   0  357.06   13.80
  -6  -8   0  358.96   16.00
   6  -8   0  344.87   13.20
  -6   8   0  339.77   14.50
   6   8   0  359.96   12.90
  -6   8   0  358.06   12.30
  -6   8   0  353.36   12.60
   6   8   0  328.97   12.80
  -6   8   0  354.76   14.10
   6   8   0  335.07   15.20
   7  -8   0   48.20    7.70
   7  -8   0   37.40    6.60
  -7  -8   0   50.29    5.80
   7  -8   0   31.40    4.40
   7   8   0   40.70    4.30
   7   8   0   42.80    6.70
  -7   8   0   43.90    4.00
  -7   8   0   38.40    5.70
   7   8   0   45.00    6.60
   7   8   0   44.00    4.60
  -7   8   0   41.60    4.70
   8  -8   0  218.18   14.00
   8  -8   0  221.98   13.80
   8  -8   0  208.68   10.70
  -8  -8   0  216.88   11.50
   8   8   0  225.38   13.80
  -8   8   0  213.68   12.00
  -8   8   0  220.08   10.60
   8   8   0  206.98   13.10
   8   8   0  228.08   10.20
   9  -8   0  127.89   12.20
   9  -8   0  122.69   11.80
  -9  -8   0  115.09    9.40
   9  -8   0  119.89    8.70
   9   8   0  108.49   11.00
  -9   8   0  103.69    8.20
   9   8   0  129.29    8.10
  -9   8   0  117.99    9.40
   9   8   0  131.19   12.60
 -10  -8   0    8.60    4.90
  10  -8   0   12.00    6.30
  10  -8   0   13.00    4.10
 -10   8   0   20.30    5.20
  10   8   0   17.80    6.70
 -10   8   0   11.60    5.50
  10   8   0   15.80    4.10
  10   8   0   20.00    6.70
 -11  -8   0  152.48   12.20
  11  -8   0  143.09   10.70
  11  -8   0  131.39   14.30
  11   8   0  126.99   13.50
  11   8   0  136.99    9.80
 -11   8   0  133.89   10.60
  11   8   0  138.29   14.70
 -11   8   0  152.88   12.30
 -12  -8   0   37.90    8.20
  12  -8   0   40.20    9.60
  12   8   0   40.10    6.50
  12   8   0   38.80    9.30
 -12   8   0   40.40    7.60
 -12   8   0   43.10    8.80
  12   8   0   30.80    9.20
  13  -8   0    6.70    8.00
 -13  -8   0   11.70    7.50
  13   8   0    9.80    5.30
  13   8   0   15.10    8.60
  13   8   0    5.70    8.60
 -13   8   0    3.20    6.60
  14   8   0  148.69   17.30
   0  -9   0    0.90    2.60
   0  -9   0    0.20    1.30
   0   9   0    1.90    1.80
   0   9   0    0.40    1.90
   0   9   0    0.60    1.80
   0   9   0   -0.10    1.40
   1  -9   0  187.98   11.50
   1  -9   0  174.68    7.20
   1  -9   0  179.48    6.00
  -1  -9   0  181.18    7.40
   1  -9   0  162.18    8.50
  -1  -9   0  171.38   10.50
  -1   9   0  176.98    7.70
   1   9   0  188.08    7.20
   1   9   0  187.38    8.90
   1   9   0  178.58    8.20
  -1   9   0  176.28    8.10
   1   9   0  173.48    8.00
  -1   9   0  164.38    7.90
   2  -9   0  290.37   11.90
  -2  -9   0  286.87   10.10
   2  -9   0  243.08   13.80
   2  -9   0  283.17   10.10
  -2  -9   0  262.37   13.00
   2  -9   0  278.87    8.50
   2   9   0  261.57    9.40
  -2   9   0  276.77   11.00
   2   9   0  274.47   11.70
   2   9   0  280.27   11.20
   2   9   0  269.57   10.90
  -2   9   0  272.77   10.80
  -2   9   0  278.87   10.80
   2   9   0  281.97   10.00
   3  -9   0  433.46   16.50
   3  -9   0  449.06   19.20
   3  -9   0  434.96   14.50
   3  -9   0  446.16   12.90
  -3  -9   0  442.66   14.50
   3   9   0  417.46   16.20
   3   9   0  432.66   15.20
  -3   9   0  404.36   14.60
  -3   9   0  434.56   15.40
   3   9   0  418.76   14.30
   3   9   0  406.56   12.80
   3   9   0  423.66   15.30
  -3   9   0  436.96   15.50
  -4  -9   0 1045.90   30.90
   4  -9   0 1045.60   35.60
  -4  -9   0 1053.29   34.30
   4  -9   0 1050.59   33.70
   4  -9   0 1010.80   29.20
   4  -9   0 1044.50   30.80
  -4   9   0  987.90   31.80
   4   9   0 1039.60   31.20
  -4   9   0 1024.10   30.70
   4   9   0 1030.80   33.00
  -4   9   0 1051.59   31.80
   4   9   0 1021.10   31.40
   5  -9   0  336.67   15.70
  -5  -9   0  321.87   15.10
   5  -9   0  342.77   16.50
  -5  -9   0  318.07   12.50
   5   9   0  298.37   14.10
   5   9   0  309.07   12.50
  -5   9   0  318.47   11.90
  -5   9   0  331.07   11.30
  -5   9   0  305.77   13.40
   5   9   0  319.47   12.40
  -5   9   0  330.37   13.30
  -6  -9   0   92.19    9.30
  -6  -9   0   95.69    6.80
   6  -9   0   83.29    9.40
   6  -9   0   83.89    9.30
   6  -9   0   91.49    6.30
   6   9   0   82.39    5.90
   6   9   0   84.69    6.10
  -6   9   0   80.99    7.50
  -6   9   0   71.59    5.30
  -6   9   0   90.49    5.70
   6   9   0   76.19    8.00
   7  -9   0   41.40    7.60
  -7  -9   0   50.29    7.10
   7  -9   0   44.50    5.10
   7  -9   0   51.99    7.70
  -7  -9   0   64.29    6.50
  -7   9   0   53.99    5.10
  -7   9   0   52.39    6.80
  -7   9   0   47.80    4.50
   7   9   0   52.19    5.00
   7   9   0   48.50    5.20
   7   9   0   57.79    7.80
  -8  -9   0   25.80    5.40
   8  -9   0   32.10    6.80
  -8  -9   0   33.30    6.30
   8  -9   0   23.50    4.50
   8  -9   0   29.00    6.90
   8   9   0   23.10    6.20
  -8   9   0   25.60    5.60
   8   9   0   25.40    4.30
  -8   9   0   23.20    4.40
   9  -9   0  323.57   18.60
  -9  -9   0  349.87   16.00
   9  -9   0  358.36   19.10
   9  -9   0  325.27   14.60
  -9  -9   0  352.66   18.50
   9   9   0  325.27   14.20
   9   9   0  326.67   18.60
  -9   9   0  310.97   14.10
   9   9   0  349.67   18.30
  -9   9   0  329.07   16.40
  10  -9   0  102.79   12.50
 -10  -9   0   85.29    9.60
 -10   9   0   95.09   10.10
  10   9   0   97.19   12.10
  10   9   0   83.79    8.00
  10   9   0   77.89   10.80
 -11  -9   0  225.18   15.00
  11  -9   0  249.48   17.50
  11   9   0  240.38   17.50
  11   9   0  216.88   16.90
 -11   9   0  220.88   14.80
  11   9   0  206.48   12.50
  12  -9   0  186.18   17.90
 -12  -9   0  173.08   14.80
  12   9   0  144.09   15.80
  12   9   0  191.98   17.60
  12   9   0  190.68   12.60
 -12   9   0  195.68   14.70
 -13  -9   0   16.30    8.10
  13  -9   0   11.30    8.20
 -13   9   0    8.60    7.20
  13   9   0    5.70    5.10
  13   9   0   25.80   10.10
  13   9   0   16.40    9.40
   0 -10   0   67.79    8.20
   0 -10   0   70.69    3.90
   0  10   0   59.69    4.90
   0  10   0   72.19    5.40
   0  10   0   61.29    5.90
   0  10   0   64.29    4.50
   1 -10   0   19.10    5.00
   1 -10   0   17.30    2.60
  -1 -10   0   17.20    2.80
  -1 -10   0   21.20    5.00
   1 -10   0   21.60    1.90
   1 -10   0   25.50    4.20
   1  10   0   27.50    4.30
   1  10   0   15.60    3.30
  -1  10   0   22.80    3.50
  -1  10   0   15.00    2.80
   1  10   0   18.20    2.60
   1  10   0   22.10    3.60
  -1  10   0   26.20    3.80
  -2 -10   0   24.60    4.80
  -2 -10   0   30.60    3.50
   2 -10   0   25.60    5.90
   2 -10   0   24.50    3.00
   2 -10   0   27.50    2.10
   2 -10   0   27.10    4.30
   2  10   0   26.70    4.00
  -2  10   0   16.00    3.30
   2  10   0   20.70    3.90
  -2  10   0   25.80    3.60
   2  10   0   23.40    2.90
  -2  10   0   26.40    3.80
   2  10   0   22.10    3.50
   3 -10   0   72.39    7.00
  -3 -10   0   79.49    5.20
   3 -10   0   83.29    9.40
   3 -10   0   72.39    5.10
  -3 -10   0   65.59    7.50
   3 -10   0   74.59    3.60
   3  10   0   75.99    5.70
  -3  10   0   71.99    5.50
   3  10   0   78.09    7.20
  -3  10   0   78.59    5.90
   3  10   0   70.49    5.70
  -3  10   0   84.19    6.20
   4 -10   0    0.90    3.30
   4 -10   0   -2.50    3.40
   4 -10   0    4.70    2.40
   4 -10   0    2.20    1.60
  -4 -10   0    5.00    2.40
  -4 -10   0    6.50    3.80
  -4  10   0    4.40    2.70
  -4  10   0    2.80    2.80
   4  10   0    6.10    2.70
   4  10   0    4.50    3.20
  -4  10   0    3.90    2.30
   4  10   0    3.50    2.40
  -5 -10   0   71.79    5.80
   5 -10   0   79.09    8.50
  -5 -10   0   72.89    8.60
   5 -10   0   78.49    9.50
  -5  10   0   52.49    5.10
  -5  10   0   59.89    6.50
   5  10   0   69.19    7.60
   5  10   0   68.09    5.90
   5  10   0   58.79    5.80
  -5  10   0   77.89    7.10
  -5  10   0   66.49    4.70
  -6 -10   0   36.40    6.70
   6 -10   0   54.09    8.00
   6 -10   0   32.30    4.60
  -6 -10   0   33.50    4.80
   6 -10   0   35.10    7.00
   6  10   0   31.40    5.80
   6  10   0   39.30    4.80
  -6  10   0   38.70    4.40
  -6  10   0   41.20    5.90
   6  10   0   39.90    5.00
   7 -10   0    5.80    4.90
   7 -10   0    4.50    4.70
  -7 -10   0    0.10    3.10
  -7 -10   0    5.50    4.70
  -7  10   0    1.50    3.70
  -7  10   0   -3.80    2.00
   7  10   0    0.30    2.60
   7  10   0    1.50    4.20
   7  10   0    2.20    2.80
  -8 -10   0   16.40    4.90
  -8 -10   0    9.10    6.00
   8 -10   0    6.30    5.70
   8 -10   0   11.20    5.80
   8  10   0    6.00    5.20
  -8  10   0   10.80    4.70
   8  10   0   12.00    3.80
   9 -10   0   14.50    6.40
  -9 -10   0   15.10    5.30
  -9 -10   0    5.20    5.90
  -9  10   0    4.20    4.60
   9  10   0    5.30    5.50
   9  10   0    6.10    3.60
  10 -10   0    1.40    6.50
 -10 -10   0    6.60    6.40
 -10 -10   0    0.70    5.00
  10  10   0    5.70    4.00
  10  10   0    6.70    6.50
 -10  10   0    8.30    5.30
  11 -10   0   12.00    7.80
 -11 -10   0   16.00    6.60
 -11 -10   0   17.40    7.70
  11  10   0    7.30    4.50
 -11  10   0   18.80    7.00
  11  10   0   11.50    7.70
  12 -10   0   13.80    8.80
 -12 -10   0    1.30    6.50
 -12 -10   0   16.70    8.10
 -12  10   0   12.40    7.40
  12  10   0   18.50    8.80
  12  10   0   11.00    5.40
 -13 -10   0   12.90    8.20
 -13 -10   0   10.40    9.20
  13 -10   0   11.10    8.80
 -13  10   0   12.50    8.30
  13  10   0   12.60    9.10
  13  10   0    7.30    6.20
   0 -11   0    3.30    4.20
   0 -11   0    0.80    1.40
   0  11   0    3.90    2.40
   0  11   0    2.40    2.50
   0  11   0    1.40    2.60
   0  11   0    3.30    2.10
  -1 -11   0  871.31   31.20
   1 -11   0  784.92   31.20
  -1 -11   0  818.22   25.50
   1 -11   0  864.51   27.90
  -1  11   0  839.02   26.80
   1  11   0  840.82   26.90
  -1  11   0  851.01   26.80
  -1  11   0  847.92   26.20
   1  11   0  812.32   27.60
   1  11   0  854.01   26.90
   1  11   0  836.52   25.40
   2 -11   0    3.30    2.90
  -2 -11   0    4.20    2.20
  -2 -11   0   -1.80    3.30
   2 -11   0    0.10    3.60
   2  11   0   -0.40    2.10
  -2  11   0    4.40    2.50
  -2  11   0    3.50    2.50
  -2  11   0    0.50    2.30
   2  11   0    0.70    1.80
   2  11   0    3.20    2.50
   2  11   0    4.50    3.00
  -3 -11   0  266.97   14.60
  -3 -11   0  292.97   11.10
   3 -11   0  243.88   15.10
   3 -11   0  282.17   13.20
  -3  11   0  267.97   11.90
   3  11   0  275.77   11.90
  -3  11   0  254.97   11.30
  -3  11   0  290.67   12.20
   3  11   0  256.27   12.60
   3  11   0  278.97   12.20
   4 -11   0 1672.73   55.89
  -4 -11   0 1831.02   50.39
   4 -11   0 1759.02   53.59
  -4 -11   0 1721.33   54.89
  -4  11   0 1740.93   51.69
   4  11   0 1727.83   52.99
  -4  11   0 1768.32   51.59
  -4  11   0 1773.92   50.59
   4  11   0 1761.62   50.99
   4  11   0 1699.33   51.29
  -5 -11   0   27.10    4.30
   5 -11   0   29.10    7.00
   5 -11   0   35.70    6.60
  -5 -11   0   38.10    6.70
  -5  11   0   32.50    5.40
   5  11   0   42.70    5.30
   5  11   0   40.30    6.40
  -5  11   0   50.39    5.30
  -5  11   0   39.70    5.30
   5  11   0   41.70    5.20
  -6 -11   0    1.00    4.30
   6 -11   0    3.00    4.00
  -6 -11   0    6.50    3.40
   6 -11   0   -1.30    4.80
  -6  11   0    1.10    2.50
  -6  11   0    0.10    3.50
   6  11   0    0.80    2.70
   6  11   0    2.50    3.80
   6  11   0    0.10    2.70
   7 -11   0  491.45   22.50
  -7 -11   0  428.46   17.20
   7 -11   0  373.16   20.30
  -7 -11   0  420.16   20.40
   7  11   0  431.36   16.50
  -7  11   0  433.86   18.50
   7  11   0  446.86   17.50
   7  11   0  422.06   19.80
  -7  11   0  441.56   16.00
  -8 -11   0  207.58   11.70
  -8 -11   0  213.48   14.60
   8 -11   0  165.98   16.10
   8 -11   0  219.88   15.60
   8  11   0  192.08   13.80
  -8  11   0  191.08   12.70
   8  11   0  187.28   11.20
  -9 -11   0  462.35   23.00
  -9 -11   0  474.75   19.90
   9 -11   0  480.85   24.00
   9  11   0  436.16   22.40
  -9  11   0  483.85   21.30
   9  11   0  452.45   19.10
 -10 -11   0    5.90    6.00
  10 -11   0   -0.10    6.50
 -10 -11   0    7.20    5.60
 -10  11   0    5.60    5.70
  10  11   0   -0.90    6.40
  10  11   0    2.30    4.10
 -11 -11   0  165.48   14.10
 -11 -11   0  180.28   17.40
  11 -11   0  166.38   16.50
  11  11   0  184.38   17.40
  11  11   0  183.18   12.80
 -11  11   0  186.38   14.80
  12 -11   0  350.76   22.60
 -12 -11   0  316.77   21.80
 -12 -11   0  323.67   19.20
 -12  11   0  320.77   19.60
  12  11   0  346.07   22.40
  12  11   0  351.36   17.90
  13 -11   0    3.40   13.00
 -13 -11   0    1.30    7.30
   0 -12   0  256.87   16.00
   0  12   0  295.57   11.70
   0  12   0  288.17   13.20
   0  12   0  304.27   12.80
   0  12   0  298.87   12.70
   1 -12   0  236.28   14.80
  -1 -12   0  216.58   14.10
   1 -12   0  219.58   11.60
   1  12   0  250.77   11.10
   1  12   0  225.18   11.50
   1  12   0  216.98    9.50
  -1  12   0  222.28   10.20
   1  12   0  193.88   10.20
  -1  12   0  223.68   10.70
  -1  12   0  243.98   11.10
  -2 -12   0  276.07   15.90
   2 -12   0  299.97   17.00
   2 -12   0  278.47   13.80
   2  12   0  298.67   12.90
   2  12   0  296.97   13.90
  -2  12   0  292.37   12.50
  -2  12   0  299.87   12.90
   2  12   0  298.97   13.00
  -2  12   0  301.77   12.70
  -3 -12   0  613.74   25.60
   3 -12   0  607.84   23.60
  -3 -12   0  672.53   21.30
   3 -12   0  639.94   27.00
  -3  12   0  659.93   22.60
   3  12   0  634.54   22.50
   3  12   0  635.54   23.70
  -3  12   0  648.84   22.00
  -3  12   0  636.94   22.40
   3  12   0  653.63   22.40
   4 -12   0    5.10    4.00
   4 -12   0    0.00    4.40
  -4 -12   0    2.10    2.80
  -4 -12   0   -2.20    3.50
   4  12   0   -0.10    3.50
  -4  12   0    1.50    3.30
   4  12   0    4.10    3.10
   4  12   0    3.50    3.10
  -4  12   0    3.30    3.00
  -4  12   0    1.30    2.60
   5 -12   0  253.57   16.00
   5 -12   0  261.77   14.40
  -5 -12   0  254.77   11.30
  -5 -12   0  247.98   15.00
  -5  12   0  243.98   11.30
  -5  12   0  240.08   12.50
  -5  12   0  244.08   12.40
   5  12   0  227.98   13.40
   5  12   0  226.28   11.80
   5  12   0  222.98   11.50
   6 -12   0  552.54   24.40
   6 -12   0  579.14   26.00
  -6 -12   0  600.94   25.30
  -6 -12   0  568.24   20.80
   6  12   0  566.94   21.50
  -6  12   0  553.64   20.00
   6  12   0  568.84   23.60
   6  12   0  581.14   20.80
  -6  12   0  605.74   22.80
   7 -12   0   14.80    6.60
  -7 -12   0   29.90    7.40
   7 -12   0   24.50    7.60
  -7 -12   0   24.80    5.10
  -7  12   0   23.20    4.80
   7  12   0   26.60    6.90
   7  12   0   23.60    5.10
  -7  12   0   22.40    5.80
   7  12   0   27.40    4.80
  -8 -12   0  104.69    9.00
  -8 -12   0  109.89   12.30
   8 -12   0  115.49   12.90
   8  12   0  113.09    9.90
  -8  12   0   94.89   10.20
   8  12   0  144.79   13.60
  -9 -12   0  265.67   14.80
   9 -12   0  299.87   19.10
  -9 -12   0  264.17   17.90
   9  12   0  238.88   17.00
  -9  12   0  233.78   14.90
   9  12   0  261.27   14.20
  10 -12   0   17.30    8.40
 -10 -12   0   24.20    8.60
 -10 -12   0   28.70    7.00
  10  12   0   18.20    6.00
 -10  12   0   23.50    7.60
  10  12   0   12.20    7.60
 -11 -12   0  308.47   18.30
 -11 -12   0  297.17   20.60
  11 -12   0  337.97   22.30
  11  12   0  308.47   17.10
 -11  12   0  322.07   19.30
  11  12   0  340.87   21.50
 -12 -12   0   11.90    7.60
  12 -12   0   -0.70    8.20
 -12 -12   0    4.00    7.90
 -12  12   0    8.60    8.00
  12  12   0   13.70    6.20
  12  12   0  -10.40    7.20
   0 -13   0    0.30    4.60
   0 -13   0    2.70    3.60
   0  13   0   -4.30    1.90
   0  13   0    0.90    3.20
   0  13   0   -3.00    2.60
   0  13   0   -4.00    2.20
  -1 -13   0  153.38   12.60
   1 -13   0  152.38   14.70
   1 -13   0  149.29   10.00
  -1  13   0  143.59    9.10
   1  13   0  154.08    9.40
  -1  13   0  144.19    8.40
  -1  13   0  151.48    9.20
   1  13   0  145.29    9.70
   1  13   0  148.49    9.00
   2 -13   0 1309.07   42.80
  -2 -13   0 1364.36   46.50
   2 -13   0 1338.77   47.10
   2  13   0 1395.26   41.70
   2  13   0 1309.77   41.40
  -2  13   0 1340.07   41.50
   2  13   0 1348.97   42.90
  -2  13   0 1361.46   41.10
  -2  13   0 1378.56   41.40
   3 -13   0  548.85   25.30
   3 -13   0  545.75   22.30
  -3 -13   0  554.84   24.70
  -3  13   0  587.84   20.90
   3  13   0  575.04   22.40
   3  13   0  532.95   20.60
  -3  13   0  589.64   21.10
  -3  13   0  552.84   20.30
   3  13   0  556.64   20.70
  -4 -13   0   33.00    7.00
   4 -13   0   34.50    6.50
   4 -13   0   39.80    8.00
  -4  13   0   30.70    5.50
  -4  13   0   34.10    5.20
  -4  13   0   30.00    5.20
   4  13   0   28.40    5.30
   4  13   0   37.50    6.50
   4  13   0   39.00    5.70
   5 -13   0  662.83   29.30
   5 -13   0  662.33   27.10
  -5 -13   0  694.93   27.30
  -5 -13   0  688.33   28.70
  -5  13   0  761.52   27.70
   5  13   0  689.63   24.50
   5  13   0  686.03   26.70
  -5  13   0  702.53   23.90
  -5  13   0  691.83   25.50
   5  13   0  654.33   24.70
   6 -13   0  412.36   21.90
   6 -13   0  359.96   19.80
  -6 -13   0  398.16   16.30
  -6 -13   0  371.96   20.30
  -6  13   0  436.16   16.20
   6  13   0  413.06   19.70
   6  13   0  411.06   16.80
  -6  13   0  381.06   18.00
   6  13   0  387.66   17.20
  -7 -13   0  152.98   10.30
  -7 -13   0  170.28   14.20
   7 -13   0  169.58   16.80
   7 -13   0  171.98   14.70
   7  13   0  164.08   13.10
  -7  13   0  154.58   12.00
   7  13   0  160.38   10.30
  -7  13   0  167.88   15.30
   7  13   0  165.18   11.20
  -8 -13   0   13.60    5.20
   8 -13   0   23.40    8.20
  -8 -13   0   15.50    7.40
  -8  13   0   21.90    6.60
   8  13   0   16.30    6.60
   8  13   0   11.20    4.80
  -9 -13   0    4.90    6.60
   9 -13   0    3.90    6.80
  -9 -13   0   -0.60    4.70
  -9  13   0   -0.90    5.70
   9  13   0   -2.30    6.00
   9  13   0    5.60    4.40
 -10 -13   0  688.53   27.70
 -10 -13   0  700.63   31.80
  10 -13   0  705.63   32.40
  10  13   0  681.53   30.90
 -10  13   0  677.03   29.10
  10  13   0  665.73   26.90
 -11 -13   0   93.89   11.20
 -11 -13   0  106.09   14.50
  11 -13   0  107.59   15.10
  11  13   0   98.19   11.10
 -11  13   0  112.79   13.30
  11  13   0   98.29   14.20
 -12 -13   0   -0.20    6.90
  12 -13   0    8.40    9.40
   0 -14   0 1434.36   45.70
   0 -14   0 1439.96   50.49
   0  14   0 1429.46   44.30
   0  14   0 1462.45   44.40
   1 -14   0   51.79    7.30
  -1 -14   0   41.00    8.30
   1 -14   0   66.99   10.50
  -1  14   0   61.39    6.90
   1  14   0   63.59    7.00
  -1  14   0   70.79    7.40
   1  14   0   67.09    8.00
  -1  14   0   69.09    6.60
   1  14   0   58.29    7.00
  -2 -14   0    4.50    5.40
   2 -14   0    5.30    5.30
   2 -14   0    8.90    4.40
   2  14   0    3.70    3.30
  -2  14   0    9.70    3.90
   2  14   0    4.80    3.90
  -2  14   0    3.80    3.50
   2  14   0   -1.70    3.60
  -2  14   0    2.00    3.20
  -3 -14   0  545.75   25.60
   3 -14   0  621.14   27.20
   3 -14   0  551.34   22.90
   3  14   0  555.14   21.40
   3  14   0  551.74   22.90
   3  14   0  590.94   21.70
  -3  14   0  577.84   21.10
  -3  14   0  565.64   21.60
  -3  14   0  560.14   21.30
   4 -14   0   63.89    8.70
  -4 -14   0   73.09   10.40
   4 -14   0   60.19    9.90
  -4  14   0   50.69    6.30
   4  14   0   60.59    7.10
  -4  14   0   53.69    6.80
  -4  14   0   64.69    7.80
   4  14   0   52.99    6.80
   4  14   0   53.99    7.90
  -5 -14   0  513.25   24.40
   5 -14   0  474.75   22.50
   5 -14   0  507.65   25.00
   5  14   0  498.65   20.10
   5  14   0  492.55   20.60
  -5  14   0  492.65   19.30
  -5  14   0  512.85   21.00
   5  14   0  521.75   22.50
   6 -14   0    0.90    5.10
  -6 -14   0    6.40    5.90
   6 -14   0    6.20    6.60
   6  14   0   14.30    5.60
  -6  14   0    6.60    3.90
   6  14   0    4.60    4.10
  -6  14   0    0.50    4.60
   6  14   0    7.80    4.20
   7 -14   0  224.98   17.90
  -7 -14   0  212.48   16.50
  -7  14   0  206.98   14.10
   7  14   0  192.38   15.10
   7  14   0  198.78   12.80
   7  14   0  203.28   11.80
   8 -14   0  649.54   30.40
  -8 -14   0  618.34   29.30
   8  14   0  645.84   25.40
   8  14   0  642.94   28.50
  -8  14   0  640.44   27.00
   9 -14   0    0.20    7.20
  -9 -14   0   -5.10    6.80
   9  14   0    2.10    4.70
  -9  14   0   -2.90    5.60
   9  14   0    5.30    7.00
 -10 -14   0    0.20    7.80
  10 -14   0   -0.50    7.70
  10  14   0    6.70    7.30
  10  14   0    4.70    5.50
 -10  14   0   -3.60    6.10
  11 -14   0   91.29   14.20
 -11 -14   0  112.29   15.50
  11  14   0   93.89   11.30
 -11  14   0   97.69   13.60
  11  14   0   99.09   14.50
   0 -15   0    7.30    6.00
   0 -15   0   -2.50    4.10
   0  15   0    5.30    3.50
   0  15   0    7.40    4.10
   1 -15   0  118.19   11.10
   1 -15   0  155.88   15.60
  -1 -15   0  144.89   15.30
   1  15   0  144.19   10.10
   1  15   0  144.29   10.00
  -1  15   0  129.49    9.80
  -1  15   0  145.79    9.90
   1  15   0  145.79   11.00
   2 -15   0    5.90    6.20
  -2 -15   0   -1.00    5.00
   2 -15   0    3.80    4.30
   2  15   0    5.10    4.40
  -2  15   0   -0.10    3.60
  -2  15   0   -5.10    3.50
  -2  15   0   -4.20    3.20
   2  15   0    0.50    3.80
   2  15   0   -1.30    3.40
  -3 -15   0   82.69   11.80
   3 -15   0   80.19   11.80
   3 -15   0   77.19    9.40
   3  15   0   62.89    7.40
  -3  15   0   66.59    7.80
  -3  15   0   70.19    8.20
  -3  15   0   70.69    7.60
   3  15   0   68.29    9.00
   3  15   0   77.89    8.40
   4 -15   0  312.57   19.90
   4 -15   0  340.07   18.10
  -4 -15   0  336.17   19.70
   4  15   0  327.57   16.00
  -4  15   0  315.37   15.90
  -4  15   0  348.87   16.50
   4  15   0  304.77   17.30
  -4  15   0  346.67   15.50
   4  15   0  344.87   16.10
   5 -15   0   11.80    6.10
  -5 -15   0   13.30    7.50
   5 -15   0    6.50    6.40
   5  15   0   12.30    4.80
   5  15   0   10.30    5.80
  -5  15   0   15.80    4.50
   5  15   0    1.30    4.20
  -5  15   0   17.40    5.60
   6 -15   0    2.40    6.70
   6 -15   0   -5.70    8.70
  -6 -15   0    5.20    6.20
   6  15   0    5.10    4.70
   6  15   0    8.50    5.00
   6  15   0    4.80    5.80
  -6  15   0    6.10    4.20
  -6  15   0    0.80    5.30
  -7 -15   0   98.09   13.30
   7 -15   0  111.59   14.40
   7  15   0   91.99    9.30
   7  15   0  120.09   13.20
  -7  15   0   74.19    9.80
   7  15   0   96.99   10.20
   8 -15   0   15.00    8.50
  -8 -15   0    9.90    7.50
  -8  15   0   11.40    6.90
   8  15   0   17.70    8.00
   8  15   0   10.30    5.20
  -9 -15   0   68.99   12.00
   9 -15   0   56.89   12.20
   9  15   0   73.79    9.90
   9  15   0   79.89   12.70
  -9  15   0   76.59   11.30
  10 -15   0    5.20    8.40
 -10 -15   0    1.10    8.10
  10  15   0   -2.80    5.00
 -10  15   0    8.80    7.60
  10  15   0    3.50    8.60
  11 -15   0   49.00   15.30
   0 -16   0  271.57   18.90
   0 -16   0  230.28   14.70
   0  16   0  258.57   14.10
   0  16   0  285.97   14.20
  -1 -16   0  159.68   12.40
  -1 -16   0  163.28   16.50
   1 -16   0  172.78   17.30
   1 -16   0  158.48   12.10
  -1  16   0  188.88   11.90
  -1  16   0  146.79   10.90
   1  16   0  162.58   11.00
   1  16   0  164.98   12.70
   1  16   0  184.88   11.50
   2 -16   0   84.09   12.40
  -2 -16   0  103.59   13.50
   2 -16   0  103.89   10.70
   2  16   0   93.69    9.00
  -2  16   0  100.19   13.00
  -2  16   0   80.19    8.90
  -2  16   0   89.29    8.70
   2  16   0   77.19    8.60
   2  16   0   80.29    9.70
  -3 -16   0   46.90   10.10
   3 -16   0   43.10    9.60
   3 -16   0   31.60    7.30
   3  16   0   44.00    7.70
  -3  16   0   40.40    6.70
  -3  16   0   32.60    6.20
   3  16   0   30.90    6.20
   3  16   0   35.20    6.40
  -3  16   0   29.60    5.90
  -4 -16   0   27.80    8.30
   4 -16   0   37.60    8.10
   4 -16   0   34.90    9.20
   4  16   0   40.00    6.90
  -4  16   0   28.90    5.90
  -4  16   0   27.90    6.70
   4  16   0   31.20    6.50
   4  16   0   41.90    8.50
  -4  16   0   45.10   10.90
  -5 -16   0  133.69   15.20
   5 -16   0  188.08   14.50
   5 -16   0  162.88   16.70
  -5  16   0  175.58   12.50
   5  16   0  144.89   13.70
  -5  16   0  139.29   10.60
   5  16   0  150.38   11.50
   5  16   0  142.69   11.50
   6 -16   0  126.29   14.80
  -6 -16   0  143.49   16.40
   6  16   0  161.28   12.60
  -6  16   0  167.78   11.40
  -6  16   0  155.28   12.90
   6  16   0  163.18   14.90
   6  16   0  157.58   11.80
   7 -16   0  159.08   17.20
  -7 -16   0  147.89   16.20
   7  16   0  139.29   12.00
  -7  16   0  149.69   13.70
   7  16   0  146.39   12.90
   7  16   0  156.28   15.40
  -8 -16   0  143.29   16.80
   8 -16   0  137.39   16.90
   8  16   0  144.39   13.20
   8  16   0  124.69   15.10
  -8  16   0  111.49   13.00
   9 -16   0   11.10    8.70
  -9 -16   0   22.60    9.40
   9  16   0   25.80    9.70
  -9  16   0   42.00    9.80
   9  16   0   28.80    7.60
  10 -16   0   10.40    9.50
 -10  16   0   -8.40    7.00
   0 -17   0   -1.10    6.40
   0 -17   0    1.60    5.00
   0  17   0   -0.60    4.20
   0  17   0    3.20    4.80
  -1 -17   0  159.08   17.10
   1 -17   0  108.99   11.90
  -1 -17   0  146.89   12.40
   1 -17   0  137.19   15.50
  -1  17   0  156.68   11.60
   1  17   0  154.18   11.40
   1  17   0  154.88   11.70
  -1  17   0  165.78   11.90
  -2 -17   0   25.00    9.30
   2 -17   0   37.70   10.00
   2 -17   0   29.30    7.40
  -2  17   0   24.70    6.30
   2  17   0   25.20    6.30
   2  17   0   15.80    5.20
  -2  17   0   30.30    6.40
   2  17   0   25.50    7.00
   3 -17   0    2.90    7.10
   3 -17   0    6.60    5.60
  -3 -17   0   -0.40    6.70
  -3  17   0   -3.50    6.80
  -3  17   0    0.70    4.70
   3  17   0   -0.60    4.30
  -3  17   0   -2.20    4.40
   3  17   0    2.60    5.70
   3  17   0   -3.90    4.40
   4 -17   0  244.88   19.00
   4 -17   0  256.07   16.90
  -4 -17   0  207.98   18.20
   4  17   0  234.88   14.50
   4  17   0  263.27   15.00
  -4  17   0  255.97   14.30
  -4  17   0  263.97   15.30
   4  17   0  247.68   16.70
  -5 -17   0    2.10    7.30
   5 -17   0    2.40    7.30
   5  17   0   10.80    5.40
   5  17   0   -3.60    5.70
  -5  17   0    0.60    4.60
   5  17   0   -3.50    4.40
  -5  17   0   -4.70    5.10
  -6 -17   0    4.40    7.20
   6 -17   0    3.60    8.00
  -6  17   0    1.90    5.80
   6  17   0   -0.30    6.50
   6  17   0    4.70    5.50
  -6  17   0    0.60    4.50
   6  17   0   -1.10    4.50
   7 -17   0  164.98   17.90
  -7 -17   0  183.98   19.10
   7  17   0  184.48   17.30
   7  17   0  191.78   13.50
   7  17   0  191.18   14.50
  -7  17   0  185.48   15.20
  -8 -17   0    1.90    8.60
   8 -17   0   13.30    9.20
   8  17   0   22.60    9.30
   8  17   0    3.80    5.70
  -8  17   0   -0.80    7.00
  -9 -17   0   47.30   12.50
   9 -17   0   51.89   12.30
   9  17   0   63.79   10.10
  -9  17   0   73.79   12.10
   9  17   0   69.09   13.10
   0 -18   0   10.60    8.20
   0 -18   0    5.20    6.00
   0  18   0    2.20    5.20
   0  18   0    0.50    4.60
   1 -18   0  334.37   22.70
  -1 -18   0  383.36   24.00
   1 -18   0  325.67   19.20
  -1 -18   0  316.47   18.80
  -1  18   0  378.56   18.50
   1  18   0  378.56   18.20
   1  18   0  356.06   18.30
  -1  18   0  384.06   18.40
  -2 -18   0  420.26   21.80
   2 -18   0  427.76   25.40
  -2 -18   0  420.76   25.80
   2 -18   0  400.36   21.40
   2  18   0  419.36   19.80
   2  18   0  412.66   20.20
   2  18   0  445.96   22.00
  -2  18   0  453.25   20.70
  -2  18   0  454.95   20.30
   3 -18   0  183.88   15.50
  -3 -18   0  215.68   20.20
   3 -18   0  238.48   21.40
  -3  18   0  190.78   13.80
   3  18   0  185.38   13.80
   3  18   0  205.78   15.70
  -3  18   0  221.48   14.00
   3  18   0  206.98   13.80
   4 -18   0    7.60    8.10
   4 -18   0    1.90    6.40
  -4 -18   0    0.20    7.30
   4  18   0   14.80    7.30
  -4  18   0   -0.10    5.10
   4  18   0   -2.90    4.50
   4  18   0    7.20    5.60
   5 -18   0    4.90    7.90
  -5 -18   0   10.10    8.40
   5  18   0   10.10    5.70
   5  18   0    6.00    5.90
   5  18   0    0.70    6.70
  -5  18   0    5.50    6.20
  -5  18   0    8.20    5.70
  -6 -18   0  578.54   30.90
   6 -18   0  565.74   30.10
   6  18   0  598.14   25.10
   6  18   0  559.84   24.80
  -6  18   0  561.94   26.30
   6  18   0  562.04   27.90
  -6  18   0  553.04   23.70
  -7 -18   0  152.48   18.00
   7 -18   0  151.78   18.10
   7  18   0  154.48   13.80
   7  18   0  129.69   15.30
   7  18   0  158.78   13.60
  -7  18   0  122.49   13.90
   8 -18   0    6.70    9.10
  -8 -18   0   17.50   10.60
  -8  18   0    9.30    7.80
   8  18   0    9.20    6.90
   8  18   0   26.40   10.00
   0 -19   0    3.40    8.00
   0 -19   0    0.60    6.40
   0  19   0    1.90    4.80
   0  19   0   -2.10    5.30
   1 -19   0  142.19   17.40
  -1 -19   0  162.58   18.70
   1 -19   0  122.99   13.60
  -1 -19   0  134.09   14.40
  -1  19   0  162.18   13.90
   1  19   0  165.78   13.40
  -1  19   0  158.98   13.60
   1  19   0  166.28   13.20
   2 -19   0  126.59   13.80
  -2 -19   0  148.29   17.60
  -2 -19   0  134.09   14.30
   2 -19   0  118.99   16.30
   2  19   0  163.28   12.90
   2  19   0  140.19   13.30
  -2  19   0  161.78   13.80
  -2  19   0  169.98   13.60
   3 -19   0   24.20   10.10
   3 -19   0   11.30    7.30
  -3 -19   0   25.50   11.00
   3  19   0   33.00    7.80
   3  19   0   11.40    7.70
   3  19   0   21.40    6.40
  -3  19   0   24.00    7.20
   4 -19   0  256.67   20.80
  -4 -19   0  224.28   22.20
   4  19   0  251.17   19.10
  -4  19   0  239.58   15.50
   4  19   0  253.87   16.50
   4  19   0  236.28   15.60
   5 -19   0   88.79   14.50
  -5 -19   0  110.99   16.00
  -5  19   0  104.09   11.10
   5  19   0   97.39   13.30
   5  19   0  103.79   12.00
   5  19   0   96.09   11.00
  -6 -19   0   87.19   15.60
   6 -19   0   89.99   14.50
  -6  19   0  128.59   14.20
   6  19   0  114.79   15.00
  -6  19   0  105.69   11.10
   6  19   0  141.19   13.30
   6  19   0  109.49   12.00
  -7 -19   0   91.89   16.10
   7 -19   0   56.39   13.10
   7  19   0   78.79   10.80
  -7  19   0   67.79   11.80
   7  19   0   73.59   10.50
   7  19   0   50.59   11.90
   0 -20   0  726.93   35.80
   0 -20   0  663.33   30.40
   0  20   0  721.63   29.50
   0  20   0  730.13   29.30
   1 -20   0   92.89   12.80
  -1 -20   0   79.89   14.20
   1 -20   0   78.39   14.20
  -1 -20   0   79.49   12.00
  -1  20   0   83.79   10.40
   1  20   0  111.19   12.30
   1  20   0   86.29   11.00
  -1  20   0   77.49   10.90
   2 -20   0    8.50    9.90
  -2 -20   0  -10.40    6.10
   2 -20   0    0.90    7.00
  -2 -20   0    4.20    8.90
  -2  20   0    4.00    6.50
   2  20   0    4.00    6.70
   2  20   0   -0.50    5.30
  -2  20   0    3.70    6.40
   3 -20   0  266.97   22.40
  -3 -20   0  292.67   23.70
  -3 -20   0  304.97   19.90
   3  20   0  274.77   17.20
   3  20   0  286.07   20.10
   3  20   0  308.77   18.90
  -3  20   0  277.57   17.40
  -4 -20   0   29.00   11.40
   4 -20   0   27.80   10.50
   4  20   0   16.60    7.40
  -4  20   0   25.30    7.80
   4  20   0   21.00    8.90
   4  20   0   20.40    6.80
   5 -20   0  275.37   22.40
  -5 -20   0  270.37   23.50
   5  20   0  252.57   17.00
   5  20   0  269.17   18.30
  -5  20   0  234.38   16.20
   5  20   0  236.38   19.60
   6 -20   0    4.80    9.90
   6  20   0    4.00    7.30
   6  20   0    4.00    6.60
  -6  20   0    1.00    6.00
   0 -21   0    5.70    9.70
   0 -21   0    0.60    6.60
   0  21   0    0.10    6.30
   0  21   0   -1.30    5.90
  -1 -21   0   16.10    8.30
   1 -21   0   22.50    8.80
   1 -21   0   21.20   10.90
  -1 -21   0   12.90   10.30
   1  21   0   21.00    8.40
  -1  21   0   10.60    7.00
   1  21   0   17.80    7.50
  -1  21   0   25.40    8.50
   2 -21   0   87.59   13.20
   2 -21   0  100.59   16.30
  -2 -21   0   82.39   12.80
  -2 -21   0   95.89   16.10
  -2  21   0  109.49   12.80
   2  21   0  104.49   11.90
   2  21   0   95.19   12.00
  -3 -21   0   54.89   11.30
  -3 -21   0   45.70   12.50
   3 -21   0   44.20   12.30
  -3  21   0   43.50    9.00
   3  21   0   62.39   10.60
   3  21   0   66.69   10.00
  -4 -21   0   -1.30   10.80
  -4 -21   0    3.30    8.00
   4 -21   0    0.40    9.20
   4  21   0    1.20    8.00
   4  21   0    6.00    6.50
   4  21   0    5.60    7.80
  -4  21   0    9.40    7.40
   0 -22   0   66.69   12.30
   0  22   0   82.89   11.60
   1 -22   0   95.59   13.90
  -1 -22   0   90.09   13.90
  -1  22   0   76.89   16.00
   1  22   0   74.19   11.00
  -2 -22   0   72.09   13.10
   2  22   0   78.69   11.70
  15   0  -1   -3.60    5.20
  14   0  -1    2.70    4.60
  14   0  -1  -14.50    6.20
 -14   0   1    3.20    6.40
  13   0  -1    3.60    6.60
  13   0  -1    3.80    4.20
 -13   0   1   -2.70    5.40
  12   0  -1    1.10    3.50
 -12   0   1    0.20    4.10
  12   0  -1    1.10    5.50
  12   0  -1   -6.60    4.70
 -12   0   1   -3.40    4.90
 -11   0   1    2.90    3.70
  11   0  -1    1.50    3.00
  11   0  -1    2.30    5.30
  11   0  -1    3.90    4.70
 -11   0   1    5.80    4.60
 -10   0   1    0.50    3.30
  10   0  -1   -0.60    2.50
 -10   0   1   -2.60    3.10
  10   0  -1    3.40    4.00
  10   0  -1    8.20    4.40
   9   0  -1   -2.50    3.50
   9   0  -1    1.60    2.20
   9   0  -1    2.30    3.60
  -9   0   1    0.20    2.70
  -9   0   1   -0.90    3.20
   8   0  -1    3.40    3.40
   8   0  -1    2.20    2.90
  -8   0   1   -4.70    2.50
   8   0  -1    1.00    1.90
  -8   0   1   -0.70    2.50
  -7   0   1    1.60    2.10
   7   0  -1    0.30    2.60
   7   0  -1    0.30    1.60
   7   0  -1    0.80    2.60
  -7   0   1    2.90    2.70
   6   0  -1    1.90    1.30
   6   0  -1    1.10    2.20
   6   0  -1   -1.00    1.20
   6   0  -1   -1.00    2.10
  -6   0   1    2.00    1.80
  -6   0   1    1.30    1.70
   5   0  -1    2.00    2.00
   5   0  -1    0.50    1.80
  -5   0   1    0.90    1.40
   5   0  -1   -0.30    1.00
  -5   0   1    4.50    1.80
   5   0  -1    0.60    1.10
  -4   0   1    0.70    1.10
   4   0  -1   -0.10    1.40
   4   0  -1    0.40    0.90
   4   0  -1    1.20    1.40
  -4   0   1   -0.40    1.20
   3   0  -1    1.10    1.00
   3   0  -1    1.20    1.00
  -3   0   1    2.50    0.60
   3   0  -1    2.00    0.70
   3   0  -1    1.30    0.80
   3   0  -1    0.40    1.10
  -3   0   1    1.70    1.00
   2   0  -1    0.80    0.70
   2   0  -1    0.20    0.80
  -2   0   1    0.90    0.50
  -2   0   1    0.60    0.70
   2   0  -1    0.90    0.40
   2   0  -1    1.10    0.80
   2   0  -1    1.20    0.60
  -1   0   1    8.00    0.70
  -1   0   1    4.70    0.60
   1   0  -1    3.10    0.50
   1   0  -1    6.90    0.60
   1   0  -1    5.80    0.70
   1   0  -1    4.60    0.40
   1   0  -1    6.40    0.40
   0   0  -1    0.00    0.10
   0   0   1    0.10    0.10
   0   0  -1    0.00    0.10
   0   0   1    0.00    0.10
   0   0   1    0.00    0.10
   0   0  -1    0.00    0.10
   1   0   1    0.90    0.40
   1   0   1    0.30    0.40
  -1   0  -1    1.60    0.40
   1   0   1    2.10    0.80
  -1   0  -1    0.70    0.40
  -1   0  -1    0.80    0.40
   1   0   1    0.70    0.30
   2   0   1   -0.30    1.10
  -2   0  -1    0.50    0.70
  -2   0  -1    1.00    0.80
   2   0   1    1.50    0.70
  -2   0  -1    1.70    0.90
   2   0   1    0.20    0.80
   2   0   1    2.10    0.60
   3   0   1    6.40    2.00
  -3   0  -1    5.70    1.30
   3   0   1    1.70    1.10
  -3   0  -1    3.00    1.00
  -3   0  -1    3.10    1.20
   3   0   1    0.60    0.80
  -4   0  -1    2.10    1.20
   4   0   1    2.30    1.00
   4   0   1    3.10    2.00
  -4   0  -1   -0.20    1.20
   4   0   1    0.40    1.40
  -5   0  -1    0.60    1.40
   5   0   1    1.70    2.40
   5   0   1    0.10    1.70
  -5   0  -1    1.50    1.80
   5   0   1    0.30    1.10
   6   0   1    4.30    2.60
   6   0   1   -2.30    2.30
  -6   0  -1   -0.10    1.60
  -6   0  -1    0.60    2.00
   6   0   1    3.20    1.60
   7   0   1    0.90    1.70
   7   0   1    3.40    2.90
  -7   0  -1    3.50    2.60
  -7   0  -1    2.80    2.20
   7   0   1   -0.80    2.80
   8   0   1    3.00    3.30
  -8   0  -1   -2.40    2.30
  -8   0  -1    2.10    3.00
   8   0   1    5.20    3.90
   8   0   1   -2.30    1.80
   9   0   1    3.80    3.70
  -9   0  -1   -3.00    3.00
   9   0   1   -1.60    2.20
  -9   0  -1    0.00    2.70
   9   0   1   -0.50    3.90
 -10   0  -1   -3.70    3.80
  10   0   1   -2.10    2.80
  10   0   1   -3.70    4.00
  10   0   1    0.60    4.60
 -10   0  -1    3.60    3.40
 -11   0  -1   -2.20    4.50
 -11   0  -1   -2.20    3.50
  11   0   1   -0.60    3.20
  11   0   1   -2.00    4.70
  11   0   1    2.40    5.50
  12   0   1    2.70    6.00
 -12   0  -1    1.90    4.00
 -12   0  -1   -6.70    4.50
  12   0   1   -7.80    5.30
  12   0   1   -0.90    3.90
  13   0   1    2.00    4.40
  13   0   1    2.50    6.60
 -13   0  -1    5.20    6.30
  13   0   1    5.40    6.50
  14   0   1   -0.20    7.10
 -14   0  -1    3.50    7.10
  14   0   1   -3.30    4.60
  15  -1  -1    3.40    5.50
  15   1  -1    2.60    6.10
 -14  -1   1  153.98   14.40
  14  -1  -1  150.48   12.10
  14  -1  -1  154.58   16.80
  14   1  -1  155.18   16.30
  14   1  -1  158.08   12.10
 -14   1   1  145.99   14.20
  13  -1  -1   16.00    7.70
  13  -1  -1   19.20    5.30
 -13  -1   1   18.30    6.80
 -13   1   1   19.30    6.10
  13   1  -1   19.40    7.70
 -13   1   1   13.60    6.70
  13   1  -1   20.20    5.30
  13   1  -1   24.20    7.30
 -12  -1   1  193.08   13.60
  12  -1  -1  245.18   16.40
  12  -1  -1  208.28   14.50
  12  -1  -1  206.28   11.70
 -12  -1   1  218.18   12.10
  12   1  -1  232.58   16.20
 -12   1   1  215.78   13.80
 -12   1   1  209.68   12.40
  12   1  -1  217.18   11.70
  12   1  -1  199.38   14.70
 -11  -1   1  836.92   27.40
  11  -1  -1  812.02   26.90
  11  -1  -1  822.32   30.50
  11  -1  -1  845.92   31.60
 -11  -1   1  759.22   28.80
  11   1  -1  798.12   31.10
  11   1  -1  805.52   30.60
 -11   1   1  822.52   29.10
  11   1  -1  789.12   26.60
 -11   1   1  808.02   27.90
 -10  -1   1   78.49    7.10
  10  -1  -1  103.39   10.40
  10  -1  -1   94.69   10.00
 -10  -1   1   91.09    8.80
  10  -1  -1   84.49    6.60
 -10   1   1   75.79    7.90
  10   1  -1   85.19    9.20
  10   1  -1   66.99    8.60
 -10   1   1   80.29    7.50
  10   1  -1   75.29    6.40
  -9  -1   1   56.69    5.50
   9  -1  -1   50.99    5.10
   9  -1  -1   62.69    7.50
  -9  -1   1   53.09    6.10
   9  -1  -1   57.89    7.40
  -9   1   1   66.89    6.60
  -9   1   1   42.90    5.80
   9   1  -1   46.50    6.60
   9   1  -1   65.29    8.10
   9   1  -1   48.50    4.70
   8  -1  -1  205.68    8.80
  -8  -1   1  191.38    9.00
   8  -1  -1  203.48   11.20
   8  -1  -1  176.68   10.50
  -8  -1   1  192.58   10.10
  -8   1   1  198.58    9.70
   8   1  -1  201.28   11.20
  -8   1   1  219.18   10.40
   8   1  -1  207.58    8.50
   8   1  -1  204.88   11.30
   7  -1  -1  321.67   11.50
  -7  -1   1  315.37   12.70
   7  -1  -1  305.27   13.70
  -7  -1   1  336.27   12.10
   7  -1  -1  319.47   13.70
  -7   1   1  332.17   12.50
   7   1  -1  327.07   11.30
  -7   1   1  307.37   12.50
   7   1  -1  343.47   14.10
   7   1  -1  348.57   14.10
   6  -1  -1 1347.47   40.10
  -6  -1   1 1305.77   38.80
   6  -1  -1 1375.76   37.50
   6  -1  -1 1325.57   39.80
  -6  -1   1 1348.27   38.00
   6   1  -1 1331.47   39.80
  -6   1   1 1328.07   38.50
   6   1  -1 1357.96   40.00
   6   1  -1 1277.17   37.70
  -6   1   1 1290.37   38.60
   6   1  -1 1359.06   37.20
   5  -1  -1  931.61   28.70
  -5  -1   1  959.80   27.80
   5  -1  -1  933.81   28.60
  -5  -1   1  940.91   27.10
   5   1  -1  943.61   26.30
  -5   1   1  980.10   27.70
   5   1  -1  930.91   28.50
   5   1  -1  926.41   28.60
  -5   1   1  921.01   27.60
   5   1  -1  897.91   26.80
   4  -1  -1 2922.91   74.89
   4  -1  -1 2690.23   75.49
  -4  -1   1 2875.61   75.29
  -4  -1   1 2954.50   75.89
   4  -1  -1 2781.72   76.39
   4  -1  -1 2785.52   76.59
   4   1  -1 2843.82   76.59
   4   1  -1 2819.22   74.39
   4   1  -1 2622.14   73.69
   4   1  -1 2735.93   76.29
   4   1  -1 2668.33   74.89
  -4   1   1 2832.82   75.69
   3  -1  -1 1413.96   37.80
  -3  -1   1 1436.56   38.50
   3  -1  -1 1382.46   39.10
  -3  -1   1 1422.56   38.10
   3  -1  -1 1371.06   38.80
   3  -1  -1 1396.96   38.30
   3   1  -1 1411.56   39.00
   3   1  -1 1340.97   37.10
   3   1  -1 1365.16   38.80
  -3   1   1 1434.06   37.10
  -3   1   1 1457.35   38.60
   3   1  -1 1310.07   37.70
  -2  -1   1  147.49    4.80
   2  -1  -1  140.39    4.90
   2  -1  -1  145.49    5.20
   2  -1  -1  141.09    4.60
   2   1  -1  129.19    4.30
   2   1  -1  146.19    4.10
  -2   1   1  148.99    5.10
   2   1  -1  134.29    4.30
  -2   1   1  141.19    5.80
   2   1  -1  140.49    5.30
   2   1  -1  142.89    5.10
  -2   1   1  144.39    4.40
   1  -1  -1    7.20    1.00
   1  -1  -1    4.20    0.50
   1  -1  -1    5.20    0.60
   1  -1  -1    4.00    0.60
   1   1  -1    6.20    0.70
  -1   1   1    4.20    0.70
   1   1  -1    5.20    0.80
  -1   1   1    3.70    0.60
   1   1  -1    5.20    0.70
   1   1  -1    4.70    0.60
   1   1  -1    4.50    0.70
  -1   1   1    3.50    0.60
  -1  -1  -1 2058.39   52.79
   1  -1   1 2015.00   53.19
   1  -1   1 1961.10   53.49
  -1  -1  -1 1975.10   53.39
   1  -1   1 2062.49   54.09
  -1  -1  -1 2064.19   53.49
   1   1   1 2010.00   53.19
   1   1   1 1981.30   53.09
  -1   1  -1 1969.70   52.99
  -1   1  -1 2018.30   53.09
   1   1   1 1981.60   53.49
   1   1   1 1960.50   53.79
  -1   1  -1 1996.70   53.39
  -1   1  -1 2007.70   53.39
  -2  -1  -1 1852.91   47.80
   2  -1   1 1788.62   48.60
   2  -1   1 1832.82   48.00
   2  -1   1 1805.42   49.50
  -2  -1  -1 1846.62   48.40
  -2   1  -1 1757.22   48.30
  -2   1  -1 1865.21   48.40
   2   1   1 1695.03   49.10
   2   1   1 1727.83   48.60
  -2   1  -1 1795.52   48.20
   2   1   1 1756.32   47.50
  -2   1  -1 1795.92   47.40
   2   1   1 1761.82   47.80
  -3  -1  -1 1530.55   42.40
  -3  -1  -1 1587.74   41.70
   3  -1   1 1523.95   42.80
   3  -1   1 1540.55   41.80
   3  -1   1 1509.45   43.70
   3   1   1 1543.95   43.60
  -3   1  -1 1521.15   42.20
   3   1   1 1532.85   40.90
  -3   1  -1 1466.15   40.70
   3   1   1 1574.44   41.70
  -3   1  -1 1586.04   42.30
   3   1   1 1563.24   42.90
  -3   1  -1 1532.55   42.20
   4  -1   1 2643.44   72.59
  -4  -1  -1 2534.95   71.89
  -4  -1  -1 2726.03   71.19
   4  -1   1 2623.34   73.59
   4  -1   1 2709.93   71.19
  -4   1  -1 2703.63   71.69
  -4   1  -1 2586.24   71.69
   4   1   1 2698.33   72.69
   4   1   1 2686.93   73.49
   4   1   1 2610.24   70.99
   4   1   1 2624.84   69.69
  -4   1  -1 2578.84   71.59
   5  -1   1  946.61   29.70
  -5  -1  -1  931.41   27.00
   5  -1   1  961.60   27.00
   5  -1   1  885.11   28.40
  -5  -1  -1  901.71   27.80
  -5   1  -1  915.41   27.40
   5   1   1  939.21   26.70
   5   1   1  984.00   29.80
   5   1   1  954.60   28.70
  -5   1  -1  969.00   27.80
  -5   1  -1  922.51   27.40
   6  -1   1   83.99    6.70
   6  -1   1   76.79    5.90
  -6  -1  -1   69.89    4.50
   6  -1   1   78.69    4.60
  -6  -1  -1   70.69    5.20
   6   1   1   70.29    5.70
   6   1   1   77.69    7.20
  -6   1  -1   76.39    5.30
   6   1   1   82.09    4.50
  -6   1  -1   69.59    4.90
   7  -1   1   14.20    2.70
  -7  -1  -1   13.90    2.70
   7  -1   1   10.50    4.10
  -7  -1  -1    9.10    2.90
   7  -1   1   12.10    3.70
  -7   1  -1   10.90    3.10
   7   1   1   15.10    2.60
   7   1   1   16.30    4.40
  -7   1  -1    8.10    2.60
   7   1   1   12.70    3.70
  -8  -1  -1    8.40    3.60
   8  -1   1    3.10    2.30
   8  -1   1    5.70    3.50
   8  -1   1    4.10    4.00
  -8  -1  -1    8.00    2.80
  -8   1  -1    9.00    3.30
   8   1   1    8.10    4.40
  -8   1  -1    9.10    2.90
   8   1   1    9.50    3.90
   8   1   1    6.20    2.40
   9  -1   1  419.26   18.20
   9  -1   1  417.36   15.40
  -9  -1  -1  418.36   17.00
  -9  -1  -1  414.46   15.30
   9  -1   1  416.86   19.20
   9   1   1  416.36   19.10
  -9   1  -1  403.56   15.80
  -9   1  -1  407.66   16.70
   9   1   1  407.86   15.20
   9   1   1  412.66   18.10
  10  -1   1  254.97   15.50
  10  -1   1  251.67   14.50
  10  -1   1  271.97   12.00
 -10  -1  -1  252.07   11.80
 -10  -1  -1  266.77   13.70
 -10   1  -1  268.57   13.60
 -10   1  -1  244.08   12.30
  10   1   1  252.17   11.70
  10   1   1  248.68   14.50
  10   1   1  240.58   15.30
 -11  -1  -1  109.39   10.20
  11  -1   1  118.59   12.00
 -11  -1  -1   84.39    7.70
  11  -1   1   90.39   10.90
  11  -1   1  115.99    8.60
  11   1   1  107.29   11.90
  11   1   1   99.19   11.30
 -11   1  -1   91.09    8.40
  11   1   1  106.69    8.40
 -11   1  -1  112.09   10.60
  12  -1   1  236.18   16.50
  12  -1   1  253.47   13.30
  12  -1   1  241.98   17.20
 -12  -1  -1  258.57   15.30
 -12   1  -1  244.38   14.80
  12   1   1  215.88   16.20
  12   1   1  253.37   17.10
  12   1   1  241.28   13.20
 -12   1  -1  268.07   13.80
  13  -1   1   52.29   10.00
  13  -1   1   67.99    8.20
  13  -1   1   73.89   10.80
 -13  -1  -1   66.89    9.90
 -13   1  -1   65.49    8.70
  13   1   1   64.69   10.80
 -13   1  -1   69.99    9.70
  13   1   1   58.29    7.50
  13   1   1   73.59   11.80
  14  -1   1   20.60    6.40
 -14  -1  -1   29.10    8.80
  14  -1   1   17.20    8.90
  14   1   1   34.00    7.10
 -14   1  -1   31.10    8.40
  14   1   1   33.60    9.70
  14   1   1   46.80   14.10
  15  -2  -1   36.40    7.30
  14  -2  -1   73.29    8.90
  14  -2  -1   77.99   12.50
 -14  -2   1   67.39   10.50
 -14   2   1   57.89   10.20
 -14   2   1   89.59   10.60
  14   2  -1   83.29   12.90
  14   2  -1   85.59    9.00
 -13  -2   1  100.09   10.90
  13  -2  -1  106.19   13.40
  13  -2  -1  113.79    9.80
  13   2  -1   98.49   11.90
 -13   2   1   97.89   10.20
  13   2  -1  115.09   13.30
  13   2  -1  109.09    9.60
 -13   2   1   95.09   10.90
 -12  -2   1  153.48   12.40
  12  -2  -1  176.58   14.40
  12  -2  -1  181.18   10.70
  12   2  -1  155.18   10.30
 -12   2   1  165.48   11.40
 -12   2   1  173.38   12.40
  12   2  -1  167.28   14.20
  12   2  -1  155.68   12.90
  11  -2  -1    6.40    5.60
 -11  -2   1    8.70    5.00
  11  -2  -1    7.40    5.00
 -11  -2   1    3.80    3.70
  11  -2  -1    5.10    3.50
 -11   2   1   -3.90    3.80
  11   2  -1    6.10    5.00
  11   2  -1    8.50    5.80
 -11   2   1    8.60    4.90
  11   2  -1    5.20    3.30
  10  -2  -1   70.19    8.40
 -10  -2   1   76.99    8.00
  10  -2  -1   81.99    9.30
 -10  -2   1   76.49    6.80
  10  -2  -1   77.69    6.80
  10   2  -1   88.79    9.80
 -10   2   1   87.59    8.20
  10   2  -1   77.59    6.20
  10   2  -1   54.89    7.70
 -10   2   1   70.69    7.60
   9  -2  -1  451.15   16.30
  -9  -2   1  447.16   17.90
   9  -2  -1  499.15   19.90
   9  -2  -1  456.05   19.00
  -9  -2   1  459.15   16.50
  -9   2   1  455.15   17.40
  -9   2   1  455.35   17.80
   9   2  -1  447.36   15.80
   9   2  -1  462.85   19.60
   9   2  -1  477.95   19.60
   8  -2  -1   33.90    5.60
   8  -2  -1   29.60    5.20
  -8  -2   1   31.00    4.70
   8  -2  -1   37.30    4.10
  -8  -2   1   28.70    3.80
  -8   2   1   23.90    4.30
   8   2  -1   28.40    4.90
   8   2  -1   25.80    3.30
  -8   2   1   31.20    4.60
   8   2  -1   28.00    5.20
   7  -2  -1  184.58    7.70
  -7  -2   1  175.58    8.80
   7  -2  -1  175.18    9.70
  -7  -2   1  184.28    7.90
   7  -2  -1  169.68    9.60
   7   2  -1  188.08    9.90
   7   2  -1  171.28    7.10
  -7   2   1  164.48    8.40
   7   2  -1  183.08    9.60
  -7   2   1  157.88    8.40
   6  -2  -1  765.52   22.40
   6  -2  -1  745.63   24.70
   6  -2  -1  770.32   24.70
  -6  -2   1  748.63   23.60
  -6  -2   1  770.52   22.60
   6   2  -1  717.03   24.20
   6   2  -1  753.22   24.70
   6   2  -1  728.83   20.50
   6   2  -1  714.33   22.40
  -6   2   1  762.82   23.40
  -6   2   1  730.73   23.20
   6   2  -1  771.92   21.80
  -5  -2   1  146.89    6.10
   5  -2  -1  155.08    7.60
   5  -2  -1  140.39    7.50
  -5  -2   1  147.19    6.80
   5  -2  -1  144.29    5.90
   5  -2  -1  137.19    6.40
   5   2  -1  154.28    7.60
   5   2  -1  152.08    7.40
   5   2  -1  137.39    5.90
  -5   2   1  152.28    6.80
  -5   2   1  146.89    4.50
   5   2  -1  141.59    4.80
  -5   2   1  142.49    6.60
   5   2  -1  150.68    5.50
   4  -2  -1  845.02   25.40
  -4  -2   1  867.31   23.70
  -4  -2   1  816.82   24.30
   4  -2  -1  838.62   23.60
   4  -2  -1  858.71   25.30
   4  -2  -1  828.82   24.10
   4   2  -1  782.42   23.50
   4   2  -1  815.32   25.10
   4   2  -1  846.12   23.00
   4   2  -1  839.12   25.00
  -4   2   1  804.52   24.40
  -4   2   1  851.11   23.90
   4   2  -1  800.32   22.70
  -4   2   1  845.32   22.50
  -3  -2   1   39.10    2.20
   3  -2  -1   33.10    3.20
  -3  -2   1   33.40    2.50
   3  -2  -1   38.10    2.30
   3  -2  -1   37.40    2.40
   3  -2  -1   34.30    3.40
  -3   2   1   38.80    1.80
   3   2  -1   34.90    1.80
   3   2  -1   37.60    2.90
   3   2  -1   34.10    1.70
   3   2  -1   41.10    2.20
  -3   2   1   35.90    2.70
  -3   2   1   34.40    2.40
  -2  -2   1    2.10    0.90
   2  -2  -1    2.50    1.20
   2  -2  -1    2.60    0.90
   2  -2  -1    2.30    1.30
   2  -2  -1    1.30    0.70
  -2   2   1    2.90    1.10
  -2   2   1    3.00    0.80
   2   2  -1    2.30    0.50
   2   2  -1    2.00    1.00
   2   2  -1    2.20    0.40
   2   2  -1    2.50    1.10
   2   2  -1    4.00    0.80
   2   2  -1    2.10    0.80
  -2   2   1    2.30    0.90
   1  -2  -1 5804.12  151.98
   1  -2  -1 6048.29  152.18
   1  -2  -1 5546.15  149.99
   1  -2  -1 5697.93  151.08
  -1  -2   1 5968.70  151.28
  -1   2   1 5634.64  149.79
  -1   2   1 5744.03  150.98
   1   2  -1 5594.24  152.48
   1   2  -1 5528.35  149.69
   1   2  -1 5435.86  151.18
   1   2  -1 5469.85  150.68
  -1   2   1 6029.40  152.98
   1   2  -1 5489.85  151.98
   1   2  -1 5594.64  149.79
   0  -2  -1   67.39    2.50
   0  -2  -1   72.09    3.00
   0  -2   1   70.39    2.90
   0  -2   1   69.99    3.30
   0  -2  -1   75.39    3.60
   0   2  -1   68.39    2.50
   0   2   1   69.69    2.60
   0   2  -1   66.19    2.60
   0   2  -1   70.59    2.80
   0   2  -1   64.19    2.60
   0   2  -1   65.59    2.30
   0   2   1   66.99    2.80
   0   2   1   73.79    2.40
   0   2   1   73.89    2.80
   1  -2   1  345.87   10.60
  -1  -2  -1  321.27   10.40
   1  -2   1  340.97    9.70
  -1  -2  -1  340.07   10.00
   1  -2   1  350.36   10.70
   1   2   1  339.87    9.90
  -1   2  -1  340.97    9.70
   1   2   1  333.47   10.30
  -1   2  -1  339.47    9.40
  -1   2  -1  336.97    9.90
   1   2   1  336.17    9.90
  -1   2  -1  340.57   10.10
   2  -2   1 1166.18   32.80
  -2  -2  -1 1175.68   30.60
   2  -2   1 1121.29   31.20
  -2  -2  -1 1148.09   31.60
   2  -2   1 1149.98   32.10
   2   2   1 1145.99   31.00
   2   2   1 1125.39   32.30
   2   2   1 1163.88   31.10
  -2   2  -1 1132.79   30.80
  -2   2  -1 1185.68   31.70
   2   2   1 1148.09   32.10
  -2   2  -1 1132.49   31.50
   2   2   1 1103.29   31.50
  -2   2  -1 1126.79   31.20
   3  -2   1    7.50    2.30
   3  -2   1    6.40    1.20
  -3  -2  -1    8.00    1.10
  -3  -2  -1    6.60    1.40
   3  -2   1    7.10    1.70
  -3   2  -1    5.80    0.90
  -3   2  -1    7.20    1.50
  -3   2  -1    8.80    1.60
   3   2   1    9.10    1.90
   3   2   1    7.40    1.10
   3   2   1    6.90    1.00
   3   2   1    5.80    1.40
   3   2   1    4.90    1.80
  -3   2  -1    7.90    1.40
  -4  -2  -1  731.73   20.30
   4  -2   1  689.23   21.90
  -4  -2  -1  658.63   21.20
   4  -2   1  709.03   23.10
   4  -2   1  705.23   20.60
   4   2   1  658.63   21.00
   4   2   1  697.33   21.90
   4   2   1  720.83   20.30
  -4   2  -1  729.23   19.30
  -4   2  -1  733.23   21.10
  -4   2  -1  725.73   21.10
   4   2   1  700.93   19.50
  -4   2  -1  746.23   21.40
  -5  -2  -1  138.39    6.70
  -5  -2  -1  142.99    5.70
   5  -2   1  138.59    8.20
   5  -2   1  145.29    6.10
   5  -2   1  138.99    7.30
   5   2   1  139.19    7.90
  -5   2  -1  143.29    6.50
   5   2   1  136.49    7.10
   5   2   1  135.79    4.50
  -5   2  -1  139.79    6.40
   5   2   1  140.49    5.70
  -5   2  -1  144.19    6.50
   5   2   1  130.09    6.20
  -5   2  -1  135.49    4.20
   6  -2   1   67.29    5.50
  -6  -2  -1   80.09    4.40
   6  -2   1   91.19    8.10
  -6  -2  -1   77.99    5.20
   6  -2   1   73.89    4.60
   6   2   1   66.09    6.50
   6   2   1   71.69    4.30
  -6   2  -1   74.79    5.10
  -6   2  -1   69.09    4.90
   6   2   1   66.19    2.60
  -6   2  -1   73.39    5.10
   6   2   1   75.29    5.90
   6   2   1   72.49    5.20
  -7  -2  -1 1141.79   32.80
   7  -2   1 1104.89   36.50
   7  -2   1 1145.29   35.50
  -7  -2  -1 1082.99   34.20
   7  -2   1 1149.78   33.10
  -7   2  -1 1120.49   34.00
   7   2   1 1108.19   32.70
   7   2   1 1119.99   36.40
  -7   2  -1 1124.19   33.90
   7   2   1 1141.09   35.60
  -8  -2  -1   35.30    4.10
  -8  -2  -1   35.10    5.10
   8  -2   1   44.00    6.10
   8  -2   1   29.10    5.80
   8  -2   1   34.30    4.20
  -8   2  -1   51.09    5.50
   8   2   1   31.10    5.70
   8   2   1   38.20    6.00
  -8   2  -1   31.30    4.50
   8   2   1   31.40    3.70
   9  -2   1    6.70    4.50
  -9  -2  -1    4.30    3.60
   9  -2   1    7.70    3.00
   9  -2   1    4.80    4.10
  -9  -2  -1    1.60    2.50
   9   2   1    8.50    4.80
   9   2   1    0.20    2.30
   9   2   1    4.20    3.90
  -9   2  -1    2.40    3.10
  -9   2  -1    3.70    3.10
 -10  -2  -1  378.76   15.00
  10  -2   1  386.36   19.30
  10  -2   1  418.56   19.00
 -10  -2  -1  377.96   17.20
  10  -2   1  379.46   15.40
 -10   2  -1  382.66   16.80
  10   2   1  399.76   19.60
 -10   2  -1  387.56   16.20
  10   2   1  406.56   15.50
  10   2   1  373.46   18.40
  11  -2   1   85.59    7.70
  11  -2   1   75.79    9.80
 -11  -2  -1   80.39    9.30
  11  -2   1   91.49   11.00
 -11   2  -1   83.49    8.60
  11   2   1   83.99   10.80
  11   2   1   82.99    7.40
 -11   2  -1   92.99    8.70
  11   2   1   68.79   10.20
  12  -2   1  109.09   12.50
  12  -2   1  145.19   14.00
 -12  -2  -1  102.89   11.00
  12  -2   1  133.19   10.20
  12   2   1  138.79   13.90
 -12   2  -1  111.29   11.10
 -12   2  -1  116.09   10.30
  12   2   1  129.19    9.90
  12   2   1  126.69   13.40
  13  -2   1  109.69   13.70
 -13  -2  -1  118.79   12.70
  13  -2   1  117.69   10.50
  13   2   1  114.09   13.60
 -13   2  -1   99.59   10.30
 -13   2  -1   87.89   10.80
  13   2   1  106.59   13.10
  13   2   1   92.79    9.30
  14  -2   1   36.60    7.30
 -14  -2  -1   33.60    9.00
  14  -2   1   34.40    9.80
  14   2   1   48.30    7.50
  14   2   1   30.60    9.70
  14   2   1   38.10    9.80
 -14   2  -1   31.40    8.50
  15  -3  -1    7.90    5.70
 -14  -3   1   76.99   11.50
  14  -3  -1   77.49    9.00
  14  -3  -1   48.30   10.60
 -14   3   1   75.59   11.00
  14   3  -1   68.89    8.50
 -14   3   1   62.89    9.20
  14   3  -1   82.29   13.50
 -13  -3   1  403.96   20.50
  13  -3  -1  424.96   22.90
  13  -3  -1  412.86   18.20
 -13   3   1  394.46   19.90
  13   3  -1  417.26   17.90
  13   3  -1  415.16   23.10
  13   3  -1  438.76   22.50
 -13   3   1  403.16   19.70
  12  -3  -1  151.78   10.40
 -12  -3   1  129.79   11.90
  12  -3  -1  147.59   14.70
  12   3  -1  148.19    9.80
  12   3  -1  174.28   15.70
 -12   3   1  151.28   11.70
  12   3  -1  141.59   13.40
 -12   3   1  126.99   11.40
  11  -3  -1    1.80    4.60
 -11  -3   1    3.30    4.70
  11  -3  -1    7.10    3.50
  11  -3  -1    1.50    5.30
  11   3  -1    6.80    5.10
 -11   3   1    1.20    4.20
 -11   3   1    5.50    4.20
  11   3  -1   -2.70    4.80
  11   3  -1    6.50    3.20
  10  -3  -1  544.55   22.40
  10  -3  -1  545.15   23.10
  10  -3  -1  552.24   19.50
 -10  -3   1  519.65   21.10
 -10  -3   1  554.54   19.10
 -10   3   1  521.65   20.70
 -10   3   1  567.64   20.90
  10   3  -1  543.85   23.10
  10   3  -1  550.54   18.90
  10   3  -1  537.25   22.50
   9  -3  -1   51.89    7.00
   9  -3  -1   48.80    5.00
  -9  -3   1   52.59    5.10
   9  -3  -1   56.79    7.50
  -9  -3   1   54.79    6.60
   9   3  -1   54.19    4.90
  -9   3   1   59.19    6.30
   9   3  -1   49.30    7.00
   9   3  -1   53.89    7.30
  -9   3   1   41.90    5.50
   8  -3  -1  627.34   23.30
  -8  -3   1  597.94   21.40
  -8  -3   1  639.74   19.90
   8  -3  -1  609.64   20.10
   8  -3  -1  633.44   22.90
   8   3  -1  608.44   22.80
  -8   3   1  618.24   21.40
   8   3  -1  588.24   19.30
   8   3  -1  602.24   23.00
  -8   3   1  637.94   21.40
   7  -3  -1   30.50    4.70
   7  -3  -1   27.30    3.30
   7  -3  -1   37.10    5.40
  -7  -3   1   31.90    4.30
  -7  -3   1   31.40    3.50
   7   3  -1   33.00    5.00
  -7   3   1   40.50    4.70
  -7   3   1   40.40    4.70
   7   3  -1   38.50    3.40
   7   3  -1   28.80    2.30
   7   3  -1   33.50    5.20
  -6  -3   1   12.50    2.30
   6  -3  -1    5.70    2.80
   6  -3  -1    9.70    3.20
  -6  -3   1    8.20    2.50
  -6   3   1    9.50    2.70
   6   3  -1    8.50    1.30
   6   3  -1    7.70    1.90
  -6   3   1    5.00    2.00
   6   3  -1    7.10    1.60
   6   3  -1    9.90    3.10
  -6   3   1    6.50    2.40
   6   3  -1    3.90    2.60
  -6   3   1    8.30    1.10
  -5  -3   1 2848.81   73.99
   5  -3  -1 2720.33   76.39
  -5  -3   1 2752.32   75.19
   5  -3  -1 2816.22   76.79
   5  -3  -1 2769.42   74.29
   5  -3  -1 2743.73   74.79
   5   3  -1 2712.03   73.39
  -5   3   1 2825.72   75.39
  -5   3   1 2650.73   74.49
   5   3  -1 2751.12   76.09
  -5   3   1 2781.22   72.79
   5   3  -1 2726.13   76.29
   5   3  -1 2668.83   73.09
   5   3  -1 2593.54   74.19
  -4  -3   1  175.78    6.10
   4  -3  -1  176.58    7.80
   4  -3  -1  181.38    6.50
   4  -3  -1  168.48    6.50
   4  -3  -1  164.08    7.90
  -4  -3   1  159.18    6.80
   4   3  -1  166.18    7.60
   4   3  -1  163.48    5.50
  -4   3   1  169.28    5.50
   4   3  -1  161.58    7.30
  -4   3   1  161.88    7.00
   4   3  -1  169.78    6.20
  -4   3   1  160.98    6.60
   4   3  -1  164.28    5.70
   3  -3  -1   18.00    2.80
  -3  -3   1   21.00    1.80
   3  -3  -1   22.80    2.90
  -3  -3   1   22.00    2.20
   3  -3  -1   22.90    2.10
   3  -3  -1   26.20    2.20
   3   3  -1   14.90    2.20
  -3   3   1   21.80    2.50
   3   3  -1   19.80    1.80
   3   3  -1   18.30    1.30
  -3   3   1   21.80    2.30
   3   3  -1   18.50    1.60
  -3   3   1   18.30    1.60
   3   3  -1   18.10    2.30
  -2  -3   1 1554.84   40.70
   2  -3  -1 1483.95   40.60
   2  -3  -1 1491.95   40.50
   2  -3  -1 1501.85   41.20
   2  -3  -1 1626.54   42.80
  -2   3   1 1484.25   40.50
   2   3  -1 1471.15   39.80
   2   3  -1 1520.55   39.80
   2   3  -1 1446.36   40.40
  -2   3   1 1454.15   41.00
  -2   3   1 1489.15   40.90
   2   3  -1 1488.35   40.50
   2   3  -1 1465.35   41.30
   1  -3  -1  314.07    9.50
  -1  -3   1  303.37   10.30
   1  -3  -1  318.67    9.30
   1  -3  -1  320.37    9.40
   1  -3  -1  308.07   11.40
  -1  -3   1  315.97    9.00
   1   3  -1  305.17    9.20
  -1   3   1  318.77    9.60
   1   3  -1  312.97    9.90
   1   3  -1  315.87    8.80
  -1   3   1  317.07    9.70
  -1   3   1  330.17    9.60
   1   3  -1  313.77    9.30
   1   3  -1  306.67    9.50
   0  -3   1 4713.83  128.29
   0  -3  -1 4783.42  127.29
   0  -3  -1 4654.23  126.69
   0   3   1 4875.51  128.09
   0   3  -1 4868.31  127.19
   0   3  -1 4852.41  128.39
   0   3   1 4771.32  127.99
   0   3  -1 4772.52  126.69
   0   3  -1 4903.81  127.59
   0   3   1 4903.31  127.29
   0   3   1 4695.33  126.99
  -1  -3  -1    6.00    1.10
  -1  -3  -1   10.30    1.80
   1  -3   1    8.60    1.60
   1  -3   1   13.70    2.30
  -1   3  -1    8.30    1.20
   1   3   1    7.10    1.30
   1   3   1    6.80    1.30
  -1   3  -1   11.10    1.50
   1   3   1    7.70    1.20
  -1   3  -1    8.80    1.20
   2  -3   1  605.14   18.50
  -2  -3  -1  607.34   17.50
   2  -3   1  646.34   18.80
  -2  -3  -1  630.24   16.10
   2  -3   1  590.44   17.10
  -2   3  -1  600.24   16.90
  -2   3  -1  611.14   17.70
   2   3   1  614.34   17.20
  -2   3  -1  582.34   16.80
  -2   3  -1  579.14   17.50
   2   3   1  598.54   17.10
   2   3   1  617.24   18.30
   2   3   1  575.34   17.40
   2   3   1  565.64   18.10
  -3  -3  -1 2420.86   67.49
   3  -3   1 2539.35   68.49
   3  -3   1 2544.75   69.29
   3  -3   1 2522.55   67.09
  -3  -3  -1 2568.14   66.09
   3   3   1 2422.76   67.39
  -3   3  -1 2571.24   67.79
   3   3   1 2488.15   66.59
  -3   3  -1 2367.96   66.89
   3   3   1 2414.96   68.59
  -3   3  -1 2502.55   67.49
  -3   3  -1 2498.75   66.39
   3   3   1 2495.85   68.29
   3   3   1 2501.05   66.79
   4  -3   1   58.49    4.40
   4  -3   1   57.09    3.50
  -4  -3  -1   58.99    2.90
  -4  -3  -1   61.99    4.00
   4  -3   1   53.69    5.30
   4   3   1   58.99    3.20
  -4   3  -1   53.99    3.50
   4   3   1   53.69    2.80
  -4   3  -1   59.59    3.90
  -4   3  -1   58.49    2.60
   4   3   1   59.39    4.70
   4   3   1   56.09    3.70
   4   3   1   57.09    4.20
  -4   3  -1   61.79    4.10
  -5  -3  -1   44.40    4.10
   5  -3   1   40.10    3.50
   5  -3   1   36.50    4.90
   5  -3   1   38.00    4.40
  -5  -3  -1   34.80    2.70
  -5   3  -1   31.40    3.50
   5   3   1   43.40    4.60
   5   3   1   31.60    3.30
   5   3   1   32.70    2.20
   5   3   1   36.20    2.90
  -5   3  -1   39.80    2.10
  -5   3  -1   38.70    3.60
   5   3   1   34.90    4.40
  -5   3  -1   50.19    3.70
  -6  -3  -1  715.73   22.30
  -6  -3  -1  699.93   20.50
   6  -3   1  702.53   24.50
   6  -3   1  698.23   23.30
   6  -3   1  697.43   21.30
   6   3   1  653.33   23.60
   6   3   1  679.73   19.30
  -6   3  -1  684.93   21.70
  -6   3  -1  670.53   21.70
   6   3   1  717.73   20.80
  -6   3  -1  693.63   22.00
   6   3   1  654.53   21.60
  -6   3  -1  682.53   18.80
   6   3   1  680.23   23.20
   7  -3   1  368.36   16.00
   7  -3   1  362.86   14.80
   7  -3   1  354.56   12.60
  -7  -3  -1  334.37   13.50
  -7  -3  -1  345.07   11.80
   7   3   1  357.46   14.80
  -7   3  -1  312.07   12.90
  -7   3  -1  314.57   12.90
   7   3   1  323.37   12.00
   7   3   1  340.57   15.20
   8  -3   1 1102.29   33.10
  -8  -3  -1 1085.59   34.50
   8  -3   1 1092.29   37.10
  -8  -3  -1 1147.19   32.50
   8  -3   1 1076.39   35.80
  -8   3  -1 1082.59   34.00
   8   3   1 1104.19   36.00
  -8   3  -1 1105.39   34.10
   8   3   1 1092.69   32.60
   8   3   1 1091.99   36.70
  -9  -3  -1    3.10    3.60
   9  -3   1    3.20    2.70
   9  -3   1   -2.90    3.30
  -9  -3  -1    3.30    2.50
   9  -3   1    0.10    4.00
   9   3   1    0.80    2.50
  -9   3  -1   -5.30    2.80
   9   3   1    4.10    4.10
  -9   3  -1    0.10    3.00
   9   3   1    4.90    4.20
  10  -3   1  313.77   17.10
  10  -3   1  311.77   13.60
 -10  -3  -1  303.57   15.00
  10  -3   1  303.17   16.20
  10   3   1  308.47   16.60
  10   3   1  283.87   16.70
 -10   3  -1  317.57   14.60
 -10   3  -1  305.07   14.60
  10   3   1  335.87   13.40
  11  -3   1  596.14   26.70
  11  -3   1  649.83   22.90
 -11  -3  -1  604.34   24.30
  11  -3   1  615.14   26.30
  11   3   1  631.14   27.30
 -11   3  -1  631.44   24.30
 -11   3  -1  616.24   23.80
  11   3   1  648.84   26.80
  11   3   1  656.93   22.60
 -12  -3  -1   43.60    8.00
  12  -3   1   43.60    9.20
  12  -3   1   38.30    8.70
  12  -3   1   37.00    6.30
  12   3   1   50.29    6.80
  12   3   1   44.10    8.90
  12   3   1   45.50    9.40
 -12   3  -1   36.20    6.70
 -12   3  -1   56.49    8.40
  13  -3   1  -14.20    5.40
 -13  -3  -1   -2.10    5.90
  13  -3   1    1.70    4.50
  13   3   1  -11.60    5.70
  13   3   1    0.80    4.00
 -13   3  -1    2.00    5.60
 -13   3  -1    8.50    5.60
  13   3   1    0.30    6.60
  14  -3   1   96.59   10.10
 -14  -3  -1  114.09   12.90
  14  -3   1  126.09   15.00
  14   3   1  100.49   14.30
  14   3   1  101.69   10.10
 -14   3  -1   83.29   11.00
  14   3   1   91.59   13.10
 -14   3  -1   92.79   10.40
  14  -4  -1   -0.40    7.60
  14  -4  -1    1.40    4.80
 -14  -4   1    6.70    6.90
 -14   4   1    6.80    7.00
  14   4  -1    3.10    8.20
  14   4  -1   14.70    8.00
  14   4  -1   13.80    5.30
 -14   4   1    6.50    5.90
  13  -4  -1   -2.50    6.80
  13  -4  -1   -0.20    4.20
 -13  -4   1    0.00    5.80
 -13   4   1    3.90    5.60
  13   4  -1    1.10    6.00
  13   4  -1   -0.10    4.00
  13   4  -1   -7.60    6.60
 -13   4   1    0.90    5.30
  12  -4  -1  346.97   19.80
 -12  -4   1  331.17   17.30
  12  -4  -1  324.37   15.40
  12   4  -1  339.37   14.80
 -12   4   1  300.67   16.30
  12   4  -1  316.67   19.20
  12   4  -1  321.37   18.40
 -12   4   1  337.07   16.90
  11  -4  -1   56.29   10.70
  11  -4  -1   42.10    8.40
  11  -4  -1   39.30    5.90
 -11  -4   1   41.70    7.40
  11   4  -1   40.30    8.10
 -11   4   1   33.80    6.50
  11   4  -1   47.10    5.50
 -11   4   1   42.90    6.80
  11   4  -1   35.90    7.60
  10  -4  -1  264.17   12.00
 -10  -4   1  253.87   13.50
  10  -4  -1  268.17   14.50
  10  -4  -1  244.48   14.80
  10   4  -1  267.87   15.40
  10   4  -1  269.77   11.30
 -10   4   1  247.28   12.90
  10   4  -1  233.98   14.40
 -10   4   1  257.77   13.20
   9  -4  -1   63.49    5.80
  -9  -4   1   67.39    7.30
   9  -4  -1   60.39    7.40
  -9  -4   1   65.69    5.30
   9  -4  -1   59.19    7.60
   9   4  -1   66.09    5.20
   9   4  -1   66.09    8.40
   9   4  -1   65.79    7.90
  -9   4   1   67.69    7.00
  -9   4   1   66.29    7.20
   8  -4  -1  264.67   13.00
   8  -4  -1  250.27   12.90
  -8  -4   1  242.88    9.80
   8  -4  -1  236.08   10.40
  -8  -4   1  261.77   11.80
   8   4  -1  234.18    9.50
  -8   4   1  237.28   11.50
  -8   4   1  250.27   11.40
   8   4  -1  252.27   12.80
   8   4  -1  262.07   13.30
  -7  -4   1  969.70   28.90
   7  -4  -1  931.71   30.30
   7  -4  -1  849.32   29.90
  -7  -4   1  948.01   26.80
   7  -4  -1  913.91   27.40
   7   4  -1  894.61   30.10
  -7   4   1  894.01   28.60
  -7   4   1  883.81   28.00
   7   4  -1  914.71   29.90
   7   4  -1  864.21   25.40
   7   4  -1  906.21   26.40
   6  -4  -1   79.69    6.60
  -6  -4   1   84.99    4.40
   6  -4  -1   85.19    6.60
  -6  -4   1   82.59    5.60
  -6   4   1   82.89    3.50
   6   4  -1   74.89    4.00
   6   4  -1   78.09    3.80
   6   4  -1   68.19    6.30
   6   4  -1   66.29    4.50
  -6   4   1   70.59    5.50
   6   4  -1   80.99    6.50
  -6   4   1   75.19    5.30
  -6   4   1   77.79    5.10
   5  -4  -1   14.10    2.20
  -5  -4   1   22.00    2.40
   5  -4  -1   14.10    2.40
   5  -4  -1   21.00    3.80
   5  -4  -1   10.30    3.00
  -5  -4   1   15.10    2.70
   5   4  -1   23.00    3.80
   5   4  -1   17.20    1.90
  -5   4   1   14.50    2.50
   5   4  -1   17.70    1.90
   5   4  -1   16.50    2.30
   5   4  -1   19.60    3.20
  -5   4   1   15.40    2.70
  -5   4   1   18.70    1.80
   4  -4  -1  500.65   17.10
  -4  -4   1  492.65   15.30
   4  -4  -1  477.85   14.80
  -4  -4   1  517.45   14.20
   4  -4  -1  443.96   16.40
   4  -4  -1  472.25   14.80
   4   4  -1  480.75   16.40
   4   4  -1  470.85   16.00
   4   4  -1  466.65   14.20
  -4   4   1  457.75   15.50
   4   4  -1  474.45   14.40
  -4   4   1  465.55   15.10
   4   4  -1  477.15   13.80
  -4   4   1  471.25   14.00
   3  -4  -1  547.95   15.90
  -3  -4   1  566.64   15.60
   3  -4  -1  560.44   18.40
   3  -4  -1  532.35   16.10
  -3  -4   1  553.14   16.30
   3  -4  -1  541.65   17.40
  -3   4   1  533.05   15.70
  -3   4   1  535.45   16.70
   3   4  -1  530.65   17.10
   3   4  -1  539.05   15.20
   3   4  -1  544.95   15.90
   3   4  -1  498.55   15.30
  -3   4   1  520.25   16.30
   3   4  -1  546.25   17.50
  -2  -4   1  842.02   24.80
   2  -4  -1  842.62   23.20
   2  -4  -1  821.52   23.50
   2  -4  -1  841.22   26.00
  -2  -4   1  845.12   23.30
   2  -4  -1  839.42   24.10
   2   4  -1  820.92   24.30
   2   4  -1  801.62   22.90
  -2   4   1  851.21   23.90
  -2   4   1  849.02   23.50
   2   4  -1  828.52   23.50
   2   4  -1  793.22   23.10
   2   4  -1  840.42   22.70
  -2   4   1  850.41   24.00
  -1  -4   1   44.30    3.50
   1  -4  -1   47.70    2.90
   1  -4  -1   51.49    2.50
   1  -4  -1   49.10    4.30
  -1  -4   1   49.60    2.20
   1   4  -1   50.39    2.60
   1   4  -1   51.49    3.10
   1   4  -1   45.70    2.40
  -1   4   1   53.19    2.90
   1   4  -1   48.00    2.20
  -1   4   1   52.19    3.00
   1   4  -1   48.20    2.70
  -1   4   1   49.60    2.80
  -1   4   1   60.39    2.90
   0  -4   1 2483.55   71.89
   0  -4  -1 2515.75   72.09
   0  -4   1 2546.75   69.09
   0  -4  -1 2542.35   70.39
   0  -4  -1 2729.63   69.79
   0   4  -1 2687.33   70.19
   0   4  -1 2632.04   69.89
   0   4  -1 2584.64   69.89
   0   4   1 2654.73   70.49
   0   4  -1 2571.84   70.39
   0   4   1 2694.23   70.29
   0   4   1 2685.33   69.49
   0   4   1 2654.83   70.29
   1  -4   1  432.26   13.70
  -1  -4  -1  434.16   12.90
   1  -4   1  422.16   11.80
   1  -4   1  452.85   12.70
   1  -4   1  427.86   15.00
  -1  -4  -1  454.65   14.50
  -1   4  -1  433.06   13.10
   1   4   1  434.96   13.50
   1   4   1  418.26   13.30
   1   4   1  418.56   11.90
  -1   4  -1  455.25   13.00
  -1   4  -1  414.36   13.00
   1   4   1  445.86   13.20
   2  -4   1  634.74   18.90
  -2  -4  -1  617.84   17.70
   2  -4   1  625.24   19.40
  -2  -4  -1  586.64   18.80
   2   4   1  593.94   17.50
  -2   4  -1  577.54   16.70
   2   4   1  571.34   18.30
   2   4   1  588.84   17.50
  -2   4  -1  617.74   18.00
  -2   4  -1  579.54   17.70
  -2   4  -1  605.54   17.30
   2   4   1  607.84   17.50
  -3  -4  -1    2.00    1.30
  -3  -4  -1    3.20    0.60
   3  -4   1    1.20    1.60
   3  -4   1    5.50    1.30
   3  -4   1   -0.70    1.70
   3   4   1    1.10    1.40
   3   4   1    1.50    1.50
   3   4   1    2.50    1.10
  -3   4  -1    1.70    1.00
  -3   4  -1    3.40    1.10
  -3   4  -1    7.70    1.70
  -3   4  -1    4.80    1.60
   3   4   1    5.40    1.50
   3   4   1    3.20    1.10
  -4  -4  -1   58.69    2.70
  -4  -4  -1   51.49    3.90
   4  -4   1   58.39    3.70
   4  -4   1   56.49    4.70
   4  -4   1   59.09    5.90
  -4   4  -1   59.39    3.00
   4   4   1   60.39    3.20
   4   4   1   53.79    5.00
  -4   4  -1   65.79    4.10
   4   4   1   56.89    4.70
  -4   4  -1   57.19    4.20
  -4   4  -1   56.89    3.60
   4   4   1   52.39    3.70
   4   4   1   53.09    3.30
   5  -4   1 1213.28   38.60
  -5  -4  -1 1292.37   34.30
  -5  -4  -1 1286.97   36.40
   5  -4   1 1250.47   35.50
   5  -4   1 1237.98   37.50
   5   4   1 1242.38   35.00
  -5   4  -1 1243.58   36.10
  -5   4  -1 1193.08   35.50
  -5   4  -1 1276.27   34.10
  -5   4  -1 1274.47   36.60
   5   4   1 1226.08   37.50
   5   4   1 1190.28   36.00
   5   4   1 1218.28   34.40
   5   4   1 1266.17   37.90
  -6  -4  -1  263.67    8.70
  -6  -4  -1  255.77   10.70
   6  -4   1  252.67    9.80
   6  -4   1  255.77   12.60
   6  -4   1  268.77   11.70
   6   4   1  240.58   11.50
  -6   4  -1  259.77    8.00
   6   4   1  241.98    9.20
  -6   4  -1  250.57   10.10
  -6   4  -1  241.98   10.40
   6   4   1  240.28   10.00
   6   4   1  234.68    8.20
  -6   4  -1  244.78   10.20
   7  -4   1  185.18   10.30
   7  -4   1  188.08    8.50
   7  -4   1  183.18   11.10
  -7  -4  -1  175.98    7.30
  -7  -4  -1  173.68    9.20
   7   4   1  188.78   10.50
  -7   4  -1  180.08    8.80
  -7   4  -1  190.48    9.40
   7   4   1  187.48   10.90
   7   4   1  184.38    8.00
   8  -4   1  318.87   12.70
   8  -4   1  322.27   16.20
  -8  -4  -1  329.97   11.60
   8  -4   1  311.77   14.90
  -8  -4  -1  301.17   13.40
  -8   4  -1  328.37   13.40
   8   4   1  318.17   12.10
   8   4   1  324.07   15.20
  -8   4  -1  309.77   13.50
   8   4   1  325.87   15.80
   9  -4   1   73.99    9.20
  -9  -4  -1   71.59    7.30
   9  -4   1   77.49    8.80
   9  -4   1   68.99    6.10
   9   4   1   63.49    8.50
   9   4   1   68.99    6.00
   9   4   1   77.69    8.90
  -9   4  -1   68.99    7.00
  -9   4  -1   84.69    8.10
  10  -4   1  388.36   15.70
  10  -4   1  348.97   18.00
  10  -4   1  373.16   19.50
 -10  -4  -1  398.86   17.50
 -10   4  -1  386.46   16.50
  10   4   1  392.56   18.60
  10   4   1  368.96   15.00
  10   4   1  383.96   19.30
 -10   4  -1  369.26   16.50
  11  -4   1    4.20    5.50
  11  -4   1    2.40    5.30
  11  -4   1   -5.50    3.20
 -11  -4  -1    8.90    5.30
  11   4   1    7.40    5.80
 -11   4  -1   -0.80    4.30
  11   4   1   -2.20    5.20
 -11   4  -1    3.80    4.30
  11   4   1   -0.20    3.20
  12  -4   1   -1.10    4.00
  12  -4   1   -2.20    6.40
 -12  -4  -1    5.80    5.80
  12  -4   1    3.40    6.10
 -12   4  -1    0.80    4.90
  12   4   1    3.50    6.50
  12   4   1    2.20    3.70
 -12   4  -1   -0.20    4.50
  12   4   1   -2.60    6.00
 -13  -4  -1  308.87   18.30
  13  -4   1  343.07   17.00
  13  -4   1  305.47   19.80
 -13   4  -1  337.37   17.70
  13   4   1  353.26   21.80
  13   4   1  330.77   16.40
  13   4   1  339.37   21.20
 -13   4  -1  350.96   18.30
 -14  -4  -1   -0.60    7.00
  14  -4   1   -1.60    6.70
  14  -4   1    1.00    5.00
 -14   4  -1    3.00    5.70
  14   4   1    3.60    8.00
 -14   4  -1    1.10    6.80
  14   4   1   -1.30    7.90
  14   4   1    8.70    5.60
  14  -5  -1  188.98   13.60
  14  -5  -1  194.88   18.90
 -14  -5   1  179.88   16.00
 -14   5   1  197.68   14.80
  14   5  -1  205.08   13.30
 -14   5   1  153.58   14.20
  14   5  -1  167.68   17.20
  14   5  -1  195.58   17.60
 -13  -5   1   14.20    7.20
  13  -5  -1    6.90    7.40
  13  -5  -1   11.20    5.30
 -13   5   1    6.10    6.10
  13   5  -1   13.80    7.20
  13   5  -1    9.30    7.70
  13   5  -1   13.90    5.00
 -13   5   1   12.30    6.20
  12  -5  -1   69.79    7.80
 -12  -5   1   73.29    9.30
  12  -5  -1   87.39   11.80
  12   5  -1   92.59   12.60
 -12   5   1   71.39    9.40
  12   5  -1   72.29    7.20
 -12   5   1   71.19    8.70
  12   5  -1   73.39   10.50
  11  -5  -1  407.36   17.00
  11  -5  -1  418.96   21.10
 -11  -5   1  425.06   19.00
  11   5  -1  397.96   16.00
  11   5  -1  424.06   20.60
 -11   5   1  408.06   18.40
 -11   5   1  376.96   17.70
  11   5  -1  391.56   20.90
  10  -5  -1   -3.10    2.90
  10  -5  -1   -0.60    4.30
  10  -5  -1   12.50    5.10
 -10  -5   1    2.40    4.30
 -10   5   1    1.20    3.90
  10   5  -1   -6.20    4.00
  10   5  -1    2.30    4.80
 -10   5   1    1.10    3.40
  10   5  -1    0.20    2.60
   9  -5  -1    7.70    4.50
   9  -5  -1    2.60    4.30
   9  -5  -1    2.40    2.80
  -9  -5   1   -2.70    3.30
   9   5  -1   -0.70    2.00
   9   5  -1   -0.40    4.00
   9   5  -1    1.30    4.00
  -9   5   1    0.70    3.30
  -9   5   1   -0.30    3.40
  -8  -5   1  184.08    9.70
   8  -5  -1  159.18   10.70
   8  -5  -1  187.08    8.90
  -8  -5   1  184.78    7.80
   8  -5  -1  186.78   11.50
  -8   5   1  187.08   10.10
  -8   5   1  177.18    9.30
   8   5  -1  182.18   10.90
   8   5  -1  171.78    7.80
   8   5  -1  158.68   11.00
   7  -5  -1  171.58   10.40
  -7  -5   1  177.18    7.10
   7  -5  -1  171.58   10.20
  -7  -5   1  172.88    8.90
   7  -5  -1  172.68    8.10
   7   5  -1  164.08    7.00
   7   5  -1  164.18    6.50
  -7   5   1  163.38    6.20
  -7   5   1  176.58    8.60
  -7   5   1  166.08    9.10
   7   5  -1  170.58   10.30
   7   5  -1  165.08    9.90
   6  -5  -1  775.72   26.50
   6  -5  -1  828.32   24.10
  -6  -5   1  820.22   22.80
  -6  -5   1  770.52   24.60
   6  -5  -1  771.92   24.00
   6  -5  -1  807.12   26.90
  -6   5   1  777.72   22.20
   6   5  -1  774.32   26.30
   6   5  -1  771.22   25.80
   6   5  -1  766.12   23.80
  -6   5   1  724.93   23.90
  -6   5   1  759.72   24.90
   6   5  -1  800.02   22.80
   6   5  -1  769.12   22.70
  -6   5   1  777.72   24.30
  -5  -5   1   43.00    4.10
   5  -5  -1   30.40    4.60
   5  -5  -1   43.90    3.60
   5  -5  -1   39.40    5.00
  -5  -5   1   44.50    2.80
   5  -5  -1   34.00    3.30
   5   5  -1   44.10    5.20
   5   5  -1   40.80    3.60
   5   5  -1   38.20    4.70
  -5   5   1   45.40    2.90
   5   5  -1   37.80    3.10
  -5   5   1   42.90    4.40
  -5   5   1   43.20    3.90
   5   5  -1   41.50    2.80
  -4  -5   1  670.83   19.80
   4  -5  -1  651.33   21.50
  -4  -5   1  673.23   18.50
   4  -5  -1  645.24   19.20
   4  -5  -1  711.13   22.60
   4   5  -1  602.54   21.10
  -4   5   1  634.14   19.90
  -4   5   1  606.84   20.20
   4   5  -1  640.84   19.10
   4   5  -1  615.44   18.90
   4   5  -1  641.14   20.90
   4   5  -1  644.94   18.50
  -4   5   1  658.43   18.90
   3  -5  -1 1066.99   30.90
  -3  -5   1 1034.00   29.50
   3  -5  -1 1033.50   29.10
   3  -5  -1 1043.30   29.60
   3  -5  -1 1097.19   32.70
  -3  -5   1 1056.89   31.30
   3   5  -1 1022.00   28.70
  -3   5   1 1022.40   30.20
   3   5  -1 1055.19   30.80
   3   5  -1 1042.50   28.90
  -3   5   1 1073.19   29.40
   3   5  -1  992.20   31.20
   3   5  -1 1057.69   29.50
  -3   5   1 1040.80   30.00
   3   5  -1 1005.40   28.70
   2  -5  -1   12.10    2.90
  -2  -5   1    9.60    1.50
   2  -5  -1   12.50    1.50
   2  -5  -1   12.00    1.80
  -2  -5   1    5.80    1.90
   2  -5  -1   10.30    2.00
  -2   5   1    8.60    1.60
   2   5  -1   11.50    1.60
   2   5  -1   15.00    2.40
  -2   5   1    7.50    1.60
   2   5  -1   10.00    1.20
   2   5  -1    9.30    1.40
   2   5  -1   12.30    1.80
  -2   5   1    6.80    1.60
   1  -5  -1  229.68    7.70
  -1  -5   1  233.78    7.20
   1  -5  -1  238.98   10.70
  -1  -5   1  223.18    9.40
   1  -5  -1  235.48    7.50
   1   5  -1  232.08    8.00
  -1   5   1  233.88    8.20
   1   5  -1  231.58    7.30
  -1   5   1  222.98    8.00
  -1   5   1  238.68    7.90
   1   5  -1  216.58    8.30
   1   5  -1  230.08    7.50
  -1   5   1  230.28    8.10
   1   5  -1  236.78    8.10
   0  -5  -1 2043.20   58.89
   0  -5  -1 2155.78   61.39
   0  -5  -1 2234.38   58.29
   0  -5   1 2169.28   61.19
   0  -5   1 2110.99   57.69
   0   5   1 2144.69   59.09
   0   5   1 2182.58   58.99
   0   5  -1 2166.18   58.49
   0   5  -1 2244.58   58.89
   0   5   1 2173.48   58.09
   0   5  -1 2168.48   58.59
   0   5  -1 2170.98   59.19
   0   5   1 2201.98   58.99
   1  -5   1  417.96   12.30
  -1  -5  -1  425.16   12.70
   1  -5   1  373.96   14.90
   1  -5   1  394.56   11.20
   1  -5   1  424.36   13.50
  -1  -5  -1  418.36   14.60
   1   5   1  407.96   13.30
   1   5   1  396.86   13.10
   1   5   1  427.56   13.00
  -1   5  -1  414.06   12.70
  -1   5  -1  410.66   12.80
  -1   5  -1  414.56   12.80
   1   5   1  398.06   11.60
  -2  -5  -1 1448.76   39.90
   2  -5   1 1328.97   36.80
   2  -5   1 1388.36   40.60
  -2  -5  -1 1387.06   38.00
   2  -5   1 1439.76   39.50
   2  -5   1 1326.77   37.70
  -2   5  -1 1396.86   38.50
   2   5   1 1296.67   38.20
   2   5   1 1357.26   39.00
   2   5   1 1350.86   37.80
  -2   5  -1 1385.06   38.30
  -2   5  -1 1340.17   37.80
   2   5   1 1351.86   38.00
   3  -5   1  105.09    6.40
  -3  -5  -1   96.59    4.80
   3  -5   1  102.29    6.30
  -3  -5  -1   90.69    5.70
   3   5   1  102.49    5.80
   3   5   1   95.39    4.70
   3   5   1   89.59    4.60
  -3   5  -1   89.29    5.00
   3   5   1  101.19    4.70
  -3   5  -1   96.09    4.30
  -3   5  -1  100.69    5.00
  -3   5  -1   92.49    4.00
   4  -5   1 1325.37   40.40
   4  -5   1 1334.97   39.70
  -4  -5  -1 1334.57   38.00
  -4  -5  -1 1357.76   35.60
   4  -5   1 1280.97   37.30
  -4   5  -1 1316.77   36.60
   4   5   1 1338.27   37.00
   4   5   1 1342.37   37.10
   4   5   1 1282.27   39.20
  -4   5  -1 1355.86   37.10
   4   5   1 1307.37   37.70
  -4   5  -1 1366.86   38.40
  -4   5  -1 1268.67   37.90
   5  -5   1  421.86   16.10
   5  -5   1  424.76   17.30
  -5  -5  -1  434.86   14.90
  -5  -5  -1  432.06   12.50
   5  -5   1  432.66   14.20
  -5   5  -1  423.86   14.00
   5   5   1  410.56   16.10
   5   5   1  403.96   14.50
  -5   5  -1  426.26   15.00
   5   5   1  437.06   13.70
   5   5   1  418.36   13.30
  -5   5  -1  411.66   14.60
  -5   5  -1  422.16   13.00
   6  -5   1   92.29    7.10
  -6  -5  -1   98.09    6.40
   6  -5   1   95.89    5.70
   6  -5   1   96.29    8.20
  -6  -5  -1  101.69    4.40
  -6   5  -1   98.89    4.40
  -6   5  -1  106.89    6.40
  -6   5  -1   89.19    5.60
  -6   5  -1  103.09    6.20
   6   5   1   91.19    7.40
   6   5   1  104.09    7.50
   6   5   1   99.09    4.70
   6   5   1   86.49    5.10
   7  -5   1   21.90    4.70
   7  -5   1   12.60    3.00
   7  -5   1   37.50    6.20
  -7  -5  -1   30.90    4.70
  -7  -5  -1   23.60    2.80
   7   5   1   14.00    4.00
  -7   5  -1   20.60    4.00
   7   5   1   27.20    3.40
  -7   5  -1   20.60    3.70
   7   5   1   16.60    4.50
   7   5   1   24.80    2.60
   8  -5   1   27.90    5.90
   8  -5   1   39.70    6.40
  -8  -5  -1   35.20    5.20
   8  -5   1   41.60    5.10
   8   5   1   38.20    6.30
  -8   5  -1   35.90    5.00
   8   5   1   34.20    6.30
  -8   5  -1   29.50    4.50
   8   5   1   40.20    4.30
   9  -5   1  536.95   22.30
   9  -5   1  522.35   23.10
   9  -5   1  546.85   19.40
  -9  -5  -1  543.85   21.00
  -9   5  -1  534.05   20.60
  -9   5  -1  536.65   19.90
   9   5   1  562.74   23.20
   9   5   1  552.74   22.80
   9   5   1  543.65   18.80
  10  -5   1  184.78   13.50
 -10  -5  -1  156.68   11.20
  10  -5   1  154.58   12.20
  10  -5   1  154.98    9.70
 -10   5  -1  152.68   10.20
  10   5   1  163.28    9.30
 -10   5  -1  159.88   10.90
  10   5   1  158.88   12.70
  10   5   1  178.98   13.20
  11  -5   1   16.20    6.40
  11  -5   1   21.70    7.20
  11  -5   1   14.60    4.60
 -11  -5  -1   15.10    5.70
 -11   5  -1   13.80    5.30
  11   5   1   18.70    6.90
  11   5   1   12.60    6.90
  11   5   1   19.40    4.60
 -11   5  -1   18.30    5.60
  12  -5   1  255.07   14.10
 -12  -5  -1  268.47   16.20
  12  -5   1  256.57   17.30
 -12   5  -1  266.37   15.30
  12   5   1  274.07   18.00
 -12   5  -1  281.47   15.70
  12   5   1  268.47   13.90
  12   5   1  254.97   18.10
 -13  -5  -1    7.80    6.90
  13  -5   1    7.90    5.40
  13  -5   1   23.50    8.00
  13   5   1    9.50    7.90
  13   5   1   22.90    8.40
  13   5   1   19.60    5.50
 -13   5  -1    6.10    6.10
  14  -5   1   68.09   12.40
  14  -5   1   75.29   10.20
 -14  -5  -1   55.19   10.40
 -14   5  -1   66.09   10.10
  14   5   1   64.19   11.70
 -14   5  -1   70.79   10.50
  14   5   1   56.19    8.60
  14   5   1   67.19   12.50
 -14  -6   1   70.29   11.10
  14  -6  -1   86.99   13.70
  14  -6  -1   65.49    8.70
  14   6  -1   56.69   11.90
 -14   6   1   56.49    9.90
 -14   6   1   69.89   10.60
  14   6  -1   82.69   12.80
  14   6  -1   90.79    9.50
  13  -6  -1   48.80   10.50
  13  -6  -1   35.80    6.90
 -13  -6   1   46.20    9.20
 -13   6   1   49.80    9.20
  13   6  -1   42.70    6.80
  13   6  -1   50.09   10.80
 -13   6   1   27.60    7.40
  13   6  -1   56.69   10.50
 -12  -6   1    7.20    5.80
  12  -6  -1   -4.60    3.90
  12  -6  -1   10.50    6.90
  12   6  -1    2.50    6.40
 -12   6   1   -1.10    5.00
  12   6  -1    0.90    6.30
  12   6  -1   -1.30    3.40
 -12   6   1    2.70    5.00
  11  -6  -1   11.70    4.50
  11  -6  -1    0.90    5.50
 -11  -6   1   14.80    5.60
  11   6  -1   13.20    3.90
  11   6  -1    9.90    6.10
 -11   6   1   15.80    5.80
 -11   6   1   15.00    5.20
  11   6  -1   10.20    6.20
 -10  -6   1   56.99    7.50
  10  -6  -1   47.70    9.70
  10  -6  -1   47.00    6.10
  10  -6  -1   49.10    8.50
  10   6  -1   42.30    8.00
  10   6  -1   54.89    5.60
  10   6  -1   39.20    7.90
 -10   6   1   50.59    7.50
 -10   6   1   54.99    7.00
  -9  -6   1  287.17   14.10
   9  -6  -1  306.07   13.10
   9  -6  -1  295.87   16.20
   9  -6  -1  329.97   15.90
   9   6  -1  318.67   16.40
   9   6  -1  307.67   12.00
  -9   6   1  315.37   14.70
   9   6  -1  317.17   16.10
  -9   6   1  277.37   13.40
   8  -6  -1  152.98    8.30
  -8  -6   1  131.89    8.70
   8  -6  -1  145.19   10.60
   8  -6  -1  127.19    9.80
   8   6  -1  138.79    7.00
  -8   6   1  124.99    8.50
  -8   6   1  139.89    8.30
   8   6  -1  149.09   10.20
   8   6  -1  149.19   10.70
  -7  -6   1  389.26   15.00
   7  -6  -1  411.76   17.60
  -7  -6   1  392.66   12.60
   7  -6  -1  384.06   16.90
   7  -6  -1  396.86   14.20
  -7   6   1  407.66   15.70
  -7   6   1  403.96   12.40
   7   6  -1  382.16   16.70
   7   6  -1  371.76   12.80
  -7   6   1  361.96   14.20
   7   6  -1  377.86   13.10
   7   6  -1  380.06   16.30
   6  -6  -1  361.66   12.80
   6  -6  -1  383.16   13.20
  -6  -6   1  365.56   13.50
  -6  -6   1  378.36   11.50
   6  -6  -1  362.06   15.90
   6  -6  -1  346.87   15.40
  -6   6   1  376.06   14.30
  -6   6   1  343.67   12.80
   6   6  -1  347.57   15.20
  -6   6   1  356.26   13.40
  -6   6   1  357.46   11.60
   6   6  -1  357.36   12.00
   6   6  -1  356.26   11.90
   6   6  -1  341.47   14.60
   6   6  -1  323.87   12.60
   5  -6  -1   32.50    5.30
  -5  -6   1   29.90    3.60
  -5  -6   1   28.90    2.40
   5  -6  -1   40.00    5.40
   5  -6  -1   28.40    3.20
   5  -6  -1   27.90    3.40
  -5   6   1   28.80    2.80
  -5   6   1   21.90    3.50
   5   6  -1   28.40    3.10
   5   6  -1   25.60    4.40
   5   6  -1   22.10    2.70
   5   6  -1   30.90    4.30
  -5   6   1   32.50    3.90
   5   6  -1   24.20    2.50
   4  -6  -1  137.09    7.80
   4  -6  -1  117.39    5.40
  -4  -6   1  132.59    4.90
   4  -6  -1  120.39    8.20
  -4  -6   1  124.09    6.00
   4  -6  -1  119.09    5.90
   4   6  -1  131.99    5.50
  -4   6   1  121.39    6.60
   4   6  -1  132.59    7.60
   4   6  -1  136.89    5.40
   4   6  -1  133.29    7.20
   4   6  -1  121.09    5.70
  -4   6   1  123.09    5.50
  -4   6   1  128.59    6.40
   3  -6  -1  136.59    6.00
  -3  -6   1  142.59    7.40
   3  -6  -1  150.38    8.60
  -3  -6   1  148.19    6.00
   3  -6  -1  135.99    5.40
   3  -6  -1  158.68    7.40
   3   6  -1  137.29    5.30
   3   6  -1  143.39    6.10
   3   6  -1  136.19    7.00
   3   6  -1  138.69    5.80
   3   6  -1  126.69    5.10
  -3   6   1  138.69    6.40
  -3   6   1  138.69    6.50
  -3   6   1  140.29    5.90
  -2  -6   1  747.83   24.10
   2  -6  -1  806.82   23.00
   2  -6  -1  748.53   21.20
  -2  -6   1  746.33   21.50
   2  -6  -1  773.42   22.10
   2   6  -1  745.53   21.20
  -2   6   1  759.82   22.50
   2   6  -1  719.53   21.50
   2   6  -1  736.63   22.00
  -2   6   1  765.62   22.20
   2   6  -1  738.73   23.00
  -2   6   1  760.12   22.40
   2   6  -1  741.63   22.30
  -1  -6   1 1692.13   49.80
   1  -6  -1 1697.43   47.10
   1  -6  -1 1636.84   51.09
  -1  -6   1 1743.93   46.40
   1  -6  -1 1716.63   46.70
  -1   6   1 1742.43   47.90
  -1   6   1 1757.92   47.70
  -1   6   1 1718.43   47.70
   1   6  -1 1749.62   47.70
   1   6  -1 1791.32   48.40
  -1   6   1 1761.02   47.30
   1   6  -1 1722.93   46.70
   1   6  -1 1674.73   47.50
   1   6  -1 1694.73   46.90
   0  -6  -1  648.94   19.90
   0  -6   1  648.64   18.60
   0  -6  -1  688.23   19.30
   0  -6  -1  655.33   22.60
   0  -6   1  665.13   22.60
   0   6   1  679.23   19.10
   0   6  -1  674.93   19.80
   0   6  -1  663.73   20.40
   0   6   1  684.23   20.30
   0   6   1  655.03   20.00
   0   6   1  676.73   20.30
   0   6  -1  648.94   19.40
   0   6  -1  676.83   19.90
  -1  -6  -1  967.30   30.70
   1  -6   1 1037.00   31.90
   1  -6   1  967.60   26.60
   1  -6   1 1005.90   27.90
  -1  -6  -1 1012.10   28.40
   1  -6   1  997.20   29.30
   1   6   1  991.60   29.10
   1   6   1  997.50   29.10
  -1   6  -1  954.70   28.40
  -1   6  -1  996.00   28.50
   1   6   1  995.40   27.20
  -1   6  -1  988.10   28.50
   1   6   1 1028.80   28.70
   2  -6   1  122.39    6.20
  -2  -6  -1  111.09    5.10
   2  -6   1  108.49    3.80
   2  -6   1  109.09    4.80
   2  -6   1  110.69    7.20
  -2  -6  -1  105.39    6.40
  -2   6  -1  112.99    5.40
  -2   6  -1  109.89    5.00
   2   6   1   97.99    3.50
   2   6   1  109.59    5.40
   2   6   1   99.59    5.60
   2   6   1  106.69    4.80
  -2   6  -1  105.09    5.20
   2   6   1  107.89    5.20
   3  -6   1    2.70    2.50
  -3  -6  -1    3.70    1.70
  -3  -6  -1    3.50    2.20
   3  -6   1    4.90    2.30
  -3   6  -1    4.60    1.50
   3   6   1    3.90    1.90
  -3   6  -1    3.30    1.90
  -3   6  -1    2.50    1.60
  -3   6  -1    1.20    1.10
   3   6   1    1.50    1.50
   3   6   1    3.20    1.40
   3   6   1    3.50    1.60
  -4  -6  -1  149.39    7.10
  -4  -6  -1  148.69    8.20
   4  -6   1  164.28    9.00
   4  -6   1  157.78    6.70
   4  -6   1  147.29    8.60
   4   6   1  148.49    8.10
  -4   6  -1  155.78    7.20
  -4   6  -1  158.98    7.60
  -4   6  -1  142.69    6.10
   4   6   1  155.08    6.50
   4   6   1  148.89    6.60
  -4   6  -1  159.68    6.20
   4   6   1  154.98    6.90
   5  -6   1  465.25   18.70
  -5  -6  -1  458.75   16.00
   5  -6   1  450.25   17.70
  -5  -6  -1  467.55   13.20
   5  -6   1  469.25   15.40
  -5   6  -1  461.55   14.40
  -5   6  -1  470.75   16.50
  -5   6  -1  454.75   14.90
  -5   6  -1  467.55   16.00
   5   6   1  446.76   15.70
   5   6   1  461.75   15.00
   5   6   1  460.55   17.50
   5   6   1  451.35   17.40
   5   6   1  464.95   14.80
  -6  -6  -1  622.54   17.60
   6  -6   1  593.84   23.50
   6  -6   1  631.74   19.90
  -6  -6  -1  590.74   20.50
   6  -6   1  631.54   22.50
  -6   6  -1  606.74   21.00
  -6   6  -1  603.84   20.50
  -6   6  -1  615.74   19.70
  -6   6  -1  621.04   18.30
   6   6   1  584.04   22.10
   6   6   1  611.14   19.30
   6   6   1  599.44   18.70
   6   6   1  628.34   22.50
   7  -6   1  406.06   14.30
  -7  -6  -1  398.86   15.20
   7  -6   1  368.26   16.40
   7  -6   1  372.26   17.80
   7   6   1  378.26   12.50
  -7   6  -1  360.06   13.90
  -7   6  -1  366.86   15.00
   7   6   1  362.16   13.30
   7   6   1  389.06   16.80
   7   6   1  333.87   16.20
  -8  -6  -1  219.68   11.60
   8  -6   1  237.78   13.10
   8  -6   1  226.38   14.00
   8  -6   1  230.48   10.60
  -8   6  -1  233.58   11.90
   8   6   1  224.68   13.10
   8   6   1  230.58   13.50
  -8   6  -1  222.48   10.90
   8   6   1  213.88    9.80
   9  -6   1  114.49    8.00
   9  -6   1  127.19   12.40
   9  -6   1  118.49   10.30
  -9  -6  -1  113.09    9.20
   9   6   1  135.49   12.30
  -9   6  -1  106.19    8.90
  -9   6  -1  119.39    8.30
   9   6   1  112.59   11.00
   9   6   1  108.79    7.40
  10  -6   1   12.50    6.10
 -10  -6  -1    2.30    4.60
  10  -6   1    7.50    5.70
  10  -6   1    5.30    3.60
  10   6   1    7.20    6.00
 -10   6  -1   -0.30    3.90
  10   6   1    8.20    3.60
  10   6   1    5.10    5.40
 -10   6  -1    7.20    4.70
  11  -6   1   61.69    9.30
  11  -6   1   48.40    6.70
 -11  -6  -1   50.79    8.00
  11  -6   1   70.79   10.60
 -11   6  -1   38.10    6.90
  11   6   1   61.49    6.90
  11   6   1   46.90    9.30
 -11   6  -1   58.59    8.30
  11   6   1   61.69    9.90
 -12  -6  -1   66.69    9.70
  12  -6   1   83.89   11.60
  12  -6   1   49.00    7.10
 -12   6  -1   71.69    9.00
 -12   6  -1   76.99    9.40
  12   6   1   69.69   11.70
  12   6   1   73.59   11.50
  12   6   1   70.99    8.00
 -13  -6  -1   70.39   10.90
  13  -6   1   75.59   10.80
  13  -6   1   83.89   12.80
 -13   6  -1   85.69   10.80
  13   6   1   78.19   12.50
 -13   6  -1   73.89   10.10
  13   6   1   56.09   11.10
  13   6   1   72.99    8.60
  14  -6   1   54.79   11.10
 -14  -6  -1   83.49   13.80
  14   6   1   73.39    9.50
  14   6   1   56.59   12.30
  14   6   1   75.59   13.20
 -14   6  -1   54.49    9.70
 -14   6  -1   56.49    9.90
  14  -7  -1   54.99   12.00
 -14  -7   1   69.89   11.20
 -14   7   1   47.90    9.20
  14   7  -1   66.19   14.40
  14   7  -1   59.29    9.20
 -14   7   1   70.09   10.80
  14   7  -1   50.69   11.10
  13  -7  -1    1.20    4.90
 -13  -7   1    3.90    6.40
  13  -7  -1   -0.50    6.80
  13   7  -1    6.80    7.40
 -13   7   1    6.90    6.70
  13   7  -1    0.00    4.20
  13   7  -1   -0.40    7.00
 -13   7   1    6.60    6.30
  12  -7  -1   33.00    8.80
  12  -7  -1   23.30    5.90
 -12  -7   1   21.10    7.10
 -12   7   1   26.00    6.70
 -12   7   1   22.10    7.30
  12   7  -1   20.60    7.90
  12   7  -1   22.10    8.20
  12   7  -1   29.50    5.50
  11  -7  -1  133.89   13.80
 -11  -7   1  144.39   11.60
  11  -7  -1  133.39   10.10
  11   7  -1  132.99    9.00
  11   7  -1  137.49   13.10
 -11   7   1  139.69   10.80
 -11   7   1  125.49   11.70
  11   7  -1  134.99   13.70
  10  -7  -1    1.10    3.50
  10  -7  -1   -5.30    4.50
 -10  -7   1   -2.50    4.10
  10   7  -1    4.10    5.30
  10   7  -1    3.20    2.80
 -10   7   1   -6.00    3.70
  10   7  -1   -1.60    4.70
 -10   7   1    4.50    4.60
   9  -7  -1    7.80    3.40
  -9  -7   1   14.20    4.80
   9  -7  -1    6.00    4.60
   9  -7  -1   15.10    5.40
  -9   7   1    8.90    4.40
   9   7  -1   11.60    3.10
  -9   7   1    7.90    3.90
   9   7  -1    7.00    4.90
   9   7  -1   10.80    5.30
   8  -7  -1   23.70    4.20
   8  -7  -1   38.80    7.00
   8  -7  -1   28.60    5.70
  -8  -7   1   21.20    4.50
   8   7  -1   21.40    5.40
  -8   7   1   18.90    4.20
   8   7  -1   25.70    5.80
  -8   7   1   34.70    5.80
   8   7  -1   29.00    3.80
   7  -7  -1   65.09    8.10
  -7  -7   1   71.69    6.20
   7  -7  -1   76.89    8.40
   7  -7  -1   76.39    5.70
  -7   7   1   74.89    4.50
  -7   7   1   68.29    7.00
   7   7  -1   81.79    8.70
   7   7  -1   73.69    7.80
   7   7  -1   64.49    4.70
  -7   7   1   63.09    5.80
   7   7  -1   67.89    4.90
  -6  -7   1  140.49    7.50
   6  -7  -1  134.69    9.50
   6  -7  -1  146.29   10.00
  -6  -7   1  145.29    5.50
   6  -7  -1  137.89    7.20
   6  -7  -1  138.99    6.80
   6   7  -1  107.89    8.20
  -6   7   1  124.99    8.00
   6   7  -1  121.09    8.90
  -6   7   1  120.79    7.40
   6   7  -1  123.69    6.20
  -6   7   1  135.29    6.10
   6   7  -1  138.19    6.50
   5  -7  -1   -1.00    1.70
   5  -7  -1    2.40    1.80
   5  -7  -1    3.70    3.10
   5  -7  -1    1.40    3.00
  -5  -7   1    0.60    2.70
  -5  -7   1    0.80    2.00
  -5  -7   1    3.00    1.20
   5   7  -1    3.60    1.70
  -5   7   1    0.60    1.60
   5   7  -1    1.00    1.70
   5   7  -1   -1.30    2.10
  -5   7   1    2.00    2.10
   5   7  -1    3.00    1.60
   5   7  -1    3.80    3.00
  -5   7   1   -0.90    2.10
   4  -7  -1  261.17    9.90
  -4  -7   1  264.27   11.90
   4  -7  -1  279.17   11.80
  -4  -7   1  268.37    9.90
   4  -7  -1  261.67    9.10
  -4  -7   1  266.77    8.40
   4  -7  -1  288.87   13.40
   4   7  -1  250.87    9.80
   4   7  -1  253.77    9.20
  -4   7   1  261.87   10.70
  -4   7   1  247.58   10.30
  -4   7   1  269.57    9.60
   4   7  -1  246.28    9.40
   4   7  -1  252.17   11.20
   3  -7  -1  599.64   22.70
  -3  -7   1  576.54   21.20
   3  -7  -1  608.84   20.50
   3  -7  -1  623.54   19.20
   3  -7  -1  650.93   18.30
  -3  -7   1  653.03   19.00
   3   7  -1  623.04   18.40
  -3   7   1  640.84   19.30
  -3   7   1  668.33   20.10
   3   7  -1  627.44   19.40
   3   7  -1  599.94   19.10
  -3   7   1  654.13   19.90
   3   7  -1  618.84   20.50
   3   7  -1  585.74   18.00
  -2  -7   1    6.90    2.80
   2  -7  -1    7.50    1.40
   2  -7  -1    6.50    3.00
  -2  -7   1    4.40    1.40
   2  -7  -1    4.10    2.00
   2  -7  -1    3.60    1.50
  -2   7   1    4.90    1.90
  -2   7   1    3.40    1.70
   2   7  -1    7.10    1.70
   2   7  -1    3.90    1.60
  -2   7   1    4.00    1.70
   2   7  -1    9.20    2.20
   2   7  -1    5.20    1.30
   2   7  -1    4.00    1.90
   1  -7  -1    0.30    1.10
  -1  -7   1    0.90    2.30
   1  -7  -1    8.50    3.30
  -1  -7   1    0.50    1.00
   1  -7  -1    3.30    1.20
   1   7  -1    0.80    1.50
   1   7  -1   -0.30    0.90
   1   7  -1    2.70    1.30
  -1   7   1    3.10    1.70
  -1   7   1    1.60    1.30
  -1   7   1    0.90    1.50
  -1   7   1    0.10    1.40
   1   7  -1    0.00    1.40
   1   7  -1    0.20    1.20
   0  -7   1  203.38   10.50
   0  -7  -1  201.58    7.20
   0  -7   1  204.48    6.60
   0  -7  -1  185.28   10.10
   0  -7  -1  198.08    7.90
   0   7   1  198.58    7.10
   0   7  -1  200.08    8.40
   0   7   1  183.38    8.10
   0   7   1  202.88    8.20
   0   7  -1  205.18    8.00
   0   7   1  206.48    8.10
   0   7  -1  201.78    7.50
   0   7  -1  201.88    7.80
  -1  -7  -1  104.59    7.20
   1  -7   1  112.69    7.90
   1  -7   1  107.49    6.00
   1  -7   1  107.69    4.70
   1  -7   1  105.29    3.40
  -1  -7  -1  104.29    5.20
  -1   7  -1  102.29    5.30
   1   7   1  110.49    5.90
   1   7   1  106.19    5.40
  -1   7  -1  110.79    5.40
   1   7   1  114.19    5.80
  -1   7  -1  105.99    5.30
   1   7   1   99.69    4.20
   2  -7   1  208.78    7.90
   2  -7   1  217.28   11.10
  -2  -7  -1  216.08   10.30
   2  -7   1  220.68    9.50
  -2  -7  -1  219.38    8.20
   2  -7   1  204.98    6.60
  -2   7  -1  213.28    8.60
  -2   7  -1  217.58    8.30
   2   7   1  209.98    6.80
   2   7   1  214.38    8.50
   2   7   1  231.28    9.00
  -2   7  -1  212.38    8.60
   2   7   1  214.48    8.00
   3  -7   1   24.80    4.20
   3  -7   1   23.20    4.40
  -3  -7  -1   27.80    3.20
  -3  -7  -1   31.40    4.60
   3   7   1   31.70    3.20
  -3   7  -1   28.40    3.70
  -3   7  -1   24.70    2.20
   3   7   1   24.80    3.80
   3   7   1   22.80    3.10
  -3   7  -1   26.80    3.00
   3   7   1   21.70    3.00
  -3   7  -1   19.50    2.80
   4  -7   1  272.07   12.50
   4  -7   1  262.47    9.80
  -4  -7  -1  259.07   10.20
  -4  -7  -1  233.08   11.40
   4  -7   1  276.17   12.70
  -4   7  -1  254.97   10.80
   4   7   1  249.48   10.00
  -4   7  -1  263.77    9.50
   4   7   1  256.37   11.50
  -4   7  -1  265.47    9.00
  -4   7  -1  276.97   10.60
   4   7   1  258.57    9.80
   4   7   1  247.18    9.90
   5  -7   1  340.17   14.90
  -5  -7  -1  339.27   14.60
  -5  -7  -1  329.07   12.70
   5  -7   1  342.97   12.40
   5  -7   1  334.97   15.50
  -5   7  -1  350.26   11.60
   5   7   1  326.67   12.20
   5   7   1  351.46   12.10
  -5   7  -1  333.07   11.60
  -5   7  -1  333.17   13.40
   5   7   1  315.07   14.10
  -5   7  -1  333.17   13.00
  -6  -7  -1   54.79    5.50
   6  -7   1   61.39    5.20
   6  -7   1   82.69    8.40
   6  -7   1   72.19    8.40
  -6   7  -1   59.79    6.20
   6   7   1   60.09    4.50
  -6   7  -1   53.59    4.70
   6   7   1   64.29    4.90
   6   7   1   57.19    6.50
   6   7   1   68.89    7.20
  -6   7  -1   51.99    5.30
  -6   7  -1   63.09    4.10
   7  -7   1    3.60    2.70
  -7  -7  -1    0.30    3.00
   7  -7   1    1.30    4.30
   7  -7   1   -0.50    3.60
   7   7   1    3.70    3.70
  -7   7  -1    0.40    2.50
  -7   7  -1    2.60    2.90
   7   7   1    1.00    3.50
   7   7   1    2.00    2.00
   7   7   1    2.60    2.20
   8  -7   1   12.00    4.90
   8  -7   1    1.20    4.20
   8  -7   1    7.00    3.00
  -8  -7  -1    8.40    4.00
  -8   7  -1    6.60    3.40
  -8   7  -1    7.40    4.20
   8   7   1    9.20    2.90
   8   7   1    6.70    4.70
   8   7   1    7.30    4.70
   9  -7   1  229.18   14.10
   9  -7   1  210.78   10.90
  -9  -7  -1  222.38   12.40
   9  -7   1  216.78   14.60
  -9   7  -1  186.38   10.80
   9   7   1  205.58   14.00
   9   7   1  239.98   14.60
   9   7   1  223.18   10.60
  -9   7  -1  207.58   12.30
  10  -7   1   40.80    5.70
 -10  -7  -1   49.00    7.40
  10  -7   1   52.59    8.50
  10  -7   1   49.20    8.80
  10   7   1   70.79   10.00
  10   7   1   42.00    5.80
 -10   7  -1   47.80    7.50
 -10   7  -1   62.09    7.20
  10   7   1   53.99    9.20
 -11  -7  -1    4.80    5.50
  11  -7   1   -0.80    3.90
  11  -7   1    3.60    5.80
  11   7   1   -1.50    5.90
  11   7   1    0.80    3.40
  11   7   1   10.50    6.70
 -11   7  -1   -6.50    4.10
 -11   7  -1    7.70    5.70
  12  -7   1   81.69   11.60
 -12  -7  -1   69.69    9.60
  12   7   1   82.49   12.10
  12   7   1   90.39   12.70
  12   7   1   78.39    8.60
 -12   7  -1  116.69   12.00
 -12   7  -1   86.49    9.80
  13  -7   1    9.60    7.10
 -13  -7  -1   14.30    8.10
  13   7   1   19.40    9.00
 -13   7  -1   20.20    7.00
 -13   7  -1   12.10    6.50
  13   7   1   18.10    5.90
  13   7   1   25.70   10.00
  14  -7   1   19.70    9.70
  14   7   1   17.30   10.00
 -14   7  -1   19.70    8.00
 -14   8   1  167.78   23.40
  14   8  -1  174.98   18.20
 -13  -8   1  139.69   14.00
  13  -8  -1  125.39   14.90
  13   8  -1  118.89   15.10
  13   8  -1  142.99   11.80
 -13   8   1  136.39   16.60
  13   8  -1  128.89   15.20
 -13   8   1  152.88   14.50
 -12  -8   1  137.59   12.90
  12  -8  -1  148.69   15.70
  12   8  -1  107.29    9.40
  12   8  -1  118.59   14.00
  12   8  -1  130.09   15.00
 -12   8   1  118.79   11.10
 -12   8   1  127.49   12.70
  11  -8  -1    3.00    6.60
 -11  -8   1    1.10    4.80
  11  -8  -1    4.20    4.00
  11   8  -1    5.00    6.10
 -11   8   1   -5.40    4.10
  11   8  -1    3.40    6.00
 -11   8   1   -0.20    5.00
  11   8  -1    0.90    3.20
 -10  -8   1    5.70    4.70
  10  -8  -1   11.30    4.50
  10  -8  -1    6.00    5.90
 -10   8   1    3.60    4.10
  10   8  -1    7.60    5.60
 -10   8   1    5.10    4.70
  10   8  -1    7.60    3.20
  10   8  -1   13.40    6.40
   9  -8  -1 1021.60   32.30
   9  -8  -1 1081.89   37.40
  -9  -8   1 1018.80   33.50
   9  -8  -1  988.60   44.00
  -9   8   1 1022.40   32.30
   9   8  -1  972.50   35.50
   9   8  -1  935.71   35.90
   9   8  -1  949.51   30.90
  -9   8   1 1038.70   34.20
   8  -8  -1  433.76   16.40
   8  -8  -1  430.26   19.60
   8  -8  -1  437.86   20.10
  -8  -8   1  459.45   17.50
  -8   8   1  392.66   17.30
  -8   8   1  459.55   16.50
   8   8  -1  435.26   19.20
   8   8  -1  422.86   15.40
   8   8  -1  384.56   19.20
  -7  -8   1   34.60    4.90
   7  -8  -1   30.50    6.10
   7  -8  -1   22.80    3.90
   7  -8  -1   42.40    7.10
   7   8  -1   32.90    5.80
   7   8  -1   19.10    4.70
  -7   8   1   33.60    3.60
   7   8  -1   31.90    3.80
   7   8  -1   31.30    3.80
  -7   8   1   30.90    4.20
  -7   8   1   27.50    5.00
   6  -8  -1 1120.09   33.30
  -6  -8   1 1172.28   34.60
   6  -8  -1 1164.08   34.20
   6  -8  -1 1083.39   37.40
   6  -8  -1 1222.18   39.00
  -6  -8   1 1140.79   37.10
  -6   8   1 1088.69   35.30
   6   8  -1 1155.28   36.60
  -6   8   1 1126.59   33.00
   6   8  -1 1169.68   33.70
   6   8  -1 1130.49   33.40
  -6   8   1 1093.09   36.80
  -5  -8   1   39.60    2.50
   5  -8  -1   37.90    4.10
   5  -8  -1   35.20    5.90
   5  -8  -1   42.70    5.70
   5  -8  -1   43.40    3.80
  -5  -8   1   34.00    4.00
  -5  -8   1   44.60    6.00
  -5   8   1   30.20    4.30
   5   8  -1   34.30    3.60
  -5   8   1   36.20    3.80
   5   8  -1   24.10    4.30
   5   8  -1   37.70    3.80
   5   8  -1   28.20    3.60
  -5   8   1   52.19    5.30
  -4  -8   1  578.24   17.90
   4  -8  -1  548.25   16.80
  -4  -8   1  557.74   20.50
   4  -8  -1  583.04   20.30
   4  -8  -1  559.44   17.90
   4  -8  -1  587.04   22.30
   4   8  -1  547.55   16.10
   4   8  -1  545.85   18.00
   4   8  -1  536.35   17.20
  -4   8   1  588.04   19.10
   4   8  -1  518.55   19.40
  -4   8   1  535.25   18.50
   4   8  -1  531.45   17.80
  -4   8   1  552.64   17.80
   3  -8  -1    9.20    3.90
   3  -8  -1    9.70    2.10
  -3  -8   1   20.40    4.20
  -3  -8   1   13.10    2.30
   3  -8  -1   15.80    2.00
   3  -8  -1   14.80    3.30
   3   8  -1   25.30    3.20
   3   8  -1   11.30    2.90
  -3   8   1   16.50    3.00
  -3   8   1   19.60    3.20
   3   8  -1   12.00    1.90
  -3   8   1   12.80    2.40
   3   8  -1   10.30    2.40
   3   8  -1   15.20    2.10
   2  -8  -1  478.65   20.00
   2  -8  -1  470.15   14.50
   2  -8  -1  503.85   16.90
  -2  -8   1  495.65   15.10
  -2  -8   1  500.05   18.70
   2  -8  -1  503.15   15.60
  -2   8   1  481.75   16.10
   2   8  -1  488.55   16.20
  -2   8   1  472.45   16.30
   2   8  -1  502.05   16.30
  -2   8   1  487.45   16.10
   2   8  -1  502.65   15.10
   2   8  -1  501.95   17.20
   2   8  -1  481.15   15.30
   1  -8  -1 2808.02   81.79
   1  -8  -1 2841.62   76.29
  -1  -8   1 2836.62   75.69
   1  -8  -1 2790.02   77.69
   1  -8  -1 2819.82   75.59
  -1  -8   1 2705.23   80.19
   1   8  -1 2802.82   76.19
  -1   8   1 2876.41   76.59
   1   8  -1 2815.62   75.99
   1   8  -1 2802.62   76.99
  -1   8   1 2843.42   77.49
   1   8  -1 2822.62   77.19
  -1   8   1 2907.01   77.49
   1   8  -1 2750.62   77.89
  -1   8   1 2771.92   77.19
   0  -8   1 1241.18   39.70
   0  -8  -1 1248.38   35.70
   0  -8  -1 1237.48   39.80
   0  -8   1 1204.28   34.00
   0  -8  -1 1248.58   34.90
   0   8  -1 1239.48   36.60
   0   8  -1 1243.98   35.40
   0   8   1 1235.78   36.10
   0   8   1 1238.28   34.90
   0   8   1 1260.17   36.30
   0   8   1 1247.08   36.50
   0   8  -1 1259.07   35.80
   0   8  -1 1291.47   36.10
   1  -8   1  179.88   10.80
  -1  -8  -1  202.88    8.00
   1  -8   1  184.88    8.70
  -1  -8  -1  193.58   10.50
   1  -8   1  187.68    5.60
   1  -8   1  181.98    7.10
   1   8   1  204.18    8.60
  -1   8  -1  198.28    8.00
   1   8   1  192.08    8.10
   1   8   1  181.28    8.50
  -1   8  -1  191.68    8.10
  -1   8  -1  187.48    8.00
   1   8   1  183.58    6.80
   2  -8   1 1026.10   29.70
   2  -8   1 1007.60   34.20
   2  -8   1  994.60   27.90
   2  -8   1 1043.80   31.80
  -2  -8  -1 1049.79   30.20
  -2  -8  -1  982.90   33.00
  -2   8  -1 1051.49   30.70
   2   8   1 1069.59   30.70
   2   8   1 1000.00   28.50
   2   8   1 1047.00   31.10
  -2   8  -1 1024.30   30.30
   2   8   1 1075.49   31.70
  -2   8  -1 1050.49   30.60
   3  -8   1   38.20    5.50
   3  -8   1   33.40    4.80
  -3  -8  -1   41.80    3.90
  -3  -8  -1   34.70    4.90
   3   8   1   46.90    3.70
  -3   8  -1   43.60    4.50
  -3   8  -1   43.80    4.00
   3   8   1   45.20    5.00
  -3   8  -1   40.70    2.60
  -3   8  -1   41.30    4.40
   3   8   1   34.80    3.90
   3   8   1   45.00    4.20
   4  -8   1  918.51   27.50
   4  -8   1  973.20   31.70
  -4  -8  -1  941.81   28.10
  -4  -8  -1  860.21   30.20
   4  -8   1  925.61   30.60
  -4   8  -1  931.41   28.90
   4   8   1  891.01   28.20
  -4   8  -1  930.21   27.50
  -4   8  -1  940.91   28.60
   4   8   1  915.71   29.80
   4   8   1  925.61   28.40
   4   8   1  909.11   27.80
  -4   8  -1  946.71   26.40
   5  -8   1   59.39    5.10
   5  -8   1   53.09    6.80
  -5  -8  -1   53.09    6.60
  -5  -8  -1   54.99    5.30
   5  -8   1   56.99    7.20
  -5   8  -1   56.29    4.10
  -5   8  -1   48.60    5.00
  -5   8  -1   50.09    4.10
   5   8   1   44.00    4.60
  -5   8  -1   47.40    5.20
   5   8   1   46.20    4.40
   5   8   1   56.59    6.30
   6  -8   1  552.44   21.60
  -6  -8  -1  527.55   20.90
   6  -8   1  510.85   22.10
   6  -8   1  518.95   18.00
  -6  -8  -1  548.15   18.90
  -6   8  -1  511.15   16.90
   6   8   1  508.75   18.00
  -6   8  -1  554.24   19.10
  -6   8  -1  519.25   19.40
   6   8   1  498.15   20.40
   6   8   1  518.25   17.40
  -6   8  -1  553.84   17.50
   7  -8   1 1485.15   43.00
  -7  -8  -1 1438.56   43.90
  -7  -8  -1 1557.24   46.90
   7  -8   1 1519.95   47.00
   7  -8   1 1359.46   47.80
   7   8   1 1467.45   42.80
   7   8   1 1410.16   41.70
   7   8   1 1390.56   46.00
   7   8   1 1482.65   46.90
  -7   8  -1 1421.06   42.20
  -7   8  -1 1424.86   44.50
   8  -8   1  114.09    8.10
   8  -8   1  114.79   11.10
   8  -8   1  105.29   11.40
  -8  -8  -1  114.29    8.70
   8   8   1  112.49    7.50
  -8   8  -1  123.19    7.80
   8   8   1  124.69   10.60
   8   8   1  134.49   11.90
  -8   8  -1  100.79    9.20
   9  -8   1   75.49   10.10
   9  -8   1   92.59   10.40
   9  -8   1   80.69    7.50
  -9  -8  -1   85.79    8.70
   9   8   1   78.29    7.00
  -9   8  -1   74.29    7.20
   9   8   1   71.09    9.50
   9   8   1   90.29   10.60
  -9   8  -1   70.29    8.10
  10  -8   1  166.18   10.60
  10  -8   1  161.88   13.50
 -10  -8  -1  163.48   11.80
  10  -8   1  151.28   14.90
  10   8   1  157.48   10.10
  10   8   1  164.78   15.20
 -10   8  -1  170.78   10.60
 -10   8  -1  147.19   11.10
  10   8   1  153.78   14.40
  11  -8   1  111.39   12.90
 -11  -8  -1  133.69   12.50
 -11   8  -1  103.49    9.60
  11   8   1  107.59   12.80
  11   8   1  103.49   12.90
 -11   8  -1  140.89   12.70
  11   8   1  107.29    9.50
 -12  -8  -1  267.57   17.30
  12  -8   1  282.87   19.10
  12   8   1  309.27   20.40
  12   8   1  304.27   15.50
  12   8   1  314.67   20.50
 -12   8  -1  279.37   17.20
  13  -8   1    0.20    7.30
 -13  -8  -1    4.50    7.30
  13   8   1   -6.20    7.50
 -13   8  -1    3.50    6.80
  13   8   1    8.20    8.40
  13   8   1    0.00    4.70
  13  -9  -1  104.79   14.80
 -13  -9   1   96.59   12.00
  13   9  -1   84.99   12.80
 -13   9   1  116.89   13.00
  13   9  -1   83.19    9.30
  13   9  -1   83.79   13.20
  12  -9  -1   -2.60    6.90
 -12  -9   1    0.00    5.70
 -12   9   1    5.70    6.30
  12   9  -1    7.90    7.40
  12   9  -1    5.10    4.40
  12   9  -1    5.20    7.10
 -11  -9   1  222.28   14.40
  11  -9  -1  200.48   16.70
  11   9  -1  247.68   16.80
  11   9  -1  208.58   12.00
  11   9  -1  224.28   16.90
 -11   9   1  218.98   14.20
  10  -9  -1  126.39   13.70
  10  -9  -1  106.59    9.10
 -10  -9   1  109.39   10.40
  10   9  -1  111.99   12.80
 -10   9   1  108.39    8.80
  10   9  -1  123.49   13.00
  10   9  -1  103.99    8.20
 -10   9   1   68.89    8.90
  -9  -9   1   32.60    6.10
   9  -9  -1   28.40    7.90
   9  -9  -1   34.50    5.20
  -9   9   1   34.80    5.50
   9   9  -1   41.40    7.80
   9   9  -1   43.10    8.60
  -9   9   1   39.30    7.10
   9   9  -1   29.00    4.70
   8  -9  -1  503.15   18.30
   8  -9  -1  464.75   21.30
  -8  -9   1  485.85   21.50
  -8  -9   1  476.65   18.90
   8  -9  -1  493.35   22.60
  -8   9   1  514.45   17.90
   8   9  -1  453.15   17.20
  -8   9   1  459.25   19.60
   8   9  -1  492.65   21.10
   8   9  -1  481.85   21.90
   7  -9  -1   45.80    5.40
  -7  -9   1   38.70    6.60
  -7  -9   1   45.30    5.50
   7  -9  -1   47.00    7.40
   7  -9  -1   36.50    6.80
  -7   9   1   40.90    4.20
  -7   9   1   42.30    4.80
   7   9  -1   43.10    4.70
   7   9  -1   47.30    7.10
   7   9  -1   45.50    4.80
  -7   9   1   42.90    6.00
   6  -9  -1  207.58   13.20
   6  -9  -1  205.48    8.70
  -6  -9   1  209.48    9.80
   6  -9  -1  187.68   12.30
   6  -9  -1  197.08    9.60
  -6  -9   1  215.08   12.30
   6   9  -1  199.88    9.30
   6   9  -1  209.18   11.60
  -6   9   1  196.38    8.70
   6   9  -1  199.08    9.20
  -6   9   1  214.28    8.90
  -6   9   1  203.18   10.80
   5  -9  -1  354.36   17.10
   5  -9  -1  332.37   15.40
  -5  -9   1  330.17   12.70
   5  -9  -1  336.57   12.80
   5  -9  -1  342.17   11.70
  -5  -9   1  327.47   15.40
  -5   9   1  331.67   12.30
   5   9  -1  333.87   14.70
   5   9  -1  348.97   12.90
  -5   9   1  341.17   13.60
   5   9  -1  323.07   12.60
  -5   9   1  325.77   13.80
  -4  -9   1   35.00    5.60
   4  -9  -1   32.60    4.90
   4  -9  -1   27.60    6.00
   4  -9  -1   27.50    3.60
  -4  -9   1   26.60    3.40
   4  -9  -1   31.30    2.90
  -4   9   1   22.20    3.80
   4   9  -1   24.00    3.50
   4   9  -1   29.90    2.60
  -4   9   1   25.30    3.40
   4   9  -1   24.70    4.60
  -4   9   1   31.90    4.40
   4   9  -1   23.00    3.50
  -3  -9   1  416.96   13.70
   3  -9  -1  410.76   12.70
   3  -9  -1  426.86   14.20
   3  -9  -1  385.46   18.30
   3  -9  -1  437.86   16.00
  -3  -9   1  403.26   17.10
  -3   9   1  408.56   14.40
   3   9  -1  420.96   14.70
  -3   9   1  417.86   15.00
   3   9  -1  396.76   15.60
   3   9  -1  387.26   13.00
   3   9  -1  395.96   13.30
   3   9  -1  419.36   14.60
  -3   9   1  415.66   14.90
   2  -9  -1  471.45   13.90
   2  -9  -1  466.45   16.70
  -2  -9   1  427.46   18.20
  -2  -9   1  494.35   14.90
   2  -9  -1  455.05   15.20
   2  -9  -1  441.36   19.60
   2   9  -1  462.45   16.90
   2   9  -1  470.05   16.10
  -2   9   1  480.05   16.00
  -2   9   1  470.55   15.90
   2   9  -1  459.45   15.00
  -2   9   1  459.25   16.20
   2   9  -1  479.05   16.10
   2   9  -1  466.55   14.80
   1  -9  -1   18.60    3.30
   1  -9  -1   22.10    2.80
   1  -9  -1   17.60    4.90
  -1  -9   1   18.60    4.30
  -1  -9   1   19.20    2.40
   1  -9  -1   22.10    2.30
  -1   9   1   17.50    3.30
  -1   9   1   17.20    2.80
  -1   9   1   20.80    3.40
   1   9  -1   18.50    3.30
   1   9  -1   18.20    3.10
  -1   9   1   14.70    2.50
   1   9  -1   22.60    2.80
   1   9  -1   19.60    2.90
   0  -9  -1  812.02   29.90
   0  -9  -1  858.61   25.00
   0  -9   1  863.31   30.20
   0  -9  -1  865.41   25.50
   0  -9   1  818.32   23.70
   0   9   1  888.81   26.60
   0   9   1  863.31   25.10
   0   9  -1  849.91   26.20
   0   9   1  870.31   26.40
   0   9  -1  861.81   25.60
   0   9  -1  847.72   26.00
   0   9  -1  862.91   26.90
   0   9   1  854.01   26.70
   1  -9   1  276.87   14.30
   1  -9   1  279.37    7.90
   1  -9   1  260.97   11.60
  -1  -9  -1  259.87   13.40
   1  -9   1  284.77    9.80
  -1  -9  -1  285.67   10.70
  -1   9  -1  285.27   10.90
  -1   9  -1  279.47   10.70
  -1   9  -1  286.97   10.90
   1   9   1  283.57   11.10
   1   9   1  278.57   11.50
   1   9   1  275.17   11.20
   1   9   1  271.67    9.40
  -2  -9  -1   33.60    5.60
   2  -9   1   22.80    1.60
   2  -9   1   19.40    4.60
   2  -9   1   30.30    3.20
   2  -9   1   28.10    4.40
  -2  -9  -1   25.80    3.30
  -2   9  -1   21.60    3.20
   2   9   1   20.10    3.90
   2   9   1   21.20    3.20
   2   9   1   23.80    3.70
  -2   9  -1   20.30    3.20
  -2   9  -1   30.40    3.80
   2   9   1   23.20    2.30
   3  -9   1  514.45   19.60
   3  -9   1  549.54   21.80
  -3  -9  -1  521.35   20.50
  -3  -9  -1  549.74   17.70
   3   9   1  551.14   18.10
  -3   9  -1  524.35   17.50
   3   9   1  508.55   19.10
  -3   9  -1  546.15   18.30
  -3   9  -1  557.84   18.50
  -3   9  -1  521.65   15.40
   3   9   1  518.75   18.30
   4  -9   1  286.07   14.60
   4  -9   1  308.97   14.20
   4  -9   1  277.57   10.90
  -4  -9  -1  275.27   13.80
  -4  -9  -1  301.37   11.60
  -4   9  -1  263.47    9.50
  -4   9  -1  294.77   11.90
   4   9   1  299.37   12.00
  -4   9  -1  281.47   12.20
   4   9   1  305.27   11.60
   4   9   1  284.07   13.00
  -4   9  -1  294.87   11.20
   5  -9   1  278.77   14.50
  -5  -9  -1  260.97   13.30
   5  -9   1  271.97   11.00
  -5  -9  -1  271.57   11.30
   5  -9   1  290.57   14.70
  -5   9  -1  274.47    9.80
  -5   9  -1  270.17   10.50
   5   9   1  254.57   10.80
   5   9   1  236.78   12.70
  -5   9  -1  274.97   11.90
  -5   9  -1  264.97   12.00
   5   9   1  270.27   11.50
   6  -9   1  454.55   20.10
  -6  -9  -1  472.25   17.40
   6  -9   1  496.45   16.90
  -6  -9  -1  463.05   19.70
   6  -9   1  483.95   21.30
   6   9   1  460.45   17.00
   6   9   1  457.85   19.40
  -6   9  -1  459.45   15.70
   6   9   1  450.65   16.20
  -6   9  -1  460.35   18.10
  -6   9  -1  454.65   15.60
  -6   9  -1  489.45   19.10
  -7  -9  -1   90.99    8.00
   7  -9   1   91.99    6.80
   7  -9   1   82.39    9.60
  -7  -9  -1   81.79    9.20
   7  -9   1   85.69   10.30
   7   9   1   89.79    9.50
   7   9   1   77.09    6.80
  -7   9  -1   80.19    8.00
  -7   9  -1   86.09    6.00
   7   9   1   73.29    5.70
   8  -9   1  266.67   16.60
  -8  -9  -1  257.97   15.30
  -8  -9  -1  282.87   13.70
   8  -9   1  272.77   15.90
   8  -9   1  265.77   13.00
  -8   9  -1  260.27   11.70
   8   9   1  273.57   12.50
  -8   9  -1  268.77   14.00
   8   9   1  275.77   15.70
   9  -9   1  199.78   14.10
   9  -9   1  176.18   14.20
  -9  -9  -1  175.08   11.90
  -9  -9  -1  188.78   13.80
   9   9   1  170.48   13.90
  -9   9  -1  198.78   15.00
   9   9   1  150.68    9.90
   9   9   1  170.78   13.60
  -9   9  -1  171.88   12.00
 -10  -9  -1    3.20    5.20
 -10  -9  -1    6.90    5.70
  10  -9   1    6.20    6.10
 -10   9  -1   12.60    6.00
  10   9   1   14.00    6.80
  10   9   1    4.00    5.90
  10   9   1    2.60    3.70
  11  -9   1  175.08   15.30
 -11  -9  -1  192.78   14.10
 -11   9  -1  189.28   13.90
  11   9   1  176.08   11.80
  11   9   1  194.58   17.90
  11   9   1  168.78   16.40
  12  -9   1  100.59   13.30
 -12  -9  -1  110.19   12.10
  12   9   1   94.59    9.90
  12   9   1   90.59   13.60
  12   9   1   99.09   13.70
 -12   9  -1   89.29   11.40
 -13  -9  -1    3.00    7.20
  13  -9   1    1.20    7.10
  13   9   1   -4.30    7.70
 -13   9  -1    3.30    6.80
  13   9   1    3.00    5.30
  13   9   1   -0.10    8.60
  13 -10  -1   -2.10    7.90
 -13 -10   1   10.10    7.40
 -13 -10   1   -8.70    6.90
 -13  10   1   10.50    7.40
  13  10  -1    0.90    4.80
  13  10  -1    3.60    8.00
  12 -10  -1  199.68   18.90
 -12 -10   1  185.98   17.90
 -12 -10   1  190.98   15.30
  12  10  -1  208.18   18.60
  12  10  -1  187.18   12.30
 -12  10   1  181.28   15.00
 -11 -10   1   50.89    8.50
 -11 -10   1   47.00    9.20
  11 -10  -1   55.59   10.90
  11  10  -1   48.70    9.70
  11  10  -1   51.79    6.90
 -11  10   1   51.29    8.80
 -10 -10   1  439.66   20.10
  10 -10  -1  498.35   24.60
 -10 -10   1  472.15   23.40
  10  10  -1  451.45   22.70
 -10  10   1  469.55   21.50
  10  10  -1  491.45   19.00
  -9 -10   1   10.00    6.20
   9 -10  -1   11.20    6.80
  -9 -10   1    5.40    4.40
  -9  10   1   11.50    5.00
   9  10  -1    7.80    5.60
   9  10  -1    7.40    3.50
  -8 -10   1  290.37   16.70
  -8 -10   1  318.97   14.50
   8 -10  -1  284.97   22.80
   8 -10  -1  316.97   17.80
  -8  10   1  296.47   15.40
   8  10  -1  323.97   16.70
   8  10  -1  285.57   13.00
   7 -10  -1  825.02   32.60
   7 -10  -1  906.51   28.80
  -7 -10   1  892.21   29.30
  -7 -10   1  916.91   32.80
   7 -10  -1  925.01   34.30
  -7  10   1  860.51   30.50
  -7  10   1  914.31   28.20
   7  10  -1  860.91   28.60
   7  10  -1  908.51   32.00
  -7  10   1  938.71   27.80
   7  10  -1  898.71   28.30
   6 -10  -1   -0.60    3.40
  -6 -10   1    1.40    3.90
   6 -10  -1   -2.30    4.10
  -6 -10   1   -0.40    2.40
  -6  10   1   -0.70    2.20
   6  10  -1    2.10    3.60
  -6  10   1   -0.60    2.80
   6  10  -1    1.60    2.50
   6  10  -1    7.90    2.90
  -6  10   1    4.80    2.40
  -5 -10   1   28.90    4.20
   5 -10  -1   38.70    6.40
   5 -10  -1   30.30    4.00
   5 -10  -1   35.90    7.20
  -5 -10   1   25.80    5.50
   5 -10  -1   26.90    3.20
   5  10  -1   33.80    4.40
  -5  10   1   28.90    3.90
   5  10  -1   32.60    5.50
  -5  10   1   39.30    5.10
   5  10  -1   22.50    3.80
  -5  10   1   35.80    5.20
   4 -10  -1  400.16   14.20
   4 -10  -1  411.26   16.80
  -4 -10   1  381.96   17.40
  -4 -10   1  400.46   14.00
   4 -10  -1  394.16   12.70
   4 -10  -1  370.06   18.60
   4  10  -1  368.96   14.50
   4  10  -1  389.56   14.70
  -4  10   1  394.06   15.40
  -4  10   1  402.76   14.40
   4  10  -1  392.26   16.30
  -4  10   1  426.36   15.50
  -3 -10   1  636.54   25.30
   3 -10  -1  711.03   22.00
   3 -10  -1  677.53   27.10
   3 -10  -1  720.13   24.10
   3 -10  -1  700.03   20.20
  -3 -10   1  699.93   21.50
   3  10  -1  726.53   23.00
  -3  10   1  672.73   22.70
   3  10  -1  679.53   20.90
   3  10  -1  711.33   24.10
  -3  10   1  720.73   22.60
   3  10  -1  686.03   22.60
  -3  10   1  704.13   23.10
  -2 -10   1 1116.79   30.60
   2 -10  -1 1033.90   29.40
   2 -10  -1 1027.00   32.80
  -2 -10   1 1059.29   35.60
   2 -10  -1 1068.39   31.00
   2 -10  -1 1094.09   37.20
   2  10  -1 1090.49   33.40
  -2  10   1 1062.89   32.30
  -2  10   1 1075.09   31.80
   2  10  -1 1029.10   30.80
   2  10  -1 1043.40   31.90
  -2  10   1 1017.00   31.80
   2  10  -1  991.20   31.80
  -1 -10   1    8.50    4.00
  -1 -10   1   11.50    2.20
   1 -10  -1   11.10    3.10
   1 -10  -1   11.00    1.90
   1 -10  -1   15.40    2.50
   1 -10  -1   23.40    5.40
   1  10  -1   16.20    3.60
   1  10  -1   10.10    2.90
  -1  10   1   14.00    2.90
   1  10  -1    8.00    2.50
   1  10  -1   14.20    2.60
  -1  10   1    9.50    2.70
  -1  10   1   11.80    2.50
   0 -10   1  615.34   24.50
   0 -10  -1  619.64   24.60
   0 -10  -1  625.34   19.40
   0 -10   1  593.94   17.60
   0  10   1  619.24   19.30
   0  10  -1  616.04   20.30
   0  10  -1  645.34   21.40
   0  10   1  625.34   20.80
   0  10   1  637.54   21.20
   0  10  -1  626.64   20.50
   0  10  -1  623.04   19.80
   0  10   1  627.54   20.70
   1 -10   1  759.02   28.30
   1 -10   1  704.63   24.60
  -1 -10  -1  728.33   27.30
  -1 -10  -1  763.32   23.40
   1  10   1  728.13   24.50
  -1  10  -1  753.12   23.50
   1  10   1  759.62   24.00
  -1  10  -1  767.32   23.80
   1  10   1  739.93   24.10
   1  10   1  732.13   22.10
  -1  10  -1  745.43   23.70
  -2 -10  -1  208.48   12.10
   2 -10   1  196.98    6.50
   2 -10   1  199.38    9.30
  -2 -10  -1  228.78    9.30
   2 -10   1  213.28   10.70
   2 -10   1  207.18   12.50
   2  10   1  215.58    9.70
   2  10   1  202.48   10.20
  -2  10  -1  222.68    9.50
  -2  10  -1  209.18    9.50
   2  10   1  202.48    7.70
  -2  10  -1  217.28    9.60
   2  10   1  231.48   10.20
   3 -10   1    5.60    3.20
  -3 -10  -1    6.00    2.50
  -3 -10  -1    4.80    3.70
   3 -10   1    2.70    3.60
  -3  10  -1    4.30    2.50
   3  10   1    6.00    3.10
   3  10   1    2.70    2.40
  -3  10  -1    1.40    2.50
  -3  10  -1    3.60    2.30
   3  10   1    3.60    2.50
   4 -10   1   53.29    7.00
  -4 -10  -1   56.79    5.30
  -4 -10  -1   64.69    7.70
   4 -10   1   47.50    6.30
   4 -10   1   43.00    7.00
   4  10   1   47.00    5.30
   4  10   1   45.00    5.90
  -4  10  -1   50.19    5.60
  -4  10  -1   53.89    5.00
  -4  10  -1   64.99    6.20
   4  10   1   54.29    5.30
   5 -10   1 1109.19   36.90
   5 -10   1 1075.89   37.30
  -5 -10  -1 1101.79   36.70
  -5 -10  -1 1114.39   33.30
   5  10   1 1090.29   32.90
  -5  10  -1 1081.99   32.30
  -5  10  -1 1077.29   33.80
   5  10   1 1058.89   35.30
  -5  10  -1 1026.90   34.00
   5  10   1 1010.20   33.40
  -6 -10  -1  443.66   19.70
   6 -10   1  416.16   20.10
  -6 -10  -1  433.76   16.80
   6 -10   1  446.36   20.20
   6  10   1  418.06   16.70
  -6  10  -1  432.86   15.40
  -6  10  -1  438.76   17.80
   6  10   1  441.66   16.10
   6  10   1  436.66   19.10
   7 -10   1    0.80    4.70
  -7 -10  -1   -0.40    3.00
  -7 -10  -1    4.60    4.40
   7 -10   1   -1.30    4.30
   7  10   1    4.60    3.10
   7  10   1    2.50    2.70
   7  10   1    5.60    4.60
  -7  10  -1    2.10    3.40
   8 -10   1  369.26   20.70
  -8 -10  -1  393.16   19.80
   8 -10   1  399.56   20.20
  -8 -10  -1  411.36   17.40
  -8  10  -1  425.56   18.50
   8  10   1  415.46   20.10
   8  10   1  406.06   16.80
  -9 -10  -1   81.69    8.90
   9 -10   1   63.69   10.40
  -9 -10  -1   81.69   10.80
   9 -10   1   78.19   10.70
   9  10   1   59.59    7.00
  -9  10  -1   72.99    9.20
   9  10   1   61.59    9.50
  10 -10   1  228.98   16.40
 -10 -10  -1  230.48   16.70
 -10 -10  -1  205.88   14.30
 -10  10  -1  223.48   14.70
  10  10   1  277.27   17.90
  10  10   1  242.78   13.30
 -11 -10  -1    6.60    5.70
  11 -10   1    8.70    7.40
 -11 -10  -1    0.30    6.90
  11  10   1    1.70    4.30
 -11  10  -1    2.90    6.10
  11  10   1   -7.10    6.10
 -12 -10  -1    6.00    7.80
  12 -10   1    0.20    6.90
 -12 -10  -1   -2.00    6.00
  12  10   1    2.90    4.90
 -12  10  -1    0.20    6.00
  12  10   1   -7.80    6.90
 -13 -10  -1  426.76   23.20
  13 -10   1  381.86   24.10
 -13  10  -1  390.56   24.60
  13  10   1  424.76   25.70
 -13 -11   1   11.70    8.00
  13 -11  -1   16.10   14.90
  13  11  -1   41.90   11.40
  12 -11  -1    9.10    8.40
 -12 -11   1  -13.10    6.80
 -12 -11   1    2.80    6.40
  12  11  -1   -4.90    7.90
 -12  11   1    6.50    6.90
  12  11  -1    1.00    4.30
  11 -11  -1   35.20    9.50
 -11 -11   1   31.40    9.40
 -11 -11   1   29.60    7.80
 -11  11   1   21.60    7.50
  11  11  -1   34.90    6.60
  11  11  -1   38.00    9.60
 -10 -11   1  110.09   10.70
  10 -11  -1   88.19   12.30
 -10 -11   1   92.69   11.90
  10  11  -1   89.99   11.90
 -10  11   1   92.69   11.20
  10  11  -1   81.79    8.50
  -9 -11   1   16.50    6.90
  -9 -11   1   20.10    5.70
   9 -11  -1   31.00    8.60
   9  11  -1   19.10    4.80
  -9  11   1   24.30    6.60
   9  11  -1   14.40    6.50
  -8 -11   1   96.79   11.40
   8 -11  -1   86.29   12.00
  -8 -11   1   66.99    7.70
  -8  11   1   75.19    8.90
   8  11  -1   76.69    7.60
   8  11  -1   66.39    9.30
  -7 -11   1   37.90    5.50
   7 -11  -1   35.50    8.20
   7 -11  -1   32.20    7.10
  -7 -11   1   36.90    7.00
  -7  11   1   43.00    5.10
  -7  11   1   47.10    7.10
   7  11  -1   39.70    5.40
   7  11  -1   40.80    5.30
   7  11  -1   35.20    6.60
  -6 -11   1   37.70    6.80
   6 -11  -1   21.90    7.10
   6 -11  -1   40.00    7.10
  -6 -11   1   41.60    5.40
  -6  11   1   50.29    7.00
   6  11  -1   39.30    6.40
   6  11  -1   35.20    4.90
  -6  11   1   49.30    5.20
   6  11  -1   52.49    5.80
  -5 -11   1  111.99    6.90
  -5 -11   1  107.09   10.40
   5 -11  -1   87.89   10.60
   5 -11  -1   86.89    9.10
   5  11  -1   92.69    6.90
   5  11  -1  102.09    9.50
   5  11  -1  105.69    7.30
  -5  11   1   95.09    6.60
  -5  11   1   94.69    7.60
  -5  11   1   96.99    8.60
   4 -11  -1    9.90    4.00
  -4 -11   1   11.90    4.60
   4 -11  -1    4.00    4.30
  -4 -11   1    9.50    2.80
   4  11  -1    8.40    3.10
   4  11  -1    7.10    2.80
  -4  11   1    7.60    3.40
  -4  11   1    6.40    3.30
  -4  11   1    7.90    3.10
   4  11  -1   10.80    4.10
  -3 -11   1  128.99    6.60
   3 -11  -1  132.59   12.40
  -3 -11   1  116.19    9.30
   3 -11  -1  114.19    8.40
  -3  11   1  118.89    7.70
   3  11  -1  126.39    7.60
  -3  11   1  125.39    7.60
  -3  11   1  110.39    7.10
   3  11  -1  125.39    8.60
   3  11  -1  111.59    7.40
   2 -11  -1  194.48   10.40
  -2 -11   1  216.48    8.70
   2 -11  -1  212.88    8.30
   2 -11  -1  206.48   13.30
  -2 -11   1  202.68   12.70
   2  11  -1  205.38   10.80
   2  11  -1  213.58   10.00
  -2  11   1  225.38    9.90
   2  11  -1  203.88    8.90
  -2  11   1  212.98   10.20
   2  11  -1  205.88    9.70
  -2  11   1  226.58   10.10
   1 -11  -1   -2.20    2.40
  -1 -11   1    5.90    4.10
   1 -11  -1    2.00    3.90
  -1 -11   1    1.80    1.70
   1 -11  -1    1.60    1.30
  -1  11   1    2.30    2.00
   1  11  -1    0.00    1.80
   1  11  -1    0.80    2.60
   1  11  -1    3.10    2.30
  -1  11   1    1.10    2.30
   1  11  -1   -0.50    2.20
  -1  11   1    0.40    2.30
   0 -11   1  221.38   13.70
   0 -11   1  204.08   10.70
   0 -11  -1  214.58    8.60
   0 -11  -1  185.28   12.60
   0  11  -1  222.88    9.40
   0  11  -1  218.68   10.80
   0  11   1  222.68   10.60
   0  11  -1  214.38   10.00
   0  11   1  228.88    9.10
   0  11   1  219.78   10.30
   0  11   1  221.08   10.20
   0  11  -1  215.08    9.80
   1 -11   1   34.80    5.30
  -1 -11  -1   44.20    7.00
  -1 -11  -1   39.70    4.40
   1 -11   1   36.60    7.10
   1  11   1   31.70    4.40
   1  11   1   27.70    3.30
  -1  11  -1   38.00    4.60
  -1  11  -1   38.10    4.50
  -1  11  -1   38.40    4.80
   1  11   1   29.70    4.70
   1  11   1   28.50    4.40
   2 -11   1   10.10    3.80
  -2 -11  -1    7.90    2.70
  -2 -11  -1    7.30    4.40
   2 -11   1   19.50    5.60
  -2  11  -1    5.20    2.60
  -2  11  -1    6.80    2.70
   2  11   1    8.30    3.20
   2  11   1   10.40    3.20
   2  11   1    6.40    3.40
  -2  11  -1   13.40    3.50
  -3 -11  -1  224.48   13.10
   3 -11   1  202.18   11.30
   3 -11   1  189.38   13.10
  -3 -11  -1  217.38    9.60
  -3  11  -1  204.08   10.20
  -3  11  -1  218.58    9.80
   3  11   1  205.18   10.10
   3  11   1  210.68   11.20
  -3  11  -1  195.18   10.00
   3  11   1  201.08   10.50
  -4 -11  -1    3.30    2.70
   4 -11   1    6.20    4.20
  -4 -11  -1    4.20    4.10
   4 -11   1    2.30    4.40
   4  11   1    6.30    3.20
  -4  11  -1   -0.10    2.80
  -4  11  -1   11.00    3.40
   4  11   1    2.90    3.60
   4  11   1    1.90    2.70
  -4  11  -1    6.20    2.90
  -5 -11  -1   26.20    4.20
  -5 -11  -1   15.80    5.20
   5 -11   1   19.20    5.60
   5 -11   1   19.70    6.10
   5  11   1   15.70    5.00
  -5  11  -1   18.80    3.60
  -5  11  -1   22.60    4.30
   5  11   1   18.60    4.10
   5  11   1   16.60    4.00
  -5  11  -1   17.20    4.40
  -6 -11  -1   96.39    7.60
  -6 -11  -1  110.49   11.00
   6 -11   1  105.39   11.40
   6 -11   1   90.09   10.40
  -6  11  -1   94.39    8.70
  -6  11  -1   80.69    6.30
   6  11   1   89.69    8.00
   6  11   1   95.69    7.00
   6  11   1   86.09    9.40
  -7 -11  -1   58.79    7.00
   7 -11   1   58.89    9.50
   7 -11   1   48.00    9.00
  -7 -11  -1   52.69    8.10
   7  11   1   47.80    6.30
  -7  11  -1   59.79    7.90
   7  11   1   56.19    5.90
   7  11   1   65.29    9.10
  -8 -11  -1  259.27   13.30
  -8 -11  -1  252.27   16.10
   8 -11   1  207.28   16.20
   8 -11   1  228.68   15.90
   8  11   1  262.57   13.20
   8  11   1  242.88   15.80
  -8  11  -1  241.48   14.30
   9 -11   1   23.20    7.80
  -9 -11  -1   21.00    5.90
  -9 -11  -1   24.30    7.70
   9  11   1   16.40    5.00
   9  11   1   13.90    7.30
  -9  11  -1   15.40    6.30
 -10 -11  -1   13.10    7.30
  10 -11   1   -2.40    6.00
 -10 -11  -1    6.00    5.80
  10  11   1    9.60    7.20
 -10  11  -1    9.30    5.60
  10  11   1   10.70    5.00
 -11 -11  -1   67.09   10.10
  11 -11   1   64.09   11.40
 -11 -11  -1   70.59   11.50
 -11  11  -1   60.99    9.50
  11  11   1   64.79    8.50
  11  11   1   68.89   12.30
  12 -11   1   56.19   11.50
 -12 -11  -1   37.30    9.00
 -12 -11  -1   51.29   11.20
 -12  11  -1   43.70    9.80
  12  11   1   45.50   11.20
  12  11   1   55.89    8.70
  12 -12  -1    6.40    8.40
 -12 -12   1    6.80    8.20
 -12 -12   1    7.70    7.00
 -12  12   1    9.10    7.90
  12  12  -1    7.40    5.60
  12  12  -1    5.00    8.20
  11 -12  -1   22.90    9.50
 -11 -12   1   17.30    6.90
 -11 -12   1   19.20    8.50
 -11  12   1   19.10    7.30
  11  12  -1   15.80    5.60
  11  12  -1   25.70    9.30
  10 -12  -1   38.80    9.90
 -10 -12   1   44.20    7.90
 -10 -12   1   45.70    9.90
  10  12  -1   49.99    7.30
 -10  12   1   46.80    8.90
  10  12  -1   49.10   10.20
  -9 -12   1  359.96   20.50
   9 -12  -1  382.66   22.10
  -9 -12   1  361.86   17.00
  -9  12   1  366.96   18.70
   9  12  -1  354.66   20.00
   9  12  -1  322.07   16.10
  -8 -12   1  268.17   17.00
  -8 -12   1  253.97   13.30
   8 -12  -1  247.78   17.60
   8  12  -1  232.18   15.60
  -8  12   1  252.87   14.30
   8  12  -1  241.78   13.00
  -7 -12   1  227.98   15.10
  -7 -12   1  219.28   11.60
   7 -12  -1  252.17   25.40
   7 -12  -1  229.68   16.40
   7  12  -1  201.88   11.50
   7  12  -1  211.68   11.10
  -7  12   1  219.38   10.60
   7  12  -1  233.38   14.50
  -7  12   1  234.58   13.40
  -6 -12   1  264.07   11.90
   6 -12  -1  258.87   15.20
   6 -12  -1  231.38   15.70
  -6 -12   1  212.68   14.80
   6  12  -1  243.58   14.40
  -6  12   1  268.77   11.70
  -6  12   1  244.08   13.20
   6  12  -1  226.58   11.90
   6  12  -1  256.57   12.10
  -5 -12   1   12.20    5.00
   5 -12  -1   25.60    6.00
   5 -12  -1   28.60    7.70
  -5 -12   1   25.10    4.20
   5  12  -1   22.60    4.40
   5  12  -1   20.00    5.10
  -5  12   1   41.10    6.10
   5  12  -1   30.60    4.90
  -5  12   1   31.10    4.60
  -5  12   1   22.50    5.00
   4 -12  -1  116.29   12.40
   4 -12  -1   76.79    8.40
  -4 -12   1   89.49    6.20
  -4 -12   1   98.49   10.30
  -4  12   1   78.49    6.60
  -4  12   1   84.59    7.60
  -4  12   1   90.99    7.90
   4  12  -1   81.99    7.30
   4  12  -1  102.59    8.70
   4  12  -1   75.59    7.10
   3 -12  -1  153.18    9.80
  -3 -12   1  147.59    9.50
  -3 -12   1  155.28   11.30
   3 -12  -1  155.58   12.60
   3  12  -1  156.48    8.80
  -3  12   1  147.19    9.00
  -3  12   1  153.08    8.60
   3  12  -1  133.09    9.70
  -3  12   1  153.28    8.80
   3  12  -1  149.69    8.80
   2 -12  -1  404.06   20.20
   2 -12  -1  381.16   16.30
  -2 -12   1  397.06   19.20
  -2  12   1  390.56   15.40
   2  12  -1  383.16   15.50
  -2  12   1  406.56   15.30
  -2  12   1  395.86   15.80
   2  12  -1  408.96   16.80
   2  12  -1  400.76   15.40
  -1 -12   1  698.33   27.40
   1 -12  -1  636.84   23.30
   1 -12  -1  646.24   27.20
   1  12  -1  671.93   23.80
  -1  12   1  648.94   21.60
   1  12  -1  645.04   22.50
   1  12  -1  664.63   21.50
   1  12  -1  668.33   22.40
  -1  12   1  672.83   22.80
  -1  12   1  657.43   22.60
   0 -12   1  331.37   18.20
   0 -12   1  350.56   15.40
   0 -12  -1  353.36   18.70
   0  12  -1  362.16   14.50
   0  12   1  352.06   14.50
   0  12   1  352.36   13.20
   0  12  -1  366.06   13.70
   0  12   1  349.17   14.40
   0  12   1  387.86   15.40
   0  12  -1  362.06   14.20
   1 -12   1  169.28   12.70
  -1 -12  -1  174.78   12.60
   1 -12   1  186.68   10.50
  -1 -12  -1  168.78   12.50
   1  12   1  169.88    9.20
  -1  12  -1  183.88    9.40
   1  12   1  179.98   10.20
  -1  12  -1  158.38    9.10
  -1  12  -1  173.68    8.90
   1  12   1  174.78    9.50
   1  12   1  188.98    9.80
  -2 -12  -1  189.78   12.90
   2 -12   1  171.38   10.50
   2 -12   1  191.58   13.30
  -2 -12  -1  168.28    8.70
   2  12   1  182.48    9.90
   2  12   1  179.78    9.70
  -2  12  -1  174.38    9.00
   2  12   1  161.18   10.20
  -2  12  -1  169.68    9.20
  -2  12  -1  171.48    9.40
  -3 -12  -1   13.60    3.50
  -3 -12  -1   10.30    5.20
   3 -12   1   12.40    5.40
   3 -12   1    9.10    4.20
   3  12   1   12.50    4.30
   3  12   1    6.40    3.40
  -3  12  -1   14.60    3.70
  -3  12  -1    6.00    3.20
  -3  12  -1   14.30    3.70
   3  12   1   10.30    3.50
  -4 -12  -1  250.57   15.10
  -4 -12  -1  277.37   11.90
   4 -12   1  255.17   15.90
   4 -12   1  252.37   14.30
  -4  12  -1  272.87   12.80
   4  12   1  268.47   14.00
   4  12   1  276.47   13.00
  -4  12  -1  265.77   11.80
   4  12   1  263.87   12.40
  -4  12  -1  245.58   12.50
  -5 -12  -1  147.19    8.90
   5 -12   1  133.09   11.20
  -5 -12  -1  145.79   11.70
   5 -12   1  104.69   11.30
  -5  12  -1  144.89    8.40
   5  12   1  132.19    8.60
   5  12   1  127.89   10.50
   5  12   1  134.79    9.30
  -5  12  -1  141.79    9.60
  -5  12  -1  140.39    9.50
  -6 -12  -1  343.47   18.30
   6 -12   1  359.66   19.20
   6 -12   1  335.87   18.40
  -6 -12  -1  362.06   14.90
   6  12   1  313.87   15.10
  -6  12  -1  306.07   15.70
  -6  12  -1  326.17   13.60
   6  12   1  340.97   14.40
   6  12   1  330.77   17.10
  -7 -12  -1  370.46   19.80
   7 -12   1  344.77   20.00
  -7 -12  -1  405.36   16.90
   7 -12   1  380.26   20.50
   7  12   1  383.26   15.70
   7  12   1  384.26   17.00
  -7  12  -1  397.16   18.30
   7  12   1  376.16   19.20
  -8 -12  -1  107.69   12.40
   8 -12   1   99.79   12.10
   8 -12   1  101.89   13.30
  -8 -12  -1  115.59    9.70
   8  12   1   94.59    9.20
   8  12   1  107.69   12.00
  -8  12  -1   77.99    9.40
   9 -12   1   41.60    9.80
  -9 -12  -1   39.10    7.30
  -9 -12  -1   22.50    7.90
   9  12   1   30.50    6.30
   9  12   1   38.40    9.10
  -9  12  -1   26.20    7.40
 -10 -12  -1   41.20   10.00
 -10 -12  -1   33.80    7.50
  10 -12   1   19.80    8.30
  10  12   1   37.30    9.80
  10  12   1   28.20    6.30
 -10  12  -1   33.40    7.40
 -11 -12  -1   17.10    7.20
 -11 -12  -1   15.50    8.80
  11 -12   1   15.40    8.70
  11  12   1   14.50    6.10
 -11  12  -1   11.00    6.90
  11  12   1   17.00    8.80
  12 -12   1   50.29   11.60
 -12 -12  -1   51.99   10.00
 -12 -12  -1   59.99   12.20
 -12  12  -1   46.90   10.20
  12  12   1   30.40    7.60
  12  12   1   64.39   12.40
 -12 -13   1   25.70    8.30
  12 -13  -1   29.50   10.60
  12  13  -1   32.40   11.20
 -11 -13   1    5.20    8.00
 -11 -13   1   35.90    8.10
  11 -13  -1   40.40   11.20
  11  13  -1   21.20    6.10
  11  13  -1   31.00    9.70
 -11  13   1   25.70    8.30
 -10 -13   1   73.49    9.70
  10 -13  -1   88.09   13.80
 -10 -13   1   91.39   13.20
  10  13  -1   90.09   12.80
 -10  13   1   72.39   10.60
  10  13  -1   66.59    8.70
  -9 -13   1   53.39    7.90
  -9 -13   1   57.39   10.40
   9 -13  -1   39.50   10.20
   9  13  -1   41.10    9.10
   9  13  -1   43.80    7.00
  -9  13   1   39.90    8.20
  -8 -13   1   13.50    6.90
   8 -13  -1    8.40    7.10
  -8 -13   1   28.40    5.80
  -8  13   1   19.60    5.90
   8  13  -1   16.00    6.60
   8  13  -1   24.00    5.50
  -7 -13   1    6.60    6.40
  -7 -13   1    8.40    4.40
   7 -13  -1   10.40    7.00
   7  13  -1   12.40    4.40
  -7  13   1    4.80    3.50
   7  13  -1    2.70    4.00
   7  13  -1    7.70    5.70
  -7  13   1    9.20    5.10
  -6 -13   1    3.10    5.40
   6 -13  -1   23.20    6.40
   6 -13  -1   12.80    6.80
   6  13  -1   12.40    4.10
  -6  13   1    4.40    3.50
   6  13  -1    6.40    4.80
   6  13  -1   10.10    4.20
  -6  13   1    4.70    4.60
   5 -13  -1  320.37   16.80
   5 -13  -1  290.77   18.40
  -5 -13   1  298.87   17.60
   5  13  -1  314.67   14.40
  -5  13   1  318.27   15.20
   5  13  -1  305.77   16.20
  -5  13   1  329.07   13.80
   5  13  -1  319.77   14.60
  -4 -13   1  130.89   12.50
   4 -13  -1  154.88   15.00
   4 -13  -1  133.49   10.60
  -4  13   1  150.18    9.80
  -4  13   1  132.59    8.70
  -4  13   1  131.89    9.60
   4  13  -1  128.49    9.30
   4  13  -1  142.59   10.60
   4  13  -1  128.69    8.90
  -3 -13   1   24.50    6.90
   3 -13  -1   31.70    8.00
   3 -13  -1   29.80    5.60
   3  13  -1   19.90    5.20
  -3  13   1   27.50    4.90
  -3  13   1   27.30    4.80
   3  13  -1   26.20    4.60
   3  13  -1   25.70    4.80
  -3  13   1   21.10    4.40
  -2 -13   1  143.19   12.00
   2 -13  -1  121.89    9.50
   2 -13  -1  116.59   12.50
  -2  13   1  126.89    8.00
  -2  13   1  131.19    8.90
   2  13  -1  141.79    9.00
   2  13  -1  139.29    8.60
  -2  13   1  131.39    8.30
   2  13  -1  135.79    9.80
  -1 -13   1   28.30    6.70
   1 -13  -1   19.40    4.90
   1 -13  -1   23.90    6.70
  -1  13   1   17.20    3.70
  -1  13   1   18.10    4.20
   1  13  -1   18.60    4.30
   1  13  -1   16.40    5.20
   1  13  -1   24.90    5.20
   1  13  -1   17.30    3.80
  -1  13   1   16.60    3.80
   0 -13  -1   93.79   11.70
   0 -13   1   78.69    8.20
   0 -13   1   83.19   10.40
   0  13   1   77.19    7.80
   0  13   1   67.29    6.70
   0  13   1   87.49    6.10
   0  13  -1   80.49    6.70
   0  13  -1   79.59    7.00
   0  13  -1   77.69    6.20
   0  13   1   81.49    7.60
   1 -13   1   11.00    5.90
  -1 -13  -1   10.50    4.80
   1 -13   1   18.10    5.00
  -1  13  -1   11.80    3.60
   1  13   1   13.00    4.10
   1  13   1   22.40    4.70
  -1  13  -1   13.40    4.10
   1  13   1   12.40    3.90
  -1  13  -1   16.50    3.90
   2 -13   1   84.79   10.80
  -2 -13  -1   89.79   10.70
   2 -13   1   71.79    8.10
   2  13   1   85.79    8.60
   2  13   1   85.09    7.80
  -2  13  -1   63.99    6.70
   2  13   1   79.69    7.30
  -2  13  -1   65.79    6.40
  -2  13  -1   68.39    6.60
   3 -13   1  466.95   22.30
  -3 -13  -1  449.06   21.60
   3 -13   1  408.36   19.10
  -3  13  -1  464.35   18.00
   3  13   1  451.15   17.90
   3  13   1  439.56   19.10
  -3  13  -1  435.76   17.70
  -3  13  -1  463.35   17.50
   3  13   1  452.45   18.20
  -4 -13  -1   98.89    9.30
  -4 -13  -1  117.99   12.20
   4 -13   1   85.59    9.40
   4 -13   1  115.69   12.80
  -4  13  -1   94.89    8.80
   4  13   1   92.39    8.70
  -4  13  -1   90.59    7.60
   4  13   1   97.19    9.60
   4  13   1   82.69    8.00
  -4  13  -1   88.29    8.30
   5 -13   1   -1.60    4.20
  -5 -13  -1    4.00    5.20
   5 -13   1    6.20    5.70
  -5 -13  -1   -0.30    3.10
  -5  13  -1    7.80    4.30
   5  13   1    0.60    3.60
   5  13   1    6.30    3.80
   5  13   1   -0.70    4.40
  -5  13  -1    6.60    3.40
  -5  13  -1    2.40    3.90
   6 -13   1   39.90    8.60
   6 -13   1   42.30    8.30
  -6 -13  -1   32.50    5.60
  -6 -13  -1   47.40    8.70
   6  13   1   38.50    6.20
   6  13   1   41.60    7.70
  -6  13  -1   28.30    6.00
  -6  13  -1   39.70    5.40
   6  13   1   30.90    5.40
  -7 -13  -1   64.69    7.40
   7 -13   1   39.30    8.60
   7 -13   1   50.69    9.40
  -7 -13  -1   39.60    8.50
   7  13   1   44.90    7.10
   7  13   1   39.90    7.70
  -7  13  -1   50.09    7.90
   7  13   1   48.00    6.40
   8 -13   1  147.39   15.00
  -8 -13  -1  128.99   14.20
  -8 -13  -1  132.79   10.70
   8  13   1  120.69   11.10
  -8  13  -1  149.59   13.50
   8  13   1  140.39   14.40
  -9 -13  -1   20.40    6.50
  -9 -13  -1   14.30    7.90
   9 -13   1   16.60    8.00
   9  13   1    7.90    6.90
   9  13   1   16.40    5.80
  -9  13  -1   12.40    6.30
  10 -13   1   38.30   10.00
 -10 -13  -1   29.30    9.50
 -10 -13  -1   46.00    8.60
  10  13   1   40.50    8.00
  10  13   1   51.19   10.50
 -10  13  -1   42.20    8.90
 -11 -13  -1  102.29   14.10
  11 -13   1  122.09   14.90
 -11 -13  -1   90.49   11.60
 -11  13  -1  109.99   13.30
  11  13   1  134.99   16.20
  11  13   1   97.09   11.10
 -12 -13  -1    1.10    7.60
  12 -13   1   -2.60    9.00
 -11 -14   1    8.40    8.40
  11 -14  -1    3.20    8.90
  11  14  -1    0.10    5.10
  11  14  -1    5.70    8.20
 -11  14   1   -5.20    7.30
 -10 -14   1    1.00    7.20
  10 -14  -1   -4.90    7.80
  10  14  -1    3.40    5.00
 -10  14   1    2.60    6.80
  10  14  -1   -7.00    7.00
   9 -14  -1  402.96   24.00
  -9 -14   1  358.56   22.60
   9  14  -1  411.86   22.50
   9  14  -1  375.26   18.50
  -9  14   1  369.86   20.40
  -8 -14   1  145.49   15.00
   8 -14  -1  125.49   14.90
   8  14  -1  132.39   11.30
   8  14  -1  121.79   13.20
  -8  14   1  123.39   12.30
   7 -14  -1   -7.70    5.60
  -7 -14   1    2.60    5.90
   7  14  -1   -0.90    3.80
  -7  14   1   -3.60    4.50
   7  14  -1    4.40    4.20
   7  14  -1    2.90    5.60
  -7  14   1    2.40    3.90
  -6 -14   1  358.96   20.30
   6 -14  -1  387.26   22.10
   6  14  -1  350.86   15.90
  -6  14   1  340.97   17.40
   6  14  -1  358.46   16.60
  -6  14   1  356.46   15.50
   6  14  -1  377.26   19.10
   5 -14  -1   25.20    7.80
  -5 -14   1   35.10    8.40
   5 -14  -1   16.80    5.80
  -5  14   1   20.60    4.80
   5  14  -1   23.60    6.20
   5  14  -1   17.80    5.00
   5  14  -1   23.80    5.20
  -5  14   1   13.40    5.00
  -4 -14   1  288.97   17.70
   4 -14  -1  285.07   17.70
   4 -14  -1  288.67   15.60
  -4  14   1  280.67   13.30
   4  14  -1  279.37   13.80
  -4  14   1  268.47   13.90
   4  14  -1  286.27   15.50
  -4  14   1  277.37   14.00
   4  14  -1  286.57   13.70
   3 -14  -1    0.90    5.30
   3 -14  -1    2.50    4.00
  -3 -14   1    4.30    5.20
  -3  14   1    2.30    3.50
   3  14  -1   -1.70    3.30
   3  14  -1    5.90    4.50
   3  14  -1    0.30    3.20
  -3  14   1    0.50    3.60
  -3  14   1    1.40    3.50
   2 -14  -1   70.29   10.10
  -2 -14   1  103.59   11.80
   2 -14  -1   83.69    9.30
   2  14  -1   95.99    9.40
  -2  14   1   93.59    8.20
   2  14  -1   90.19    7.90
  -2  14   1   90.79    8.30
  -2  14   1  105.99    7.90
   2  14  -1   90.79    8.30
   1 -14  -1  824.22   29.90
   1 -14  -1  822.92   34.30
  -1 -14   1  853.01   34.30
  -1  14   1  827.72   28.70
  -1  14   1  865.21   29.20
  -1  14   1  905.41   28.10
   1  14  -1  870.01   28.80
   1  14  -1  866.71   29.10
   1  14  -1  882.31   30.50
   0 -14   1  108.09   12.50
   0 -14   1   87.69    9.00
   0 -14  -1   93.29    9.30
   0 -14  -1  121.99   13.80
   0  14   1   81.69    7.80
   0  14  -1   81.89    7.90
   0  14   1   85.99    8.10
   0  14  -1   90.29    7.00
   0  14   1   92.09    9.00
   0  14  -1   84.29    7.70
  -1 -14  -1   28.00    7.40
   1 -14   1   28.30    6.00
   1 -14   1   35.10    8.20
   1  14   1   21.60    5.20
   1  14   1   22.00    5.20
   1  14   1   28.70    5.20
  -1  14  -1   23.30    4.90
  -1  14  -1   27.00    4.90
  -1  14  -1   25.50    4.80
   2 -14   1  483.45   21.20
  -2 -14  -1  496.45   24.10
   2 -14   1  531.65   24.90
  -2  14  -1  521.95   19.80
   2  14   1  517.05   20.10
   2  14   1  514.55   20.20
  -2  14  -1  494.55   19.40
  -2  14  -1  492.35   19.30
   2  14   1  548.15   21.50
   3 -14   1   11.00    5.00
  -3 -14  -1   15.10    6.20
   3 -14   1    9.00    6.10
  -3  14  -1   14.20    4.30
  -3  14  -1   10.60    4.30
   3  14   1   15.10    5.30
   3  14   1   11.40    4.50
   3  14   1   18.70    4.60
  -3  14  -1   11.50    4.20
   4 -14   1  345.97   20.20
  -4 -14  -1  368.56   19.80
   4 -14   1  363.96   18.70
   4  14   1  371.56   16.90
  -4  14  -1  362.36   16.80
   4  14   1  374.16   18.10
   4  14   1  372.66   16.40
  -4  14  -1  363.66   16.30
  -4  14  -1  365.36   15.50
   5 -14   1    2.10    5.70
  -5 -14  -1   -0.20    5.30
   5 -14   1    4.20    4.90
   5  14   1    3.10    4.80
   5  14   1    0.30    3.70
  -5  14  -1    2.20    4.30
   5  14   1    3.70    4.00
  -5  14  -1    7.90    3.90
   6 -14   1  169.48   15.60
  -6 -14  -1  157.38   15.30
   6 -14   1  151.88   15.60
   6  14   1  142.69   13.40
  -6  14  -1  164.38    9.80
  -6  14  -1  130.29   11.60
   6  14   1  157.58   11.40
   6  14   1  154.18   10.40
  -7 -14  -1  498.95   25.00
   7 -14   1  505.85   26.80
   7 -14   1  533.25   25.60
  -7  14  -1  500.25   22.30
   7  14   1  478.15   21.10
   7  14   1  469.55   19.80
   7  14   1  492.45   23.70
   8 -14   1    5.10    7.10
  -8 -14  -1    0.50    6.20
  -8  14  -1    0.20    5.70
   8  14   1    0.80    5.90
   8  14   1    0.30    4.60
   9 -14   1    4.70    7.70
  -9 -14  -1   21.10    8.70
   9  14   1   10.80    7.00
  -9  14  -1    6.30    6.90
   9  14   1    0.30    4.90
 -10 -14  -1  162.38   20.20
 -10 -14  -1  161.88   17.70
  10 -14   1  168.48   17.40
  10  14   1  121.69   15.20
 -10  14  -1  168.08   15.30
  10  14   1  136.69   12.90
  11 -14   1   18.40    9.60
 -11 -14  -1   22.80   10.30
 -11 -14  -1    9.70   11.00
  11  14   1   25.30    7.70
 -11  14  -1   40.70   10.00
  11  14   1   48.50   12.20
  11 -15  -1  399.66   40.90
 -10 -15   1   -2.90    8.10
  10 -15  -1    1.70    8.70
  10  15  -1    6.10    5.70
  10  15  -1   -9.20    6.90
 -10  15   1   -9.70    6.50
   9 -15  -1   -3.40    7.70
  -9 -15   1   -0.10    7.40
  -9  15   1   -0.50    6.80
   9  15  -1    8.30    7.70
   9  15  -1    2.10    4.80
  -8 -15   1  246.68   18.90
   8 -15  -1  263.77   20.00
   8  15  -1  224.28   16.90
   8  15  -1  211.38   13.90
  -8  15   1  236.18   16.30
  -7 -15   1  165.48   16.10
   7 -15  -1  216.28   17.70
  -7  15   1  202.28   14.50
   7  15  -1  167.08   12.40
   7  15  -1  183.58   14.80
   7  15  -1  207.48   12.60
  -6 -15   1  364.16   21.60
   6 -15  -1  386.46   22.60
   6  15  -1  366.36   19.70
   6  15  -1  365.26   17.40
  -6  15   1  388.56   18.80
  -6  15   1  368.46   16.30
   6  15  -1  363.36   17.10
   5 -15  -1    3.50    6.70
  -5 -15   1   -5.10    5.20
   5 -15  -1    0.00    4.60
   5  15  -1   -0.70    3.40
  -5  15   1   -3.20    4.30
   5  15  -1    0.10    4.80
  -5  15   1   -0.40    3.80
   5  15  -1   -4.00    3.70
   4 -15  -1  571.44   24.40
   4 -15  -1  579.44   27.60
  -4 -15   1  557.54   27.00
  -4  15   1  589.34   22.90
   4  15  -1  560.44   22.40
  -4  15   1  589.84   22.30
   4  15  -1  574.34   24.60
  -4  15   1  582.74   23.10
   4  15  -1  623.54   22.70
   3 -15  -1  841.82   34.40
   3 -15  -1  771.42   29.70
  -3 -15   1  782.52   33.20
   3  15  -1  792.12   28.10
   3  15  -1  824.92   28.10
   3  15  -1  765.22   29.70
  -3  15   1  824.02   28.10
  -3  15   1  803.32   28.70
  -3  15   1  790.22   27.90
  -2 -15   1   34.20    8.70
   2 -15  -1   19.30    5.60
   2 -15  -1   28.40    8.10
   2  15  -1   23.70    6.00
  -2  15   1   22.90    5.10
  -2  15   1   29.60    5.80
   2  15  -1   36.70    5.90
  -2  15   1   34.20    5.80
   2  15  -1   26.20    5.60
  -1 -15   1   23.50    5.90
   1 -15  -1   15.00    5.40
   1 -15  -1   18.00    7.30
  -1 -15   1   21.50    7.30
   1  15  -1   19.80    4.80
   1  15  -1   20.10    4.70
  -1  15   1   24.70    5.40
   1  15  -1   23.50    6.20
  -1  15   1   18.10    5.00
   0 -15   1   80.99    9.30
   0 -15   1   91.59   12.70
   0 -15  -1   76.09    8.70
   0 -15  -1   66.99   10.70
   0  15  -1   53.59    6.60
   0  15  -1   58.99    7.50
   0  15   1   91.29    8.80
   0  15   1   68.39    7.40
   1 -15   1  648.44   29.30
   1 -15   1  626.94   25.70
  -1 -15  -1  608.84   29.10
   1  15   1  699.83   24.80
  -1  15  -1  658.73   23.70
  -1  15  -1  668.23   24.20
   1  15   1  682.73   25.80
  -1  15  -1  673.13   24.30
   1  15   1  642.24   24.30
   2 -15   1  497.25   24.60
  -2 -15  -1  479.85   24.50
   2 -15   1  445.46   20.70
  -2  15  -1  457.05   19.10
   2  15   1  476.75   20.90
   2  15   1  496.25   19.90
  -2  15  -1  453.85   19.00
  -2  15  -1  487.55   19.50
   2  15   1  501.85   20.00
   3 -15   1    0.70    6.00
   3 -15   1    7.80    5.20
  -3 -15  -1    1.80    5.50
   3  15   1   -2.40    3.50
  -3  15  -1    5.10    4.00
  -3  15  -1   -6.30    3.20
   3  15   1    4.20    4.80
   3  15   1    3.80    4.20
  -3  15  -1    1.20    3.80
   4 -15   1  501.75   23.40
  -4 -15  -1  588.04   26.90
   4 -15   1  525.95   26.00
   4  15   1  524.45   23.30
   4  15   1  518.05   21.50
  -4  15  -1  555.24   22.20
   4  15   1  527.35   21.70
  -4  15  -1  557.74   21.80
  -4  15  -1  521.35   20.70
   5 -15   1  257.07   16.70
  -5 -15  -1  241.78   17.50
   5 -15   1  258.07   18.10
   5  15   1  282.37   14.40
   5  15   1  246.38   15.90
  -5  15  -1  251.47   14.70
  -5  15  -1  255.77   13.40
   5  15   1  267.87   14.90
  -6 -15  -1  142.49   15.30
   6 -15   1  155.78   16.20
   6 -15   1  122.99   13.70
  -6  15  -1  136.99    9.90
   6  15   1  154.08   14.60
   6  15   1  140.29   10.60
   6  15   1  124.59   11.70
  -6  15  -1  108.89   11.00
  -7 -15  -1    4.90    6.90
   7 -15   1    5.10    7.30
   7  15   1   13.40    4.90
   7  15   1   11.30    5.60
   7  15   1    8.50    6.80
  -7  15  -1   15.80    6.70
  -8 -15  -1    1.90    7.30
   8 -15   1    3.40    7.50
  -8  15  -1    7.10    6.00
   8  15   1    2.30    5.00
   8  15   1   10.00    7.20
  -9 -15  -1  541.25   28.50
   9 -15   1  558.54   28.60
   9  15   1  544.95   27.60
  -9  15  -1  529.85   25.40
   9  15   1  539.45   24.30
  10 -15   1  119.59   15.50
 -10 -15  -1   83.89   14.30
 -10  15  -1   96.49   13.00
  10  15   1   82.29   10.90
  10  15   1  105.59   14.40
  10 -16  -1  115.59   16.50
 -10 -16   1   93.19   17.40
  10  16  -1  106.39   16.80
 -10  16   1  122.69   14.30
  10  16  -1  125.99   15.90
  -9 -16   1   79.59   14.00
   9 -16  -1   74.89   13.70
  -9  16   1   98.29   12.80
   9  16  -1   62.59    9.10
   9  16  -1   89.79   13.70
   8 -16  -1    7.40    8.40
  -8 -16   1   15.60    8.70
   8  16  -1   10.50    5.70
   8  16  -1   15.70    8.30
  -8  16   1    9.00    7.00
   7 -16  -1  220.98   19.20
  -7 -16   1  252.87   19.40
   7  16  -1  269.97   18.20
   7  16  -1  266.67   14.80
   7  16  -1  263.47   15.40
  -7  16   1  278.27   17.50
  -6 -16   1   65.79   11.70
   6 -16  -1   76.89   12.80
   6  16  -1   62.79   10.20
  -6  16   1   78.29   10.00
   6  16  -1   67.79    8.50
  -6  16   1   56.19    7.50
   6  16  -1   73.39    8.70
  -5 -16   1   -4.90    6.20
   5 -16  -1   -2.20    6.30
  -5  16   1    0.40    4.00
   5  16  -1    1.70    4.00
   5  16  -1    3.50    4.60
   5  16  -1    5.90    6.00
  -5  16   1    2.70    5.00
   4 -16  -1  262.27   16.20
  -4 -16   1  261.67   18.80
   4 -16  -1  261.67   18.90
   4  16  -1  285.57   14.70
  -4  16   1  250.37   14.00
  -4  16   1  275.17   14.70
   4  16  -1  250.37   14.30
   4  16  -1  254.57   16.10
  -3 -16   1  214.98   17.10
   3 -16  -1  204.78   17.10
   3 -16  -1  227.78   14.70
  -3  16   1  216.08   12.80
   3  16  -1  215.68   13.00
  -3  16   1  222.18   12.80
   3  16  -1  222.28   14.60
   3  16  -1  193.88   12.40
   2 -16  -1  176.98   12.90
  -2 -16   1  194.68   16.30
   2 -16  -1  151.58   15.80
   2  16  -1  195.38   12.30
  -2  16   1  193.88   11.90
  -2  16   1  185.58   12.30
   2  16  -1  165.78   13.10
   2  16  -1  183.68   11.50
  -1 -16   1   88.99   10.60
   1 -16  -1   79.99    9.50
   1 -16  -1   67.79   11.10
  -1 -16   1   89.29   12.80
   1  16  -1   86.69    8.50
   1  16  -1   72.39    8.50
  -1  16   1   77.19    8.50
  -1  16   1   84.19    9.00
   0 -16   1  149.99   12.00
   0 -16  -1  128.79   14.70
   0 -16   1  158.28   16.60
   0 -16  -1  136.39   11.20
   0  16   1  122.49   10.30
   0  16   1  132.99   10.30
   0  16  -1  125.59   10.20
   0  16  -1  136.09   10.40
   1 -16   1  202.08   14.00
  -1 -16  -1  214.38   17.30
   1 -16   1  217.98   17.40
  -1  16  -1  251.67   13.50
   1  16   1  215.78   14.00
   1  16   1  237.98   13.50
  -1  16  -1  236.68   13.20
   1  16   1  245.78   13.60
  -2 -16  -1  126.29   14.70
   2 -16   1  192.68   15.80
   2 -16   1  127.59   12.20
  -2  16  -1  155.08   10.80
   2  16   1  154.88   11.20
   2  16   1  148.89   12.00
  -2  16  -1  155.48   10.80
   2  16   1  148.19   11.10
  -2  16  -1  146.89   11.00
  -3 -16  -1   15.50    7.80
   3 -16   1   18.60    8.00
   3 -16   1   13.00    6.10
   3  16   1   13.50    6.30
   3  16   1    7.30    4.80
  -3  16  -1    2.70    4.40
   3  16   1   12.80    5.00
  -3  16  -1   14.20    5.40
  -3  16  -1   16.50    5.20
   4 -16   1  104.39   12.00
  -4 -16  -1  139.89   15.60
   4 -16   1  110.29   13.90
  -4  16  -1  110.69    9.90
   4  16   1  141.39   11.80
   4  16   1  130.39   11.30
  -4  16  -1  102.79   10.30
  -4  16  -1  135.09   10.90
   4  16   1  132.79   13.00
  -5 -16  -1  287.97   20.20
   5 -16   1  270.47   18.10
   5 -16   1  289.87   19.80
   5  16   1  307.37   16.40
   5  16   1  282.07   15.60
   5  16   1  317.77   18.40
  -5  16  -1  302.97   15.00
  -5  16  -1  348.87   17.70
  -6 -16  -1   46.00    9.90
   6 -16   1   70.49   12.20
  -6  16  -1   52.79    9.00
   6  16   1   82.99   11.60
  -6  16  -1   58.19    7.70
   6  16   1   63.89    9.00
   6  16   1   47.50    7.60
   7 -16   1   43.50   10.70
  -7 -16  -1   47.00   10.70
   7  16   1   33.40    8.70
   7  16   1   27.50    6.70
  -7  16  -1   37.40    8.70
   7  16   1   30.00    7.50
  -8 -16  -1  155.78   17.40
   8 -16   1  132.79   16.10
  -8  16  -1  153.88   14.80
   8  16   1  145.89   13.50
   8  16   1  166.08   16.50
  -9 -16  -1   27.00   10.10
   9 -16   1   39.80   11.10
  -9  16  -1   20.60    8.90
   9  16   1   43.40   11.10
   9  16   1   28.70    7.80
  10 -16   1  117.89   15.90
  -9 -17   1   74.39   13.90
   9 -17  -1   76.79   14.60
  -9  17   1  103.19   13.60
   9  17  -1   64.69   12.50
   9  17  -1  108.69   11.60
  -8 -17   1   50.59   12.40
   8 -17  -1   37.60   11.00
  -8  17   1   48.90   10.00
   8  17  -1   39.80    7.90
   8  17  -1   42.90   10.70
   7 -17  -1   -0.40    8.00
  -7 -17   1    1.10    7.90
   7  17  -1   -1.20    5.00
  -7  17   1   -4.70    5.80
   7  17  -1   -0.50    5.30
   7  17  -1    1.60    7.00
   6 -17  -1   -1.20    7.70
  -6 -17   1   18.20    8.90
  -6  17   1   11.40    6.40
   6  17  -1    8.70    7.20
  -6  17   1   10.20    5.40
   6  17  -1    0.20    4.80
   6  17  -1   16.80    6.40
  -5 -17   1  439.16   25.40
   5 -17  -1  441.86   25.50
   5  17  -1  444.26   20.00
  -5  17   1  429.66   19.40
   5  17  -1  440.86   20.20
   5  17  -1  456.35   22.80
  -5  17   1  443.56   21.10
  -4 -17   1  102.09   13.80
   4 -17  -1  113.09   14.40
   4 -17  -1  109.89   12.10
   4  17  -1   97.69    9.80
   4  17  -1  104.69   12.10
  -4  17   1   98.39   10.80
  -4  17   1  103.19   10.00
   4  17  -1  101.49   10.30
   3 -17  -1   -3.90    6.30
   3 -17  -1    4.20    5.60
  -3 -17   1    5.80    6.80
   3  17  -1    7.80    6.00
  -3  17   1   -0.60    4.20
   3  17  -1    3.80    5.10
   3  17  -1   15.20    4.90
  -3  17   1    1.00    4.50
  -2 -17   1  330.97   21.40
   2 -17  -1  261.37   16.10
   2 -17  -1  295.67   20.60
  -2 -17   1  274.77   17.10
  -2  17   1  294.07   15.60
   2  17  -1  291.07   15.70
   2  17  -1  284.47   17.00
   2  17  -1  294.17   15.30
  -2  17   1  291.47   15.90
   1 -17  -1    1.20    7.00
   1 -17  -1    0.60    5.10
  -1 -17   1   -2.00    5.90
  -1 -17   1    7.10    5.50
  -1  17   1    6.00    4.70
   1  17  -1   -0.40    3.70
   1  17  -1    1.00    4.30
  -1  17   1   -3.70    4.10
   0 -17   1  163.48   13.00
   0 -17  -1  150.58   16.10
   0 -17  -1  157.98   12.80
   0 -17   1  177.98   17.70
   0  17   1  179.18   12.30
   0  17   1  170.08   12.10
   0  17  -1  194.28   12.50
   0  17  -1  187.48   12.40
  -1 -17  -1    1.70    6.80
   1 -17   1   14.10    6.50
  -1 -17  -1    8.70    5.80
   1 -17   1    3.60    7.40
  -1  17  -1   10.50    5.00
   1  17   1   16.20    5.60
   1  17   1   17.70    5.40
  -1  17  -1    9.00    5.30
   1  17   1    9.00    5.80
   2 -17   1  129.39   12.90
  -2 -17  -1  125.59   15.40
   2 -17   1  123.99   15.50
  -2  17  -1  107.59   10.40
   2  17   1  106.09   10.40
   2  17   1  100.59   10.10
  -2  17  -1  114.49   10.90
   2  17   1  117.09   12.20
  -3 -17  -1  522.35   28.30
   3 -17   1  545.35   25.40
   3 -17   1  609.04   29.40
   3  17   1  541.45   23.30
   3  17   1  539.65   25.10
   3  17   1  568.54   23.60
  -3  17  -1  552.74   23.40
  -3  17  -1  621.24   24.20
  -3  17  -1  598.34   23.30
   4 -17   1    3.20    7.00
  -4 -17  -1    7.70    7.80
   4 -17   1   16.00    7.00
   4  17   1    2.70    5.20
  -4  17  -1   22.60    5.80
   4  17   1    9.90    5.50
  -4  17  -1   17.60    6.50
   4  17   1   13.10    6.60
   5 -17   1   -3.10    6.80
   5 -17   1   -4.00    5.80
  -5 -17  -1    4.10    7.50
   5  17   1    0.40    4.80
   5  17   1   -1.30    4.70
   5  17   1    0.80    6.00
  -5  17  -1    1.10    5.50
  -5  17  -1    1.90    4.50
   6 -17   1  100.89   14.50
  -6 -17  -1   94.19   14.00
   6  17   1   99.19   12.90
   6  17   1   82.39   10.00
  -6  17  -1  125.89   13.40
   6  17   1   80.49    9.80
  -6  17  -1   74.29    8.90
  -7 -17  -1   46.30   11.10
   7 -17   1   57.09   12.10
   7  17   1   63.49    9.50
   7  17   1   61.19    8.70
   7  17   1   64.39   11.30
  -7  17  -1   46.90    9.70
  -8 -17  -1  150.58   17.40
   8 -17   1  187.08   19.40
  -8  17  -1  176.18   16.80
   8  17   1  179.98   15.60
   8  17   1  179.68   17.60
  -9 -17  -1   -4.90   14.10
   9 -17   1    2.90    9.10
   9  17   1    4.00    7.00
  -9  17  -1    6.70    7.90
   9  17   1    0.10   10.60
   8 -18  -1    9.80    9.80
  -8 -18   1   -1.80    8.40
   8  18  -1   14.20    8.80
   8  18  -1    9.80    6.10
  -8  18   1   11.80    8.60
  -7 -18   1   -2.30    8.20
   7 -18  -1   -4.70    7.80
   7  18  -1    4.60    5.80
  -7  18   1    0.90    6.60
   7  18  -1    2.00    7.50
   7  18  -1   -1.90    5.10
   6 -18  -1   18.50   10.10
  -6 -18   1    3.90    8.50
   6  18  -1    8.70    7.30
  -6  18   1    2.20    6.50
   6  18  -1   14.10    5.80
  -6  18   1    8.90    5.90
   6  18  -1   10.30    6.20
  -5 -18   1    6.70    8.20
   5 -18  -1   -6.90    6.90
   5  18  -1    0.70    4.80
   5  18  -1    5.00    5.80
   5  18  -1    8.40    7.30
  -5  18   1    0.00    5.10
  -5  18   1   -0.70    5.70
  -4 -18   1   37.70   10.50
   4 -18  -1   44.10   11.30
   4  18  -1   34.20    8.70
   4  18  -1   23.80    6.90
  -4  18   1   35.60    7.40
   4  18  -1   29.00    6.80
   3 -18  -1   -0.90    5.80
   3 -18  -1    4.80    8.40
  -3 -18   1    5.00    8.30
  -3  18   1   -0.70    4.90
   3  18  -1   -1.00    5.90
   3  18  -1    1.40    5.20
   3  18  -1   -4.10    4.00
  -2 -18   1   22.90    9.30
   2 -18  -1   22.90    9.50
  -2 -18   1    9.60    6.50
   2 -18  -1   32.30    7.90
  -2  18   1   23.90    6.80
   2  18  -1   22.40    6.00
   2  18  -1   22.80    6.80
  -2  18   1   21.80    6.30
  -1 -18   1   84.99   13.60
  -1 -18   1   74.69   10.40
   1 -18  -1   67.99    9.90
   1 -18  -1   96.89   14.60
  -1  18   1   72.89    9.50
   1  18  -1   76.09    9.20
   1  18  -1   67.39    9.30
  -1  18   1   67.99    8.70
   0 -18   1   15.40    6.80
   0 -18   1    0.50    7.00
   0 -18  -1   12.50    6.60
   0 -18  -1   24.60    8.90
   0  18  -1   20.70    6.30
   0  18   1   10.90    5.90
   0  18   1    6.50    5.50
   0  18  -1    2.20    5.20
   1 -18   1    5.60    7.30
  -1 -18  -1   11.10    8.10
  -1 -18  -1    9.30    6.50
   1 -18   1   18.10    6.90
   1  18   1    6.10    5.70
  -1  18  -1    8.80    5.20
   1  18   1    9.00    4.90
  -1  18  -1   11.70    5.80
  -2 -18  -1   50.49   11.30
   2 -18   1   70.89   12.60
   2 -18   1   46.50    9.50
   2  18   1   45.70    7.60
   2  18   1   59.09    9.60
   2  18   1   33.20    7.20
  -2  18  -1   40.10    7.60
  -2  18  -1   52.59    8.10
   3 -18   1    2.40    7.60
   3 -18   1   -3.50    5.70
  -3 -18  -1    2.80    7.40
  -3  18  -1   -1.60    4.50
  -3  18  -1   -0.40    4.90
   3  18   1   -1.90    4.80
   3  18   1   -5.80    5.80
   3  18   1    1.00    5.20
   4 -18   1    8.40    8.30
   4 -18   1   25.50    8.10
  -4 -18  -1   26.30    9.90
  -4  18  -1   20.20    6.70
  -4  18  -1    9.60    6.00
   4  18   1   14.10    6.40
   4  18   1    8.50    7.50
   4  18   1   12.20    5.60
   5 -18   1    1.40    7.90
  -5 -18  -1    0.60    7.80
  -5  18  -1    3.40    5.40
   5  18   1   -0.40    5.50
   5  18   1    4.70    5.50
   5  18   1    5.70    7.40
  -5  18  -1    3.90    6.20
   6 -18   1   12.90    9.00
  -6 -18  -1   17.50   10.00
   6  18   1   23.50    7.30
   6  18   1   18.60    6.70
   6  18   1   29.20    9.10
  -6  18  -1   20.70    7.70
  -6  18  -1   17.60    6.50
   7 -18   1   41.20   11.10
  -7 -18  -1   53.19   13.00
   7  18   1   69.49   10.30
   7  18   1   57.29    9.30
  -7  18  -1   49.90    9.90
   7  18   1   50.19   11.30
   8 -18   1  -11.60    7.40
  -8 -18  -1    1.60    9.80
   8  18   1    5.50    6.60
  -8  18  -1   -1.60    7.40
   8  18   1    6.30    9.10
   7 -19  -1   34.70   11.40
  -7 -19   1   30.10   12.10
   7  19  -1   44.00   10.90
   7  19  -1   56.19    9.70
   7  19  -1   41.60    8.70
  -7  19   1   53.39   10.90
   6 -19  -1   92.99   15.10
  -6 -19   1   85.59   14.80
  -6  19   1  103.49   11.10
  -6  19   1   75.89   11.60
   6  19  -1  107.79   14.30
   6  19  -1   84.09   10.60
   6  19  -1   82.89   10.70
   5 -19  -1  281.07   21.90
  -5 -19   1  271.67   22.80
   5  19  -1  246.68   19.50
  -5  19   1  283.17   16.90
   5  19  -1  254.57   16.10
   5  19  -1  244.98   16.50
  -4 -19   1  214.88   22.00
   4 -19  -1  238.68   20.60
  -4  19   1  263.57   16.60
   4  19  -1  279.27   18.90
   4  19  -1  238.88   16.20
   4  19  -1  262.87   16.00
  -3 -19   1   82.79   14.50
   3 -19  -1   66.79   13.20
  -3 -19   1   75.09   11.50
   3 -19  -1   81.89   17.20
   3  19  -1   83.39    9.90
   3  19  -1   84.89   10.90
  -3  19   1   76.19    9.90
   3  19  -1   95.09   12.60
   2 -19  -1   90.59   11.70
   2 -19  -1  108.59   16.40
  -2 -19   1  111.59   16.20
  -2 -19   1   83.89   11.60
  -2  19   1   79.59   10.40
  -2  19   1  110.39   11.60
   2  19  -1   78.99    9.60
   2  19  -1   89.59   10.60
  -1 -19   1   15.20    9.10
  -1 -19   1    0.90    6.40
   1 -19  -1    8.70    8.00
   1 -19  -1   18.40    7.30
  -1  19   1   -0.60    5.00
   1  19  -1    5.90    5.60
  -1  19   1    8.50    5.90
   1  19  -1   13.50    6.10
   0 -19   1   60.89   12.20
   0 -19  -1   68.09   12.50
   0 -19   1   65.09   10.40
   0 -19  -1   64.49   10.20
   0  19   1   79.79    9.90
   0  19  -1   71.59    9.50
   0  19  -1   73.09    9.80
   0  19   1   76.59   10.20
  -1 -19  -1   85.99   14.50
  -1 -19  -1   84.19   11.50
   1 -19   1   96.69   15.10
   1 -19   1   97.29   12.40
   1  19   1   91.09   10.30
   1  19   1   76.39    9.90
  -1  19  -1   96.99   10.60
  -1  19  -1   88.09   10.50
  -2 -19  -1  191.58   15.50
   2 -19   1  206.58   20.20
  -2 -19  -1  152.88   17.70
   2 -19   1  165.38   15.90
   2  19   1  183.68   13.80
  -2  19  -1  186.68   14.00
   2  19   1  181.38   14.40
  -2  19  -1  207.68   14.60
   2  19   1  194.38   16.50
   3 -19   1  330.27   23.70
   3 -19   1  335.87   20.70
  -3 -19  -1  365.96   24.70
   3  19   1  306.17   17.90
  -3  19  -1  335.87   18.00
   3  19   1  314.67   20.40
   3  19   1  294.37   17.90
   4 -19   1  132.19   14.90
  -4 -19  -1  140.79   17.80
   4 -19   1   84.99   13.90
   4  19   1  113.89   12.30
  -4  19  -1  117.29   12.10
   4  19   1  113.99   13.70
   4  19   1  111.79   11.80
   5 -19   1   22.50    9.60
  -5 -19  -1   35.50   11.50
   5  19   1   33.60    8.00
  -5  19  -1   32.00   12.90
  -5  19  -1   27.20    6.90
   5  19   1   20.00    8.90
   5  19   1   30.60    8.10
   6 -19   1   24.60   10.80
  -6 -19  -1   27.90   11.40
   6  19   1   49.20    9.30
   6  19   1   18.50    7.40
  -6  19  -1   34.10    9.00
  -6  19  -1   20.70    6.70
   6  19   1   12.70    8.90
   7 -19   1   -1.00    8.20
  -7 -19  -1   -4.70   14.60
  -7  19  -1   14.80    7.80
   7  19   1    5.80    6.30
   7  19   1   -4.50    6.20
   7  19   1   -4.80   10.00
   6 -20  -1   15.60   10.60
  -6 -20   1    8.00   12.10
   6  20  -1    3.30    6.90
   6  20  -1   -7.60   12.50
  -6  20   1   -2.80    6.20
   6  20  -1    1.50    9.50
  -5 -20   1   -3.00    9.10
   5 -20  -1    7.00    9.10
   5  20  -1   -0.50    5.60
  -5  20   1    3.70    6.40
   5  20  -1    5.90    8.20
   5  20  -1    3.30    6.80
   4 -20  -1   49.00   12.90
  -4 -20   1   73.49   14.70
   4  20  -1   63.59   12.30
   4  20  -1   73.59   10.80
  -4  20   1   98.89   11.60
   4  20  -1   62.69    9.20
   3 -20  -1   17.70   10.20
  -3 -20   1   18.20    9.90
  -3 -20   1   20.20    8.50
   3  20  -1   29.90    7.40
  -3  20   1   19.90    7.30
   3  20  -1   21.80    7.70
   2 -20  -1   12.20   10.00
  -2 -20   1   49.40   10.40
  -2 -20   1   29.10   11.70
   2 -20  -1   48.10    9.70
   2  20  -1   38.00    7.80
  -2  20   1   28.30    8.00
   2  20  -1   18.90    7.80
   1 -20  -1   25.00    8.60
   1 -20  -1   36.60   11.70
  -1 -20   1   11.30    9.10
  -1 -20   1   27.10    9.00
  -1  20   1   15.00    6.90
   1  20  -1   26.90    7.60
  -1  20   1   19.60    7.00
   1  20  -1   21.00    7.00
   0 -20  -1   28.30    8.70
   0 -20   1   33.80   11.10
   0 -20  -1    8.30    9.00
   0 -20   1   30.70    9.10
   0  20  -1   22.80    7.00
   0  20  -1   38.60    8.40
   0  20   1   29.20    7.70
   0  20   1   22.10    7.50
  -1 -20  -1   29.40   10.90
   1 -20   1   48.20   12.10
   1 -20   1   36.60    9.80
  -1 -20  -1   30.90    9.00
   1  20   1   33.80    7.80
   1  20   1   38.10    8.00
  -1  20  -1   30.40    8.00
  -1  20  -1   34.80    8.00
  -2 -20  -1   80.29   14.30
   2 -20   1   81.79   12.10
  -2 -20  -1   85.49   12.30
   2 -20   1   66.89   13.60
   2  20   1   94.49   10.80
  -2  20  -1   88.59   10.80
   2  20   1   80.89   10.90
  -2  20  -1   88.69   10.80
  -3 -20  -1    4.80    9.10
   3 -20   1   16.60    8.10
   3 -20   1    9.90    8.80
   3  20   1    3.70    6.50
  -3  20  -1    1.60    6.40
   3  20   1    6.90    6.10
   3  20   1    0.50    7.20
   4 -20   1   25.20   10.60
  -4 -20  -1   23.60   11.00
   4  20   1   22.10    9.60
   4  20   1   17.70    7.50
  -4  20  -1   33.60    8.10
   4  20   1    6.40    6.40
   5 -20   1   53.39   12.40
  -5 -20  -1   77.59   14.70
   5  20   1   73.49   13.00
   5  20   1   56.99    9.70
  -5  20  -1   58.29    9.70
   5  20   1   60.39   10.10
   6 -20   1   19.10   10.60
   6  20   1   -3.10    7.10
  -6  20  -1    7.20    6.90
  -5  21   1   -9.60    6.40
  -4 -21   1  214.48   26.10
  -4 -21   1  138.49   16.20
   4 -21  -1  189.48   21.30
  -4  21   1  168.28   15.10
   4  21  -1  162.88   15.40
   4  21  -1  211.38   15.90
   3 -21  -1  333.97   25.00
  -3 -21   1  327.67   21.70
  -3 -21   1  298.77   25.10
   3  21  -1  321.07   19.90
   3  21  -1  364.96   19.90
  -3  21   1  347.67   19.90
  -2 -21   1    8.50    8.30
   2 -21  -1    8.20    9.60
  -2 -21   1    5.00    9.90
  -2  21   1    6.70    7.00
   2  21  -1   -1.20    6.00
   2  21  -1    4.00    7.50
   1 -21  -1    1.00    9.60
  -1 -21   1   -1.30    7.20
   1 -21  -1   -1.80    6.90
  -1 -21   1    8.40    9.70
  -1  21   1   -4.70    6.50
   1  21  -1    6.30    6.00
  -1  21   1    5.00    6.70
   1  21  -1    1.60    6.60
   0 -21  -1    6.70    9.90
   0 -21  -1   18.60    8.80
   0 -21   1    3.10    9.40
   0 -21   1    1.90    7.80
   0  21  -1   11.00    7.40
   0  21  -1    7.90    6.60
   0  21   1    8.60    6.90
   0  21   1    9.40    6.60
  -1 -21  -1  264.77   23.30
  -1 -21  -1  333.87   21.30
   1 -21   1  307.77   21.40
   1 -21   1  292.87   23.80
   1  21   1  327.37   19.90
  -1  21  -1  320.17   19.40
   1  21   1  358.86   20.40
  -1  21  -1  333.27   19.60
   2 -21   1  172.98   20.60
  -2 -21  -1  191.68   17.80
  -2 -21  -1  161.88   20.10
   2 -21   1  190.78   18.00
  -2  21  -1  186.58   16.20
   2  21   1  201.98   16.40
   2  21   1  233.68   17.00
   3 -21   1    6.80    9.20
  -3 -21  -1    7.20    7.40
  -3 -21  -1    8.60   10.10
  -3  21  -1   -4.10    6.30
   3  21   1   -0.20    6.20
   3  21   1   -3.10    6.80
   4 -21   1  249.97   23.50
   4  21   1  200.38   18.10
  -4  21  -1  255.07   17.60
   4  21   1  258.27   20.70
   4  21   1  198.18   16.30
  -2 -22   1   -1.20    9.90
   2  22  -1   -6.70    6.60
  -1 -22   1  301.47   22.00
   1  22  -1  324.37   20.10
   0 -22   1   16.40   14.10
   0 -22   1    2.30    7.80
   0 -22  -1    9.30    7.70
   0  22  -1   12.30    7.20
   0  22   1   23.80    8.10
  -1 -22  -1   -0.40    8.10
   1 -22   1   -3.30    8.10
  -1  22  -1    0.50    6.70
   1  22   1    5.60    7.10
  -2 -22  -1  147.99   16.70
   2  22   1  145.79   14.50
  15   0  -2  360.76   18.50
  14   0  -2  355.56   22.40
  14   0  -2  358.56   17.10
 -14   0   2  347.17   19.70
 -13   0   2  239.48   13.50
  13   0  -2  230.18   12.90
  13   0  -2  231.08   17.30
 -13   0   2  207.28   14.90
 -12   0   2   10.00    4.50
  12   0  -2    4.90    5.20
  12   0  -2    1.40    5.50
  12   0  -2    2.40    3.40
 -12   0   2   12.30    5.70
  11   0  -2    8.50    3.60
  11   0  -2    6.30    5.50
 -11   0   2   -0.90    4.10
  11   0  -2    6.20    4.70
 -11   0   2    3.90    3.80
  10   0  -2 1609.64   50.39
  10   0  -2 1619.34   51.69
  10   0  -2 1650.23   47.20
 -10   0   2 1575.14   49.40
 -10   0   2 1648.73   48.50
  -9   0   2  467.95   17.90
   9   0  -2  439.36   15.60
   9   0  -2  432.16   19.00
  -9   0   2  461.35   16.90
   9   0  -2  440.76   18.20
   8   0  -2   12.70    2.60
   8   0  -2   15.70    4.00
   8   0  -2   19.10    4.60
  -8   0   2    9.70    3.00
  -8   0   2   14.20    3.70
   7   0  -2 2192.18   64.09
   7   0  -2 2197.18   60.69
  -7   0   2 2230.98   62.09
   7   0  -2 2241.88   63.39
  -7   0   2 2207.98   62.59
   6   0  -2  718.53   23.70
   6   0  -2  689.83   21.30
   6   0  -2  712.93   20.90
  -6   0   2  745.33   22.50
  -6   0   2  732.53   22.20
   6   0  -2  686.53   22.80
   5   0  -2 2395.36   67.49
   5   0  -2 2433.56   66.79
   5   0  -2 2356.76   65.39
  -5   0   2 2449.16   66.19
   5   0  -2 2392.36   66.39
  -5   0   2 2494.85   64.09
   5   0  -2 2381.16   64.99
   4   0  -2   21.00    2.90
   4   0  -2   14.10    2.20
  -4   0   2   11.40    1.80
   4   0  -2   18.20    1.60
   4   0  -2   15.80    2.10
  -4   0   2   20.50    1.60
   4   0  -2   17.70    1.80
   3   0  -2  295.17    8.90
  -3   0   2  317.47    9.90
   3   0  -2  293.17    9.60
   3   0  -2  305.87    9.10
  -3   0   2  313.57    9.10
   3   0  -2  299.57   10.30
   3   0  -2  312.77    9.80
   2   0  -2 9862.51  259.27
   2   0  -2 9999.00  259.17
   2   0  -2 9801.82  262.87
   2   0  -2 9874.81  260.77
  -2   0   2 9468.55  260.27
   1   0  -2  252.87    7.10
   1   0  -2  252.87    7.50
   1   0  -2  246.78    7.80
   1   0  -2  260.67    7.60
  -1   0   2  264.57    7.70
   1   0  -2  258.47    7.10
   1   0  -2  252.97    7.00
   0   0   2   30.20    1.50
   0   0   2   23.70    1.30
   0   0  -2   24.70    1.40
   0   0  -2   22.70    1.20
   0   0   2   26.50    1.50
   0   0  -2   22.50    1.70
   1   0   2 2796.32   72.09
  -1   0  -2 2724.43   72.39
  -1   0  -2 2642.74   72.29
  -1   0  -2 2765.42   72.19
   1   0   2 2827.22   73.19
   1   0   2 2533.55   72.19
   1   0   2 2760.12   72.09
   2   0   2  105.79    5.20
   2   0   2  104.49    4.20
   2   0   2  104.69    3.90
  -2   0  -2  102.99    4.20
   2   0   2  103.29    3.90
  -2   0  -2  102.49    3.90
  -2   0  -2  105.89    4.40
  -3   0  -2 2324.87   60.59
   3   0   2 2286.37   60.49
   3   0   2 2199.18   62.49
  -3   0  -2 2196.58   60.89
  -3   0  -2 2196.08   60.99
   3   0   2 2312.57   61.29
   3   0   2 2201.78   59.79
  -4   0  -2    3.40    1.30
  -4   0  -2    5.40    1.70
   4   0   2    5.40    1.40
   4   0   2    7.50    2.50
   4   0   2    6.10    0.80
   4   0   2    6.60    2.00
  -4   0  -2    6.90    1.70
  -5   0  -2 1034.20   29.40
  -5   0  -2 1073.19   30.20
   5   0   2  981.20   32.00
   5   0   2  988.80   30.50
  -5   0  -2  972.40   29.70
   5   0   2 1035.60   29.10
   6   0   2 5009.60  133.99
  -6   0  -2 4507.55  130.69
   6   0   2 4992.80  132.09
   6   0   2 4792.72  129.79
  -6   0  -2 4915.71  130.19
  -7   0  -2    6.10    2.40
  -7   0  -2    4.80    2.40
   7   0   2    3.30    3.00
   7   0   2    6.40    2.10
   7   0   2    6.00    3.80
   8   0   2    2.10    4.00
   8   0   2    2.80    3.20
  -8   0  -2    0.60    2.30
  -8   0  -2    2.50    3.00
   8   0   2    4.00    2.30
  -9   0  -2 1161.48   38.20
   9   0   2 1256.87   36.90
   9   0   2 1241.98   40.00
  -9   0  -2 1229.98   37.10
   9   0   2 1197.78   41.50
  10   0   2  256.57   16.30
 -10   0  -2  293.57   14.40
  10   0   2  290.97   15.70
  10   0   2  292.97   12.90
 -10   0  -2  288.77   12.80
  11   0   2  514.45   23.40
  11   0   2  579.44   20.90
 -11   0  -2  549.45   22.30
 -11   0  -2  562.24   20.60
  11   0   2  503.35   24.80
 -12   0  -2   74.09    9.10
 -12   0  -2   63.19    9.10
  12   0   2  100.49    9.30
  12   0   2   81.59   11.70
  12   0   2   84.29   11.20
 -13   0  -2  292.97   17.80
  13   0   2  296.07   19.10
  13   0   2  304.87   20.10
  13   0   2  284.87   15.60
  14   0   2  525.15   22.40
  14   0   2  486.55   26.00
 -14   0  -2  475.45   23.90
  14   0   2  504.15   29.10
  15  -1  -2  164.38   13.10
 -15   1   2  181.18   23.90
  15   1  -2  181.38   14.30
  14  -1  -2   97.09    9.60
 -14  -1   2   85.59   11.50
  14  -1  -2   81.39   13.10
  14   1  -2  118.99   14.70
  14   1  -2  101.19    9.60
 -14   1   2   83.59   10.90
  13  -1  -2   -5.90    3.50
 -13  -1   2    0.30    5.70
  13  -1  -2   -2.00    6.30
  13   1  -2    4.20    4.00
  13   1  -2   11.40    7.30
 -13   1   2   -1.30    4.70
 -13   1   2    1.90    6.00
  12  -1  -2  564.94   21.10
 -12  -1   2  562.44   23.50
  12  -1  -2  577.04   26.10
 -12  -1   2  573.84   21.80
 -12   1   2  559.44   23.40
 -12   1   2  550.94   22.10
  12   1  -2  560.84   23.90
  12   1  -2  620.04   26.60
  12   1  -2  566.64   21.00
 -11  -1   2   63.29    8.00
  11  -1  -2   51.89    7.60
  11  -1  -2   56.39    6.10
  11  -1  -2   49.50    8.30
 -11  -1   2   47.80    6.10
  11   1  -2   61.79    9.00
 -11   1   2   49.99    6.80
 -11   1   2   52.39    7.20
  11   1  -2   51.69    5.60
  11   1  -2   57.99    8.00
  10  -1  -2   83.49    6.60
 -10  -1   2   89.29    8.80
  10  -1  -2   97.39    9.40
  10  -1  -2   94.29   10.20
 -10  -1   2   79.49    7.30
  10   1  -2   72.39    8.90
  10   1  -2   99.19    6.60
 -10   1   2   94.29    7.70
  10   1  -2   82.39    8.80
 -10   1   2  107.59    9.30
   9  -1  -2  429.56   15.50
   9  -1  -2  422.86   17.90
   9  -1  -2  423.06   19.00
  -9  -1   2  485.15   17.90
  -9  -1   2  430.76   16.30
   9   1  -2  443.56   18.10
  -9   1   2  419.46   17.20
   9   1  -2  460.15   15.40
   9   1  -2  448.96   19.10
  -9   1   2  432.06   16.70
   8  -1  -2  261.87   12.50
  -8  -1   2  267.37   12.10
  -8  -1   2  276.87   11.30
   8  -1  -2  259.47   12.90
   8  -1  -2  269.87   10.40
   8   1  -2  261.07   12.50
   8   1  -2  270.77   13.20
  -8   1   2  274.87   12.10
  -8   1   2  291.17   11.80
   8   1  -2  267.57   10.10
   7  -1  -2  759.02   22.60
   7  -1  -2  749.42   24.70
  -7  -1   2  785.52   23.60
  -7  -1   2  757.52   24.20
  -7   1   2  763.52   23.90
   7   1  -2  722.83   25.30
   7   1  -2  709.83   23.20
  -7   1   2  725.23   24.00
   7   1  -2  769.32   24.80
   7   1  -2  754.32   22.20
  -6  -1   2  585.44   19.60
   6  -1  -2  634.04   22.60
  -6  -1   2  634.44   17.00
   6  -1  -2  622.64   20.20
  -6  -1   2  632.84   19.30
   6  -1  -2  596.74   18.30
   6  -1  -2  592.84   20.80
   6  -1  -2  605.24   19.50
   6   1  -2  564.84   18.30
   6   1  -2  608.34   20.20
   6   1  -2  610.84   20.90
  -6   1   2  618.04   19.60
  -6   1   2  610.24   19.70
   6   1  -2  613.04   18.00
   5  -1  -2  357.66   11.30
   5  -1  -2  338.27   11.50
  -5  -1   2  357.16   12.30
   5  -1  -2  350.76   12.20
   5  -1  -2  356.96   13.30
   5  -1  -2  350.06   12.60
  -5  -1   2  374.56   12.10
  -5  -1   2  372.06   10.40
  -5   1   2  364.36   12.40
   5   1  -2  363.96   13.30
   5   1  -2  336.07   11.20
   5   1  -2  361.26   12.70
  -5   1   2  347.17   10.00
   4  -1  -2 1802.62   49.80
   4  -1  -2 1769.62   48.60
   4  -1  -2 1746.83   48.80
   4  -1  -2 1733.23   48.00
  -4  -1   2 1847.62   48.60
   4  -1  -2 1747.63   47.70
  -4   1   2 1786.62   47.10
   4   1  -2 1684.63   47.60
   4   1  -2 1782.62   47.30
   4   1  -2 1802.52   49.60
   4   1  -2 1730.13   48.80
  -4   1   2 1783.82   48.80
   4   1  -2 1766.12   48.70
   4   1  -2 1715.63   47.10
   3  -1  -2  675.53   20.50
   3  -1  -2  685.83   19.10
   3  -1  -2  686.23   19.80
   3  -1  -2  672.03   19.60
  -3  -1   2  716.63   19.80
   3  -1  -2  711.13   19.40
  -3   1   2  698.13   20.00
   3   1  -2  647.34   18.80
   3   1  -2  680.93   20.40
   3   1  -2  677.73   18.50
   3   1  -2  688.23   19.80
   3   1  -2  688.13   19.80
   3   1  -2  668.13   18.80
  -3   1   2  697.33   19.10
   2  -1  -2   16.80    1.40
   2  -1  -2   16.00    1.30
   2  -1  -2   14.70    1.60
   2  -1  -2   13.80    1.70
   2  -1  -2   16.90    1.40
  -2   1   2   16.10    1.60
   2   1  -2   20.30    1.70
  -2   1   2   13.70    1.60
   2   1  -2   16.20    1.50
   2   1  -2   13.10    1.50
   2   1  -2   17.40    1.90
   2   1  -2   14.80    1.20
   1  -1  -2 1194.28   32.40
   1  -1  -2 1179.18   32.00
   1  -1  -2 1185.98   31.70
  -1   1   2 1223.88   32.30
  -1   1   2 1192.78   31.70
   1   1  -2 1162.98   32.10
  -1   1   2 1210.18   32.10
   1   1  -2 1202.18   31.70
   1   1  -2 1148.49   31.80
   1   1  -2 1151.08   31.70
   1   1  -2 1146.49   31.70
   0  -1  -2 2840.12   73.89
   0  -1   2 2796.22   73.49
   0  -1   2 2870.81   73.99
   0  -1  -2 2665.83   73.99
   0  -1  -2 2692.33   74.49
   0  -1  -2 2819.42   73.59
   0   1  -2 2767.52   73.59
   0   1  -2 2876.61   73.39
   0   1  -2 2793.42   73.79
   0   1   2 2705.33   73.89
   0   1   2 2864.01   73.69
   0   1   2 2843.32   74.19
   0   1  -2 2802.92   73.59
   0   1  -2 2600.74   73.89
   1  -1   2  275.67    7.90
  -1  -1  -2  275.17    8.30
   1  -1   2  264.97    7.90
  -1  -1  -2  265.97    7.70
   1  -1   2  267.27    8.90
  -1  -1  -2  263.67    8.30
  -1   1  -2  261.57    7.80
   1   1   2  266.07    8.00
  -1   1  -2  259.97    8.10
   1   1   2  263.87    8.10
   1   1   2  266.47    8.30
  -1   1  -2  273.17    8.10
  -1   1  -2  278.17    8.00
   2  -1   2 1122.99   32.00
   2  -1   2 1075.09   30.50
   2  -1   2 1103.69   30.20
  -2  -1  -2 1026.00   30.60
  -2  -1  -2 1147.29   30.70
  -2  -1  -2 1133.09   29.90
   2   1   2 1096.89   30.00
   2   1   2 1111.39   30.20
   2   1   2 1109.79   30.70
  -2   1  -2 1103.79   30.30
   2   1   2 1102.79   31.60
  -2   1  -2 1085.99   29.70
  -2   1  -2 1101.39   30.50
  -2   1  -2 1120.89   30.50
   3  -1   2 1356.36   36.90
   3  -1   2 1309.87   39.10
  -3  -1  -2 1402.06   36.70
  -3  -1  -2 1303.57   37.40
   3  -1   2 1337.87   36.10
  -3  -1  -2 1360.36   37.50
   3  -1   2 1297.17   37.60
  -3   1  -2 1451.75   37.40
   3   1   2 1330.27   36.20
   3   1   2 1334.37   36.80
  -3   1  -2 1292.37   37.30
   3   1   2 1342.47   38.90
  -3   1  -2 1373.26   37.30
   3   1   2 1332.17   37.70
   4  -1   2  734.03   22.40
  -4  -1  -2  759.12   21.20
   4  -1   2  719.33   20.20
   4  -1   2  707.93   23.80
  -4  -1  -2  745.53   22.10
   4  -1   2  725.93   21.30
  -4   1  -2  738.73   21.90
   4   1   2  719.33   20.00
   4   1   2  733.23   21.20
   4   1   2  750.22   23.90
  -4   1  -2  759.72   21.80
   4   1   2  722.73   22.50
  -4   1  -2  732.43   21.90
   5  -1   2  526.05   19.30
   5  -1   2  516.75   17.70
  -5  -1  -2  524.25   17.20
  -5  -1  -2  533.45   16.30
   5  -1   2  534.45   16.40
   5   1   2  503.95   14.40
   5   1   2  533.75   17.90
  -5   1  -2  523.85   17.00
   5   1   2  542.15   19.30
   5   1   2  519.55   16.20
  -5   1  -2  532.05   16.80
  -5   1  -2  551.64   17.10
   6  -1   2   62.29    7.10
   6  -1   2   59.29    5.80
  -6  -1  -2   52.39    4.50
  -6  -1  -2   61.39    4.20
   6  -1   2   53.89    4.10
   6   1   2   69.69    7.40
   6   1   2   60.99    4.20
  -6   1  -2   58.79    4.40
  -6   1  -2   60.89    4.80
   6   1   2   57.89    5.80
  -6   1  -2   56.89    5.10
   7  -1   2  652.83   20.40
  -7  -1  -2  630.84   21.40
   7  -1   2  655.43   22.50
   7  -1   2  644.84   24.10
  -7  -1  -2  613.34   20.10
   7   1   2  647.74   20.20
   7   1   2  651.93   22.60
  -7   1  -2  603.54   21.10
   7   1   2  616.54   23.80
  -7   1  -2  651.73   20.80
   8  -1   2  533.25   22.40
  -8  -1  -2  531.85   19.70
   8  -1   2  580.04   21.10
   8  -1   2  517.75   18.20
  -8  -1  -2  561.04   18.40
  -8   1  -2  492.75   19.10
  -8   1  -2  550.24   18.90
   8   1   2  558.24   20.90
   8   1   2  540.95   22.30
   8   1   2  556.84   18.30
   9  -1   2    2.30    4.10
   9  -1   2   -0.40    4.20
   9  -1   2    3.20    2.70
  -9  -1  -2    4.70    2.90
  -9  -1  -2    2.20    3.50
   9   1   2    2.10    2.40
  -9   1  -2    3.70    3.40
   9   1   2    2.20    4.40
  -9   1  -2   -1.70    2.50
   9   1   2   -2.80    3.60
 -10  -1  -2  216.58   10.80
  10  -1   2  218.78   11.10
  10  -1   2  221.78   13.60
  10  -1   2  217.18   15.10
 -10  -1  -2  218.38   12.60
  10   1   2  226.68   15.00
 -10   1  -2  223.48   11.40
  10   1   2  229.48   11.10
  10   1   2  232.18   13.90
 -10   1  -2  191.78   11.90
 -11  -1  -2  347.27   17.40
 -11  -1  -2  376.46   15.60
  11  -1   2  377.36   19.40
  11  -1   2  374.46   15.90
  11  -1   2  342.87   20.00
  11   1   2  390.26   19.30
 -11   1  -2  372.26   17.50
  11   1   2  357.76   20.30
  11   1   2  378.66   16.00
 -11   1  -2  359.16   15.90
 -12  -1  -2   65.39    9.00
  12  -1   2   46.70    6.80
  12  -1   2   77.19   10.60
  12  -1   2   64.99   10.60
  12   1   2   50.79    7.00
 -12   1  -2   48.90    7.10
  12   1   2   46.60    9.80
  12   1   2   59.59    9.60
 -12   1  -2   43.70    7.80
  13  -1   2  169.78   15.90
 -13  -1  -2  166.78   14.80
  13  -1   2  125.29   14.80
  13  -1   2  176.68   12.30
  13   1   2  137.39   14.50
  13   1   2  154.18   11.80
 -13   1  -2  161.88   13.50
  13   1   2  150.98   15.60
  14  -1   2   87.79   12.70
  14  -1   2   88.29   10.10
 -14  -1  -2   66.09   10.80
  14   1   2   98.19   10.30
  14   1   2   98.49   13.80
 -14   1  -2   91.19   11.70
  14   1   2   90.39   13.60
  15  -2  -2   40.00    7.70
 -15   2   2   49.20   14.90
 -14  -2   2    7.00    6.80
  14  -2  -2    3.30    4.60
  14  -2  -2    3.30    8.10
  14   2  -2    7.00    8.10
  14   2  -2   -2.80    4.10
 -14   2   2   -7.40    5.90
 -14   2   2   -3.70    5.60
 -13  -2   2  151.88   13.00
  13  -2  -2  151.08   10.60
  13  -2  -2  105.59   13.00
 -13   2   2  132.69   12.40
  13   2  -2  128.39   13.30
  13   2  -2  167.58   16.20
 -13   2   2  121.69   11.10
  13   2  -2  141.99   10.20
  12  -2  -2   25.10    5.20
  12  -2  -2   32.10    8.30
 -12  -2   2   27.80    7.00
  12   2  -2   30.30    8.10
 -12   2   2   30.00    6.80
  12   2  -2   28.60    6.90
  12   2  -2   28.00    5.20
 -12   2   2   25.40    6.10
 -11  -2   2  378.96   15.80
  11  -2  -2  407.06   20.10
  11  -2  -2  382.76   15.60
 -11  -2   2  384.16   17.30
  11  -2  -2  372.96   17.90
  11   2  -2  370.16   18.00
 -11   2   2  384.96   17.60
 -11   2   2  374.06   16.90
  11   2  -2  390.66   19.30
  11   2  -2  395.76   15.30
  10  -2  -2    8.60    3.10
 -10  -2   2    1.30    3.70
 -10  -2   2    4.80    3.30
  10  -2  -2   -1.00    4.20
  10  -2  -2    3.60    3.90
  10   2  -2    7.20    4.30
 -10   2   2    2.60    4.00
  10   2  -2    6.40    2.70
  10   2  -2    4.00    4.10
 -10   2   2    2.70    3.60
   9  -2  -2  310.97   14.70
  -9  -2   2  340.97   13.10
   9  -2  -2  295.47   12.40
   9  -2  -2  329.67   15.80
  -9  -2   2  326.77   14.40
  -9   2   2  328.87   14.10
   9   2  -2  320.37   12.10
  -9   2   2  319.97   14.10
   9   2  -2  333.07   15.00
   9   2  -2  348.77   16.10
   8  -2  -2 1176.28   38.40
  -8  -2   2 1227.68   35.50
   8  -2  -2 1211.78   37.50
  -8  -2   2 1138.39   36.50
   8  -2  -2 1166.28   34.90
   8   2  -2 1214.88   34.40
   8   2  -2 1227.78   37.70
  -8   2   2 1221.08   36.70
   8   2  -2 1169.18   38.20
  -8   2   2 1184.08   36.40
   7  -2  -2   24.90    4.00
  -7  -2   2   21.10    1.80
   7  -2  -2   22.70    4.40
   7  -2  -2   16.00    2.60
  -7  -2   2   18.30    3.00
  -7  -2   2   22.40    3.70
   7   2  -2   22.00    4.50
  -7   2   2   18.10    3.40
   7   2  -2   22.70    2.90
  -7   2   2   20.00    3.60
   7   2  -2   22.10    4.10
   7   2  -2   24.30    2.70
   6  -2  -2    7.50    1.90
  -6  -2   2   12.60    2.60
   6  -2  -2   10.60    2.50
   6  -2  -2    5.70    2.70
   6  -2  -2    7.40    2.60
  -6  -2   2   10.60    2.20
   6   2  -2    9.30    1.60
   6   2  -2   10.00    3.00
   6   2  -2   10.60    1.30
  -6   2   2    9.70    1.00
   6   2  -2   11.90    2.90
  -6   2   2   13.50    2.80
   6   2  -2    7.70    1.80
   5  -2  -2  242.68   10.50
   5  -2  -2  248.78    8.70
  -5  -2   2  251.87    9.00
   5  -2  -2  247.98    9.30
   5  -2  -2  247.88    9.80
  -5  -2   2  288.17    9.90
   5   2  -2  250.47   10.30
   5   2  -2  245.78    7.70
   5   2  -2  256.57    8.00
   5   2  -2  232.28    8.40
  -5   2   2  237.98    9.60
  -5   2   2  253.67    7.50
   5   2  -2  237.38    9.80
   4  -2  -2  695.73   21.60
   4  -2  -2  692.13   20.20
  -4  -2   2  702.43   19.90
   4  -2  -2  682.53   20.60
   4  -2  -2  659.53   19.50
  -4  -2   2  668.63   20.30
   4   2  -2  645.24   19.20
  -4   2   2  672.33   20.50
   4   2  -2  683.73   21.20
  -4   2   2  695.93   18.90
   4   2  -2  657.53   18.90
   4   2  -2  698.93   20.70
   3  -2  -2 1306.27   36.40
  -3  -2   2 1329.87   36.20
   3  -2  -2 1351.96   36.30
   3  -2  -2 1302.17   35.80
   3  -2  -2 1273.07   37.40
  -3   2   2 1302.47   35.60
   3   2  -2 1311.47   36.60
  -3   2   2 1307.67   36.00
   3   2  -2 1270.47   36.90
   3   2  -2 1276.27   35.50
   3   2  -2 1322.17   34.80
   3   2  -2 1299.07   36.30
   3   2  -2 1320.17   35.10
  -3   2   2 1408.26   36.80
   2  -2  -2    6.00    1.20
   2  -2  -2    8.20    1.30
   2  -2  -2    5.80    1.00
   2  -2  -2    4.70    1.50
   2   2  -2    5.20    1.20
  -2   2   2    7.90    1.20
   2   2  -2    4.70    1.10
   2   2  -2    5.90    1.00
   2   2  -2    5.50    1.30
  -2   2   2    7.30    1.20
  -2   2   2    5.60    1.30
   2   2  -2    6.00    1.10
   1  -2  -2 4776.92  124.59
   1  -2  -2 4522.25  124.29
   1  -2  -2 4780.12  124.39
   1   2  -2 4728.83  125.29
  -1   2   2 4693.43  123.19
   1   2  -2 4518.05  123.19
  -1   2   2 4621.14  122.99
   1   2  -2 4647.94  123.09
   1   2  -2 4756.72  124.19
  -1   2   2 4694.03  122.99
   1   2  -2 4489.45  124.19
  -1   2   2 4607.34  123.19
   0  -2   2 3136.39   81.39
   0  -2  -2 2966.10   81.69
   0  -2  -2 2931.41   80.79
   0  -2   2 3161.98   81.19
   0  -2  -2 2850.61   81.59
   0   2   2 3058.59   81.09
   0   2   2 3122.89   80.69
   0   2   2 3025.00   81.09
   0   2  -2 3108.89   80.69
   0   2   2 2982.70   80.39
   0   2  -2 3132.59   80.59
   0   2  -2 2986.20   80.89
   0   2  -2 3066.19   80.29
   0   2  -2 3077.49   80.89
  -1  -2  -2   11.90    0.90
   1  -2   2   13.00    1.60
  -1  -2  -2   10.80    1.40
  -1  -2  -2   12.20    1.50
   1  -2   2    8.50    1.00
  -1  -2  -2   10.00    1.50
   1  -2   2   12.20    1.90
  -1   2  -2    9.10    1.10
  -1   2  -2    8.60    1.10
   1   2   2   10.50    1.40
  -1   2  -2    9.50    1.30
   1   2   2   13.70    1.50
  -1   2  -2   13.70    1.10
   1   2   2   10.80    1.60
   2  -2   2   11.30    1.40
   2  -2   2   11.10    2.20
  -2  -2  -2   12.60    1.70
  -2  -2  -2   15.70    1.80
   2  -2   2   13.60    1.80
  -2  -2  -2   14.20    1.10
   2   2   2   14.10    2.20
   2   2   2   16.00    1.60
  -2   2  -2   14.50    1.80
   2   2   2   12.50    1.40
   2   2   2   13.40    1.90
  -2   2  -2   16.40    1.60
  -2   2  -2   15.80    1.40
  -2   2  -2   11.80    1.60
   3  -2   2   20.20    2.50
   3  -2   2   18.30    3.20
   3  -2   2   13.00    1.60
  -3  -2  -2   18.20    2.20
  -3  -2  -2   19.30    1.60
  -3   2  -2   17.60    1.40
  -3   2  -2   20.80    2.20
   3   2   2   19.30    1.70
   3   2   2   16.50    2.80
   3   2   2   18.50    1.80
  -3   2  -2   21.90    2.40
   3   2   2   15.60    2.30
  -3   2  -2   26.40    2.20
   4  -2   2 1994.50   55.49
  -4  -2  -2 2077.89   54.89
   4  -2   2 2003.20   58.39
   4  -2   2 2067.19   56.69
  -4  -2  -2 2012.40   56.29
   4   2   2 2079.49   56.89
   4   2   2 2029.10   55.29
   4   2   2 1989.60   54.39
  -4   2  -2 2070.89   56.19
  -4   2  -2 2018.20   56.09
  -4   2  -2 2013.70   55.79
  -4   2  -2 2018.50   54.19
   4   2   2 2060.89   57.99
   5  -2   2  962.30   27.40
   5  -2   2 1014.40   32.40
  -5  -2  -2 1019.00   30.10
  -5  -2  -2 1051.09   28.70
   5  -2   2 1029.00   30.70
   5  -2   2 1051.39   29.20
  -5   2  -2 1017.90   29.80
  -5   2  -2  998.10   29.70
   5   2   2  980.80   28.80
  -5   2  -2  955.00   29.50
   5   2   2  991.50   27.40
   5   2   2 1038.50   32.10
   5   2   2 1019.00   30.80
   6  -2   2   66.79    4.50
   6  -2   2   69.09    5.70
  -6  -2  -2   63.39    4.10
  -6  -2  -2   69.09    5.10
   6  -2   2   75.89    7.60
   6   2   2   69.29    4.40
   6   2   2   64.29    5.40
   6   2   2   68.59    2.70
   6   2   2   71.79    7.50
  -6   2  -2   69.19    5.00
  -6   2  -2   71.99    5.00
  -6   2  -2   74.99    5.20
  -7  -2  -2  987.50   31.00
   7  -2   2 1016.40   29.80
   7  -2   2  968.80   33.60
  -7  -2  -2 1025.50   29.30
   7  -2   2 1007.90   32.00
  -7   2  -2  934.61   30.30
   7   2   2 1005.80   29.60
  -7   2  -2 1022.00   30.60
   7   2   2  964.60   33.30
   7   2   2  976.90   31.90
   8  -2   2  480.45   20.10
   8  -2   2  405.86   17.60
   8  -2   2  445.86   15.90
  -8  -2  -2  455.55   17.20
  -8  -2  -2  462.95   15.50
   8   2   2  441.86   18.00
   8   2   2  437.06   15.60
   8   2   2  410.26   19.20
  -8   2  -2  457.05   16.90
  -8   2  -2  444.96   16.50
  -9  -2  -2  103.69    6.60
   9  -2   2   93.39    6.90
   9  -2   2   91.19   10.20
   9  -2   2   99.89    9.70
  -9  -2  -2   89.99    8.40
   9   2   2   99.29    9.50
  -9   2  -2   98.79    7.60
   9   2   2  100.39   10.70
   9   2   2   89.29    6.60
  -9   2  -2   91.99    7.70
  10  -2   2    7.20    4.60
  10  -2   2    0.50    4.80
  10  -2   2   -1.60    3.00
 -10  -2  -2    3.10    4.20
 -10  -2  -2    0.60    2.80
  10   2   2    4.00    3.20
 -10   2  -2    1.60    4.10
  10   2   2    7.80    4.60
 -10   2  -2   -4.00    2.90
  10   2   2    5.70    5.60
  11  -2   2   24.20    7.20
  11  -2   2   30.50    5.40
  11  -2   2   18.10    7.20
 -11  -2  -2   23.50    6.10
  11   2   2   22.30    4.90
  11   2   2   23.60    7.40
 -11   2  -2   35.30    6.10
 -11   2  -2   30.90    6.30
  11   2   2   29.60    7.40
 -12  -2  -2  376.86   19.10
  12  -2   2  400.06   17.50
  12  -2   2  397.26   20.90
  12  -2   2  377.56   21.80
  12   2   2  387.06   20.90
  12   2   2  403.26   17.60
 -12   2  -2  417.36   19.20
 -12   2  -2  382.76   17.70
  12   2   2  388.56   22.40
  13  -2   2   54.49   10.30
  13  -2   2   52.39   10.90
 -13  -2  -2   61.19    9.70
  13  -2   2   43.40    7.30
 -13   2  -2   59.49    9.10
  13   2   2   75.49   11.50
 -13   2  -2   43.40    7.60
  13   2   2   75.09    8.60
  13   2   2   65.49   11.60
  14  -2   2   -4.80    7.30
 -14  -2  -2    0.30    6.90
  14  -2   2    0.00    5.00
  14   2   2    5.30    5.10
  14   2   2    0.40    7.30
 -14   2  -2    0.00    6.60
  14   2   2   -1.20    7.20
  15  -3  -2    5.00    5.70
 -15   3   2   -5.00    8.50
 -15   3   2    8.20    6.80
  14  -3  -2    4.50    8.30
 -14  -3   2    2.10    6.40
  14  -3  -2    6.80    5.10
 -14   3   2    7.30    6.60
  14   3  -2    7.80    8.10
  14   3  -2   10.40    4.90
 -14   3   2    4.50    6.60
 -13  -3   2   23.90    7.40
  13  -3  -2   28.50    6.10
  13  -3  -2   25.90    8.70
 -13   3   2   17.30    6.50
 -13   3   2   20.60    6.70
  13   3  -2   27.00    5.40
  13   3  -2   35.40    8.20
  13   3  -2   16.80    7.60
  12  -3  -2   38.60    9.00
  12  -3  -2   39.40    6.10
 -12  -3   2   23.50    6.80
  12   3  -2   33.00    8.10
  12   3  -2   39.20    5.60
 -12   3   2   48.80    7.30
  12   3  -2   35.00    7.80
 -12   3   2   42.00    7.70
 -11  -3   2   62.99    7.90
  11  -3  -2   81.69   10.50
  11  -3  -2   61.99    6.40
 -11   3   2   62.19    7.50
  11   3  -2   73.09    8.80
  11   3  -2   60.39    9.10
 -11   3   2   58.89    7.60
  11   3  -2   57.29    5.80
  10  -3  -2   75.29    9.20
  10  -3  -2   64.69    6.20
 -10  -3   2   79.59    6.60
  10  -3  -2   67.79    7.80
 -10  -3   2   86.89    8.60
  10   3  -2   68.39    8.50
 -10   3   2   64.29    7.30
  10   3  -2   75.39    8.90
  10   3  -2   74.79    5.90
 -10   3   2   74.99    7.60
   9  -3  -2    0.20    3.70
  -9  -3   2    5.40    3.40
  -9  -3   2    0.30    2.50
   9  -3  -2    4.00    2.50
   9  -3  -2    2.20    3.30
   9   3  -2    3.60    3.50
  -9   3   2   10.40    3.80
   9   3  -2    3.00    2.10
  -9   3   2    4.50    3.60
   9   3  -2    1.80    3.70
   8  -3  -2    2.20    2.10
   8  -3  -2    4.10    3.40
  -8  -3   2    4.20    3.10
   8  -3  -2   -2.30    2.70
  -8  -3   2    0.70    2.20
   8   3  -2    2.80    2.90
  -8   3   2    2.60    2.80
  -8   3   2    0.70    2.70
   8   3  -2    4.50    3.10
   8   3  -2    0.30    1.50
  -7  -3   2   46.50    5.10
  -7  -3   2   50.69    4.20
   7  -3  -2   51.09    5.80
   7  -3  -2   46.00    5.80
   7   3  -2   48.10    3.40
  -7   3   2   49.70    5.20
  -7   3   2   45.10    4.90
  -7   3   2   46.70    2.70
   7   3  -2   46.30    2.70
   7   3  -2   48.80    5.50
   7   3  -2   59.59    6.60
   7   3  -2   43.50    3.90
   6  -3  -2  222.58    9.40
  -6  -3   2  245.88    9.00
   6  -3  -2  244.98   11.10
   6  -3  -2  237.08   10.30
   6  -3  -2  228.78    8.80
  -6  -3   2  233.08    9.80
   6   3  -2  218.48    8.50
  -6   3   2  233.88    7.20
   6   3  -2  217.78    7.50
   6   3  -2  237.98   10.30
  -6   3   2  246.38   10.10
   6   3  -2  236.48    8.00
   6   3  -2  242.18   10.90
   5  -3  -2  202.28    8.80
  -5  -3   2  213.48    8.60
  -5  -3   2  227.68    7.90
   5  -3  -2  220.88    7.90
   5  -3  -2  206.98    8.20
   5   3  -2  199.38    8.90
   5   3  -2  204.68    6.80
  -5   3   2  210.18    8.00
   5   3  -2  199.48    7.40
   5   3  -2  199.68    6.90
  -5   3   2  186.58    8.50
  -5   3   2  216.78    6.80
   5   3  -2  198.18    9.20
   4  -3  -2   20.90    3.10
   4  -3  -2   19.90    2.30
  -4  -3   2   25.70    2.40
  -4  -3   2   24.30    2.80
   4  -3  -2   26.00    3.30
   4  -3  -2   14.10    1.80
   4   3  -2   27.00    3.50
  -4   3   2   22.50    1.80
   4   3  -2   20.20    1.80
  -4   3   2   22.40    2.80
   4   3  -2   21.40    1.90
   4   3  -2   22.80    1.50
  -4   3   2   20.50    2.40
   4   3  -2   19.90    2.70
   3  -3  -2   19.60    2.40
   3  -3  -2   26.80    2.40
   3  -3  -2   14.50    1.70
  -3  -3   2   15.80    2.00
   3  -3  -2   15.70    2.60
   3   3  -2   15.60    1.80
  -3   3   2   21.40    2.40
   3   3  -2   18.10    1.10
  -3   3   2   22.10    1.90
   3   3  -2   18.30    1.70
  -3   3   2   17.20    2.00
   3   3  -2   20.50    2.60
   3   3  -2   14.30    2.10
   3   3  -2   18.70    1.00
   2  -3  -2   28.00    2.20
  -2  -3   2   26.30    1.90
   2  -3  -2   23.30    1.90
   2  -3  -2   20.90    1.90
   2  -3  -2   32.80    3.50
   2   3  -2   22.30    1.90
  -2   3   2   25.50    2.10
   2   3  -2   21.00    2.10
  -2   3   2   28.80    2.50
   2   3  -2   19.80    2.30
  -2   3   2   24.80    2.10
   2   3  -2   23.20    2.10
   1  -3  -2  193.98    6.50
   1  -3  -2  184.98    6.20
   1  -3  -2  168.28    7.90
  -1  -3   2  185.08    6.80
   1   3  -2  191.38    6.30
   1   3  -2  192.18    6.40
  -1   3   2  191.58    6.30
   1   3  -2  181.38    5.60
  -1   3   2  185.48    5.90
   1   3  -2  188.78    5.60
  -1   3   2  183.58    6.40
   1   3  -2  185.48    5.30
  -1   3   2  182.58    6.40
   1   3  -2  182.58    6.50
   0  -3   2  214.18    8.10
   0  -3  -2  216.38    7.80
   0  -3  -2  215.38    7.00
   0  -3   2  226.88    7.60
   0  -3  -2  210.38    8.40
   0   3   2  221.28    7.30
   0   3  -2  221.68    7.20
   0   3  -2  210.98    6.50
   0   3   2  217.18    7.50
   0   3   2  216.38    6.60
   0   3  -2  216.58    7.00
   0   3   2  216.48    7.10
   0   3  -2  223.48    6.70
  -1  -3  -2   50.99    2.80
   1  -3   2   57.99    2.60
  -1  -3  -2   57.49    3.10
   1  -3   2   49.10    3.50
   1  -3   2   57.69    3.60
  -1  -3  -2   49.90    3.30
   1   3   2   62.39    3.00
  -1   3  -2   52.69    2.10
  -1   3  -2   56.89    2.80
  -1   3  -2   56.79    2.70
  -1   3  -2   49.99    2.90
   1   3   2   59.39    3.30
   1   3   2   58.39    3.20
  -2  -3  -2  354.86   11.20
   2  -3   2  367.36   12.40
   2  -3   2  343.77   10.70
   2  -3   2  346.27   11.60
  -2  -3  -2  344.87    9.60
  -2   3  -2  346.27   10.50
   2   3   2  361.26   11.00
   2   3   2  332.97   11.60
  -2   3  -2  361.46   10.40
   2   3   2  355.66   10.80
  -2   3  -2  339.17   11.00
   3  -3   2  148.39    5.70
  -3  -3  -2  134.59    6.00
   3  -3   2  128.19    7.20
  -3  -3  -2  142.69    4.60
   3  -3   2  149.79    6.50
   3   3   2  145.79    6.50
  -3   3  -2  140.79    5.50
  -3   3  -2  150.48    6.00
   3   3   2  141.19    5.30
  -3   3  -2  144.39    6.10
  -3   3  -2  148.69    5.10
   3   3   2  145.59    5.50
   3   3   2  142.29    6.90
   4  -3   2   79.59    5.00
  -4  -3  -2   71.59    3.30
   4  -3   2   70.59    4.00
  -4  -3  -2   82.19    4.70
   4  -3   2   69.59    5.90
   4   3   2   74.29    3.40
   4   3   2   80.09    4.00
  -4   3  -2   70.09    3.20
  -4   3  -2   72.19    4.40
  -4   3  -2   69.39    4.30
   4   3   2   73.89    5.00
  -4   3  -2   73.29    4.10
   4   3   2   70.29    5.40
   5  -3   2    2.30    1.60
   5  -3   2    0.40    2.50
  -5  -3  -2    0.90    1.80
  -5  -3  -2    1.50    1.20
   5  -3   2    4.50    2.20
  -5   3  -2    0.50    1.60
   5   3   2    0.80    2.40
   5   3   2    1.60    1.00
   5   3   2    1.10    1.30
   5   3   2    2.00    2.10
  -5   3  -2    0.60    0.80
  -5   3  -2    1.20    1.70
  -5   3  -2   -0.10    1.50
   6  -3   2    3.50    2.50
   6  -3   2    6.30    2.10
   6  -3   2    5.40    3.50
  -6  -3  -2   11.30    2.10
  -6  -3  -2    3.40    2.30
   6   3   2    2.60    2.50
   6   3   2    7.20    1.30
  -6   3  -2    3.80    2.30
  -6   3  -2    8.20    2.40
   6   3   2    4.80    1.70
  -6   3  -2    4.80    2.20
   6   3   2    8.60    3.50
  -7  -3  -2   40.20    3.70
  -7  -3  -2   35.30    4.70
   7  -3   2   34.10    6.20
   7  -3   2   32.40    4.10
   7  -3   2   40.50    5.50
  -7   3  -2   27.50    4.00
   7   3   2   26.80    3.50
   7   3   2   30.60    5.70
  -7   3  -2   28.10    4.20
   7   3   2   30.60    5.30
  -8  -3  -2    4.50    3.30
  -8  -3  -2    2.60    2.30
   8  -3   2   -1.10    3.00
   8  -3   2    2.40    4.20
   8  -3   2    2.50    2.50
   8   3   2    5.50    2.40
  -8   3  -2    1.70    2.90
   8   3   2   -0.50    3.60
  -8   3  -2    0.70    2.90
   8   3   2    8.30    4.20
   9  -3   2   47.00    5.40
  -9  -3  -2   31.40    4.10
   9  -3   2   29.30    5.90
  -9  -3  -2   31.80    5.70
   9  -3   2   43.00    7.60
  -9   3  -2   28.70    5.00
   9   3   2   33.20    4.40
  -9   3  -2   31.40    5.00
   9   3   2   21.60    5.90
   9   3   2   41.90    6.70
  10  -3   2  112.09    8.40
  10  -3   2  106.69   12.00
  10  -3   2  127.59   10.70
 -10  -3  -2  104.19    9.50
 -10   3  -2  112.39    9.00
  10   3   2  107.29   11.40
  10   3   2  106.29    8.00
 -10   3  -2  114.59    9.20
  10   3   2  117.99   11.50
 -11  -3  -2   14.20    5.80
  11  -3   2   14.30    6.30
  11  -3   2   18.50    6.50
  11  -3   2   16.40    4.80
  11   3   2   19.80    7.20
 -11   3  -2    8.80    5.10
  11   3   2   10.80    4.20
  11   3   2   21.20    6.80
 -11   3  -2   20.20    5.40
  12  -3   2    6.10    6.20
  12  -3   2    7.00    4.50
 -12  -3  -2    6.80    5.80
  12  -3   2   -0.30    5.50
 -12   3  -2   15.20    6.10
  12   3   2    5.00    6.70
  12   3   2    2.80    4.10
  12   3   2    1.20    6.10
 -12   3  -2   -1.30    4.40
  13  -3   2   13.20    7.60
 -13  -3  -2    6.70    6.90
  13  -3   2   11.50    5.30
 -13   3  -2    3.50    5.40
  13   3   2    4.00    7.00
  13   3   2    1.30    7.30
  13   3   2   15.80    5.50
 -13   3  -2   -1.80    5.60
  14  -3   2    4.60    7.80
 -14  -3  -2    8.60    7.70
  14  -3   2    2.50    5.00
  14   3   2   11.60    8.40
  14   3   2   11.50    6.10
 -14   3  -2    3.20    7.00
 -14   3  -2    3.10    5.90
  14   3   2   10.10    8.50
  15  -4  -2   26.60    7.10
 -15   4   2    6.10    6.80
 -15   4   2   17.90   13.40
  14  -4  -2    1.10    4.60
  14  -4  -2   -3.30    7.50
 -14  -4   2   -9.80    6.00
 -14   4   2   -4.00    6.00
  14   4  -2    0.40    7.40
  14   4  -2   -1.40    4.30
 -14   4   2    1.00    5.70
  13  -4  -2   65.89    8.10
 -13  -4   2   54.89    9.10
  13  -4  -2   53.99   10.90
  13   4  -2   44.10    9.60
 -13   4   2   53.29    8.70
  13   4  -2   45.30    6.40
 -13   4   2   42.20    8.00
  13   4  -2   52.69    9.50
 -12  -4   2   10.10    5.70
  12  -4  -2    8.30    6.40
  12  -4  -2   19.50    5.20
  12   4  -2   15.80    7.40
  12   4  -2   12.20    6.30
 -12   4   2   12.70    5.90
 -12   4   2   12.10    5.40
  12   4  -2   14.70    4.20
  11  -4  -2  197.98   11.00
 -11  -4   2  191.58   12.60
  11  -4  -2  197.48   14.50
 -11   4   2  198.98   12.40
  11   4  -2  187.88   13.10
  11   4  -2  208.18   14.80
  11   4  -2  213.58   10.30
 -11   4   2  210.78   12.40
  10  -4  -2   19.20    6.20
  10  -4  -2   19.30    5.00
  10  -4  -2   12.70    3.70
 -10  -4   2   13.10    4.60
 -10   4   2    9.60    4.40
  10   4  -2   10.00    5.20
  10   4  -2   11.20    5.00
 -10   4   2   17.00    4.70
  10   4  -2   17.30    3.50
   9  -4  -2  188.58   11.10
  -9  -4   2  181.08   10.50
   9  -4  -2  166.48    8.90
   9  -4  -2  195.18   12.40
  -9  -4   2  189.88    8.80
  -9   4   2  189.78   10.40
   9   4  -2  193.18   11.60
   9   4  -2  181.48    8.20
   9   4  -2  189.58   12.10
  -9   4   2  182.78   10.60
  -8  -4   2  866.41   28.10
   8  -4  -2  851.41   28.70
   8  -4  -2  865.51   26.60
  -8  -4   2  892.51   26.20
   8  -4  -2  821.62   29.70
  -8   4   2  837.12   28.00
   8   4  -2  874.81   29.20
   8   4  -2  836.62   25.40
   8   4  -2  858.81   29.80
  -8   4   2  856.01   27.60
  -7  -4   2   30.60    4.20
   7  -4  -2   41.60    4.70
  -7  -4   2   48.70    4.10
   7  -4  -2   28.10    3.40
   7  -4  -2   42.70    5.70
   7  -4  -2   36.80    5.10
  -7   4   2   40.00    2.40
   7   4  -2   43.70    5.90
   7   4  -2   36.30    2.80
  -7   4   2   35.50    4.50
   7   4  -2   45.30    3.30
   7   4  -2   36.80    5.10
   7   4  -2   28.60    3.40
  -7   4   2   39.90    4.80
  -6  -4   2    6.40    2.50
   6  -4  -2    9.10    2.10
   6  -4  -2    8.30    3.20
  -6  -4   2    8.50    2.00
   6  -4  -2    7.80    2.30
   6  -4  -2   14.40    3.40
   6   4  -2    4.60    1.30
   6   4  -2    5.70    1.50
   6   4  -2    3.60    1.60
  -6   4   2    9.00    2.30
   6   4  -2    6.90    2.60
  -6   4   2    7.70    2.70
   6   4  -2    8.20    3.10
  -6   4   2    9.00    1.40
   5  -4  -2  150.28    6.70
   5  -4  -2  167.08    8.00
   5  -4  -2  159.88    6.60
  -5  -4   2  159.68    6.30
   5  -4  -2  146.49    8.40
  -5  -4   2  158.18    7.20
  -5   4   2  152.98    5.60
   5   4  -2  156.38    5.50
  -5   4   2  149.99    7.40
   5   4  -2  154.78    5.90
   5   4  -2  153.38    6.10
  -5   4   2  153.48    6.80
   5   4  -2  158.78    7.70
   5   4  -2  147.69    7.90
  -4  -4   2  246.88    9.10
  -4  -4   2  240.88    8.40
   4  -4  -2  247.18    8.80
   4  -4  -2  248.68    8.70
   4  -4  -2  268.37   11.10
   4  -4  -2  265.37   10.10
   4   4  -2  243.98   10.10
  -4   4   2  239.58    8.90
  -4   4   2  255.87    8.30
   4   4  -2  240.78    7.90
   4   4  -2  241.88    8.30
   4   4  -2  244.78    7.40
   4   4  -2  245.48    9.70
   3  -4  -2  739.33   20.80
  -3  -4   2  743.03   20.80
   3  -4  -2  733.03   23.20
   3  -4  -2  734.43   20.70
   3  -4  -2  695.83   21.40
   3   4  -2  697.13   20.50
   3   4  -2  673.23   20.50
  -3   4   2  719.63   21.00
  -3   4   2  740.03   20.60
   3   4  -2  682.03   21.90
   3   4  -2  705.13   19.40
  -3   4   2  684.53   21.30
   3   4  -2  729.73   21.60
   3   4  -2  721.23   19.40
   2  -4  -2  101.19    4.30
  -2  -4   2   93.49    3.70
   2  -4  -2   92.49    3.90
  -2  -4   2   92.19    4.80
   2  -4  -2   82.59    5.70
   2   4  -2   87.49    3.20
   2   4  -2   92.99    4.50
   2   4  -2   91.59    4.10
   2   4  -2   89.99    3.00
  -2   4   2   92.59    4.10
   2   4  -2   86.59    3.90
  -2   4   2   94.19    4.30
  -2   4   2   84.79    4.20
  -1  -4   2 1054.19   27.60
   1  -4  -2 1018.50   28.70
   1  -4  -2  973.90   31.10
  -1  -4   2 1034.90   29.70
   1   4  -2  980.80   28.00
  -1   4   2  995.90   28.30
  -1   4   2 1020.10   28.90
  -1   4   2 1028.30   28.80
   1   4  -2 1027.70   27.60
   1   4  -2 1057.09   28.60
   1   4  -2 1036.60   29.00
  -1   4   2 1033.80   28.40
   1   4  -2 1042.00   28.60
   0  -4   2 5942.71  157.68
   0  -4  -2 5972.50  155.78
   0  -4   2 6231.28  156.58
   0  -4  -2 5609.14  156.68
   0  -4  -2 5532.55  157.88
   0   4   2 5900.51  156.48
   0   4   2 5958.10  155.98
   0   4  -2 5908.01  155.48
   0   4   2 6027.00  156.18
   0   4  -2 5975.10  155.28
   0   4  -2 5997.10  155.98
   0   4   2 5457.55  155.68
   0   4  -2 6036.50  155.98
  -1  -4  -2  102.59    4.50
   1  -4   2  105.79    5.10
  -1  -4  -2  120.59    4.40
  -1  -4  -2   89.19    5.10
   1  -4   2  103.29    5.80
   1  -4   2  105.09    4.00
  -1   4  -2   99.89    3.20
   1   4   2   95.89    4.70
   1   4   2  105.19    4.80
  -1   4  -2  109.19    4.60
   1   4   2  102.79    4.50
  -1   4  -2  102.69    4.20
  -1   4  -2   99.79    4.30
   1   4   2  102.49    3.10
   2  -4   2    1.30    1.50
  -2  -4  -2    4.90    1.40
   2  -4   2    3.30    1.80
   2  -4   2    2.20    1.00
  -2  -4  -2    2.40    1.70
  -2   4  -2    2.00    1.00
  -2   4  -2    1.70    0.80
   2   4   2    0.50    1.00
   2   4   2    4.20    1.50
   2   4   2    2.60    1.10
  -2   4  -2    3.60    1.40
  -2   4  -2    2.70    1.00
   3  -4   2    2.20    1.70
   3  -4   2    3.30    1.30
   3  -4   2    3.40    2.10
  -3  -4  -2    0.90    0.50
  -3  -4  -2    1.10    1.40
  -3   4  -2    0.30    1.30
  -3   4  -2    2.20    1.30
   3   4   2    1.50    1.20
   3   4   2   -0.80    1.50
   3   4   2   -0.40    1.40
  -3   4  -2    3.80    1.20
   3   4   2    1.50    1.10
  -3   4  -2    0.90    0.90
   4  -4   2 1522.65   43.40
   4  -4   2 1507.15   41.80
  -4  -4  -2 1515.45   40.30
  -4  -4  -2 1512.35   42.50
   4  -4   2 1507.45   45.10
  -4   4  -2 1504.15   42.70
   4   4   2 1468.05   44.00
  -4   4  -2 1474.25   42.30
  -4   4  -2 1498.65   40.80
   4   4   2 1502.95   41.60
   4   4   2 1500.35   41.10
   4   4   2 1529.75   43.60
  -4   4  -2 1508.95   41.60
   4   4   2 1380.56   42.30
   5  -4   2  833.52   28.60
  -5  -4  -2  852.31   23.70
   5  -4   2  873.81   25.30
   5  -4   2  827.12   26.70
  -5  -4  -2  872.81   26.10
   5   4   2  846.02   24.00
  -5   4  -2  855.81   23.70
   5   4   2  818.82   24.80
  -5   4  -2  866.51   25.90
   5   4   2  830.42   26.90
   5   4   2  789.32   25.80
  -5   4  -2  858.91   25.20
  -5   4  -2  842.02   26.10
   6  -4   2   31.60    3.40
  -6  -4  -2   34.70    3.00
   6  -4   2   39.80    5.10
  -6  -4  -2   35.20    4.40
   6  -4   2   31.50    5.90
  -6   4  -2   27.40    3.80
   6   4   2   27.50    4.60
  -6   4  -2   32.60    2.40
  -6   4  -2   36.00    4.30
   6   4   2   35.30    3.60
   6   4   2   29.00    4.90
  -6   4  -2   35.60    4.00
   6   4   2   31.80    2.60
   7  -4   2  645.04   25.10
   7  -4   2  646.74   23.10
   7  -4   2  658.33   21.10
  -7  -4  -2  673.23   19.80
  -7  -4  -2  650.33   22.30
   7   4   2  621.64   24.20
  -7   4  -2  649.24   22.10
   7   4   2  668.63   23.60
   7   4   2  631.24   20.60
  -7   4  -2  657.23   21.50
   8  -4   2  178.98   10.70
  -8  -4  -2  170.78    7.60
  -8  -4  -2  170.48    9.80
   8  -4   2  179.18    8.90
   8  -4   2  171.88   12.30
   8   4   2  158.58    8.20
  -8   4  -2  166.48    9.20
  -8   4  -2  172.98    9.60
   8   4   2  168.68   11.60
   8   4   2  168.48   10.80
  -9  -4  -2   97.59    8.00
   9  -4   2  112.19   11.40
   9  -4   2   90.59    9.20
   9  -4   2   87.19    7.10
   9   4   2  114.59   10.70
   9   4   2   99.59    7.00
   9   4   2   91.79   10.20
  -9   4  -2   96.09    8.00
  -9   4  -2   99.99    8.00
 -10  -4  -2   15.90    5.30
  10  -4   2   10.70    5.30
  10  -4   2   13.80    4.20
  10  -4   2   19.70    6.40
  10   4   2   13.80    3.80
 -10   4  -2   11.70    4.70
  10   4   2   10.80    5.60
 -10   4  -2    8.00    4.30
  10   4   2   12.40    6.00
  11  -4   2    0.10    5.30
  11  -4   2    7.60    4.20
  11  -4   2    7.90    6.10
 -11  -4  -2    3.90    4.90
 -11   4  -2    4.60    4.60
  11   4   2    2.50    5.70
 -11   4  -2   11.10    5.20
  11   4   2    6.10    3.70
  11   4   2    1.10    5.90
  12  -4   2  288.77   18.90
 -12  -4  -2  289.17   16.90
  12  -4   2  295.97   18.10
  12  -4   2  282.37   15.00
 -12   4  -2  300.37   16.10
 -12   4  -2  278.27   15.70
  12   4   2  282.17   19.00
  12   4   2  300.97   18.90
  12   4   2  303.87   15.10
  13  -4   2   60.39   10.50
  13  -4   2   61.99    8.50
 -13  -4  -2   66.99   10.40
 -13   4  -2   55.39    8.80
  13   4   2   42.90   10.00
  13   4   2   54.59   10.70
 -13   4  -2   47.80    8.60
  13   4   2   38.00    7.10
 -14  -4  -2   -2.00    6.80
  14  -4   2    5.80    5.80
  14  -4   2  -10.00    6.60
  14   4   2    4.30    5.30
 -14   4  -2   -1.40    6.90
  14   4   2   -0.90    7.40
  14   4   2   -1.40    8.30
 -14  -5   2  180.18   15.10
  14  -5  -2  131.99   15.90
  14  -5  -2  131.49   11.40
 -14   5   2  141.99   13.80
 -14   5   2  126.59   13.00
  14   5  -2  167.08   16.10
  14   5  -2  151.58   16.90
  14   5  -2  157.28   11.60
 -13  -5   2  144.69   13.30
  13  -5  -2  141.49   11.30
  13  -5  -2  181.18   17.70
 -13   5   2  129.69   12.70
  13   5  -2  155.78   14.70
  13   5  -2  137.99   15.20
 -13   5   2  140.29   12.50
  13   5  -2  133.59   10.10
  12  -5  -2   34.80    5.90
  12  -5  -2   28.30    8.20
 -12  -5   2   28.40    7.20
 -12   5   2   20.40    6.20
  12   5  -2   24.60    8.20
 -12   5   2   21.60    6.40
  12   5  -2   33.50    7.80
  12   5  -2   31.80    5.20
 -11  -5   2  466.25   20.10
  11  -5  -2  458.35   18.10
  11  -5  -2  456.25   22.40
 -11   5   2  443.26   19.10
  11   5  -2  466.85   22.50
  11   5  -2  416.46   16.60
 -11   5   2  455.85   19.80
  11   5  -2  444.86   20.80
  10  -5  -2  330.97   14.10
 -10  -5   2  365.66   16.10
  10  -5  -2  321.57   17.80
  10   5  -2  312.77   12.70
 -10   5   2  322.67   15.20
  10   5  -2  342.87   16.90
 -10   5   2  316.17   15.40
  10   5  -2  334.07   17.80
   9  -5  -2  195.08   11.60
   9  -5  -2  229.28   13.40
   9  -5  -2  199.18    9.90
  -9  -5   2  210.48   11.30
   9   5  -2  196.58   11.90
   9   5  -2  202.38    8.90
   9   5  -2  192.68   12.70
  -9   5   2  194.28   10.70
  -9   5   2  194.28   11.20
  -8  -5   2    3.30    3.10
   8  -5  -2    9.40    3.80
   8  -5  -2    8.40    4.20
   8  -5  -2    6.20    2.70
  -8  -5   2    7.60    2.40
  -8   5   2    2.10    2.90
   8   5  -2    2.50    3.30
   8   5  -2    3.40    3.40
   8   5  -2    5.40    2.00
  -8   5   2    6.10    3.40
  -7  -5   2   72.79    4.60
   7  -5  -2   71.09    6.80
   7  -5  -2   69.69    7.80
   7  -5  -2   67.49    5.40
  -7  -5   2   77.79    6.00
   7  -5  -2   66.69    5.10
   7   5  -2   66.69    4.00
  -7   5   2   80.69    6.10
  -7   5   2   72.19    3.70
   7   5  -2   64.39    7.10
   7   5  -2   63.69    6.50
  -7   5   2   74.19    5.90
   7   5  -2   62.69    4.00
  -6  -5   2 1809.92   50.39
   6  -5  -2 1770.22   52.89
   6  -5  -2 1697.73   51.59
   6  -5  -2 1777.72   49.80
   6  -5  -2 1783.82   49.50
  -6  -5   2 1819.22   48.70
   6   5  -2 1753.82   48.00
  -6   5   2 1778.02   48.00
   6   5  -2 1788.42   51.49
   6   5  -2 1670.03   48.90
   6   5  -2 1798.42   52.29
   6   5  -2 1705.63   48.30
  -6   5   2 1799.72   50.99
  -6   5   2 1664.73   49.70
   5  -5  -2  284.37   10.70
  -5  -5   2  333.17   10.30
   5  -5  -2  293.87   13.20
  -5  -5   2  325.17   11.50
   5  -5  -2  288.77   10.70
   5  -5  -2  319.97   12.70
  -5   5   2  287.27   11.70
  -5   5   2  303.37    9.90
  -5   5   2  296.77   11.10
   5   5  -2  311.87   10.20
   5   5  -2  299.37    9.50
   5   5  -2  291.07   12.00
   5   5  -2  303.97   10.20
   5   5  -2  291.47   12.50
   4  -5  -2  169.88    6.80
  -4  -5   2  170.78    7.10
  -4  -5   2  182.58    6.60
   4  -5  -2  172.38    8.10
   4  -5  -2  173.38    7.00
   4  -5  -2  181.08    9.40
   4   5  -2  160.38    8.20
  -4   5   2  170.68    7.20
   4   5  -2  170.58    5.70
   4   5  -2  169.68    6.00
   4   5  -2  180.28    6.70
  -4   5   2  168.58    6.50
  -4   5   2  151.68    7.40
   4   5  -2  171.78    7.90
  -3  -5   2 1386.86   37.60
   3  -5  -2 1378.66   38.50
   3  -5  -2 1355.96   37.70
   3  -5  -2 1327.97   40.70
   3  -5  -2 1381.96   37.40
   3   5  -2 1322.97   39.30
   3   5  -2 1339.67   36.40
   3   5  -2 1280.57   37.30
  -3   5   2 1345.07   38.10
   3   5  -2 1348.27   38.70
  -3   5   2 1360.86   37.60
   3   5  -2 1350.76   36.50
   3   5  -2 1368.76   37.60
  -3   5   2 1346.27   38.40
  -2  -5   2  327.27   11.90
   2  -5  -2  335.07   10.80
   2  -5  -2  319.07   10.20
  -2  -5   2  336.47   10.00
   2  -5  -2  314.97   13.30
   2  -5  -2  327.17   10.50
  -2   5   2  334.87   10.80
   2   5  -2  321.37    9.40
  -2   5   2  319.87   10.90
   2   5  -2  326.77   10.60
  -2   5   2  328.87   10.90
   2   5  -2  318.37   10.00
   2   5  -2  325.87   11.30
   2   5  -2  313.17   10.50
  -1  -5   2 3888.71   99.79
   1  -5  -2 3734.13  104.39
  -1  -5   2 3686.73  102.69
   1  -5  -2 3702.03  100.99
   1  -5  -2 3785.12  100.79
   1   5  -2 3816.62   99.99
  -1   5   2 3949.30  100.79
   1   5  -2 3813.82  101.09
  -1   5   2 3690.43  100.79
   1   5  -2 3671.03  101.59
   1   5  -2 3763.42  100.79
   1   5  -2 3734.83  100.59
  -1   5   2 3776.22  101.39
  -1   5   2 3855.31  101.29
   0  -5  -2  133.99    5.20
   0  -5  -2  131.89    7.30
   0  -5   2  138.59    6.00
   0  -5   2  134.69    7.10
   0  -5  -2  127.39    6.00
   0   5  -2  144.49    5.60
   0   5   2  129.79    4.70
   0   5   2  127.39    5.40
   0   5   2  134.49    5.90
   0   5   2  139.69    5.70
   0   5  -2  136.69    5.20
   0   5  -2  131.09    5.10
   0   5  -2  131.09    5.30
  -1  -5  -2  176.48    8.00
   1  -5   2  171.18    8.40
  -1  -5  -2  176.88    6.80
   1  -5   2  179.58    7.40
  -1  -5  -2  173.48    6.20
   1  -5   2  176.78    6.10
   1   5   2  166.48    5.20
   1   5   2  180.18    7.10
  -1   5  -2  173.48    6.50
  -1   5  -2  176.48    6.80
   1   5   2  172.18    6.70
   1   5   2  169.38    7.00
  -1   5  -2  173.38    6.40
  -2  -5  -2 3022.00   80.49
  -2  -5  -2 2864.11   81.69
   2  -5   2 2998.20   81.79
   2  -5   2 2976.30   79.79
   2  -5   2 2991.70   82.29
  -2   5  -2 3030.10   80.69
  -2   5  -2 3012.50   79.99
  -2   5  -2 2948.80   80.29
   2   5   2 3017.40   80.29
  -2   5  -2 3020.00   78.89
   2   5   2 2886.21   81.19
   2   5   2 2896.51   80.59
   3  -5   2    2.30    2.10
  -3  -5  -2    6.20    2.40
   3  -5   2    3.70    1.30
   3  -5   2    5.60    2.50
  -3  -5  -2    5.40    1.80
  -3   5  -2    6.60    1.90
   3   5   2    8.40    1.80
   3   5   2    4.80    1.70
   3   5   2    9.00    2.10
   3   5   2    6.70    2.30
  -3   5  -2    5.20    1.90
  -3   5  -2    8.70    1.50
  -3   5  -2    6.90    1.50
   4  -5   2   76.89    7.20
   4  -5   2   63.69    4.10
  -4  -5  -2   56.59    2.40
   4  -5   2   56.79    5.00
  -4  -5  -2   67.59    4.60
  -4   5  -2   61.19    3.40
   4   5   2   50.69    4.20
   4   5   2   62.49    5.30
   4   5   2   71.09    5.40
  -4   5  -2   53.49    4.20
  -4   5  -2   61.09    3.70
   4   5   2   60.89    3.70
   4   5   2   59.29    4.00
  -4   5  -2   55.19    4.40
   5  -5   2  971.90   33.50
   5  -5   2 1062.59   32.00
  -5  -5  -2 1026.80   27.80
  -5  -5  -2 1023.40   30.70
   5  -5   2 1009.50   29.80
   5   5   2 1057.79   32.60
  -5   5  -2 1014.00   28.60
   5   5   2 1014.00   28.90
   5   5   2  962.80   30.40
  -5   5  -2  973.80   29.50
  -5   5  -2 1009.20   30.80
   5   5   2 1038.50   32.10
  -5   5  -2  993.60   30.40
   5   5   2 1031.80   29.60
  -6  -5  -2  172.98    6.30
   6  -5   2  169.48    9.50
   6  -5   2  166.68   11.00
   6  -5   2  173.48    8.00
  -6  -5  -2  160.88    8.60
  -6   5  -2  168.08    8.70
  -6   5  -2  159.68    8.30
   6   5   2  167.58    9.70
   6   5   2  181.28   10.40
  -6   5  -2  176.08    6.50
   6   5   2  185.38    6.90
   6   5   2  179.38    7.70
  -6   5  -2  174.48    8.00
   7  -5   2  888.41   29.80
   7  -5   2  828.52   31.50
  -7  -5  -2  902.51   25.70
   7  -5   2  929.21   27.70
  -7  -5  -2  933.31   29.00
  -7   5  -2  859.81   27.60
   7   5   2  872.01   30.90
   7   5   2  935.11   30.50
  -7   5  -2  844.22   28.40
   7   5   2  891.21   27.20
   8  -5   2   23.30    5.00
   8  -5   2   11.90    3.40
  -8  -5  -2   28.60    5.10
   8  -5   2   19.50    5.70
  -8   5  -2   21.00    4.00
   8   5   2   19.20    3.50
   8   5   2   17.90    5.30
  -8   5  -2   18.40    4.30
   8   5   2   24.00    5.20
   9  -5   2  255.47   14.30
  -9  -5  -2  259.57   13.50
   9  -5   2  255.07   15.80
   9  -5   2  283.77   12.30
  -9   5  -2  250.47   12.30
  -9   5  -2  255.17   12.90
   9   5   2  256.47   11.70
   9   5   2  297.17   15.30
   9   5   2  234.48   15.00
  10  -5   2  660.03   23.70
  10  -5   2  680.23   28.90
 -10  -5  -2  693.53   25.70
  10  -5   2  683.43   26.80
  10   5   2  684.63   28.40
  10   5   2  664.63   27.30
 -10   5  -2  661.33   24.30
  10   5   2  684.03   23.50
 -10   5  -2  661.53   24.90
  11  -5   2   20.90    5.30
  11  -5   2   20.60    6.60
  11  -5   2   26.40    7.80
 -11  -5  -2   37.10    7.10
  11   5   2   38.20    5.90
 -11   5  -2   27.30    6.50
  11   5   2   38.70    8.70
  11   5   2   37.70    8.70
 -11   5  -2   31.80    6.50
  12  -5   2    8.40    6.80
  12  -5   2   10.60    6.70
  12  -5   2   13.50    5.50
 -12  -5  -2    8.50    6.30
  12   5   2    9.80    7.60
 -12   5  -2    4.70    5.00
  12   5   2   12.00    4.90
 -12   5  -2    9.30    5.60
  12   5   2    8.60    6.90
  13  -5   2  155.58   15.60
 -13  -5  -2  153.68   14.20
  13  -5   2  157.78   12.40
  13   5   2  169.48   17.10
  13   5   2  117.09   15.10
 -13   5  -2  135.69   12.80
 -13   5  -2  151.08   13.40
  13   5   2  168.98   12.50
  14  -5   2  106.69   14.40
 -14  -5  -2  106.69   13.90
 -14   5  -2   90.19   11.30
 -14   5  -2   93.99   11.60
  14   5   2   96.89   14.60
  14   5   2   87.69   13.70
  14   5   2  108.39   11.30
 -14  -6   2  128.89   13.50
  14  -6  -2  161.58   13.00
  14  -6  -2  170.48   18.40
 -14   6   2  148.29   14.10
  14   6  -2  154.58   11.80
 -14   6   2  135.79   13.30
  14   6  -2  145.39   15.30
  14   6  -2  175.98   18.70
  13  -6  -2  230.88   18.10
  13  -6  -2  244.68   14.20
 -13  -6   2  230.18   16.10
 -13   6   2  234.88   15.80
  13   6  -2  247.98   18.80
 -13   6   2  231.88   15.30
  13   6  -2  230.08   16.80
  13   6  -2  217.18   12.90
  12  -6  -2    6.60    6.80
  12  -6  -2   -0.50    3.90
 -12  -6   2    4.10    5.60
 -12   6   2    0.50    5.10
  12   6  -2    7.00    6.10
  12   6  -2   -0.50    3.10
 -12   6   2    0.70    4.90
  12   6  -2   -1.70    5.40
  11  -6  -2   75.49    7.90
  11  -6  -2   97.69   12.00
 -11  -6   2   75.69    9.10
  11   6  -2   67.59   10.20
 -11   6   2   77.79    8.60
  11   6  -2   81.69   10.20
 -11   6   2   84.89    9.60
  11   6  -2   81.39    7.10
 -10  -6   2  893.41   30.90
  10  -6  -2  931.21   34.20
  10  -6  -2  889.01   29.20
 -10   6   2  878.71   30.00
  10   6  -2  876.91   33.40
  10   6  -2  906.71   27.80
 -10   6   2  858.91   30.80
  10   6  -2  856.91   32.10
   9  -6  -2  173.68    9.50
  -9  -6   2  161.78   10.30
   9  -6  -2  177.98   11.20
   9  -6  -2  184.58   12.30
   9   6  -2  176.58    8.20
   9   6  -2  189.58   12.50
   9   6  -2  169.88   11.60
  -9   6   2  176.28   10.50
  -9   6   2  175.38   10.00
  -8  -6   2  180.08   10.00
   8  -6  -2  175.98   11.90
   8  -6  -2  173.38    8.90
   8  -6  -2  185.78   10.80
  -8   6   2  173.88   10.20
   8   6  -2  196.78   11.90
   8   6  -2  181.58    7.80
  -8   6   2  169.78    9.40
   8   6  -2  183.38   10.90
  -7  -6   2  898.81   24.80
   7  -6  -2  802.72   28.10
   7  -6  -2  830.92   29.70
   7  -6  -2  826.82   26.10
  -7  -6   2  813.32   26.70
   7  -6  -2  843.72   26.10
  -7   6   2  834.32   24.10
  -7   6   2  857.21   27.70
   7   6  -2  791.02   24.60
   7   6  -2  858.11   29.30
   7   6  -2  819.52   24.50
   7   6  -2  853.71   28.30
  -6  -6   2  429.06   13.20
   6  -6  -2  408.16   17.50
   6  -6  -2  418.76   14.40
  -6  -6   2  405.66   14.80
   6  -6  -2  402.66   14.30
   6  -6  -2  406.46   16.30
  -6   6   2  420.56   14.90
  -6   6   2  417.96   13.20
   6   6  -2  397.46   13.50
   6   6  -2  417.16   16.20
   6   6  -2  405.26   13.00
  -6   6   2  430.26   15.70
   6   6  -2  397.46   16.50
   6   6  -2  405.06   13.80
   5  -6  -2  819.32   26.70
  -5  -6   2  847.82   23.50
   5  -6  -2  813.42   28.00
   5  -6  -2  811.82   24.30
   5  -6  -2  858.61   24.70
  -5  -6   2  833.42   24.90
  -5   6   2  814.82   25.00
   5   6  -2  845.12   27.20
   5   6  -2  803.02   23.20
   5   6  -2  774.12   23.70
   5   6  -2  766.12   25.80
  -5   6   2  754.12   25.50
   5   6  -2  802.72   24.00
  -5   6   2  841.12   23.80
  -4  -6   2  230.98    8.80
   4  -6  -2  237.38    8.60
   4  -6  -2  257.87   12.10
   4  -6  -2  236.08    8.90
   4  -6  -2  242.28   10.40
   4   6  -2  238.58   10.80
   4   6  -2  240.88   10.10
   4   6  -2  230.88    7.90
   4   6  -2  236.58    8.80
  -4   6   2  241.38    9.80
   4   6  -2  237.18    8.20
  -4   6   2  230.28    9.30
   4   6  -2  228.88    7.90
  -4   6   2  233.28    8.60
   3  -6  -2   25.90    2.50
  -3  -6   2   22.30    3.50
  -3  -6   2   22.20    2.40
   3  -6  -2   20.50    2.50
   3  -6  -2   28.40    4.60
   3  -6  -2   33.10    3.70
  -3   6   2   24.40    3.20
  -3   6   2   26.60    3.30
  -3   6   2   21.40    2.60
   3   6  -2   27.00    1.90
   3   6  -2   25.80    2.50
   3   6  -2   21.40    2.90
   3   6  -2   26.70    2.90
   3   6  -2   20.80    2.20
   2  -6  -2 3426.56   90.49
   2  -6  -2 3391.36   91.39
   2  -6  -2 3371.46   90.89
  -2  -6   2 3236.98   92.89
  -2  -6   2 3465.45   90.19
   2  -6  -2 3189.58   94.79
  -2   6   2 3397.46   91.29
  -2   6   2 3420.56   91.29
   2   6  -2 3408.16   89.79
   2   6  -2 3433.46   92.09
  -2   6   2 3503.15   91.69
   2   6  -2 3406.36   90.69
   2   6  -2 3271.07   90.79
   2   6  -2 3393.56   91.19
  -1  -6   2  264.47    7.80
  -1  -6   2  258.97   10.90
   1  -6  -2  262.67    9.00
   1  -6  -2  259.37    8.90
   1  -6  -2  244.18   11.80
   1   6  -2  245.78    9.10
   1   6  -2  260.97    9.80
   1   6  -2  249.28    8.70
   1   6  -2  260.57    8.90
   1   6  -2  248.78    8.10
  -1   6   2  266.67    9.60
  -1   6   2  258.37    9.10
  -1   6   2  257.07    8.80
  -1   6   2  276.17    9.50
   0  -6  -2  199.58    7.10
   0  -6  -2  185.08    9.60
   0  -6   2  190.58    9.50
   0  -6  -2  197.08    8.00
   0  -6   2  207.58    8.20
   0   6  -2  200.68    7.60
   0   6   2  198.38    6.70
   0   6   2  198.78    8.00
   0   6   2  203.88    7.70
   0   6  -2  197.18    7.20
   0   6   2  198.98    7.70
   0   6  -2  186.48    7.30
  -1  -6  -2 2782.52   76.69
   1  -6   2 2805.62   80.29
  -1  -6  -2 2948.70   77.59
   1  -6   2 2940.71   78.39
  -1  -6  -2 2780.02   79.59
   1  -6   2 2950.80   76.49
   1   6   2 2765.82   75.59
   1   6   2 2865.21   77.49
  -1   6  -2 2940.61   77.29
  -1   6  -2 2911.11   77.19
  -1   6  -2 2815.42   77.39
   1   6   2 2767.92   77.89
   1   6   2 2786.82   77.79
   2  -6   2    2.50    1.20
  -2  -6  -2    3.20    2.30
  -2  -6  -2    3.80    1.60
   2  -6   2    2.50    2.20
   2  -6   2    0.80    1.90
  -2   6  -2    3.10    0.90
   2   6   2    1.90    1.90
   2   6   2    3.50    1.50
  -2   6  -2    2.70    1.50
  -2   6  -2    1.90    1.60
   2   6   2    2.30    1.60
  -2   6  -2    1.50    1.30
   3  -6   2 1342.27   39.40
  -3  -6  -2 1263.77   38.70
   3  -6   2 1302.97   36.60
   3  -6   2 1303.87   39.20
  -3  -6  -2 1345.87   37.40
  -3   6  -2 1354.56   37.80
  -3   6  -2 1298.37   36.50
   3   6   2 1271.67   38.20
   3   6   2 1230.08   38.20
   3   6   2 1314.07   37.40
   3   6   2 1271.77   36.80
  -3   6  -2 1309.07   37.30
  -3   6  -2 1275.37   35.60
  -4  -6  -2  219.28    9.00
   4  -6   2  208.18   10.90
  -4  -6  -2  193.78    9.80
   4  -6   2  222.48    8.50
   4  -6   2  211.98   10.20
  -4   6  -2  216.58    7.80
  -4   6  -2  225.48    8.00
  -4   6  -2  213.98    9.00
   4   6   2  206.58    8.80
   4   6   2  200.68    8.50
   4   6   2  218.58    8.40
  -4   6  -2  220.28    9.40
   4   6   2  216.38   10.20
   5  -6   2   85.89    6.60
  -5  -6  -2   64.89    5.20
   5  -6   2   91.29    8.80
  -5  -6  -2   73.59    2.90
   5  -6   2   79.89    5.10
   5   6   2   62.29    4.70
  -5   6  -2   68.69    4.10
  -5   6  -2   71.59    4.60
   5   6   2   78.99    6.40
  -5   6  -2   71.39    5.30
   5   6   2   79.79    6.80
   5   6   2   73.49    4.50
  -5   6  -2   70.79    5.50
   5   6   2   76.09    5.50
  -6  -6  -2 2277.07   63.19
   6  -6   2 2339.57   64.99
  -6  -6  -2 2353.66   65.99
   6  -6   2 2232.58   69.69
   6  -6   2 2338.37   67.59
  -6   6  -2 2354.96   66.39
   6   6   2 2349.96   68.29
  -6   6  -2 2404.46   63.39
  -6   6  -2 2275.77   64.59
   6   6   2 2287.37   64.69
   6   6   2 2305.47   63.79
  -6   6  -2 2358.46   65.79
   6   6   2 2375.26   67.99
  -7  -6  -2   20.30    4.20
   7  -6   2   22.30    3.50
   7  -6   2   33.40    6.80
   7  -6   2   19.90    4.70
   7   6   2   24.20    2.90
  -7   6  -2   25.80    4.00
   7   6   2   26.00    5.40
   7   6   2   29.00    3.80
  -7   6  -2   24.20    4.50
   7   6   2   25.60    5.60
   8  -6   2   44.40    4.80
   8  -6   2   43.60    6.60
   8  -6   2   31.70    6.90
  -8  -6  -2   35.10    5.70
  -8   6  -2   50.09    6.40
   8   6   2   45.10    4.90
   8   6   2   49.00    7.20
   8   6   2   43.00    7.40
  -8   6  -2   50.39    5.60
  -9  -6  -2  457.95   19.00
   9  -6   2  443.36   17.30
   9  -6   2  435.86   20.00
   9  -6   2  463.65   22.30
   9   6   2  452.85   20.70
  -9   6  -2  450.55   18.60
  -9   6  -2  444.86   17.50
   9   6   2  447.36   16.90
   9   6   2  475.25   21.50
 -10  -6  -2  130.29   11.30
  10  -6   2   89.29   10.10
  10  -6   2  103.19   12.30
  10  -6   2  105.89    8.60
  10   6   2   98.29   12.20
  10   6   2  117.89    8.50
  10   6   2   92.89   10.90
 -10   6  -2  120.39    9.10
 -10   6  -2  117.99   10.60
  11  -6   2  214.78   12.60
  11  -6   2  233.28   15.50
  11  -6   2  216.08   16.40
 -11  -6  -2  238.48   14.70
  11   6   2  270.37   17.00
 -11   6  -2  219.68   13.10
 -11   6  -2  213.68   13.70
  11   6   2  197.28   16.30
  11   6   2  234.08   12.60
  12  -6   2  123.99   13.40
  12  -6   2  160.88   11.70
 -12  -6  -2  151.08   13.70
  12   6   2  156.38   15.40
  12   6   2  131.49   14.80
 -12   6  -2  132.69   11.40
 -12   6  -2  178.08   12.90
  12   6   2  142.19   11.10
 -13  -6  -2   75.69   11.10
  13  -6   2  102.59   13.10
 -13   6  -2   67.79    9.80
 -13   6  -2   94.29   10.60
  13   6   2   87.69   13.30
  13   6   2   75.49    9.30
  13   6   2   81.49   13.20
  14  -6   2  250.17   19.80
  14   6   2  282.07   21.70
 -14   6  -2  265.17   17.60
  14   6   2  275.47   19.30
  14   6   2  334.67   35.30
 -14   6  -2  249.18   17.60
  14  -7  -2    9.60    8.90
 -14  -7   2   13.10    7.70
  14  -7  -2   -1.10    5.60
  14   7  -2    7.10    8.50
 -14   7   2   -2.80    6.00
  14   7  -2    1.90    7.80
 -14   7   2    2.90    6.80
  14   7  -2    0.40    4.50
 -13  -7   2   79.99   11.00
  13  -7  -2   53.59   11.70
  13  -7  -2   69.29    8.80
  13   7  -2   80.29    8.10
  13   7  -2   85.49   11.90
 -13   7   2   61.99   10.10
  13   7  -2   61.69   11.90
 -13   7   2   54.59    8.70
 -12  -7   2  965.20   35.20
  12  -7  -2 1015.20   39.20
  12  -7  -2  986.40   33.30
  12   7  -2  959.60   31.80
  12   7  -2  981.60   38.80
 -12   7   2  947.01   34.00
 -12   7   2  927.71   35.00
  12   7  -2 1005.40   37.40
 -11  -7   2    8.00    5.30
  11  -7  -2   16.50    4.70
  11  -7  -2   13.90    7.10
  11   7  -2   20.20    6.60
 -11   7   2   14.90    6.00
  11   7  -2   11.20    3.80
 -11   7   2   12.10    5.20
  11   7  -2   13.80    6.30
  10  -7  -2    4.90    5.50
 -10  -7   2    3.30    4.20
  10  -7  -2    1.40    3.30
  10   7  -2    0.30    4.90
  10   7  -2    6.40    3.00
  10   7  -2   -3.80    4.10
 -10   7   2    4.50    4.80
 -10   7   2    1.60    4.10
  -9  -7   2  444.36   17.80
   9  -7  -2  419.56   16.40
   9  -7  -2  411.36   20.20
  -9   7   2  422.16   16.80
   9   7  -2  431.96   19.10
   9   7  -2  438.76   20.00
  -9   7   2  399.36   17.90
   9   7  -2  408.86   15.00
   8  -7  -2  283.37   15.70
   8  -7  -2  272.67   13.90
  -8  -7   2  272.17   12.70
   8  -7  -2  268.27   11.80
   8   7  -2  277.17   14.20
  -8   7   2  270.57   12.10
   8   7  -2  291.57   15.10
   8   7  -2  280.47   10.60
  -8   7   2  263.77   13.20
  -7  -7   2 1527.15   44.70
   7  -7  -2 1511.15   48.50
   7  -7  -2 1508.55   46.90
   7  -7  -2 1529.35   44.00
   7  -7  -2 1544.05   44.10
   7   7  -2 1497.35   46.40
  -7   7   2 1493.55   45.60
   7   7  -2 1441.16   42.40
   7   7  -2 1487.75   47.50
   7   7  -2 1517.25   42.90
  -7   7   2 1533.05   42.30
  -6  -7   2   -0.50    2.10
   6  -7  -2    0.40    2.90
   6  -7  -2    0.20    1.90
   6  -7  -2   -2.50    3.10
   6  -7  -2    1.20    2.00
  -6  -7   2    1.00    1.40
  -6   7   2    1.10    1.60
   6   7  -2   -0.70    1.30
   6   7  -2   -1.40    2.60
  -6   7   2    4.00    2.30
   6   7  -2    0.50    1.80
   6   7  -2    2.40    2.80
  -6   7   2    1.40    2.70
   6   7  -2    3.60    1.60
   5  -7  -2 1155.38   37.10
  -5  -7   2 1214.38   35.00
   5  -7  -2 1197.78   34.90
   5  -7  -2 1250.07   39.30
   5  -7  -2 1181.78   34.30
  -5  -7   2 1248.18   33.40
  -5   7   2 1195.48   35.50
  -5   7   2 1198.88   36.10
  -5   7   2 1161.28   34.20
   5   7  -2 1205.18   36.70
   5   7  -2 1166.68   33.90
   5   7  -2 1226.48   34.70
   5   7  -2 1166.48   33.70
   5   7  -2 1159.78   37.50
  -4  -7   2 3784.92  100.89
   4  -7  -2 3721.03  101.09
  -4  -7   2 3714.13  103.59
   4  -7  -2 3696.23  105.49
   4  -7  -2 3806.42  100.49
   4  -7  -2 3743.23  102.89
   4   7  -2 3789.82  101.09
  -4   7   2 3843.22  100.89
   4   7  -2 3652.33   99.99
   4   7  -2 3677.83  102.69
   4   7  -2 3646.64  100.19
  -4   7   2 3751.42  102.09
   4   7  -2 3765.32   99.79
  -4   7   2 3695.63  101.69
  -3  -7   2   35.30    4.50
   3  -7  -2   35.10    5.60
   3  -7  -2   29.90    3.10
   3  -7  -2   39.20    2.90
   3  -7  -2   43.90    4.30
  -3  -7   2   38.60    3.00
   3   7  -2   34.10    3.40
  -3   7   2   34.50    3.70
  -3   7   2   36.40    3.50
   3   7  -2   47.50    4.70
   3   7  -2   38.50    2.50
   3   7  -2   39.20    3.30
  -3   7   2   51.29    4.40
   3   7  -2   35.00    3.20
   2  -7  -2   11.30    2.40
  -2  -7   2   12.30    3.20
  -2  -7   2    9.30    1.50
   2  -7  -2   10.40    1.80
   2  -7  -2    8.20    1.80
   2  -7  -2    4.30    3.10
   2   7  -2   10.00    1.50
   2   7  -2   15.90    2.50
   2   7  -2   10.20    2.00
   2   7  -2   11.10    2.00
  -2   7   2   12.90    2.30
   2   7  -2   12.40    2.70
  -2   7   2   10.30    2.30
  -2   7   2   13.90    2.40
   1  -7  -2 1015.60   29.80
   1  -7  -2  990.30   34.00
   1  -7  -2 1035.30   29.70
  -1  -7   2 1013.40   32.60
  -1  -7   2 1043.00   28.50
   1   7  -2 1082.49   30.40
  -1   7   2 1058.89   29.80
  -1   7   2 1017.10   30.60
   1   7  -2 1097.19   29.20
  -1   7   2 1015.30   30.20
   1   7  -2 1066.19   29.90
   1   7  -2 1051.09   29.90
  -1   7   2 1043.70   30.50
   1   7  -2 1044.00   31.00
   0  -7   2 3456.35   92.09
   0  -7  -2 3368.56   91.69
   0  -7  -2 3315.07   90.39
   0  -7   2 3338.67   94.39
   0  -7  -2 3263.67   94.59
   0   7   2 3334.57   89.89
   0   7  -2 3344.57   91.09
   0   7   2 3338.27   91.69
   0   7  -2 3408.66   90.79
   0   7   2 3374.06   91.39
   0   7   2 3397.86   91.39
   0   7  -2 3429.76   90.89
   1  -7   2 2521.05   73.89
  -1  -7  -2 2533.55   73.39
   1  -7   2 2628.74   71.69
   1  -7   2 2620.94   69.59
  -1  -7  -2 2632.14   70.89
   1   7   2 2538.15   71.09
  -1   7  -2 2583.24   70.59
   1   7   2 2526.25   71.29
  -1   7  -2 2556.14   70.29
  -1   7  -2 2656.63   70.49
   1   7   2 2620.44   70.79
   1   7   2 2499.95   68.69
  -2  -7  -2    4.30    2.50
   2  -7   2    2.80    2.40
  -2  -7  -2    5.00    1.90
   2  -7   2    1.00    1.20
   2  -7   2    5.80    2.90
  -2   7  -2    4.80    1.70
   2   7   2    2.50    1.80
   2   7   2    6.10    2.10
  -2   7  -2    2.80    0.80
   2   7   2    6.00    2.30
  -2   7  -2    5.00    2.00
  -2   7  -2    4.30    1.70
   3  -7   2 2419.66   67.79
  -3  -7  -2 2215.88   67.39
   3  -7   2 2446.36   68.59
   3  -7   2 2383.06   64.89
  -3  -7  -2 2412.16   65.69
   3   7   2 2348.36   65.39
  -3   7  -2 2361.46   66.09
  -3   7  -2 2356.86   65.69
  -3   7  -2 2374.56   63.59
   3   7   2 2352.66   66.99
  -3   7  -2 2380.36   64.99
   3   7   2 2397.76   65.99
   4  -7   2 2554.34   68.49
   4  -7   2 2550.94   72.19
  -4  -7  -2 2481.45   69.09
  -4  -7  -2 2443.06   71.09
   4  -7   2 2548.45   71.69
  -4   7  -2 2520.35   69.29
  -4   7  -2 2483.55   67.99
   4   7   2 2489.05   69.09
   4   7   2 2495.55   68.59
   4   7   2 2460.85   70.79
   4   7   2 2414.26   69.09
  -4   7  -2 2373.96   69.49
  -4   7  -2 2533.85   67.39
  -5  -7  -2  341.97   15.20
   5  -7   2  361.76   13.10
   5  -7   2  394.16   15.80
   5  -7   2  361.26   16.70
  -5  -7  -2  356.56   13.70
   5   7   2  362.76   12.80
  -5   7  -2  367.86   12.40
  -5   7  -2  358.66   13.80
  -5   7  -2  368.86   14.30
  -5   7  -2  369.76   12.30
   5   7   2  349.87   15.10
   5   7   2  380.26   13.50
   6  -7   2   29.70    6.20
  -6  -7  -2   40.70    4.80
   6  -7   2   43.90    6.40
   6  -7   2   26.90    3.70
   6   7   2   36.20    3.80
  -6   7  -2   29.10    3.60
   6   7   2   32.30    5.60
  -6   7  -2   41.60    3.60
  -6   7  -2   29.60    4.40
   6   7   2   27.90    3.80
  -6   7  -2   40.00    4.60
   6   7   2   29.90    5.20
   7  -7   2  169.08   10.70
   7  -7   2  154.58   11.70
  -7  -7  -2  158.68    9.30
   7  -7   2  168.18    8.70
  -7   7  -2  149.49    8.10
   7   7   2  169.38    7.50
   7   7   2  162.18    8.40
  -7   7  -2  165.28    9.40
   7   7   2  171.78   11.40
   7   7   2  163.98   10.90
   8  -7   2 1623.24   50.09
   8  -7   2 1575.54   46.80
  -8  -7  -2 1499.55   47.90
   8  -7   2 1546.25   52.49
  -8   7  -2 1553.04   48.30
  -8   7  -2 1606.14   46.70
   8   7   2 1600.64   51.19
   8   7   2 1641.14   46.80
   8   7   2 1601.04   50.69
   9  -7   2  264.57   15.40
  -9  -7  -2  285.37   14.50
   9  -7   2  275.27   17.10
   9  -7   2  289.67   13.10
   9   7   2  281.77   12.80
  -9   7  -2  269.47   14.20
   9   7   2  306.47   16.60
  -9   7  -2  274.07   13.00
   9   7   2  300.07   16.90
  10  -7   2    1.80    6.10
  10  -7   2   15.80    6.30
 -10  -7  -2   18.40    5.80
  10  -7   2   11.40    4.20
 -10   7  -2    6.50    4.30
 -10   7  -2   10.50    5.10
  10   7   2   15.00    4.20
  10   7   2    9.80    5.80
  10   7   2    8.00    6.40
  11  -7   2  642.54   30.80
  11  -7   2  753.32   30.00
 -11  -7  -2  728.33   28.30
  11   7   2  707.53   30.50
 -11   7  -2  717.03   26.50
 -11   7  -2  704.63   27.60
  11   7   2  749.23   26.20
  11   7   2  716.83   31.10
  12  -7   2   77.49   11.10
 -12  -7  -2  109.29   12.50
  12   7   2   99.09   13.80
 -12   7  -2   96.49   10.10
 -12   7  -2   63.29    9.50
  12   7   2  101.09    9.60
  12   7   2  105.89   13.70
 -13  -7  -2  155.78   15.00
  13  -7   2  164.18   16.40
  13   7   2  161.08   17.30
 -13   7  -2  165.28   15.30
 -13   7  -2  121.49   12.80
  13   7   2  171.78   17.40
  13   7   2  201.08   13.60
  14  -7   2   29.00   11.20
  14   7   2   30.20   11.10
 -14   7  -2   34.00    9.60
  14  -8  -2   49.40   18.10
 -14  -8   2   56.79   12.10
  14   8  -2   67.89   12.10
 -14   8   2   34.60    9.50
  13  -8  -2   63.79   12.10
 -13  -8   2   61.29   10.00
  13   8  -2   61.59    7.70
  13   8  -2   55.49   11.10
 -13   8   2   59.49    8.90
 -13   8   2   56.99    9.80
  13   8  -2   60.69   11.20
 -12  -8   2   17.30    6.60
  12  -8  -2   11.30    5.00
  12  -8  -2   23.00    8.70
  12   8  -2   17.50    8.00
 -12   8   2   12.70    5.90
  12   8  -2   18.50    7.80
  12   8  -2   10.60    4.50
 -12   8   2   18.40    6.80
  11  -8  -2  180.18   11.70
 -11  -8   2  221.98   13.70
  11  -8  -2  198.08   16.00
  11   8  -2  198.48   14.80
  11   8  -2  202.58   16.00
 -11   8   2  180.28   12.20
  11   8  -2  191.58   10.50
 -11   8   2  171.58   13.30
  10  -8  -2  110.89    9.20
  10  -8  -2   89.09   11.60
 -10  -8   2   87.59    9.10
  10   8  -2   99.89   12.10
  10   8  -2  111.09   11.60
 -10   8   2   86.09    9.40
  10   8  -2   90.79    7.10
 -10   8   2   94.29    8.70
   9  -8  -2    6.50    3.50
  -9  -8   2    8.70    4.30
   9  -8  -2    8.70    5.80
   9   8  -2    3.70    4.70
  -9   8   2   17.50    5.20
   9   8  -2    9.40    3.00
   9   8  -2   11.10    5.50
  -9   8   2    2.80    3.70
   8  -8  -2  299.97   12.60
   8  -8  -2  271.67   14.70
  -8  -8   2  320.17   13.50
   8  -8  -2  281.17   16.30
   8   8  -2  282.47   11.30
  -8   8   2  258.57   13.50
   8   8  -2  300.07   15.00
  -8   8   2  305.17   12.80
   8   8  -2  280.77   15.60
  -7  -8   2  156.48    8.60
   7  -8  -2  120.79    9.60
   7  -8  -2  148.69    7.90
   7  -8  -2  156.28    8.40
   7  -8  -2  142.79   11.30
   7   8  -2  140.99    7.00
   7   8  -2  137.79    9.80
  -7   8   2  146.99    9.40
   7   8  -2  149.29   10.70
   7   8  -2  142.49    7.30
  -7   8   2  144.09    6.90
   6  -8  -2   80.49    8.10
  -6  -8   2  103.79    7.90
   6  -8  -2   79.19    5.40
  -6  -8   2   99.39    6.40
   6  -8  -2   73.99    5.80
   6  -8  -2   90.49    9.30
  -6   8   2   82.29    6.60
  -6   8   2   85.49    5.30
   6   8  -2   85.49    5.70
   6   8  -2   98.59    8.50
   6   8  -2   92.79    7.50
   6   8  -2   93.79    5.30
  -5  -8   2  540.85   17.40
   5  -8  -2  511.05   16.60
   5  -8  -2  510.35   17.40
  -5  -8   2  502.75   19.90
   5  -8  -2  530.45   19.80
   5  -8  -2  522.85   21.60
  -5  -8   2  566.84   15.90
  -5   8   2  518.15   16.90
   5   8  -2  505.35   17.10
   5   8  -2  509.75   16.60
  -5   8   2  518.55   18.10
   5   8  -2  506.95   16.50
  -5   8   2  556.04   18.80
   5   8  -2  472.75   18.80
  -4  -8   2  205.28   10.60
  -4  -8   2  185.48    7.90
   4  -8  -2  204.78    8.40
   4  -8  -2  197.38    9.80
   4  -8  -2  192.98    7.60
   4  -8  -2  197.88   11.90
   4   8  -2  191.58    8.00
  -4   8   2  191.78    8.20
   4   8  -2  190.58    7.30
   4   8  -2  187.98    8.40
   4   8  -2  187.98    9.50
  -4   8   2  189.18    8.90
  -4   8   2  193.48    9.10
   4   8  -2  193.98    7.30
   3  -8  -2  441.36   13.50
   3  -8  -2  424.46   15.50
   3  -8  -2  435.46   14.50
   3  -8  -2  403.76   18.40
  -3  -8   2  442.46   13.80
  -3  -8   2  430.56   16.90
   3   8  -2  426.76   13.30
  -3   8   2  427.86   15.10
   3   8  -2  421.26   15.60
  -3   8   2  436.56   15.10
  -3   8   2  433.46   14.60
   3   8  -2  439.26   14.80
   3   8  -2  407.16   13.80
   3   8  -2  426.06   14.30
   2  -8  -2  569.44   22.80
  -2  -8   2  596.84   17.40
   2  -8  -2  593.74   17.60
  -2  -8   2  603.24   21.40
   2  -8  -2  591.64   19.30
   2  -8  -2  596.24   18.40
  -2   8   2  584.64   18.90
   2   8  -2  583.94   19.80
  -2   8   2  607.94   19.40
   2   8  -2  586.04   18.90
  -2   8   2  603.04   18.80
   2   8  -2  588.44   18.60
   2   8  -2  591.44   17.50
   2   8  -2  566.04   18.20
  -1  -8   2  214.38   11.10
  -1  -8   2  218.18    7.20
   1  -8  -2  232.08   12.20
   1  -8  -2  214.78    8.20
   1  -8  -2  224.58    8.30
  -1   8   2  224.08    8.30
   1   8  -2  219.88    8.50
  -1   8   2  212.28    9.10
   1   8  -2  213.38    7.80
   1   8  -2  207.38    9.40
   1   8  -2  230.18    9.00
   1   8  -2  214.98    8.40
  -1   8   2  215.78    9.10
  -1   8   2  217.28    8.90
   0  -8  -2  982.20   33.20
   0  -8   2 1044.90   33.30
   0  -8  -2  990.30   29.80
   0  -8  -2 1012.30   28.60
   0  -8   2  996.40   30.40
   0   8   2  990.80   28.20
   0   8  -2  984.00   29.10
   0   8   2  973.90   29.70
   0   8  -2 1015.10   29.50
   0   8  -2  985.90   29.10
   0   8   2  991.70   29.80
   0   8   2  979.90   30.00
   1  -8   2  427.06   13.00
  -1  -8  -2  387.76   16.60
   1  -8   2  419.96   15.10
  -1  -8  -2  410.86   14.20
   1  -8   2  418.96   17.40
   1   8   2  387.96   14.50
  -1   8  -2  404.06   13.80
   1   8   2  408.36   14.70
   1   8   2  401.26   12.30
  -1   8  -2  408.06   13.90
   1   8   2  411.86   14.30
  -1   8  -2  420.06   14.10
  -2  -8  -2    3.70    2.50
  -2  -8  -2    2.20    1.80
   2  -8   2    1.00    2.40
   2  -8   2   -0.40    1.10
   2  -8   2    1.20    2.70
   2   8   2   -0.50    1.70
  -2   8  -2   -0.20    1.50
   2   8   2   -1.00    1.80
  -2   8  -2    1.80    1.80
  -2   8  -2   -1.50    1.40
  -2   8  -2    2.20    0.80
   2   8   2    0.40    1.70
   2   8   2    1.50    0.80
   3  -8   2  216.08   11.50
  -3  -8  -2  212.28   11.00
   3  -8   2  218.28   10.80
   3  -8   2  208.88    8.40
  -3  -8  -2  217.88    9.10
   3   8   2  206.38   10.10
  -3   8  -2  204.08    7.00
  -3   8  -2  221.08    8.70
  -3   8  -2  217.08    9.20
   3   8   2  207.88    9.40
  -3   8  -2  209.28    9.50
   3   8   2  217.28    9.10
  -4  -8  -2  558.94   21.20
   4  -8   2  597.94   21.90
   4  -8   2  575.14   21.70
   4  -8   2  572.94   18.40
  -4  -8  -2  581.44   19.20
  -4   8  -2  591.64   18.40
   4   8   2  570.54   20.80
   4   8   2  545.95   19.20
  -4   8  -2  583.74   19.80
  -4   8  -2  589.94   19.40
  -4   8  -2  547.85   17.10
   4   8   2  570.94   18.70
  -5  -8  -2   17.80    4.50
  -5  -8  -2   20.90    3.70
   5  -8   2   27.40    5.40
   5  -8   2   12.10    2.90
   5  -8   2   18.90    5.00
  -5   8  -2   13.80    2.60
   5   8   2   17.10    3.30
   5   8   2   14.90    4.10
   5   8   2   19.60    3.20
  -5   8  -2   19.10    3.80
  -5   8  -2   14.50    2.60
  -5   8  -2   18.60    3.90
  -6  -8  -2  232.78   12.90
   6  -8   2  238.08   12.90
   6  -8   2  261.07   10.80
  -6  -8  -2  239.08   11.20
   6  -8   2  252.67   14.60
   6   8   2  247.48   10.10
  -6   8  -2  257.17    9.60
  -6   8  -2  234.58    9.70
   6   8   2  249.97   10.90
   6   8   2  239.28   13.00
  -6   8  -2  243.08   11.30
  -6   8  -2  245.28   11.80
   7  -8   2  308.67   12.60
   7  -8   2  298.57   15.10
  -7  -8  -2  274.97   14.80
   7  -8   2  281.67   17.00
  -7  -8  -2  294.07   13.40
   7   8   2  294.77   12.60
   7   8   2  314.67   15.70
   7   8   2  301.67   11.50
  -7   8  -2  286.27   11.80
   7   8   2  328.67   16.00
  -7   8  -2  285.47   13.70
   8  -8   2   43.00    5.00
   8  -8   2   49.99    8.80
  -8  -8  -2   48.80    6.50
   8  -8   2   45.70    7.40
   8   8   2   51.09    7.70
  -8   8  -2   48.00    6.70
   8   8   2   56.29    8.30
  -8   8  -2   53.89    5.70
   8   8   2   59.59    6.00
   9  -8   2  279.97   15.90
  -9  -8  -2  281.17   14.60
   9  -8   2  263.87   17.30
   9  -8   2  260.07   12.90
   9   8   2  278.17   16.40
   9   8   2  283.47   16.90
  -9   8  -2  265.27   12.70
  -9   8  -2  277.77   14.60
   9   8   2  266.87   12.90
  10  -8   2   29.60    8.20
 -10  -8  -2   25.10    6.50
  10  -8   2   37.10    8.10
 -10   8  -2   33.80    5.70
  10   8   2   29.80    8.20
  10   8   2   28.10    7.30
  10   8   2   32.80    5.70
 -10   8  -2   35.50    7.20
 -11  -8  -2   21.20    6.70
  11  -8   2   29.40    7.90
 -11   8  -2   28.80    7.10
 -11   8  -2   17.90    8.50
  11   8   2   25.90    8.50
  11   8   2   25.80    5.70
  11   8   2   23.70    8.20
  12  -8   2  198.78   15.90
 -12  -8  -2  193.28   15.00
  12   8   2  226.68   17.80
  12   8   2  189.88   18.30
  12   8   2  191.58   13.20
 -12   8  -2  182.88   14.60
 -13  -8  -2    1.40    7.20
  13  -8   2   -2.30    6.70
  13   8   2    5.70    5.50
 -13   8  -2   -8.30    5.60
  13   8   2   -0.40    8.00
  13   8   2    6.00    8.60
  13  -9  -2   88.49   14.20
 -13  -9   2   95.79   11.70
  13   9  -2   68.59   12.20
 -13   9   2   79.49   11.10
  13   9  -2   84.89    9.20
  13   9  -2   89.69   12.70
 -12  -9   2   72.59   10.00
  12  -9  -2   51.39   10.90
  12   9  -2   49.40   10.10
  12   9  -2   48.70    6.70
  12   9  -2   65.89   11.40
 -12   9   2   49.99    9.60
 -11  -9   2  184.68   13.60
  11  -9  -2  209.18   18.80
  11  -9  -2  191.48   13.80
  11   9  -2  214.78   11.40
 -11   9   2  183.38   14.00
 -11   9   2  203.38   12.60
  11   9  -2  213.78   15.50
  11   9  -2  213.38   16.70
  10  -9  -2  133.59   13.70
  10  -9  -2  120.59    9.30
 -10  -9   2  116.19   10.70
  10   9  -2  119.99    8.20
 -10   9   2   86.09    9.40
 -10   9   2  115.59    9.00
  10   9  -2  121.59   12.20
  10   9  -2  115.19   13.00
   9  -9  -2   11.30    6.50
  -9  -9   2    6.70    4.10
   9  -9  -2    8.90    3.60
   9   9  -2   12.90    5.70
  -9   9   2    9.30    5.00
  -9   9   2    8.00    4.00
   9   9  -2    6.10    3.00
   9   9  -2    4.10    5.20
  -8  -9   2   19.00    5.70
   8  -9  -2   22.00    7.00
   8  -9  -2   23.40    4.10
  -8  -9   2   29.70    5.30
   8   9  -2   26.00    6.60
   8   9  -2   30.40    6.50
   8   9  -2   25.50    4.00
  -8   9   2   19.90    4.80
  -8   9   2   17.90    4.10
   7  -9  -2  138.29    7.60
   7  -9  -2  143.39   11.90
  -7  -9   2  136.49    8.30
  -7  -9   2  141.69   10.20
   7  -9  -2  128.99   10.40
   7  -9  -2  131.89    8.10
   7   9  -2  133.69    7.50
   7   9  -2  139.09   10.00
  -7   9   2  124.99    8.90
  -7   9   2  138.79    7.10
   7   9  -2  139.69    7.40
   6  -9  -2  670.43   25.50
   6  -9  -2  713.03   27.70
   6  -9  -2  698.33   21.70
  -6  -9   2  716.73   22.70
  -6  -9   2  657.13   25.40
   6  -9  -2  727.43   22.80
  -6   9   2  695.13   21.80
  -6   9   2  666.93   23.80
   6   9  -2  689.33   22.20
   6   9  -2  629.64   21.60
   5  -9  -2  627.44   19.30
  -5  -9   2  638.94   20.20
   5  -9  -2  613.24   22.70
   5  -9  -2  627.34   20.40
   5  -9  -2  639.04   25.30
  -5  -9   2  583.74   22.90
   5   9  -2  617.44   20.30
  -5   9   2  637.54   20.10
  -5   9   2  620.44   21.10
   5   9  -2  581.14   22.00
   5   9  -2  597.64   19.90
  -5   9   2  614.14   21.50
   4  -9  -2  149.49    7.40
  -4  -9   2  148.59    6.90
   4  -9  -2  160.18   11.20
   4  -9  -2  154.58    6.50
  -4  -9   2  147.79    9.30
   4  -9  -2  148.89    8.90
   4   9  -2  153.98    6.40
  -4   9   2  159.88    8.40
   4   9  -2  143.69    6.30
  -4   9   2  167.48    7.60
   4   9  -2  131.89    7.10
  -4   9   2  148.29    8.10
   4   9  -2  153.58    8.90
   4   9  -2  146.99    7.70
  -3  -9   2  307.07   14.30
   3  -9  -2  322.77   12.90
   3  -9  -2  316.47   10.60
   3  -9  -2  323.97   11.60
  -3  -9   2  318.77   10.90
   3  -9  -2  306.37   15.80
  -3   9   2  317.07   12.00
   3   9  -2  323.27   12.10
   3   9  -2  302.37   10.50
   3   9  -2  305.87   13.00
  -3   9   2  320.47   12.30
   3   9  -2  297.17   11.60
   3   9  -2  320.57   11.20
  -3   9   2  307.27   12.40
   2  -9  -2  124.89    9.70
   2  -9  -2  149.49    7.80
   2  -9  -2  152.28    6.90
  -2  -9   2  149.49    5.90
   2  -9  -2  147.39    5.90
  -2  -9   2  154.58    9.50
   2   9  -2  142.59    6.70
  -2   9   2  148.39    7.70
   2   9  -2  139.49    7.10
   2   9  -2  135.79    7.70
  -2   9   2  132.19    7.10
   2   9  -2  145.89    6.90
  -2   9   2  135.39    6.90
   2   9  -2  150.38    6.10
  -1  -9   2  140.69    5.40
   1  -9  -2  120.99    6.00
   1  -9  -2  113.29    9.40
  -1  -9   2  145.19    9.30
   1  -9  -2  128.89    6.00
  -1   9   2  126.39    6.90
   1   9  -2  126.39    6.40
  -1   9   2  131.69    7.20
   1   9  -2  127.69    6.80
  -1   9   2  137.69    6.30
  -1   9   2  137.69    7.00
   1   9  -2  131.39    7.40
   1   9  -2  140.79    5.90
   1   9  -2  130.89    6.30
   0  -9  -2   21.40    2.60
   0  -9   2   21.70    3.60
   0  -9   2   20.50    4.80
   0  -9  -2   24.10    5.20
   0  -9  -2   26.20    3.50
   0   9   2   21.50    3.30
   0   9   2   20.90    3.40
   0   9  -2   20.20    2.80
   0   9  -2   20.30    3.00
   0   9   2   23.50    2.70
   0   9   2   21.80    3.40
   0   9  -2   24.00    3.20
   1  -9   2  533.15   21.10
  -1  -9  -2  489.25   20.00
  -1  -9  -2  520.85   17.40
   1  -9   2  477.45   18.10
   1   9   2  545.05   18.10
   1   9   2  493.95   15.30
   1   9   2  509.45   17.40
   1   9   2  516.75   17.80
  -1   9  -2  514.15   17.10
  -1   9  -2  512.95   17.00
  -1   9  -2  519.95   17.20
   2  -9   2 1171.98   36.50
  -2  -9  -2 1253.67   35.10
  -2  -9  -2 1207.98   38.40
   2  -9   2 1164.88   33.80
   2  -9   2 1155.18   38.70
   2   9   2 1167.28   35.90
  -2   9  -2 1173.78   34.90
   2   9   2 1223.68   36.00
  -2   9  -2 1165.58   35.10
  -2   9  -2 1191.98   34.80
   2   9   2 1107.19   32.20
   2   9   2 1196.58   35.20
  -3  -9  -2  367.36   16.40
   3  -9   2  372.06   15.80
   3  -9   2  374.26   16.90
  -3  -9  -2  410.26   14.20
   3  -9   2  406.76   13.40
   3   9   2  384.86   14.20
  -3   9  -2  378.66   14.50
  -3   9  -2  386.16   11.40
   3   9   2  378.66   14.70
   3   9   2  378.16   15.30
  -3   9  -2  392.96   13.70
   4  -9   2  136.39    6.80
  -4  -9  -2  121.29    9.10
  -4  -9  -2  118.89    7.10
   4  -9   2  141.19    9.90
   4  -9   2  111.59    8.70
  -4   9  -2  112.69    5.10
  -4   9  -2  128.79    7.40
  -4   9  -2  130.49    6.70
   4   9   2  116.59    8.30
  -4   9  -2  114.89    7.30
   4   9   2  122.29    7.00
   4   9   2  119.09    7.40
   5  -9   2  102.09   10.00
   5  -9   2   95.59    9.40
   5  -9   2  109.49    6.60
  -5  -9  -2  104.99    8.90
  -5  -9  -2  110.89    7.20
  -5   9  -2  105.09    5.40
  -5   9  -2  111.29    6.20
  -5   9  -2  108.39    7.40
   5   9   2  114.39    6.80
   5   9   2  100.99    8.10
   5   9   2  110.19    7.20
  -5   9  -2   91.49    7.00
   6  -9   2   45.40    5.20
   6  -9   2   36.90    6.40
  -6  -9  -2   45.10    5.50
  -6  -9  -2   39.30    6.50
   6  -9   2   38.50    7.40
  -6   9  -2   50.89    4.60
   6   9   2   41.10    4.60
  -6   9  -2   41.30    4.20
  -6   9  -2   45.80    6.10
   6   9   2   40.90    5.00
   6   9   2   34.50    5.70
  -6   9  -2   30.50    4.60
   7  -9   2  195.68   14.60
  -7  -9  -2  199.78   12.90
   7  -9   2  213.38   13.40
  -7  -9  -2  214.38   11.20
   7  -9   2  230.98   15.50
  -7   9  -2  221.28   12.00
   7   9   2  202.58   10.60
   7   9   2  220.28   13.40
   7   9   2  193.38    9.30
  -7   9  -2  216.68    9.60
  -8  -9  -2  155.58   11.60
  -8  -9  -2  165.38   10.40
   8  -9   2  150.88   11.90
   8  -9   2  144.29   14.30
  -8   9  -2  136.29   10.40
   8   9   2  140.09   12.00
   8   9   2  147.09    9.40
   9  -9   2  280.27   16.40
   9  -9   2  260.67   17.90
  -9  -9  -2  275.27   14.90
  -9  -9  -2  278.57   16.60
  -9   9  -2  256.07   14.70
   9   9   2  296.67   17.70
   9   9   2  289.77   13.80
  10  -9   2  278.27   17.30
 -10  -9  -2  300.17   18.00
  10  -9   2  260.47   18.60
 -10  -9  -2  284.17   15.80
  10   9   2  263.57   18.10
  10   9   2  310.27   18.60
 -10   9  -2  263.37   15.70
  10   9   2  285.77   14.50
  11  -9   2   68.69   10.90
 -11  -9  -2   60.29   10.40
 -11  -9  -2   43.90    8.20
 -11   9  -2   45.80    8.30
  11   9   2   62.19    7.90
  11   9   2   51.99   10.70
  11   9   2   49.70    9.90
  12  -9   2    8.80    7.40
 -12  -9  -2    8.90    7.80
 -12  -9  -2    8.00    6.90
 -12   9  -2   15.60    7.20
  12   9   2    0.40    7.50
  12   9   2   12.60    8.10
  12   9   2   16.30    5.90
  13  -9   2   -9.30    6.60
 -13  -9  -2   -6.00    7.30
 -13  -9  -2   -1.60    7.50
  13   9   2    0.60    5.30
  13   9   2   -2.50    8.30
  13   9   2    5.40    9.00
 -13   9  -2   -0.40    6.60
 -13 -10   2   -7.20    6.40
 -13 -10   2   13.20    7.40
  13 -10  -2    1.10    8.60
  13  10  -2   14.90    5.60
 -13  10   2   17.40    8.20
  13  10  -2    9.00    8.20
  13  10  -2   -3.30    7.20
  12 -10  -2    5.80    8.00
 -12 -10   2    5.30    6.10
 -12 -10   2    6.90    7.70
  12  10  -2    6.40    7.10
  12  10  -2    1.40    7.10
 -12  10   2   10.30    7.00
  12  10  -2   11.40    4.80
  11 -10  -2   26.40    8.90
 -11 -10   2   25.30    6.90
 -11 -10   2   19.80    7.50
 -11  10   2   21.70    7.40
  11  10  -2   28.10    8.90
  11  10  -2   18.30    4.90
  11  10  -2   19.90    7.40
 -10 -10   2    3.90    6.00
  10 -10  -2   10.60    7.00
 -10 -10   2   -0.30    4.70
 -10  10   2   11.10    6.20
  10  10  -2    9.20    5.80
  10  10  -2   12.00    4.10
  -9 -10   2    2.60    4.30
   9 -10  -2    7.50    6.20
  -9 -10   2    1.70    5.20
   9  10  -2   -0.80    2.70
   9  10  -2   -1.00    4.90
  -9  10   2   -1.80    4.40
  -8 -10   2   74.79    7.50
   8 -10  -2   64.69    6.60
   8 -10  -2   71.19   10.20
  -8 -10   2   71.59    9.60
  -8  10   2   48.80    7.00
  -8  10   2   54.69    5.90
   8  10  -2   69.49    6.50
   8  10  -2   53.49    8.20
   7 -10  -2  108.29    7.80
  -7 -10   2  115.19    8.00
   7 -10  -2  125.19   12.60
  -7 -10   2  111.89   10.70
   7 -10  -2  109.69    6.80
   7 -10  -2   97.69   10.60
   7  10  -2  112.39    7.30
  -7  10   2  121.49    7.10
   7  10  -2   99.59    9.80
  -7  10   2  108.79    7.00
  -7  10   2  118.89    9.20
   7  10  -2  114.69    7.30
  -6 -10   2    7.30    4.30
   6 -10  -2   13.40    3.10
  -6 -10   2   12.50    3.50
   6 -10  -2   11.30    5.50
   6 -10  -2   13.20    4.70
   6 -10  -2   10.70    3.40
  -6  10   2   14.20    4.20
  -6  10   2   18.80    3.40
   6  10  -2   14.00    3.60
   6  10  -2   14.10    3.30
   6  10  -2    5.00    3.90
   5 -10  -2   27.00    5.60
   5 -10  -2   28.70    3.40
  -5 -10   2   32.30    6.10
  -5 -10   2   22.90    3.70
   5 -10  -2   30.70    6.60
   5 -10  -2   29.30    3.90
  -5  10   2   31.30    4.90
   5  10  -2   27.00    4.10
  -5  10   2   31.10    4.10
  -5  10   2   24.10    4.50
   5  10  -2   28.60    5.30
   5  10  -2   27.20    3.90
  -4 -10   2   55.39    4.50
   4 -10  -2   57.59    3.90
   4 -10  -2   62.39    6.90
  -4 -10   2   49.70    6.70
   4 -10  -2   58.39    5.30
   4 -10  -2   51.69    7.80
  -4  10   2   46.70    5.20
   4  10  -2   38.10    5.30
  -4  10   2   54.89    5.80
  -4  10   2   66.29    5.80
   4  10  -2   52.19    5.20
   4  10  -2   62.99    5.40
   3 -10  -2   15.60    5.10
   3 -10  -2    6.40    1.80
  -3 -10   2    6.50    2.00
  -3 -10   2    4.30    3.60
   3 -10  -2    5.40    3.00
   3 -10  -2    0.30    2.00
   3  10  -2    5.30    2.80
  -3  10   2    5.70    2.50
  -3  10   2    4.60    2.50
  -3  10   2    8.50    3.00
   3  10  -2    2.10    2.00
   3  10  -2    8.00    2.80
   3  10  -2    2.40    2.00
   2 -10  -2   75.79    6.10
   2 -10  -2   78.79    4.20
   2 -10  -2   72.29    9.00
   2 -10  -2   76.49    5.00
  -2 -10   2   66.39    7.90
  -2 -10   2   76.59    4.30
   2  10  -2   67.79    5.10
  -2  10   2   74.59    5.30
  -2  10   2   73.39    5.90
  -2  10   2   74.09    5.70
   2  10  -2   79.59    6.40
   2  10  -2   79.99    5.80
   2  10  -2   79.49    5.10
  -1 -10   2    1.50    3.40
   1 -10  -2    2.90    1.60
  -1 -10   2   10.10    1.90
   1 -10  -2    3.70    4.00
   1 -10  -2    2.80    1.90
   1  10  -2    4.00    2.20
  -1  10   2    7.00    2.40
   1  10  -2    4.00    2.10
  -1  10   2    6.30    2.10
   1  10  -2    4.00    2.50
  -1  10   2    5.20    2.50
   1  10  -2    3.30    1.90
  -1  10   2    0.10    2.20
   0 -10  -2    3.60    3.40
   0 -10  -2    6.80    2.40
   0 -10   2   14.10    4.60
   0 -10  -2   12.30    2.60
   0 -10   2    8.90    3.20
   0  10  -2   12.50    2.80
   0  10  -2   13.40    2.70
   0  10  -2   12.00    2.90
   0  10   2   11.40    2.90
   0  10   2   13.60    3.20
   0  10   2    8.90    2.10
   0  10   2    9.90    2.70
   1 -10   2   52.79    7.20
  -1 -10  -2   61.69    4.90
  -1 -10  -2   65.39    7.90
   1 -10   2   49.30    5.80
   1  10   2   49.80    4.80
   1  10   2   49.40    3.50
   1  10   2   52.49    5.30
  -1  10  -2   59.09    5.40
  -1  10  -2   46.80    4.50
  -1  10  -2   56.89    5.10
   1  10   2   66.59    6.30
   2 -10   2   13.20    3.90
  -2 -10  -2   10.90    3.90
   2 -10   2   11.50    4.40
  -2 -10  -2    8.00    2.60
  -2  10  -2   10.70    2.90
  -2  10  -2    5.70    2.50
   2  10   2    4.00    2.90
   2  10   2    6.80    2.50
   2  10   2    4.30    2.50
   2  10   2    8.40    2.80
  -2  10  -2   10.20    2.80
  -3 -10  -2   27.10    4.10
   3 -10   2   30.00    5.30
  -3 -10  -2   27.50    5.60
   3 -10   2   26.90    5.70
   3  10   2   30.40    5.00
  -3  10  -2   26.90    4.10
  -3  10  -2   28.70    4.20
   3  10   2   22.70    3.90
  -3  10  -2   17.10    3.20
   3  10   2   19.60    3.80
   4 -10   2   34.80    6.20
  -4 -10  -2   26.20    4.10
  -4 -10  -2   33.60    6.10
   4 -10   2   26.50    6.00
   4  10   2   29.70    4.50
   4  10   2   26.50    4.10
  -4  10  -2   25.90    4.60
   4  10   2   25.90    5.00
  -4  10  -2   28.00    4.30
  -4  10  -2   35.00    4.20
   5 -10   2    0.80    3.80
  -5 -10  -2    2.80    3.80
  -5 -10  -2    2.20    2.60
   5 -10   2    1.60    4.00
   5  10   2   -0.40    3.10
  -5  10  -2    4.50    3.60
   5  10   2    1.40    2.40
   5  10   2   -1.40    2.30
  -5  10  -2    0.40    2.70
  -5  10  -2    3.00    2.40
  -6 -10  -2   46.50    7.10
   6 -10   2   60.29    8.80
   6 -10   2   64.69    8.60
  -6 -10  -2   45.20    5.60
  -6  10  -2   55.69    7.10
  -6  10  -2   48.40    4.90
   6  10   2   60.99    6.50
   6  10   2   50.29    5.30
   6  10   2   40.90    6.60
   7 -10   2   19.70    6.20
   7 -10   2   13.10    6.30
  -7 -10  -2   20.80    5.90
  -7 -10  -2   23.90    5.00
   7  10   2   18.60    5.50
   7  10   2   21.20    4.00
   7  10   2   19.00    4.50
  -7  10  -2   16.80    4.90
  -8 -10  -2   -0.50    5.00
   8 -10   2    1.10    4.90
  -8 -10  -2   -2.30    3.70
   8 -10   2   -6.10    4.40
   8  10   2    1.00    3.20
   8  10   2    2.80    5.20
  -8  10  -2    0.20    4.00
   9 -10   2   26.00    7.90
   9 -10   2   31.70    7.90
  -9 -10  -2   30.90    6.30
  -9 -10  -2   44.70    8.70
  -9  10  -2   30.00    6.50
   9  10   2   19.90    7.80
   9  10   2   39.90    6.20
 -10 -10  -2   22.70    6.80
  10 -10   2   15.30    7.00
 -10 -10  -2   17.90    7.70
 -10  10  -2   19.50    6.60
  10  10   2   17.90    5.50
  10  10   2   23.90    8.20
  11 -10   2   28.90    8.40
 -11 -10  -2   33.10    7.90
 -11 -10  -2   29.00    8.80
  11  10   2   19.00    8.50
  11  10   2   35.90    6.80
 -11  10  -2   28.90    7.90
 -12 -10  -2    8.20    8.30
 -12 -10  -2    1.80    6.70
  12 -10   2   12.20    8.30
 -12  10  -2   11.70    7.30
  12  10   2    3.90    5.20
  12  10   2   20.30    9.60
  13 -10   2   -1.40    7.10
 -13 -10  -2    4.70    8.30
  13  10   2    2.60   11.30
 -13 -11   2  157.08   15.10
  13 -11  -2  131.99   21.70
  13  11  -2  153.48   16.70
 -12 -11   2    3.50    7.80
  12 -11  -2   -3.20    8.10
 -12 -11   2    2.70    6.00
 -12  11   2   -2.40    6.10
  12  11  -2   -5.30    4.00
  12  11  -2   -2.80    6.70
 -11 -11   2  297.67   20.00
  11 -11  -2  299.17   20.90
 -11 -11   2  309.97   17.00
  11  11  -2  288.17   19.10
  11  11  -2  303.37   15.20
 -11  11   2  313.37   18.20
 -10 -11   2  130.89   13.60
 -10 -11   2  133.19   11.00
  10 -11  -2  178.08   17.70
  10  11  -2  132.79   13.30
  10  11  -2  125.99    9.90
 -10  11   2  139.29   12.80
  -9 -11   2  252.27   16.70
   9 -11  -2  283.67   18.50
  -9 -11   2  257.37   13.90
   9  11  -2  228.98   12.30
   9  11  -2  265.27   16.40
  -9  11   2  244.58   15.00
  -8 -11   2    9.70    5.40
   8 -11  -2    6.20    6.00
  -8 -11   2    3.90    3.90
  -8  11   2    3.40    4.30
   8  11  -2    3.60    5.20
   8  11  -2    4.60    3.20
  -7 -11   2    9.00    3.80
   7 -11  -2    9.50    5.80
  -7 -11   2   11.00    5.70
   7  11  -2    7.10    4.80
  -7  11   2   12.10    4.80
  -7  11   2   13.70    3.40
   7  11  -2   17.70    4.10
   7  11  -2   10.70    3.50
   6 -11  -2 1198.48   40.70
   6 -11  -2 1267.77   43.90
  -6 -11   2 1246.28   41.70
  -6 -11   2 1260.47   37.30
   6  11  -2 1232.18   37.40
  -6  11   2 1190.78   38.90
   6  11  -2 1216.48   40.10
  -6  11   2 1253.57   36.90
   6  11  -2 1133.19   37.00
   5 -11  -2  322.97   15.60
  -5 -11   2  334.47   17.00
   5 -11  -2  342.87   18.70
  -5 -11   2  360.16   13.30
   5  11  -2  343.77   13.90
  -5  11   2  361.16   13.80
   5  11  -2  358.66   14.00
  -5  11   2  320.57   14.70
   5  11  -2  341.47   15.70
  -5  11   2  332.87   14.50
   4 -11  -2   14.00    4.20
   4 -11  -2   12.30    5.30
  -4 -11   2   17.00    3.10
   4 -11  -2   16.80    2.70
  -4 -11   2    9.20    4.20
  -4  11   2   12.60    3.70
   4  11  -2   15.20    3.40
   4  11  -2   21.40    4.20
  -4  11   2   16.30    3.60
  -4  11   2   14.40    3.60
   4  11  -2   19.30    4.40
   3 -11  -2  836.02   28.90
   3 -11  -2  897.91   33.50
  -3 -11   2  796.92   31.00
   3 -11  -2  878.01   25.50
  -3 -11   2  920.41   26.40
  -3  11   2  872.21   27.90
  -3  11   2  872.71   28.10
   3  11  -2  904.81   27.90
  -3  11   2  919.51   28.80
   3  11  -2  893.31   29.60
   3  11  -2  885.31   28.20
   2 -11  -2    3.40    4.10
  -2 -11   2   12.20    4.60
   2 -11  -2   11.40    3.40
  -2 -11   2    7.40    2.00
   2 -11  -2    8.60    1.90
  -2  11   2    7.20    2.70
   2  11  -2   10.60    2.80
  -2  11   2    5.50    2.70
   2  11  -2    9.40    3.10
   2  11  -2    7.30    2.50
  -2  11   2    9.30    3.20
   2  11  -2    6.80    3.00
  -1 -11   2  618.74   24.80
   1 -11  -2  591.84   18.80
   1 -11  -2  572.14   21.20
   1 -11  -2  614.44   25.40
  -1  11   2  608.84   20.90
   1  11  -2  626.04   21.00
   1  11  -2  592.34   21.60
   1  11  -2  627.84   20.20
  -1  11   2  624.74   21.30
  -1  11   2  664.43   21.50
  -1  11   2  611.34   19.90
   1  11  -2  615.14   20.40
   0 -11  -2   15.20    5.10
   0 -11  -2   12.70    2.80
   0 -11   2   22.20    5.60
   0 -11   2    9.90    3.50
   0  11   2   16.60    3.50
   0  11  -2    8.40    2.90
   0  11   2   17.00    2.80
   0  11  -2   21.10    3.40
   0  11   2   25.00    4.30
   0  11  -2   13.50    2.90
   0  11   2   17.30    3.60
  -1 -11  -2  146.49   11.00
  -1 -11  -2  168.88    8.40
   1 -11   2  160.38    9.50
   1 -11   2  148.29   11.20
   1  11   2  154.98    8.80
   1  11   2  148.79    8.50
   1  11   2  162.98    9.30
  -1  11  -2  153.98    8.10
  -1  11  -2  153.98    8.30
   1  11   2  166.98    6.90
  -1  11  -2  164.38    8.30
   2 -11   2 1773.52   56.79
  -2 -11  -2 1782.62   56.29
   2 -11   2 1727.73   53.69
  -2 -11  -2 1847.92   52.09
   2  11   2 1773.02   52.89
   2  11   2 1789.12   52.29
  -2  11  -2 1857.51   52.19
  -2  11  -2 1766.62   51.69
   2  11   2 1788.32   53.19
  -2  11  -2 1814.12   52.29
   3 -11   2   57.19    8.60
   3 -11   2   37.70    6.10
  -3 -11  -2   49.90    5.30
  -3 -11  -2   44.30    7.20
  -3  11  -2   40.70    4.90
   3  11   2   32.10    4.90
   3  11   2   46.30    5.40
   3  11   2   28.90    5.00
  -3  11  -2   47.50    5.70
  -3  11  -2   44.50    5.20
  -4 -11  -2   -0.90    2.30
   4 -11   2    1.80    3.70
  -4 -11  -2   -0.40    3.70
   4 -11   2    3.60    4.50
   4  11   2   -1.90    2.50
  -4  11  -2    2.30    3.10
   4  11   2    0.50    2.70
  -4  11  -2    0.30    2.30
   4  11   2    5.70    3.80
  -4  11  -2    1.10    2.70
   5 -11   2  511.45   22.50
  -5 -11  -2  509.95   19.10
  -5 -11  -2  507.85   22.20
   5 -11   2  504.65   22.40
   5  11   2  515.75   18.80
  -5  11  -2  525.85   18.20
  -5  11  -2  556.04   19.80
   5  11   2  497.15   21.00
  -5  11  -2  521.15   20.10
   5  11   2  517.95   19.80
   6 -11   2   62.79    9.00
  -6 -11  -2   62.19    8.70
   6 -11   2   56.69    8.60
  -6 -11  -2   56.79    6.60
   6  11   2   77.29    7.70
  -6  11  -2   63.59    7.30
   6  11   2   43.40    5.50
  -6  11  -2   59.29    5.70
   6  11   2   74.79    9.30
   7 -11   2  454.25   21.70
   7 -11   2  392.96   22.20
  -7 -11  -2  484.75   22.00
  -7 -11  -2  475.45   19.00
   7  11   2  476.95   21.60
   7  11   2  456.45   17.30
  -7  11  -2  468.95   19.90
   7  11   2  464.25   18.90
   8 -11   2   17.20    7.70
   8 -11   2   17.10    6.60
  -8 -11  -2   12.50    5.90
  -8 -11  -2   14.30    4.90
   8  11   2   18.80    7.00
  -8  11  -2   14.40    5.30
   8  11   2   16.40    4.80
  -9 -11  -2  266.87   14.90
   9 -11   2  238.28   18.20
   9 -11   2  261.07   17.10
  -9 -11  -2  255.57   17.10
   9  11   2  256.57   17.50
  -9  11  -2  253.97   15.50
   9  11   2  271.57   14.60
 -10 -11  -2  620.44   25.80
 -10 -11  -2  632.54   28.80
  10 -11   2  690.23   28.90
 -10  11  -2  610.04   26.30
  10  11   2  620.74   29.10
  10  11   2  604.94   24.90
 -11 -11  -2    2.60    6.20
  11 -11   2    1.60    6.80
 -11 -11  -2    8.00    7.70
  11  11   2    7.20    8.20
 -11  11  -2    3.20    6.70
  11  11   2    5.70    5.30
 -12 -11  -2   -0.20    6.80
  12 -11   2   -9.30    6.50
 -12 -11  -2   -0.90    7.70
 -12  11  -2   -2.40    6.30
  12  11   2   -2.50    8.20
  12  11   2    6.30    5.70
  12 -12  -2   -0.30    8.50
 -12 -12   2   -3.70    7.00
 -12 -12   2   -4.10    6.30
  12  12  -2   -1.90    4.60
 -12  12   2   -1.40    6.80
  12  12  -2    6.10    8.00
 -11 -12   2  234.88   15.40
  11 -12  -2  216.58   20.50
 -11 -12   2  187.18   17.70
  11  12  -2  191.58   17.60
  11  12  -2  191.78   13.10
 -11  12   2  195.58   15.60
 -10 -12   2   96.49   13.10
  10 -12  -2  142.09   16.40
 -10 -12   2   92.69   10.00
  10  12  -2   91.89   11.90
  10  12  -2   81.59    8.70
 -10  12   2  109.19   12.00
  -9 -12   2    6.70    6.70
   9 -12  -2    4.60    7.10
  -9 -12   2    6.40    5.00
  -9  12   2    4.50    5.90
   9  12  -2    0.90    3.70
   9  12  -2    8.50    6.20
  -8 -12   2  591.44   26.20
   8 -12  -2  616.64   28.20
  -8 -12   2  577.34   21.80
   8  12  -2  608.74   25.20
  -8  12   2  539.25   23.40
   8  12  -2  524.95   21.20
  -7 -12   2   61.19    6.80
  -7 -12   2  103.09   11.60
   7 -12  -2   67.89   10.20
   7  12  -2   81.59    7.50
  -7  12   2   64.29    8.40
   7  12  -2   84.89    9.80
  -7  12   2   76.89    6.90
   7  12  -2   84.59    7.60
   6 -12  -2    1.60    4.30
   6 -12  -2    0.30    5.70
  -6 -12   2   -0.70    2.90
  -6 -12   2    0.00    4.80
  -6  12   2    0.80    4.00
   6  12  -2    0.50    4.10
  -6  12   2   -6.00    2.50
   6  12  -2   -1.90    3.00
   6  12  -2    1.40    2.80
   5 -12  -2  408.26   19.00
  -5 -12   2  448.86   16.20
   5 -12  -2  434.36   22.10
  -5 -12   2  446.66   20.80
   5  12  -2  443.96   17.10
  -5  12   2  456.95   16.90
  -5  12   2  450.05   18.20
   5  12  -2  434.76   19.10
   5  12  -2  445.86   17.20
   4 -12  -2  308.67   14.90
  -4 -12   2  311.37   12.90
  -4 -12   2  312.27   16.70
   4 -12  -2  305.17   17.80
  -4  12   2  310.57   13.20
  -4  12   2  298.47   13.70
   4  12  -2  319.27   13.60
   4  12  -2  316.37   13.30
  -4  12   2  299.97   13.90
   4  12  -2  334.47   15.30
  -3 -12   2  528.25   22.50
   3 -12  -2  509.45   19.70
   3 -12  -2  496.65   23.40
   3  12  -2  483.65   19.60
  -3  12   2  522.75   18.60
  -3  12   2  496.95   18.40
   3  12  -2  476.75   18.40
  -3  12   2  508.35   19.10
   3  12  -2  504.35   18.20
  -2 -12   2  280.37   15.60
   2 -12  -2  245.98   12.50
   2 -12  -2  270.27   16.20
  -2  12   2  270.97   11.60
   2  12  -2  269.97   11.40
   2  12  -2  287.17   12.40
  -2  12   2  269.97   12.10
   2  12  -2  273.07   11.70
  -2  12   2  265.77   12.50
   2  12  -2  251.87   12.80
  -1 -12   2  189.08   13.00
   1 -12  -2  180.98   10.10
   1 -12  -2  185.98   13.40
   1  12  -2  183.28    9.20
   1  12  -2  174.48   10.30
  -1  12   2  167.98    8.40
   1  12  -2  198.58    9.20
  -1  12   2  184.78   10.00
   1  12  -2  171.08    9.50
  -1  12   2  191.38    9.80
   0 -12   2  673.73   24.30
   0 -12  -2  673.03   27.90
   0 -12  -2  669.63   22.60
   0 -12   2  666.33   27.60
   0  12  -2  671.73   22.50
   0  12  -2  662.13   23.00
   0  12   2  699.33   21.60
   0  12   2  674.43   23.20
   0  12   2  699.93   23.90
   0  12   2  674.93   23.40
   0  12  -2  680.13   22.70
  -1 -12  -2  441.56   15.80
   1 -12   2  412.96   17.20
   1 -12   2  424.86   20.30
  -1 -12  -2  401.26   19.80
  -1  12  -2  402.86   15.60
   1  12   2  402.36   16.60
  -1  12  -2  386.36   15.40
   1  12   2  418.46   16.50
   1  12   2  385.76   15.70
  -1  12  -2  402.56   15.60
  -2 -12  -2   -1.40    3.30
   2 -12   2    5.30    4.70
  -2 -12  -2    0.70    2.60
   2 -12   2    2.00    3.50
  -2  12  -2    1.40    2.70
   2  12   2    2.50    3.40
   2  12   2    6.10    3.30
  -2  12  -2    0.00    2.60
  -2  12  -2   -1.20    2.60
   2  12   2    4.10    3.00
  -3 -12  -2  259.07   15.10
  -3 -12  -2  288.37   12.50
   3 -12   2  270.17   16.10
   3 -12   2  277.07   14.60
   3  12   2  272.87   13.20
  -3  12  -2  274.37   12.00
  -3  12  -2  270.77   12.70
  -3  12  -2  301.07   12.90
   3  12   2  283.27   13.80
   3  12   2  260.07   12.40
  -4 -12  -2  909.11   27.90
  -4 -12  -2  857.91   31.80
   4 -12   2  837.72   30.70
   4 -12   2  809.42   31.80
  -4  12  -2  794.22   28.20
  -4  12  -2  826.32   27.00
   4  12   2  810.32   27.60
   4  12   2  812.62   28.50
  -4  12  -2  881.31   28.30
   4  12   2  815.82   29.50
   5 -12   2  175.68   13.20
   5 -12   2  188.98   13.40
  -5 -12  -2  173.68   12.80
  -5 -12  -2  182.48   10.20
  -5  12  -2  165.68   10.80
   5  12   2  161.78   10.60
   5  12   2  189.98   12.20
   5  12   2  187.88   10.20
  -5  12  -2  169.28    9.20
  -5  12  -2  176.18   10.70
  -6 -12  -2  197.58   11.30
   6 -12   2  201.98   14.20
   6 -12   2  190.08   14.30
  -6 -12  -2  229.98   14.70
   6  12   2  198.98   13.40
  -6  12  -2  207.98   12.50
  -6  12  -2  203.38   10.20
   6  12   2  189.88   11.80
   6  12   2  188.78   10.70
  -7 -12  -2  231.48   12.60
   7 -12   2  209.68   15.20
   7 -12   2  205.28   16.20
  -7 -12  -2  219.08   15.30
   7  12   2  229.08   11.60
   7  12   2  205.28   14.60
   7  12   2  242.38   13.10
  -7  12  -2  211.98   13.60
   8 -12   2   62.09   11.00
   8 -12   2   72.69   10.70
  -8 -12  -2   55.59    9.60
  -8 -12  -2   51.49    7.50
  -8  12  -2   58.29    8.60
   8  12   2   58.09    8.00
   8  12   2   76.49   11.00
   9 -12   2  348.27   20.20
  -9 -12  -2  368.06   18.00
  -9 -12  -2  334.87   20.40
   9  12   2  337.67   20.40
   9  12   2  328.17   17.20
  -9  12  -2  328.77   18.30
 -10 -12  -2    0.30    5.80
  10 -12   2    4.10    6.80
 -10 -12  -2    4.40    7.20
 -10  12  -2   -3.30    5.80
  10  12   2   -2.90    6.80
  10  12   2    0.40    4.50
 -11 -12  -2    2.50    6.50
 -11 -12  -2   17.50    9.00
  11 -12   2    8.00    7.90
  11  12   2    0.50    7.50
 -11  12  -2   14.60    7.40
  11  12   2   13.70    6.50
 -12 -12  -2  274.67   19.30
  12 -12   2  283.27   20.50
 -12 -12  -2  285.87   24.90
  12  12   2  290.97   22.10
  12  12   2  265.97   21.90
 -12  12  -2  270.27   25.30
 -12 -13   2  528.45   24.50
  12 -13  -2  494.55   29.80
 -12 -13   2  532.45   41.30
  12  13  -2  513.35   27.50
  11 -13  -2    6.60    9.10
 -11 -13   2   -2.60    5.40
 -11 -13   2   -3.90    7.30
  11  13  -2   -4.20    6.80
  11  13  -2   -3.00    4.30
 -11  13   2    7.20    6.50
 -10 -13   2   16.40    6.30
 -10 -13   2   18.10    8.30
  10 -13  -2    7.60    8.70
  10  13  -2   14.10    7.80
 -10  13   2   15.30    7.20
  10  13  -2   15.40    5.60
  -9 -13   2  353.66   16.90
  -9 -13   2  335.97   20.80
   9 -13  -2  404.66   23.60
  -9  13   2  342.67   18.80
   9  13  -2  333.27   19.80
   9  13  -2  347.77   16.60
   8 -13  -2  199.88   16.90
  -8 -13   2  139.29   14.60
  -8 -13   2  188.38   12.00
   8  13  -2  158.98   10.70
   8  13  -2  153.88   14.00
  -8  13   2  144.59   12.30
  -7 -13   2  735.53   30.60
   7 -13  -2  728.23   32.10
   7  13  -2  749.73   25.80
  -7  13   2  717.23   24.80
  -7  13   2  728.23   27.60
   7  13  -2  694.33   25.60
   7  13  -2  744.53   29.00
   6 -13  -2   -0.20    5.80
  -6 -13   2   -0.60    4.30
  -6  13   2    2.60    3.30
   6  13  -2    4.60    5.10
  -6  13   2    3.30    4.10
   6  13  -2   -3.00    3.40
   6  13  -2   -1.10    2.90
   5 -13  -2  592.84   24.10
  -5 -13   2  586.74   25.90
   5 -13  -2  578.14   27.10
  -5  13   2  573.74   22.50
   5  13  -2  602.84   24.10
  -5  13   2  617.84   21.50
   5  13  -2  602.44   22.00
   5  13  -2  611.64   22.00
   4 -13  -2 1645.14   55.79
  -4 -13   2 1552.04   53.89
   4 -13  -2 1566.04   51.19
  -4  13   2 1642.24   49.40
   4  13  -2 1650.73   49.40
   4  13  -2 1733.03   50.09
   4  13  -2 1692.43   51.99
  -4  13   2 1786.12   50.89
  -4  13   2 1618.74   49.99
  -3 -13   2   94.49   10.70
   3 -13  -2  113.99   13.10
   3 -13  -2  109.69    8.80
  -3  13   2  100.49    7.70
  -3  13   2   92.39    8.10
   3  13  -2   88.09    7.10
  -3  13   2   89.29    7.30
   3  13  -2   82.99    8.70
   3  13  -2   87.29    7.90
   2 -13  -2   -2.00    2.90
  -2 -13   2    0.50    4.20
   2 -13  -2   -0.70    4.70
   2  13  -2   -0.30    2.50
  -2  13   2    4.30    3.30
  -2  13   2    0.60    3.20
   2  13  -2    2.10    3.10
  -2  13   2    3.30    2.90
   2  13  -2   -1.10    3.40
  -1 -13   2  306.07   15.10
  -1 -13   2  300.47   17.50
   1 -13  -2  298.47   17.80
   1 -13  -2  327.57   14.60
   1  13  -2  310.37   13.00
  -1  13   2  313.17   12.60
  -1  13   2  310.37   13.90
  -1  13   2  304.47   13.70
   1  13  -2  298.37   13.10
   1  13  -2  317.47   14.80
   1  13  -2  315.17   13.80
   0 -13   2  559.84   21.40
   0 -13   2  515.05   24.40
   0 -13  -2  529.85   24.80
   0  13  -2  544.15   19.50
   0  13  -2  540.05   19.50
   0  13  -2  548.45   20.00
   0  13   2  556.94   20.90
   0  13   2  543.95   20.40
   0  13   2  532.65   20.00
   1 -13   2  711.33   29.40
  -1 -13  -2  652.53   28.60
   1 -13   2  709.73   26.10
   1  13   2  710.73   25.60
   1  13   2  706.43   24.80
  -1  13  -2  706.83   24.50
   1  13   2  756.62   25.40
  -1  13  -2  736.53   24.50
  -1  13  -2  718.53   24.30
   2 -13   2   22.60    5.50
   2 -13   2   22.70    6.60
  -2 -13  -2   21.50    6.50
  -2  13  -2   21.00    4.50
  -2  13  -2   19.00    4.30
   2  13   2   22.70    4.60
   2  13   2   26.60    5.60
   2  13   2   24.90    5.10
  -2  13  -2   21.00    4.30
   3 -13   2  660.13   28.80
  -3 -13  -2  721.23   29.20
  -3 -13  -2  710.83   25.30
   3 -13   2  693.13   26.80
  -3  13  -2  721.33   25.10
  -3  13  -2  735.53   25.00
   3  13   2  724.13   25.60
   3  13   2  696.53   24.80
  -3  13  -2  722.93   24.40
   3  13   2  674.23   26.00
   4 -13   2  786.32   30.80
  -4 -13  -2  862.01   28.10
  -4 -13  -2  817.22   32.50
   4 -13   2  877.41   33.20
  -4  13  -2  814.62   28.90
  -4  13  -2  874.31   27.90
  -4  13  -2  841.12   28.60
   4  13   2  851.61   29.60
   4  13   2  827.62   28.40
   4  13   2  827.92   30.40
  -5 -13  -2  175.18   13.30
   5 -13   2  144.29   14.00
  -5 -13  -2  134.29    9.30
   5 -13   2  149.59   12.60
   5  13   2  143.69   10.20
  -5  13  -2  136.09    8.80
  -5  13  -2  139.59   10.10
   5  13   2  135.89   11.20
   5  13   2  121.69    9.40
  -5  13  -2  131.99   10.30
  -6 -13  -2   50.79    7.00
   6 -13   2   53.19    9.20
   6 -13   2   73.79   10.40
  -6 -13  -2   66.29    9.80
   6  13   2   59.29    6.80
   6  13   2   52.49    8.50
  -6  13  -2   45.60    5.80
  -6  13  -2   58.99    7.90
   6  13   2   52.99    7.40
  -7 -13  -2  148.69   14.20
   7 -13   2  130.19   13.70
  -7 -13  -2  168.58   11.30
   7 -13   2  146.19   15.30
   7  13   2  144.89   11.30
   7  13   2  159.18   13.40
   7  13   2  150.58    9.90
  -7  13  -2  130.99   11.80
  -8 -13  -2  603.34   27.80
   8 -13   2  514.35   27.90
  -8 -13  -2  621.54   24.00
   8 -13   2  620.84   27.50
   8  13   2  590.94   26.80
  -8  13  -2  580.24   25.00
   8  13   2  557.54   23.70
  -9 -13  -2  141.59   15.40
   9 -13   2  197.28   15.90
  -9 -13  -2  163.58   12.50
  -9  13  -2  172.08   14.80
   9  13   2  172.78   16.40
   9  13   2  162.08   12.90
 -10 -13  -2   -1.10    7.30
  10 -13   2    8.90    7.70
 -10 -13  -2   10.20    6.20
  10  13   2   12.60    6.20
  10  13   2   14.50    8.70
 -10  13  -2   20.80    7.90
 -11 -13  -2  449.06   23.00
  11 -13   2  470.25   25.70
 -11 -13  -2  481.35   26.70
  11  13   2  452.85   22.40
  11  13   2  420.26   25.80
 -11  13  -2  413.66   22.80
  11 -14  -2    8.90    9.40
 -11 -14   2   15.30    9.40
  11  14  -2   11.80    5.90
  11  14  -2   20.00    9.70
 -11  14   2   14.30    8.70
  10 -14  -2  478.45   26.80
 -10 -14   2  373.36   23.70
  10  14  -2  389.16   19.20
  10  14  -2  404.26   23.40
 -10  14   2  421.36   22.20
  -9 -14   2  154.18   16.10
   9 -14  -2  186.88   18.40
  -9  14   2  193.98   15.10
   9  14  -2  217.38   16.50
   9  14  -2  182.88   12.60
  -8 -14   2    8.90    7.00
   8 -14  -2    2.80    7.50
   8  14  -2    0.70    5.90
  -8  14   2   10.90    6.70
   8  14  -2    6.00    4.40
  -7 -14   2  487.45   24.90
   7 -14  -2  517.35   26.50
   7  14  -2  487.95   23.30
   7  14  -2  500.75   20.40
  -7  14   2  534.05   22.50
   7  14  -2  501.05   20.30
  -7  14   2  498.85   19.40
  -6 -14   2  211.58   15.50
   6 -14  -2  168.18   16.30
  -6  14   2  172.28   10.50
   6  14  -2  164.88   13.20
   6  14  -2  173.28   11.00
   6  14  -2  185.68   11.40
  -6  14   2  172.08   12.10
   5 -14  -2  203.18   13.50
  -5 -14   2  228.38   15.90
   5 -14  -2  200.98   16.30
  -5  14   2  230.78   11.80
   5  14  -2  219.08   12.10
   5  14  -2  199.68   11.60
   5  14  -2  210.08   13.90
  -5  14   2  216.08   12.60
   4 -14  -2    4.30    4.60
  -4 -14   2    8.20    5.80
   4 -14  -2    3.70    5.00
  -4  14   2    4.40    3.90
   4  14  -2   -0.40    2.90
   4  14  -2    5.40    4.60
  -4  14   2    1.40    3.80
   4  14  -2    4.50    4.10
  -4  14   2   -0.70    3.60
   3 -14  -2   17.60    6.90
   3 -14  -2    4.90    4.30
  -3 -14   2   11.10    5.90
  -3  14   2   12.30    4.20
  -3  14   2   11.50    4.30
   3  14  -2    9.20    4.50
  -3  14   2   15.30    4.50
   3  14  -2   10.00    4.00
   3  14  -2   11.10    3.80
   2 -14  -2 1286.57   47.60
  -2 -14   2 1326.77   47.10
   2 -14  -2 1352.76   42.90
   2  14  -2 1278.37   41.50
  -2  14   2 1424.86   42.60
   2  14  -2 1326.57   43.30
   2  14  -2 1302.67   41.00
  -2  14   2 1383.66   41.20
  -2  14   2 1351.06   41.80
  -1 -14   2  152.78   10.90
  -1 -14   2  146.99   14.40
   1 -14  -2  129.99    9.80
   1 -14  -2  128.99   13.50
  -1  14   2  127.39    8.20
  -1  14   2  144.49    9.50
   1  14  -2  137.89    9.30
   1  14  -2  129.49    8.70
  -1  14   2  127.09    9.30
   0 -14   2   -5.10    4.50
   0 -14   2   -3.40    3.70
   0 -14  -2   -0.60    4.80
   0  14   2    1.70    3.60
   0  14  -2    0.90    2.90
   0  14  -2    2.70    3.20
   0  14   2    0.90    3.40
   0  14   2   -3.60    3.30
   0  14  -2    2.40    3.40
   1 -14   2  579.94   23.80
   1 -14   2  600.84   27.10
  -1 -14  -2  574.84   27.00
   1  14   2  616.44   23.00
  -1  14  -2  640.74   22.60
   1  14   2  635.04   23.70
  -1  14  -2  615.74   22.20
  -1  14  -2  639.54   22.40
   1  14   2  610.34   22.80
   2 -14   2    9.10    5.00
  -2 -14  -2   10.20    5.50
   2 -14   2   15.20    6.80
  -2  14  -2    9.30    3.80
   2  14   2   11.00    4.30
  -2  14  -2    9.80    4.10
   2  14   2   15.60    5.20
  -2  14  -2    2.00    3.10
   2  14   2    7.20    4.00
   3 -14   2  481.85   22.00
   3 -14   2  533.45   25.00
  -3 -14  -2  549.85   25.10
   3  14   2  532.05   22.00
  -3  14  -2  529.05   20.00
  -3  14  -2  505.55   20.40
  -3  14  -2  533.95   20.50
   3  14   2  516.95   20.60
   3  14   2  557.54   21.30
   4 -14   2    2.70    4.60
   4 -14   2   10.80    6.40
  -4 -14  -2    2.70    5.50
   4  14   2    6.60    4.30
   4  14   2   14.50    5.70
  -4  14  -2   11.80    4.60
  -4  14  -2   11.20    4.20
   4  14   2   22.00    5.30
  -4  14  -2   19.30    4.60
   5 -14   2  109.49   12.20
  -5 -14  -2  101.69   11.90
   5 -14   2   77.69   11.10
  -5  14  -2  126.79   11.10
  -5  14  -2  104.29    8.50
   5  14   2  123.39   11.00
   5  14   2   95.69    8.90
   5  14   2   98.39   10.70
  -6 -14  -2  837.02   34.00
   6 -14   2  804.22   33.70
   6 -14   2  842.82   33.90
   6  14   2  799.52   30.00
  -6  14  -2  832.02   28.10
   6  14   2  826.02   32.30
   6  14   2  836.52   29.10
  -6  14  -2  840.82   30.70
   7 -14   2    0.00    5.90
  -7 -14  -2   -3.30    5.80
  -7 -14  -2    5.80    6.90
   7 -14   2   -1.30    5.80
   7  14   2   -1.70    3.90
  -7  14  -2   -3.80    5.00
   7  14   2   -7.60    4.70
   7  14   2    9.70    4.90
   8 -14   2   15.60    7.90
  -8 -14  -2    7.30    7.00
  -8 -14  -2    5.70    5.50
   8  14   2   12.30    5.90
  -8  14  -2   11.40    6.50
   8  14   2    8.40    6.90
  -9 -14  -2  236.18   18.80
   9 -14   2  241.68   18.20
  -9 -14  -2  210.78   14.90
  -9  14  -2  198.38   15.40
   9  14   2  221.98   15.20
   9  14   2  210.18   17.40
 -10 -14  -2   67.99   12.80
  10 -14   2   45.00   10.90
 -10 -14  -2   64.89   10.40
  10  14   2   41.00    8.40
  10  14   2   69.69   12.60
 -10  14  -2   55.39   10.50
  11 -14   2  152.88   16.40
 -11 -14  -2  130.39   14.10
 -11 -14  -2  188.48   28.00
  11  14   2  140.79   17.60
  11  14   2  202.68   29.20
 -11  14  -2  166.98   24.80
  11 -15  -2   31.50   14.20
  10 -15  -2   40.90   11.80
 -10 -15   2   64.29   12.50
  10  15  -2   75.69   12.70
 -10  15   2   75.49   11.90
  10  15  -2   68.09    9.20
  -9 -15   2   12.80    8.00
   9 -15  -2    3.40    8.60
   9  15  -2   21.00    6.20
  -9  15   2   -0.60    6.60
   9  15  -2    9.10    7.80
   8 -15  -2   13.60    8.10
  -8 -15   2    1.40    6.70
  -8  15   2    2.80    5.90
   8  15  -2   -2.80    6.50
   8  15  -2    3.70    4.50
  -7 -15   2   23.10    8.50
   7 -15  -2   18.30    8.30
  -7  15   2    7.40    6.20
   7  15  -2   18.90    5.50
  -7  15   2    6.60    4.40
   7  15  -2   16.60    5.30
   7  15  -2   20.70    7.40
   6 -15  -2  240.88   18.80
  -6 -15   2  263.57   18.20
  -6  15   2  255.07   13.60
   6  15  -2  292.87   17.10
  -6  15   2  253.27   15.50
   6  15  -2  254.77   14.20
   6  15  -2  268.47   14.20
  -5 -15   2   75.49   11.10
   5 -15  -2   73.09   11.80
   5  15  -2   87.89   10.10
   5  15  -2   79.59    8.10
  -5  15   2   82.79    9.10
  -5  15   2   84.19    8.50
   5  15  -2   69.59    8.40
  -4 -15   2    3.70    5.90
   4 -15  -2    3.20    4.80
   4 -15  -2    2.30    5.90
   4  15  -2    1.00    4.60
  -4  15   2   -0.40    3.80
  -4  15   2   -4.60    3.80
   4  15  -2    5.30    3.70
   4  15  -2    3.70    4.20
   3 -15  -2  133.39   11.10
  -3 -15   2  147.49   14.50
   3 -15  -2  176.18   15.30
   3  15  -2  112.99    9.30
  -3  15   2  156.48   10.50
   3  15  -2  149.99   11.70
  -3  15   2  140.39   10.00
   3  15  -2  163.78   10.90
  -3  15   2  158.08   10.80
  -2 -15   2    0.20    5.30
   2 -15  -2    0.10    5.50
   2 -15  -2    2.50    4.30
   2  15  -2    1.10    4.50
  -2  15   2    0.30    3.40
   2  15  -2    2.70    3.70
  -2  15   2   -2.70    3.30
  -2  15   2   -4.90    3.40
   2  15  -2    1.60    3.10
   1 -15  -2  137.09   10.60
  -1 -15   2  156.78   11.80
   1 -15  -2  179.28   15.00
  -1 -15   2  174.78   14.80
  -1  15   2  177.68   11.10
   1  15  -2  172.38   10.80
   1  15  -2  155.28    9.90
  -1  15   2  166.78   10.90
   0 -15   2   10.20    5.30
   0 -15  -2    5.50    5.50
   0 -15  -2    8.60    4.80
   0 -15   2    9.50    6.80
   0  15   2    4.20    4.30
   0  15   2    8.00    4.00
   0  15   2    5.80    4.60
   0  15  -2    5.40    3.70
   0  15  -2    6.80    4.20
   1 -15   2   46.70    7.50
  -1 -15  -2   49.20    9.50
   1 -15   2   46.50    9.40
  -1  15  -2   34.20    5.80
  -1  15  -2   50.79    6.60
   1  15   2   37.70    6.60
   1  15   2   50.79    7.10
   1  15   2   37.20    6.00
  -1  15  -2   42.20    6.30
   2 -15   2  304.67   18.90
  -2 -15  -2  308.47   19.40
   2 -15   2  296.17   16.80
  -2  15  -2  313.47   14.80
   2  15   2  314.77   15.50
  -2  15  -2  309.57   15.00
  -2  15  -2  302.27   14.60
   2  15   2  306.67   16.10
   2  15   2  311.87   15.30
  -3 -15  -2    7.90    5.90
   3 -15   2   -4.40    4.40
   3 -15   2    9.30    6.30
   3  15   2   -1.20    4.20
  -3  15  -2    7.40    4.20
  -3  15  -2    5.90    3.80
  -3  15  -2    5.60    4.30
   3  15   2    8.90    5.40
   3  15   2   -0.30    4.00
   4 -15   2    5.40    6.40
  -4 -15  -2   14.40    7.00
   4 -15   2    8.00    5.40
  -4  15  -2    3.40    3.90
   4  15   2    4.20    4.20
   4  15   2    6.10    5.10
   4  15   2    4.10    4.60
  -4  15  -2    6.30    4.40
  -4  15  -2    4.10    4.60
  -5 -15  -2  115.89   13.80
   5 -15   2   92.89   11.90
   5 -15   2   89.19   11.70
   5  15   2  105.59   10.80
  -5  15  -2   95.39    9.00
   5  15   2  101.99    9.60
  -5  15  -2  100.09   10.70
   5  15   2  108.59   12.30
   6 -15   2   -0.80    6.10
  -6 -15  -2    8.40    6.80
   6 -15   2    0.70    6.20
   6  15   2    5.60    5.80
  -6  15  -2    0.50    4.90
  -6  15  -2    7.60    4.30
   6  15   2    4.30    4.80
   6  15   2    6.80    4.70
  -7 -15  -2   44.30    9.80
   7 -15   2   75.59   13.30
   7 -15   2   55.09   10.60
   7  15   2   73.59    9.50
  -7  15  -2   51.49    8.80
   7  15   2   54.19    7.50
   7  15   2   57.89   10.70
  -8 -15  -2    1.20    7.70
   8 -15   2   -4.00    6.50
   8  15   2  -10.00    5.50
   8  15   2   -4.00    4.90
  -8  15  -2    1.50    6.10
   9 -15   2   57.79   11.70
  -9 -15  -2   58.79   11.80
  -9  15  -2   53.99   10.00
   9  15   2   51.99   11.00
   9  15   2   46.20    8.70
 -10 -15  -2  162.18   18.40
  10 -15   2  114.19   15.40
 -10  15  -2  105.69   13.60
  10  15   2  114.99   12.60
  10  15   2  122.39   15.50
  10 -16  -2  107.79   16.40
 -10 -16   2   83.09   14.40
  10  16  -2   64.09   10.10
 -10  16   2   70.09   12.10
  10  16  -2   76.09   13.00
   9 -16  -2  106.79   15.70
  -9 -16   2   91.19   14.10
   9  16  -2   77.59   13.00
  -9  16   2  111.19   13.70
   9  16  -2   99.09   10.80
   8 -16  -2   81.69   14.10
  -8 -16   2  110.29   14.70
  -8  16   2   64.39   10.50
   8  16  -2   70.79   11.50
   8  16  -2   71.99    9.20
  -7 -16   2  139.89   16.10
   7 -16  -2  114.59   15.50
   7  16  -2   95.39    9.90
   7  16  -2  108.99   10.50
   7  16  -2  113.39   13.70
  -7  16   2  118.79   12.80
  -6 -16   2   15.20    8.20
   6 -16  -2   40.00   10.40
  -6  16   2   35.30    6.40
   6  16  -2   37.70    6.90
   6  16  -2   34.10    6.40
  -6  16   2   23.90    7.30
   6  16  -2   30.00    8.40
  -5 -16   2   18.00    8.20
   5 -16  -2   38.00    9.50
   5  16  -2   26.10    7.70
  -5  16   2   17.90    5.30
  -5  16   2   28.90    6.80
   5  16  -2   20.80    5.40
   5  16  -2   23.40    5.90
   4 -16  -2   38.50    7.70
  -4 -16   2   40.10    9.70
   4 -16  -2   38.30    9.80
  -4  16   2   40.40    6.80
  -4  16   2   33.20    6.40
   4  16  -2   33.80    6.10
   4  16  -2   23.50    6.00
   4  16  -2   37.20    8.10
  -3 -16   2  132.39   14.80
   3 -16  -2  112.89   13.90
   3 -16  -2  115.49   11.40
  -3  16   2  124.59   10.70
   3  16  -2  139.09   12.60
  -3  16   2  127.49   10.00
   3  16  -2  112.49    9.60
   3  16  -2  151.68   12.20
  -3  16   2  127.69   10.20
   2 -16  -2  277.47   15.90
   2 -16  -2  283.07   19.60
  -2 -16   2  294.07   19.70
  -2 -16   2  288.27   16.70
   2  16  -2  308.67   16.70
   2  16  -2  309.37   14.80
   2  16  -2  294.77   15.30
  -2  16   2  321.57   15.90
  -2  16   2  283.07   14.90
  -1 -16   2  204.68   18.90
  -1 -16   2  183.78   13.30
   1 -16  -2  216.28   16.80
   1 -16  -2  179.68   12.50
  -1  16   2  174.98   11.90
  -1  16   2  197.98   12.50
   1  16  -2  185.58   11.30
   1  16  -2  190.88   12.10
   0 -16  -2  102.99   13.50
   0 -16  -2  103.79   10.60
   0 -16   2  137.69   15.20
   0 -16   2  113.49   11.40
   0  16  -2  101.09    9.60
   0  16   2  104.49    9.40
   0  16   2   98.39    9.70
   0  16  -2  132.19    9.90
   1 -16   2   88.99   10.10
  -1 -16  -2   96.79   13.00
   1 -16   2   98.39   13.20
   1  16   2  111.49    9.80
  -1  16  -2   90.09    8.60
  -1  16  -2   97.19    9.30
   1  16   2  103.99   10.10
   1  16   2   95.79   10.30
   2 -16   2    2.50    6.10
   2 -16   2    4.60    5.40
  -2 -16  -2   14.40    7.50
   2  16   2    4.20    4.80
  -2  16  -2    4.30    4.10
  -2  16  -2    4.60    4.40
   2  16   2   11.60    4.90
   2  16   2   14.40    5.80
  -2  16  -2    3.90    4.00
   3 -16   2  120.09   12.30
   3 -16   2  118.89   13.80
  -3 -16  -2  126.79   14.90
  -3  16  -2   87.89    8.90
   3  16   2  129.59   12.70
  -3  16  -2  123.89   10.80
  -3  16  -2  134.39   10.40
   3  16   2  112.09   10.50
   3  16   2  123.19   11.10
  -4 -16  -2  101.59   13.60
   4 -16   2   87.39   12.80
   4 -16   2   91.59   11.40
  -4  16  -2  101.99   10.30
   4  16   2  107.59   11.70
   4  16   2  101.69   10.30
  -4  16  -2   85.09    9.10
   4  16   2   86.19    9.40
  -4  16  -2   89.59    8.90
   5 -16   2  104.19   12.40
  -5 -16  -2  124.59   14.70
   5 -16   2  126.39   14.50
  -5  16  -2  111.69   11.80
   5  16   2  128.49   11.50
  -5  16  -2  129.39   10.40
   5  16   2  120.09   13.10
   5  16   2  109.89   11.00
   6 -16   2  166.48   17.40
   6 -16   2  230.58   17.90
  -6 -16  -2  211.28   17.80
  -6  16  -2  227.88   15.20
  -6  16  -2  215.08   12.80
   6  16   2  214.38   16.30
   6  16   2  216.28   14.80
   6  16   2  219.08   14.00
  -7 -16  -2   49.80   11.20
   7 -16   2   28.80    9.10
   7  16   2   35.60    7.90
   7  16   2   32.00    8.90
  -7  16  -2   30.00    8.10
   7  16   2   35.80    7.20
   8 -16   2   22.80    9.30
  -8 -16  -2    7.30    8.20
   8  16   2    7.50    6.10
  -8  16  -2    5.00    6.80
   8  16   2   38.80   10.00
  -9 -16  -2   16.30    9.40
   9 -16   2    1.40    8.40
   9  16   2    7.60    6.60
   9  16   2    6.80    8.30
  -9  16  -2   -1.30    7.20
  10 -16   2   32.30   10.40
   9 -17  -2   21.70   10.50
  -9 -17   2   29.80   11.10
   9  17  -2   52.49   11.90
  -9  17   2   48.00   10.30
   9  17  -2   44.40    8.40
   8 -17  -2   -2.50    8.10
  -8 -17   2    5.30    8.80
   8  17  -2    4.50    7.10
  -8  17   2    8.20    7.10
   8  17  -2    6.70    5.50
   7 -17  -2   -3.70    7.70
  -7 -17   2   -4.30    7.30
   7  17  -2    2.10    4.70
  -7  17   2    8.90    6.80
   7  17  -2   -1.30    5.10
   7  17  -2    0.20    6.40
   6 -17  -2  219.78   19.40
  -6 -17   2  239.58   19.60
  -6  17   2  255.57   14.60
   6  17  -2  248.78   14.90
  -6  17   2  250.27   16.50
   6  17  -2  235.48   14.40
   6  17  -2  255.57   17.60
  -5 -17   2   10.30    7.70
   5 -17  -2   14.80    8.40
  -5  17   2   10.70    5.30
   5  17  -2   23.30    7.60
   5  17  -2   12.50    5.30
  -5  17   2   18.90    6.70
   5  17  -2    9.70    5.90
  -4 -17   2    9.80    7.60
   4 -17  -2   19.30    8.10
  -4  17   2   -0.80    4.90
  -4  17   2    8.10    5.10
   4  17  -2    8.20    4.70
   4  17  -2   -4.50    5.40
   4  17  -2   13.90    5.80
  -3 -17   2  140.99   16.30
   3 -17  -2  108.39   11.40
   3 -17  -2  134.79   15.80
   3  17  -2  115.69   10.20
  -3  17   2  103.99   10.10
   3  17  -2  124.79   11.30
  -3  17   2  120.19   11.50
   3  17  -2  131.79   12.50
   2 -17  -2    9.70    7.00
   2 -17  -2    2.30    5.00
  -2 -17   2    3.60    7.00
  -2 -17   2   -1.70    5.00
  -2  17   2   -7.90    3.70
  -2  17   2   -3.50    4.40
   2  17  -2    1.10    4.10
   2  17  -2   -0.80    3.60
  -1 -17   2  173.78   13.90
   1 -17  -2  188.48   18.40
   1 -17  -2  221.68   14.20
  -1 -17   2  185.68   18.00
   1  17  -2  209.18   12.80
  -1  17   2  214.58   13.50
  -1  17   2  212.98   13.80
   1  17  -2  220.18   13.30
   0 -17   2    7.70    6.90
   0 -17  -2    8.00    7.70
   0 -17  -2    2.00    4.90
   0 -17   2   -2.70    4.90
   0  17  -2    2.30    4.10
   0  17  -2    0.90    4.30
   0  17   2   -3.00    3.80
   0  17   2    3.90    4.90
   1 -17   2   23.60    8.50
  -1 -17  -2   15.20    8.30
   1 -17   2   13.20    6.30
  -1  17  -2   28.80    6.60
   1  17   2   17.40    5.90
  -1  17  -2   24.20    5.60
   1  17   2   29.60    6.40
   1  17   2   22.70    6.80
   2 -17   2  327.07   18.90
  -2 -17  -2  353.56   22.70
   2 -17   2  397.96   23.00
   2  17   2  348.47   17.80
  -2  17  -2  360.66   17.50
  -2  17  -2  355.56   17.30
   2  17   2  392.76   19.90
   2  17   2  363.66   17.90
   3 -17   2    1.00    6.10
   3 -17   2   16.70    7.90
  -3 -17  -2   -4.20    6.20
   3  17   2   -2.60    4.70
  -3  17  -2    3.40    5.00
  -3  17  -2   -0.20    4.20
   3  17   2    4.60    5.90
  -3  17  -2   -2.10    4.40
   3  17   2    0.80    4.70
   4 -17   2    4.50    6.70
  -4 -17  -2   18.20    8.70
   4 -17   2   -5.10    4.90
   4  17   2    4.90    5.30
  -4  17  -2    2.30    4.90
   4  17   2   13.30    6.60
   4  17   2   11.70    5.90
  -4  17  -2    5.40    5.40
   5 -17   2  122.49   14.00
  -5 -17  -2  130.99   15.70
   5 -17   2  132.89   15.80
   5  17   2  133.09   12.70
  -5  17  -2  135.29   10.90
  -5  17  -2  156.18   12.90
   5  17   2  151.58   12.90
   5  17   2  141.19   14.20
  -6 -17  -2   25.30    9.40
   6 -17   2    8.50    8.10
  -6  17  -2   13.70    5.50
   6  17   2    6.70    5.80
  -6  17  -2   18.00    7.30
   6  17   2   10.60    7.70
   6  17   2   13.80    6.00
  -7 -17  -2   26.10    9.80
   7 -17   2   32.30   10.10
   7  17   2   27.20    7.60
   7  17   2   30.20    9.00
   7  17   2   36.20    7.40
  -7  17  -2   40.50    9.10
  -8 -17  -2    4.00    8.30
   8 -17   2   16.30    9.30
   8  17   2   18.00    9.10
  -8  17  -2   22.40    8.70
   8  17   2    8.70    6.90
   9 -17   2   39.80   11.00
  -9  17  -2    5.90    8.50
  -9  18   2  103.89   17.20
  -8 -18   2  434.96   27.80
   8 -18  -2  477.45   28.70
   8  18  -2  423.16   25.30
  -8  18   2  467.95   24.40
   8  18  -2  462.35   21.80
  -7 -18   2   14.90    9.90
   7 -18  -2   -4.40    8.50
   7  18  -2   -5.40    5.80
   7  18  -2    3.40    5.10
   7  18  -2   14.00    8.00
  -7  18   2   -0.20    6.20
   6 -18  -2   -7.50    7.50
  -6 -18   2    5.90    9.20
   6  18  -2    3.20    5.80
   6  18  -2    8.60    5.60
  -6  18   2    3.00    5.50
  -6  18   2    1.50    6.10
   6  18  -2    0.20    6.80
  -5 -18   2  208.78   19.80
   5 -18  -2  236.58   21.80
  -5  18   2  194.68   15.90
  -5  18   2  192.98   13.80
   5  18  -2  200.98   14.20
   5  18  -2  198.68   16.80
   5  18  -2  193.08   13.30
  -4 -18   2  202.18   19.70
   4 -18  -2  233.18   21.50
   4  18  -2  205.28   14.80
   4  18  -2  218.88   16.40
   4  18  -2  202.08   13.30
  -4  18   2  183.98   13.30
  -3 -18   2  338.67   20.30
   3 -18  -2  391.36   21.90
  -3 -18   2  393.96   24.50
   3 -18  -2  375.86   24.20
   3  18  -2  389.86   18.20
   3  18  -2  357.26   18.70
  -3  18   2  380.76   18.70
   3  18  -2  395.86   21.00
   2 -18  -2   -0.70    5.30
   2 -18  -2    6.00    7.70
  -2 -18   2    1.90    7.40
  -2 -18   2    0.70    6.00
   2  18  -2    2.80    4.30
  -2  18   2    1.10    4.60
   2  18  -2    2.20    5.20
  -2  18   2   -1.50    4.90
   1 -18  -2  392.86   24.50
  -1 -18   2  408.26   21.30
   1 -18  -2  422.96   20.90
  -1 -18   2  418.56   25.40
  -1  18   2  409.06   19.70
   1  18  -2  403.06   19.60
   1  18  -2  404.06   19.30
  -1  18   2  464.65   20.80
   0 -18   2  466.85   26.20
   0 -18  -2  430.46   25.80
   0 -18  -2  419.66   21.30
   0 -18   2  419.66   22.00
   0  18  -2  470.45   20.80
   0  18  -2  463.35   20.30
   0  18   2  458.25   21.00
   0  18   2  455.65   21.00
   1 -18   2   94.29   14.10
  -1 -18  -2  108.89   11.80
   1 -18   2   95.89   11.90
  -1 -18  -2  105.69   15.20
  -1  18  -2  130.29   11.50
  -1  18  -2  114.19   11.20
   1  18   2  112.09   11.30
   1  18   2  115.19   10.90
   1  18   2  102.29   12.10
   2 -18   2    0.20    5.90
  -2 -18  -2    2.50    7.50
   2 -18   2   11.90    8.00
  -2  18  -2    6.70    5.20
   2  18   2    9.30    5.40
   2  18   2    3.60    5.70
  -2  18  -2    0.60    4.60
   2  18   2    0.50    5.90
  -3 -18  -2   47.40   11.20
   3 -18   2   55.79   10.30
   3 -18   2   55.79   11.60
   3  18   2   62.49   10.50
  -3  18  -2   40.30    7.30
  -3  18  -2   65.29    9.20
   3  18   2   51.79    8.70
   3  18   2   52.69    8.30
   4 -18   2  530.65   27.80
  -4 -18  -2  533.35   29.10
   4 -18   2  434.46   24.40
   4  18   2  532.55   25.30
   4  18   2  499.55   22.90
  -4  18  -2  508.45   23.20
   4  18   2  515.05   23.40
  -4  18  -2  539.65   22.60
   5 -18   2  212.38   17.60
   5 -18   2  200.88   19.30
  -5 -18  -2  220.88   21.20
   5  18   2  229.18   18.00
  -5  18  -2  205.48   13.90
   5  18   2  216.28   15.50
  -5  18  -2  211.68   15.90
   5  18   2  239.78   15.40
   6 -18   2    4.00    8.40
  -6 -18  -2   -0.70    8.20
  -6  18  -2   -6.50    5.90
   6  18   2   -3.70    5.40
  -6  18  -2   -5.80    4.90
   6  18   2   -0.60    5.50
   6  18   2    8.20    8.00
  -7 -18  -2  356.76   25.00
   7 -18   2  374.56   24.60
  -7  18  -2  368.56   21.30
   7  18   2  333.47   22.50
   7  18   2  339.67   18.90
   7  18   2  359.96   20.60
   8 -18   2   49.00   11.80
   8  18   2   40.70   10.50
   8  18   2   48.50   17.60
  -8  18  -2   53.89   11.10
  -8  19   2   24.90    9.00
  -7 -19   2  100.89   17.00
   7 -19  -2  115.79   16.50
   7  19  -2  120.59   12.60
   7  19  -2   80.59   13.30
   7  19  -2  100.39   11.70
  -7  19   2   99.09   12.80
  -6 -19   2  112.79   16.70
   6 -19  -2  110.89   16.80
   6  19  -2  133.49   13.30
   6  19  -2  114.29   11.70
  -6  19   2  110.29   11.70
   6  19  -2  122.79   15.00
   5 -19  -2   27.80   10.50
  -5 -19   2   16.80    9.40
  -5  19   2   12.60    6.60
   5  19  -2   17.90    6.40
   5  19  -2   21.60    7.40
   5  19  -2   19.40    8.90
   4 -19  -2  178.08   19.70
  -4 -19   2  197.78   20.60
   4  19  -2  215.28   17.20
   4  19  -2  233.98   15.40
  -4  19   2  203.08   15.10
   4  19  -2  215.98   14.20
  -3 -19   2  129.69   16.60
  -3 -19   2  107.19   12.80
   3 -19  -2  146.29   17.40
  -3  19   2  128.79   12.40
   3  19  -2  154.58   12.20
   3  19  -2  117.79   12.00
   2 -19  -2   11.60    9.10
  -2 -19   2    9.20    9.20
  -2 -19   2   -0.80    6.50
   2 -19  -2   12.60    6.60
   2  19  -2    8.20    6.50
  -2  19   2    3.90    5.70
   2  19  -2    6.10    5.20
  -2  19   2   11.10    6.40
  -1 -19   2  155.78   15.00
  -1 -19   2  153.58   18.00
   1 -19  -2  203.28   15.70
   1 -19  -2  197.18   20.30
   1  19  -2  190.48   14.10
   1  19  -2  186.88   13.50
  -1  19   2  172.18   14.00
  -1  19   2  162.48   14.10
   0 -19   2  130.59   15.80
   0 -19   2  114.59   13.30
   0 -19  -2  108.89   12.70
   0 -19  -2  130.99   16.90
   0  19  -2  122.09   11.60
   0  19   2  140.69   13.40
   0  19  -2  133.79   13.00
   0  19   2  122.29   12.00
  -1 -19  -2   46.80    9.20
  -1 -19  -2   29.40   10.40
   1 -19   2   50.09   11.60
   1 -19   2   41.00    9.50
  -1  19  -2   25.70    7.00
  -1  19  -2   28.50    7.20
   1  19   2   42.90    8.70
   1  19   2   42.20    8.20
  -2 -19  -2  259.77   21.10
   2 -19   2  259.07   20.60
   2 -19   2  228.28   17.40
   2  19   2  265.17   16.50
   2  19   2  250.17   18.10
  -2  19  -2  220.28   15.30
  -2  19  -2  245.28   15.90
   2  19   2  267.57   16.80
  -3 -19  -2  113.09   16.10
   3 -19   2  114.49   16.00
   3 -19   2  122.99   14.20
  -3  19  -2  131.99   12.20
   3  19   2  113.09   12.10
  -3  19  -2  140.09   12.80
   3  19   2  111.19   12.20
   3  19   2  115.79   13.70
  -4 -19  -2  145.19   18.40
   4 -19   2  146.99   17.80
   4 -19   2  152.58   16.00
   4  19   2  151.78   15.60
  -4  19  -2  124.59   12.00
   4  19   2  152.78   14.10
   4  19   2  147.19   13.50
  -5 -19  -2  110.39   16.80
   5 -19   2  141.59   17.10
  -5  19  -2  146.09   12.80
   5  19   2  112.69   12.30
   5  19   2  113.09   12.80
   5  19   2  100.99   13.60
  -5  19  -2  118.59   13.40
   6 -19   2   62.39   12.40
  -6 -19  -2   83.69   14.50
  -6  19  -2   76.39   11.70
   6  19   2   75.69   13.20
   6  19   2   61.19   10.20
  -6  19  -2   73.89   10.00
   6  19   2   69.49   10.10
   7 -19   2  129.19   16.90
   7  19   2  105.09   12.80
   7  19   2  121.29   15.50
  -7  19  -2   98.99   13.30
  -6 -20   2   68.29   15.50
   6 -20  -2   64.69   15.50
  -6  20   2   68.39   10.70
   6  20  -2   80.39   11.10
   6  20  -2   82.29   15.70
  -5 -20   2  112.59   17.10
   5 -20  -2  113.79   16.70
  -5  20   2  104.09   11.80
   5  20  -2  101.49   12.20
   5  20  -2  120.59   12.10
   5  20  -2  154.78   16.70
  -4 -20   2   10.60    9.80
  -4 -20   2    0.70    7.30
   4 -20  -2    8.20    8.90
   4  20  -2   -8.30    5.50
   4  20  -2   -3.00    5.10
  -4  20   2    3.30    6.10
   4  20  -2   -5.50    7.30
  -3 -20   2   19.30    8.80
  -3 -20   2   17.20   10.40
   3 -20  -2   31.60   11.10
   3  20  -2   20.00    7.60
   3  20  -2   21.40    6.80
  -3  20   2    7.70    6.30
  -2 -20   2  698.83   35.40
  -2 -20   2  648.14   30.30
   2 -20  -2  719.53   35.90
   2  20  -2  701.13   28.20
  -2  20   2  676.03   28.60
   2  20  -2  674.43   29.00
  -1 -20   2  145.19   18.40
  -1 -20   2  147.59   15.10
   1 -20  -2  118.89   13.40
   1 -20  -2  164.88   18.70
   1  20  -2  152.28   13.50
  -1  20   2  122.89   13.10
   1  20  -2  116.49   12.40
  -1  20   2  126.79   12.80
   0 -20  -2    8.60    7.60
   0 -20   2   19.80   10.30
   0 -20  -2   -0.40    8.70
   0 -20   2    6.30    7.30
   0  20  -2    3.00    6.20
   0  20   2    4.30    6.10
   0  20  -2   10.60    6.10
   0  20   2    8.30    6.90
  -1 -20  -2  402.56   26.70
   1 -20   2  435.06   24.20
  -1 -20  -2  404.16   22.60
   1 -20   2  414.26   26.50
   1  20   2  419.46   21.90
  -1  20  -2  439.96   21.60
  -1  20  -2  450.35   21.70
   1  20   2  445.96   22.10
   2 -20   2   -0.20    6.80
   2 -20   2    2.10    8.90
  -2 -20  -2   10.10    9.30
  -2 -20  -2    7.90    7.20
   2  20   2    7.40    6.10
  -2  20  -2    6.10    6.30
   2  20   2   18.80    7.50
  -2  20  -2   12.20    6.50
   3 -20   2  190.78   18.60
  -3 -20  -2  234.78   23.10
   3 -20   2  275.07   22.00
  -3  20  -2  238.88   16.00
   3  20   2  254.37   16.90
   3  20   2  249.58   17.20
   3  20   2  236.28   18.50
   4 -20   2   15.50    9.90
  -4 -20  -2    3.10    9.10
  -4  20  -2   -2.00    5.90
   4  20   2    0.00    7.60
   4  20   2   -2.50    6.30
   4  20   2    3.30    6.10
   5 -20   2   64.99   13.00
  -5 -20  -2   92.99   15.60
   5  20   2   89.79   11.70
  -5  20  -2   77.09   10.50
   5  20   2   94.59   14.00
   5  20   2   84.69   11.60
   6 -20   2  508.55   29.70
   6  20   2  540.35   26.10
  -6  20  -2  597.24   38.90
  -5  21   2   50.29    9.90
  -4 -21   2  117.59   15.80
   4 -21  -2  128.69   19.70
  -4 -21   2  142.49   19.10
   4  21  -2  146.19   13.70
  -4  21   2  143.19   14.40
   4  21  -2  133.99   14.40
  -3 -21   2    5.90    9.80
  -3 -21   2   -2.30    7.50
   3 -21  -2    4.90    9.60
   3  21  -2   -7.80    6.20
   3  21  -2    8.50    6.40
  -3  21   2   -3.30    7.00
  -2 -21   2    7.60    9.60
  -2 -21   2    4.10    7.50
   2 -21  -2   11.70    9.80
  -2  21   2    6.80    7.20
   2  21  -2   -3.20    6.30
   2  21  -2    3.30    5.90
   1 -21  -2   57.19   16.70
  -1 -21   2   32.00   11.70
  -1 -21   2   33.80   10.10
   1 -21  -2   40.60   12.30
  -1  21   2   30.70    8.60
   1  21  -2   30.80    8.30
   1  21  -2   37.30    8.60
   0 -21  -2   45.40   10.30
   0 -21   2   52.59   12.90
   0 -21   2   34.70    9.60
   0 -21  -2   24.50   11.50
   0  21  -2   59.69    9.60
   0  21  -2   65.59   10.70
   0  21   2   45.40    9.20
   0  21   2   50.39    9.90
   1 -21   2   75.59   14.60
   1 -21   2   49.20   10.80
  -1 -21  -2   69.69   14.00
  -1 -21  -2   70.09   11.60
   1  21   2   70.89   11.30
   1  21   2   60.29    9.60
  -1  21  -2   65.09   10.20
  -1  21  -2   57.59    9.90
   2 -21   2   -8.40    6.80
   2 -21   2    8.70    9.60
  -2 -21  -2   -5.00    7.70
  -2 -21  -2    7.20    9.50
  -2  21  -2    5.30    7.00
   2  21   2   -7.00    6.60
   2  21   2    2.50    6.10
  -2  21  -2    1.50    6.60
  -3 -21  -2   86.29   13.40
   3 -21   2   72.39   13.90
   3 -21   2   99.49   13.80
  -3 -21  -2   81.79   15.40
   3  21   2   91.69   11.70
   3  21   2   77.09   12.80
   3  21   2   78.29   11.60
  -3  21  -2   74.39   10.60
   4 -21   2   62.99   13.80
   4  21   2   56.49   10.20
  -4  21  -2   66.29   10.50
   4  21   2   63.99   12.90
   4  21   2   72.19   12.50
  -1 -22   2   50.29   11.80
  -1 -22   2   68.09   18.40
   1  22  -2   63.29   10.20
   0 -22  -2   36.70   10.70
   0 -22   2   54.29   11.60
   0 -22   2   56.29   15.20
   0  22   2   54.79   10.20
   0  22  -2   45.80    9.30
   1 -22   2   12.80    9.30
  -1 -22  -2    9.10    8.60
   1 -22   2   -6.80   14.50
   1  22   2   17.70    7.80
  -1  22  -2   12.60    7.20
 -15   0   3   -9.80    8.30
  15   0  -3    2.10    4.90
  14   0  -3    8.60    8.10
  14   0  -3    9.10    4.90
 -14   0   3    3.10    6.60
  13   0  -3   -1.20    3.60
  13   0  -3   -3.10    5.50
 -13   0   3   -4.70    4.20
 -13   0   3    6.20    5.80
  12   0  -3    1.20    5.80
 -12   0   3   -3.50    4.70
  12   0  -3    2.70    3.40
 -12   0   3   -2.20    4.30
  11   0  -3    4.90    5.40
  11   0  -3   -5.00    3.70
 -11   0   3    0.60    4.60
  11   0  -3    1.70    2.80
 -11   0   3   -2.20    3.50
 -10   0   3   -2.40    3.00
  10   0  -3   -0.40    2.30
  10   0  -3   -0.30    3.50
 -10   0   3   -2.80    3.50
  10   0  -3   -0.80    3.80
   9   0  -3   -1.20    1.90
  -9   0   3   -4.60    2.90
   9   0  -3   -1.50    2.80
   9   0  -3    4.30    3.90
  -9   0   3   -1.40    2.80
  -8   0   3   -0.30    2.50
   8   0  -3    0.00    3.20
   8   0  -3    2.80    2.70
   8   0  -3    4.50    2.00
  -8   0   3    0.30    2.80
   7   0  -3    0.90    2.60
  -7   0   3   -1.80    2.40
   7   0  -3    1.10    2.10
   7   0  -3   -0.70    1.20
  -7   0   3   -3.30    1.80
   6   0  -3   -2.40    1.90
   6   0  -3   -1.60    1.60
  -6   0   3    3.30    1.20
   6   0  -3    0.60    1.10
  -6   0   3    3.60    2.00
   6   0  -3    2.40    1.90
   6   0  -3    1.00    1.10
  -5   0   3    1.10    1.20
  -5   0   3   -0.60    1.40
   5   0  -3    2.10    1.60
   5   0  -3    0.70    0.90
   5   0  -3   -0.40    1.80
   5   0  -3   -0.20    1.30
   5   0  -3    1.60    1.00
   4   0  -3   -0.10    0.70
  -4   0   3    0.50    1.00
   4   0  -3    1.20    1.10
  -4   0   3    1.50    1.30
   4   0  -3    3.80    1.30
   4   0  -3    0.50    1.40
   4   0  -3    0.40    0.70
   3   0  -3    1.30    1.00
   3   0  -3    2.70    0.70
  -3   0   3    0.50    1.10
   3   0  -3    0.30    1.10
   3   0  -3    4.10    0.80
  -3   0   3    1.60    1.00
   3   0  -3    1.30    0.80
   2   0  -3    0.60    0.90
   2   0  -3    4.30    0.60
   2   0  -3    0.40    1.00
   2   0  -3    0.40    0.50
  -2   0   3    0.30    1.00
  -2   0   3    1.10    1.30
   2   0  -3    2.00    1.00
   2   0  -3    1.70    0.60
   1   0  -3    2.20    0.50
   1   0  -3    4.90    0.60
  -1   0   3    2.60    1.00
   1   0  -3    0.70    0.50
   1   0  -3    2.10    0.80
  -1   0   3    1.60    0.50
   1   0  -3    1.90    0.80
   0   0  -3    2.80    0.50
   0   0   3    0.40    0.60
   0   0   3    1.00    0.80
   0   0  -3    1.10    0.60
   0   0   3    1.20    0.80
   0   0  -3    2.70    1.00
   0   0  -3    0.50    0.60
   1   0   3    7.90    1.70
  -1   0  -3    2.40    1.00
  -1   0  -3    4.40    1.00
   1   0   3    3.70    0.70
  -1   0  -3    3.60    1.00
   1   0   3    3.80    0.90
   1   0   3    1.90    1.10
   2   0   3   -0.10    1.00
   2   0   3    0.90    0.90
  -2   0  -3   -0.90    0.90
  -2   0  -3    1.30    0.90
   2   0   3   -0.10    0.70
  -2   0  -3    1.00    1.00
   2   0   3    1.00    1.60
  -3   0  -3    1.40    1.00
   3   0   3    2.90    1.80
   3   0   3    3.20    1.40
  -3   0  -3    2.80    1.30
  -3   0  -3   -0.60    1.00
   3   0   3   -0.50    1.00
   3   0   3    1.30    1.00
  -4   0  -3    3.90    1.70
  -4   0  -3    2.60    1.50
   4   0   3    1.80    2.40
   4   0   3    7.20    1.40
  -4   0  -3    2.00    1.30
   4   0   3    1.10    1.20
   4   0   3    1.70    1.70
   5   0   3    6.00    3.20
   5   0   3    0.80    0.90
  -5   0  -3    1.30    1.50
   5   0   3    0.70    1.40
   5   0   3    1.60    2.00
  -5   0  -3    1.00    1.60
  -5   0  -3    2.20    1.50
  -6   0  -3    0.30    1.80
   6   0   3   -0.30    2.90
   6   0   3   -0.80    1.50
  -6   0  -3    2.00    1.90
  -6   0  -3    0.60    1.70
   6   0   3    0.10    2.20
   7   0   3   -0.20    2.00
  -7   0  -3    0.60    2.50
  -7   0  -3    4.90    2.30
   7   0   3   -1.10    2.50
   7   0   3    3.00    3.90
   8   0   3    0.90    4.20
   8   0   3   -2.00    3.00
  -8   0  -3    1.70    3.00
  -8   0  -3    2.60    2.40
   8   0   3    4.20    2.60
  -9   0  -3    1.00    3.70
   9   0   3    2.30    2.70
   9   0   3    8.60    5.10
   9   0   3   -3.50    3.60
  -9   0  -3   -2.10    2.60
  10   0   3    2.30    4.50
 -10   0  -3    5.70    3.90
  10   0   3   -0.70    3.00
 -10   0  -3    4.10    3.30
  10   0   3    3.50    5.40
  11   0   3    4.80    3.90
 -11   0  -3    1.60    3.60
 -11   0  -3    2.40    4.90
  11   0   3    2.20    5.70
  11   0   3    1.60    5.20
  12   0   3    2.10    4.20
 -12   0  -3   -0.40    5.30
  12   0   3   -4.80    6.10
  12   0   3    1.10    5.80
  13   0   3   -1.10    6.20
 -13   0  -3   -1.10    6.30
  13   0   3    2.10    4.80
  13   0   3    1.70    7.20
  14   0   3    4.50    7.20
 -14   0  -3    6.70    7.30
  14   0   3   -9.10    7.00
  14   0   3   -1.50    5.10
  15  -1  -3    3.20    5.00
  15   1  -3    1.90    5.30
 -15   1   3    2.20    8.20
 -14  -1   3   88.09   11.70
  14  -1  -3  100.09    9.70
  14  -1  -3  107.69   14.50
 -14   1   3   82.19   10.10
 -14   1   3   79.39   11.10
  14   1  -3   92.79   13.50
  14   1  -3  105.09    9.50
  13  -1  -3  492.05   25.40
 -13  -1   3  464.25   22.20
  13  -1  -3  493.45   19.80
  13   1  -3  505.15   19.70
 -13   1   3  514.55   21.40
 -13   1   3  500.65   22.40
  13   1  -3  508.15   25.50
  12  -1  -3   70.29    7.00
  12  -1  -3   79.09   11.30
 -12  -1   3   82.79    9.50
 -12  -1   3   64.59    7.60
  12   1  -3   74.99    8.90
  12   1  -3   63.19   10.30
 -12   1   3   75.29    8.60
 -12   1   3   79.89    9.20
  12   1  -3   64.69    6.60
  11  -1  -3   57.39    8.70
  11  -1  -3   51.79    7.30
 -11  -1   3   57.69    6.80
 -11  -1   3   54.19    7.50
  11  -1  -3   56.29    5.90
  11   1  -3   38.10    7.90
 -11   1   3   53.29    7.90
  11   1  -3   51.39    7.20
  11   1  -3   52.49    5.50
 -11   1   3   69.59    7.80
  10  -1  -3  176.08   10.70
 -10  -1   3  185.48   11.20
  10  -1  -3  182.48   12.50
 -10  -1   3  177.78    9.80
  10  -1  -3  170.48    8.90
  10   1  -3  184.28   11.20
 -10   1   3  170.48   10.90
  10   1  -3  165.38    8.50
  10   1  -3  184.98   12.50
 -10   1   3  171.98   10.20
  -9  -1   3  139.49    9.20
  -9  -1   3  160.08    8.70
   9  -1  -3  143.59   10.40
   9  -1  -3  131.49    9.00
   9  -1  -3  151.88    7.60
  -9   1   3  137.59    8.70
   9   1  -3  160.98   10.40
   9   1  -3  164.18    9.70
  -9   1   3  140.79    9.20
   9   1  -3  156.28    7.50
  -8  -1   3  615.54   22.30
   8  -1  -3  645.54   20.60
  -8  -1   3  682.63   22.00
   8  -1  -3  676.03   24.30
   8  -1  -3  706.13   22.90
  -8   1   3  670.93   22.60
   8   1  -3  663.73   24.10
  -8   1   3  676.03   22.40
   8   1  -3  635.04   20.20
   8   1  -3  663.23   22.70
  -7  -1   3  173.18    8.10
   7  -1  -3  165.18    8.10
   7  -1  -3  160.38    8.30
  -7  -1   3  171.28    8.60
  -7  -1   3  178.28    5.70
   7  -1  -3  156.18    6.90
   7  -1  -3  151.78    9.20
   7   1  -3  174.18    9.60
   7   1  -3  161.58    6.90
  -7   1   3  161.78    8.40
   7   1  -3  156.88    6.50
  -7   1   3  161.48    8.20
   7   1  -3  166.28    8.50
  -6  -1   3 1048.30   29.40
   6  -1  -3  965.50   29.40
   6  -1  -3  976.00   28.00
   6  -1  -3  960.50   29.30
   6  -1  -3 1004.60   31.00
  -6  -1   3  977.20   29.60
  -6  -1   3  998.60   27.30
   6  -1  -3  949.01   28.30
   6   1  -3  929.11   27.90
   6   1  -3  995.10   30.80
   6   1  -3  988.50   29.50
  -6   1   3  974.70   26.70
   6   1  -3  966.90   27.50
  -6   1   3  984.60   29.60
   6   1  -3  987.10   29.60
  -5  -1   3 1870.81   50.19
   5  -1  -3 1851.11   50.49
   5  -1  -3 1855.11   53.09
   5  -1  -3 1867.71   51.59
   5  -1  -3 1816.62   50.79
  -5  -1   3 1884.91   51.69
   5  -1  -3 1879.31   51.79
   5   1  -3 1935.01   53.09
   5   1  -3 1786.12   50.29
  -5   1   3 1906.01   52.09
   5   1  -3 1792.52   51.69
  -5   1   3 1838.22   49.99
   5   1  -3 1903.61   50.09
   5   1  -3 1820.02   51.69
   4  -1  -3   16.80    2.20
  -4  -1   3   22.70    1.90
   4  -1  -3   18.30    1.80
   4  -1  -3   21.90    2.90
   4  -1  -3   18.40    2.20
  -4  -1   3   20.00    2.60
   4  -1  -3   22.30    2.00
   4   1  -3   23.10    2.60
   4   1  -3   21.50    2.80
  -4   1   3   20.40    2.60
   4   1  -3   20.60    1.70
   4   1  -3   21.60    2.40
  -4   1   3   20.50    2.00
   4   1  -3   19.90    1.40
   3  -1  -3  205.48    7.10
   3  -1  -3  198.38    6.40
   3  -1  -3  198.18    6.40
  -3  -1   3  200.48    7.30
   3  -1  -3  193.68    6.40
   3  -1  -3  192.98    7.60
   3   1  -3  198.88    6.40
   3   1  -3  195.98    7.00
   3   1  -3  190.08    5.70
   3   1  -3  202.28    7.50
   3   1  -3  194.58    6.70
  -3   1   3  201.78    6.90
   3   1  -3  198.78    5.70
   2  -1  -3  498.25   15.50
   2  -1  -3  541.95   15.30
   2  -1  -3  516.85   14.50
   2  -1  -3  516.25   14.00
   2  -1  -3  524.25   14.60
   2   1  -3  521.85   15.00
   2   1  -3  515.95   15.50
   2   1  -3  525.15   14.70
  -2   1   3  514.95   15.40
   2   1  -3  514.15   15.20
   2   1  -3  497.25   14.70
  -2   1   3  531.45   15.40
  -1  -1   3 3294.87   84.79
   1  -1  -3 3215.88   85.39
   1  -1  -3 3167.78   84.89
   1  -1  -3 3310.77   85.59
   1  -1  -3 3107.89   85.29
   1   1  -3 3199.28   84.99
  -1   1   3 3258.17   85.59
   1   1  -3 3064.59   85.39
  -1   1   3 3250.87   84.29
   1   1  -3 3161.78   84.59
   1   1  -3 3166.08   84.89
   0  -1  -3 2784.12   80.79
   0  -1  -3 3059.09   79.79
   0  -1   3 3124.39   80.19
   0  -1  -3 2856.41   79.89
   0  -1   3 3187.08   79.09
   0   1  -3 2742.03   80.29
   0   1  -3 3010.40   79.39
   0   1   3 3108.49   79.89
   0   1   3 2896.81   79.89
   0   1  -3 3108.89   80.09
   0   1  -3 2957.50   79.69
   0   1   3 3070.99   80.49
   0   1  -3 3092.89   79.39
   1  -1   3  510.95   15.70
   1  -1   3  504.85   14.10
  -1  -1  -3  500.85   14.20
  -1  -1  -3  505.55   15.00
   1  -1   3  502.65   14.30
  -1   1  -3  503.25   14.40
   1   1   3  484.85   14.60
  -1   1  -3  512.45   14.60
   1   1   3  488.45   14.40
   1   1   3  519.05   15.10
   1   1   3  508.65   15.40
  -1   1  -3  503.85   14.60
  -1   1  -3  507.75   14.70
  -2  -1  -3 4206.88  111.39
   2  -1   3 4205.58  113.69
  -2  -1  -3 4155.98  112.29
   2  -1   3 4267.07  111.69
   2  -1   3 3987.10  111.39
   2  -1   3 4217.98  111.79
  -2  -1  -3 4265.47  112.29
   2   1   3 4204.08  111.99
  -2   1  -3 4269.07  111.99
  -2   1  -3 4204.98  112.09
   2   1   3 4192.28  111.69
   2   1   3 4182.48  111.99
   2   1   3 4243.58  113.39
  -2   1  -3 4297.97  111.89
   3  -1   3 1417.66   39.60
   3  -1   3 1459.35   40.70
   3  -1   3 1451.05   42.70
   3  -1   3 1481.05   40.20
  -3  -1  -3 1428.36   40.90
  -3  -1  -3 1491.05   39.90
  -3  -1  -3 1481.15   40.90
   3   1   3 1470.85   40.20
  -3   1  -3 1473.25   40.60
   3   1   3 1431.16   39.90
  -3   1  -3 1449.95   40.80
   3   1   3 1488.95   40.90
   3   1   3 1455.25   42.40
  -3   1  -3 1478.35   40.50
  -4  -1  -3    4.90    1.80
   4  -1   3    1.00    1.40
   4  -1   3    2.50    1.30
   4  -1   3    2.90    1.20
  -4  -1  -3    2.80    1.30
  -4  -1  -3    2.70    1.60
   4  -1   3    4.80    2.50
   4   1   3    1.90    1.20
   4   1   3    0.80    2.20
  -4   1  -3    1.50    1.50
  -4   1  -3    3.00    1.50
   4   1   3    4.00    1.10
   4   1   3    4.90    1.70
  -4   1  -3    3.10    1.60
   5  -1   3   18.80    3.10
  -5  -1  -3   17.60    2.90
   5  -1   3   10.60    2.00
   5  -1   3   12.80    3.90
  -5  -1  -3   15.00    2.90
  -5  -1  -3   17.10    2.30
   5  -1   3   13.10    1.60
  -5   1  -3   17.20    2.70
   5   1   3   15.70    4.00
   5   1   3   12.90    2.70
   5   1   3   14.90    1.40
  -5   1  -3   17.50    2.80
   5   1   3   15.90    2.40
  -5   1  -3   13.50    2.40
   6  -1   3    3.20    2.60
  -6  -1  -3    2.80    2.30
   6  -1   3    2.10    3.30
   6  -1   3    2.10    1.60
  -6  -1  -3    4.20    1.90
  -6   1  -3    2.40    2.20
  -6   1  -3    3.60    2.20
   6   1   3    4.30    2.50
   6   1   3    2.40    1.80
   6   1   3    1.00    3.10
  -6   1  -3    1.10    1.90
  -7  -1  -3  920.11   27.30
  -7  -1  -3  886.31   28.60
   7  -1   3  853.91   31.40
   7  -1   3  927.51   29.60
   7  -1   3  938.01   27.70
  -7   1  -3  832.82   28.10
   7   1   3  961.30   29.80
  -7   1  -3  885.51   27.80
   7   1   3  889.81   31.50
   7   1   3  925.61   27.50
   8  -1   3  489.25   19.20
   8  -1   3  478.35   17.20
   8  -1   3  473.45   21.60
  -8  -1  -3  456.15   18.20
  -8  -1  -3  508.75   17.10
   8   1   3  471.05   21.10
   8   1   3  494.25   19.40
  -8   1  -3  507.85   18.40
  -8   1  -3  503.45   17.60
   8   1   3  504.35   17.20
   9  -1   3  270.57   13.90
   9  -1   3  274.67   11.90
  -9  -1  -3  263.27   13.20
  -9  -1  -3  257.67   11.40
   9  -1   3  262.07   15.70
   9   1   3  255.97   11.70
  -9   1  -3  257.37   12.80
   9   1   3  274.27   16.00
   9   1   3  260.27   14.10
  -9   1  -3  242.88   11.70
 -10  -1  -3  590.14   21.10
  10  -1   3  587.64   26.50
  10  -1   3  621.44   21.80
  10  -1   3  626.94   24.90
 -10  -1  -3  590.84   23.20
 -10   1  -3  610.54   22.00
  10   1   3  637.84   24.90
  10   1   3  595.74   26.70
 -10   1  -3  608.84   23.20
  10   1   3  621.34   21.90
 -11  -1  -3  112.49   10.90
  11  -1   3   98.59    8.50
  11  -1   3   96.39   12.50
  11  -1   3   86.29   10.60
 -11   1  -3   89.59    8.60
  11   1   3   89.69   12.20
  11   1   3  113.99    9.30
 -11   1  -3   86.99    9.60
  11   1   3  100.09   10.80
  12  -1   3   31.50    7.80
 -12  -1  -3   32.30    7.40
  12  -1   3   33.90    6.30
  12  -1   3   19.90    7.70
  12   1   3   32.40    6.20
  12   1   3   36.30    8.70
 -12   1  -3   31.70    7.50
  12   1   3   40.80   10.00
 -12   1  -3   25.50    5.90
 -13  -1  -3    9.60    6.80
  13  -1   3   -2.10    7.50
  13  -1   3    9.80    5.20
  13  -1   3    6.20    7.20
  13   1   3    4.20    5.00
  13   1   3   -6.20    7.20
  13   1   3    6.90    7.00
 -13   1  -3    3.00    6.20
  14  -1   3   16.40    9.10
 -14  -1  -3   20.20    8.30
  14  -1   3   23.50    9.30
  14  -1   3   19.70    6.70
  14   1   3   18.70    8.80
  14   1   3   11.30    6.10
 -14   1  -3   20.50    8.20
  14   1   3   27.90   10.10
  15  -2  -3  121.79   11.40
  15   2  -3   90.99   12.10
 -15   2   3   97.09   14.10
 -14  -2   3  109.59   12.70
  14  -2  -3   99.99   14.10
  14  -2  -3  101.69    9.80
  14   2  -3  133.79   10.70
  14   2  -3   98.89   13.50
 -14   2   3  107.79   11.90
 -14   2   3  123.49   12.00
  13  -2  -3   10.30    4.50
  13  -2  -3    6.90    7.30
 -13  -2   3    2.20    6.00
  13   2  -3   14.10    4.50
 -13   2   3    9.40    5.60
  13   2  -3   10.50    7.30
 -13   2   3   12.50    6.40
 -12  -2   3   73.19    9.20
 -12  -2   3   60.39    7.90
  12  -2  -3   72.49   10.60
  12  -2  -3   58.09    6.80
 -12   2   3   69.39    8.40
 -12   2   3   83.49    9.80
  12   2  -3   55.69    8.30
  12   2  -3   54.19    9.40
  12   2  -3   52.99    6.30
  11  -2  -3  510.75   18.50
 -11  -2   3  481.35   20.50
  11  -2  -3  528.05   23.40
 -11  -2   3  483.95   18.90
  11   2  -3  510.45   23.10
 -11   2   3  503.55   20.10
  11   2  -3  506.65   20.90
 -11   2   3  441.36   20.00
  11   2  -3  497.15   17.80
  10  -2  -3   58.39    8.50
  10  -2  -3   55.59    5.70
 -10  -2   3   55.59    7.30
 -10  -2   3   64.59    6.50
  10  -2  -3   58.89    7.00
  10   2  -3   61.49    7.60
 -10   2   3   65.39    7.60
 -10   2   3   60.49    7.10
  10   2  -3   52.79    5.10
  10   2  -3   67.59    8.90
   9  -2  -3   22.10    5.60
   9  -2  -3   17.70    3.20
  -9  -2   3   27.10    5.00
   9  -2  -3   19.20    4.30
  -9  -2   3   18.30    3.80
   9   2  -3   22.10    4.60
   9   2  -3   19.90    3.10
  -9   2   3   33.30    5.20
   9   2  -3   19.80    5.00
  -9   2   3   19.80    4.60
   8  -2  -3  715.73   24.40
  -8  -2   3  757.72   24.70
   8  -2  -3  709.83   26.00
  -8  -2   3  731.03   23.50
  -8   2   3  697.13   24.10
   8   2  -3  743.33   22.10
   8   2  -3  768.72   25.00
  -8   2   3  724.83   24.30
   8   2  -3  728.03   26.10
  -7  -2   3  257.17   10.30
  -7  -2   3  266.17    8.40
   7  -2  -3  266.77   11.00
   7  -2  -3  238.78   12.00
  -7  -2   3  254.47   10.90
   7  -2  -3  248.78    9.60
   7  -2  -3  256.57   10.80
   7   2  -3  271.77   11.20
   7   2  -3  233.18    9.20
  -7   2   3  261.77   11.00
   7   2  -3  260.57    8.90
  -7   2   3  249.28    7.40
  -6  -2   3  757.22   23.50
  -6  -2   3  771.02   22.90
   6  -2  -3  769.32   23.30
   6  -2  -3  759.62   22.20
   6  -2  -3  743.43   24.90
   6  -2  -3  746.03   23.30
   6   2  -3  715.43   21.70
  -6   2   3  747.73   20.70
  -6   2   3  733.53   23.50
   6   2  -3  742.73   23.60
   6   2  -3  734.73   21.30
   6   2  -3  747.43   24.60
   5  -2  -3  171.88    6.50
   5  -2  -3  180.18    7.30
   5  -2  -3  164.08    8.10
  -5  -2   3  174.08    7.40
   5  -2  -3  180.58    7.40
  -5  -2   3  175.88    7.10
   5   2  -3  166.28    5.60
   5   2  -3  169.28    7.40
   5   2  -3  164.58    7.40
   5   2  -3  181.18    8.40
   5   2  -3  160.78    5.90
   5   2  -3  154.98    5.90
  -5   2   3  162.08    5.80
  -5   2   3  180.68    7.80
   4  -2  -3   33.70    2.90
   4  -2  -3   39.10    2.80
   4  -2  -3   40.40    2.50
  -4  -2   3   39.40    3.10
   4  -2  -3   34.80    3.90
   4   2  -3   34.40    2.20
  -4   2   3   34.70    2.40
   4   2  -3   34.90    2.90
   4   2  -3   30.60    1.60
   4   2  -3   31.90    1.90
   4   2  -3   39.30    4.00
   4   2  -3   32.90    3.00
  -4   2   3   37.50    3.40
   3  -2  -3 1637.94   46.90
   3  -2  -3 1683.13   45.30
   3  -2  -3 1741.43   45.90
   3  -2  -3 1670.23   45.20
  -3   2   3 1794.22   46.40
   3   2  -3 1650.93   46.40
   3   2  -3 1658.93   45.70
   3   2  -3 1612.94   45.90
  -3   2   3 1628.34   45.50
   3   2  -3 1625.44   45.10
   3   2  -3 1682.33   45.70
   2  -2  -3    2.50    0.80
   2  -2  -3    2.90    1.40
   2  -2  -3    5.00    0.90
   2  -2  -3    3.80    1.10
  -2   2   3    2.60    0.90
  -2   2   3    4.40    1.30
   2   2  -3    3.60    1.00
   2   2  -3    3.60    1.20
   2   2  -3    4.30    1.30
  -2   2   3    1.90    1.10
   2   2  -3    2.00    0.80
   2   2  -3    4.80    1.20
   1  -2  -3  301.17    9.40
   1  -2  -3  265.07    9.70
  -1   2   3  279.57    7.80
  -1   2   3  283.17    9.20
   1   2  -3  274.67    8.60
   1   2  -3  265.77    8.50
  -1   2   3  269.77    8.80
   1   2  -3  285.17    8.20
  -1   2   3  268.07    8.60
   1   2  -3  278.17    8.60
   1   2  -3  286.17    9.10
   0  -2   3 1741.53   46.80
   0  -2  -3 1774.92   46.90
   0  -2  -3 1688.53   47.40
   0  -2  -3 1754.42   47.90
   0  -2  -3 1781.12   46.40
   0   2   3 1740.33   46.60
   0   2  -3 1632.24   46.60
   0   2  -3 1701.83   46.80
   0   2   3 1702.83   47.00
   0   2  -3 1720.53   46.50
   0   2  -3 1704.03   46.00
   0   2   3 1790.72   47.30
   0   2  -3 1728.73   46.10
   1  -2   3    3.80    1.50
[truncated: 2,024,057 more chars]
