# Supplementary material for: Cyclometalated Platinum Compounds from Competing C–H/C–X Bond Activation Pathways
Source: ACS Omega. 2026 Mar 3;11(10):16603–11. doi: 10.1021/acsomega.5c12884 (PMC13000562; doi:10.1021/acsomega.5c12884)
Supplement: Supplementary file 4 [file ao5c12884_si_004.cif]

data_global
_audit_creation_method                  'APEX3 v2019.11-0'

_publ_requested_journal                 ?

_publ_contact_author_name               ?
_publ_contact_author_address            
;
;
_publ_contact_author_email              'jotanski@vassar.edu'
_publ_contact_author_fax                ?
_publ_contact_author_phone              ?

_publ_section_title                     
;
;
_publ_section_abstract                  
;
;
_publ_section_references                
;
;
_publ_section_comment                   
;
;

data_CA2893
_chemical_name_systematic               ?
_chemical_name_common                   ?
_chemical_formula_moiety                'C16 H17 Cl N2 Pt'
_chemical_formula_sum                   'C16 H17 Cl N2 Pt'
_chemical_formula_iupac                 ?
_chemical_formula_weight                467.85

_chemical_melting_point                 ?

_space_group_crystal_system             monoclinic
_space_group_IT_number                  14
_space_group_name_H-M_alt               'P 1 21/c 1'
_space_group_name_Hall                  '-P 2ybc'
loop_
    _space_group_symop_operation_xyz
    'x, y, z'
    '-x, y+1/2, -z+1/2'
    '-x, -y, -z'
    'x, -y-1/2, z-1/2'

_cell_length_a                          8.6805(10)
_cell_length_b                          15.3378(18)
_cell_length_c                          11.1980(13)
_cell_angle_alpha                       90
_cell_angle_beta                        94.482(2)
_cell_angle_gamma                       90
_cell_volume                            1486.3(3)
_cell_formula_units_Z                   4
_cell_measurement_reflns_used           6732
_cell_measurement_theta_min             2.2564
_cell_measurement_theta_max             26.0489
_cell_measurement_temperature           125.(2)

_exptl_crystal_description              needle
_exptl_crystal_colour                   red
_exptl_crystal_size_max                 0.220
_exptl_crystal_size_mid                 0.070
_exptl_crystal_size_min                 0.030
_exptl_crystal_density_diffrn           2.091
_exptl_crystal_density_meas             ?
_exptl_crystal_density_method           'not measured'
_exptl_crystal_F_000                    888

_exptl_absorpt_coefficient_mu           9.611
_exptl_absorpt_correction_type          Multi-Scan
_exptl_absorpt_process_details          
;
SADABS-2016/2 - Bruker AXS area detector scaling and absorption correction
;
_exptl_absorpt_correction_T_min         0.40
_exptl_absorpt_correction_T_max         0.76

_exptl_special_details                  
;
; 

_diffrn_ambient_temperature             125.(2)

_diffrn_source                          'sealed X-ray tube'
_diffrn_source_type                     'Bruker APEX-II CCD' 
_diffrn_source_power                    1.50
_diffrn_source_current                  30.0
_diffrn_source_voltage                  50

_diffrn_radiation_probe                 X-ray
_diffrn_radiation_type                  MoK\a 
_diffrn_radiation_wavelength            0.71073
_diffrn_radiation_monochromator         graphite 

_diffrn_measurement_device              'three-circle diffractometer'
_diffrn_measurement_device_type         'Bruker APEX-II CCD' 
_diffrn_measurement_method              '\f and \w scans' 

_diffrn_detector_area_resol_mean        8.3333

_diffrn_reflns_number                   33418
_diffrn_reflns_av_R_equivalents         0.0679
_diffrn_reflns_av_unetI/netI            0.0446
_diffrn_reflns_theta_min                2.26
_diffrn_reflns_theta_max                30.52
_diffrn_reflns_theta_full               25.24
_diffrn_measured_fraction_theta_max     0.996
_diffrn_measured_fraction_theta_full    0.996
_diffrn_reflns_limit_h_min              -12
_diffrn_reflns_limit_h_max              12
_diffrn_reflns_limit_k_min              -21
_diffrn_reflns_limit_k_max              21
_diffrn_reflns_limit_l_min              -15
_diffrn_reflns_limit_l_max              15

_refine_special_details                 
;
;

_reflns_number_total                    4521
_reflns_number_gt                       3356
_reflns_threshold_expression            'I > 2\s(I)'
_reflns_Friedel_coverage                0.000
_reflns_Friedel_fraction_max            .
_reflns_Friedel_fraction_full           .

_refine_ls_structure_factor_coef        Fsqd
_refine_ls_matrix_type                  full
_refine_ls_R_factor_all                 0.0508
_refine_ls_R_factor_gt                  0.0282
_refine_ls_wR_factor_gt                 0.0523
_refine_ls_wR_factor_ref                0.0578
_refine_ls_goodness_of_fit_ref          1.002
_refine_ls_restrained_S_all             1.002
_refine_ls_number_reflns                4521
_refine_ls_number_parameters            184
_refine_ls_number_restraints            0
_refine_ls_number_constraints           ?
_refine_ls_hydrogen_treatment           constr
_refine_ls_weighting_scheme             calc
_refine_ls_weighting_details            
    'w=1/[\s^2^(Fo^2^)+(0.0244P)^2^] where P=(Fo^2^+2Fc^2^)/3'

_atom_sites_solution_hydrogens          geom
_atom_sites_solution_primary            dual
_atom_sites_solution_secondary          difmap

_refine_ls_shift/su_max                 0.001
_refine_ls_shift/su_mean                0.000
_refine_diff_density_max                1.098
_refine_diff_density_min                -1.025
_refine_ls_extinction_method            none
_refine_ls_extinction_coef              ?

loop_
    _atom_type_symbol
    _atom_type_description
    _atom_type_scat_dispersion_real
    _atom_type_scat_dispersion_imag
    _atom_type_scat_source
    C C 0.0033 0.0016 'International Tables Vol C Tables 4.2.6.8 and 6.1.1.4'
    H H 0.0000 0.0000 'International Tables Vol C Tables 4.2.6.8 and 6.1.1.4'
    Cl Cl 0.1484 0.1585
     'International Tables Vol C Tables 4.2.6.8 and 6.1.1.4'
    N N 0.0061 0.0033 'International Tables Vol C Tables 4.2.6.8 and 6.1.1.4'
    Pt Pt -1.7033 8.3905
     'International Tables Vol C Tables 4.2.6.8 and 6.1.1.4'

_computing_data_collection              
    'Bruker Instrument Service v2021.1.0.3'
_computing_cell_refinement              
    'SAINT V8.40B (Bruker Nano, Inc., 2019)'
_computing_data_reduction               
    'SAINT V8.40B (Bruker Nano, Inc., 2019)'
_computing_structure_solution           'SHELXT 2018/2 (Sheldrick, 2018)'
_computing_structure_refinement         'SHELXL-2017/1 (Sheldrick, 2017)'
_computing_molecular_graphics           ?
_computing_publication_material         ?

loop_
    _atom_site_type_symbol
    _atom_site_label
    _atom_site_fract_x
    _atom_site_fract_y
    _atom_site_fract_z
    _atom_site_U_iso_or_equiv
    _atom_site_adp_type
    _atom_site_calc_flag
    _atom_site_refinement_flags_adp
    _atom_site_refinement_flags_occupancy
    _atom_site_refinement_flags_posn
    _atom_site_occupancy
    _atom_site_disorder_assembly
    _atom_site_disorder_group
    Pt Pt 0.16743(2) 0.39747(2) 0.36653(2) 0.02268(5) Uani d . . . 1 . .
    Cl Cl 0.64637(13) 0.56168(7) 0.15959(10) 0.0335(2) Uani d . . . 1 . .
    N N1 0.1792(3) 0.3107(2) 0.5199(3) 0.0236(7) Uani d . . . 1 . .
    N N2 0.3972(3) 0.40363(19) 0.4078(3) 0.0197(6) Uani d . . . 1 . .
    C C1 -0.0687(5) 0.3905(3) 0.3214(5) 0.0389(11) Uani d . . . 1 . .
    H H1A -0.108328 0.334713 0.348824 0.058 Uiso calc U . R 1 . .
    H H1B -0.088612 0.394856 0.234235 0.058 Uiso calc U . R 1 . .
    H H1C -0.120571 0.438474 0.359754 0.058 Uiso calc U . R 1 . .
    C C2 0.2195(4) 0.4787(3) 0.2378(4) 0.0253(9) Uani d . . . 1 . .
    C C3 0.1304(5) 0.5216(3) 0.1475(4) 0.0325(10) Uani d . . . 1 . .
    H H3A 0.021399 0.514527 0.142474 0.039 Uiso calc U . R 1 . .
    C C4 0.1957(6) 0.5744(3) 0.0643(4) 0.0382(11) Uani d . . . 1 . .
    H H4A 0.130378 0.601949 0.003583 0.046 Uiso calc U . R 1 . .
    C C5 0.3548(6) 0.5879(3) 0.0677(4) 0.0335(10) Uani d . . . 1 . .
    H H5A 0.398719 0.624485 0.010858 0.04 Uiso calc U . R 1 . .
    C C6 0.4456(5) 0.5466(3) 0.1558(4) 0.0271(9) Uani d . . . 1 . .
    C C7 0.3845(4) 0.4930(2) 0.2411(3) 0.0227(8) Uani d . . . 1 . .
    C C8 0.4757(4) 0.4502(2) 0.3372(3) 0.0213(8) Uani d . . . 1 . .
    H H8A 0.58495 0.455676 0.348029 0.026 Uiso calc U . R 1 . .
    C C9 0.4543(4) 0.3525(2) 0.5068(3) 0.0207(8) Uani d . . . 1 . .
    C C10 0.6117(4) 0.3481(2) 0.5483(3) 0.0220(8) Uani d . . . 1 . .
    H H10A 0.686302 0.381294 0.510328 0.026 Uiso calc U . R 1 . .
    C C11 0.6571(4) 0.2947(3) 0.6453(4) 0.0259(9) Uani d . . . 1 . .
    H H11A 0.762973 0.291375 0.673667 0.031 Uiso calc U . R 1 . .
    C C12 0.5480(5) 0.2464(3) 0.7004(4) 0.0275(9) Uani d . . . 1 . .
    H H12A 0.57971 0.209666 0.766069 0.033 Uiso calc U . R 1 . .
    C C13 0.3928(5) 0.2510(3) 0.6605(4) 0.0276(9) Uani d . . . 1 . .
    H H13A 0.318733 0.218149 0.699587 0.033 Uiso calc U . R 1 . .
    C C14 0.3454(4) 0.3037(2) 0.5635(3) 0.0206(8) Uani d . . . 1 . .
    C C15 0.0888(5) 0.3482(3) 0.6159(4) 0.0363(11) Uani d . . . 1 . .
    H H15A -0.019829 0.354063 0.585804 0.054 Uiso calc U . R 1 . .
    H H15B 0.130354 0.405696 0.63908 0.054 Uiso calc U . R 1 . .
    H H15C 0.096452 0.309473 0.685683 0.054 Uiso calc U . R 1 . .
    C C16 0.1176(5) 0.2225(3) 0.4878(4) 0.0398(12) Uani d . . . 1 . .
    H H16A 0.012197 0.227816 0.450314 0.06 Uiso calc U . R 1 . .
    H H16B 0.116696 0.186812 0.560316 0.06 Uiso calc U . R 1 . .
    H H16C 0.183485 0.194748 0.43154 0.06 Uiso calc U . R 1 . .

loop_
    _atom_site_aniso_label
    _atom_site_aniso_U_11
    _atom_site_aniso_U_22
    _atom_site_aniso_U_33
    _atom_site_aniso_U_12
    _atom_site_aniso_U_13
    _atom_site_aniso_U_23
    Pt 0.01439(7) 0.02822(8) 0.02517(9) 0.00241(7) -0.00005(5) -0.00319(7)
    Cl 0.0362(6) 0.0356(6) 0.0294(6) -0.0078(5) 0.0058(4) 0.0021(5)
    N1 0.0163(15) 0.0291(17) 0.0255(18) -0.0038(14) 0.0020(13) -0.0004(15)
    N2 0.0176(14) 0.0213(16) 0.0203(16) 0.0007(13) 0.0027(12) -0.0045(14)
    C1 0.0181(19) 0.048(3) 0.050(3) 0.001(2) -0.0041(19) -0.001(2)
    C2 0.0238(19) 0.027(2) 0.025(2) 0.0060(16) -0.0032(16) -0.0054(17)
    C3 0.032(2) 0.037(2) 0.028(2) 0.0153(19) -0.0027(18) -0.0037(19)
    C4 0.050(3) 0.036(2) 0.027(2) 0.019(2) -0.009(2) -0.002(2)
    C5 0.055(3) 0.024(2) 0.021(2) 0.008(2) 0.001(2) -0.0006(17)
    C6 0.036(2) 0.023(2) 0.023(2) -0.0002(18) 0.0011(18) -0.0044(16)
    C7 0.026(2) 0.0173(18) 0.024(2) 0.0026(15) -0.0001(16) -0.0058(15)
    C8 0.0194(18) 0.0236(19) 0.021(2) 0.0022(15) 0.0033(15) -0.0030(16)
    C9 0.0188(18) 0.0221(19) 0.021(2) -0.0018(15) 0.0008(15) -0.0040(16)
    C10 0.0193(18) 0.0245(19) 0.023(2) -0.0002(15) 0.0041(15) -0.0008(16)
    C11 0.0181(18) 0.031(2) 0.028(2) 0.0000(16) 0.0000(16) 0.0004(18)
    C12 0.026(2) 0.029(2) 0.028(2) 0.0012(17) 0.0030(17) 0.0052(18)
    C13 0.028(2) 0.029(2) 0.027(2) -0.0029(17) 0.0076(17) 0.0008(17)
    C14 0.0158(17) 0.0224(18) 0.024(2) 0.0003(15) 0.0023(14) -0.0034(16)
    C15 0.0181(19) 0.063(3) 0.028(2) 0.004(2) 0.0082(17) -0.001(2)
    C16 0.032(2) 0.035(2) 0.050(3) -0.015(2) -0.010(2) 0.001(2)

_geom_special_details                   
;

All esds (except the esd in the dihedral angle between two l.s. planes)
are estimated using the full covariance matrix.  The cell esds are taken
into account individually in the estimation of esds in distances, angles
and torsion angles; correlations between esds in cell parameters are only
used when they are defined by crystal symmetry.  An approximate (isotropic)
treatment of cell esds is used for estimating esds involving l.s. planes.
;

loop_
    _geom_bond_atom_site_label_1
    _geom_bond_atom_site_label_2
    _geom_bond_site_symmetry_2
    _geom_bond_distance
    _geom_bond_publ_flag
    Pt C2 . 1.983(4) ?
    Pt N2 . 2.014(3) ?
    Pt C1 . 2.075(4) ?
    Pt N1 . 2.169(3) ?
    Cl C6 . 1.756(4) ?
    N1 C16 . 1.489(5) ?
    N1 C14 . 1.490(4) ?
    N1 C15 . 1.495(5) ?
    N2 C8 . 1.298(5) ?
    N2 C9 . 1.416(5) ?
    C2 C3 . 1.390(5) ?
    C2 C7 . 1.446(5) ?
    C3 C4 . 1.388(6) ?
    C4 C5 . 1.394(7) ?
    C5 C6 . 1.370(6) ?
    C6 C7 . 1.395(6) ?
    C7 C8 . 1.444(5) ?
    C9 C14 . 1.396(5) ?
    C9 C10 . 1.410(5) ?
    C10 C11 . 1.392(5) ?
    C11 C12 . 1.385(5) ?
    C12 C13 . 1.388(6) ?
    C13 C14 . 1.390(5) ?

loop_
    _geom_angle_atom_site_label_1
    _geom_angle_atom_site_label_2
    _geom_angle_atom_site_label_3
    _geom_angle_site_symmetry_1
    _geom_angle_site_symmetry_3
    _geom_angle
    _geom_angle_publ_flag
    C2 Pt N2 . . 81.92(14) ?
    C2 Pt C1 . . 97.61(17) ?
    N2 Pt C1 . . 179.12(16) ?
    C2 Pt N1 . . 164.00(13) ?
    N2 Pt N1 . . 82.09(12) ?
    C1 Pt N1 . . 98.38(16) ?
    C16 N1 C14 . . 109.5(3) ?
    C16 N1 C15 . . 108.9(3) ?
    C14 N1 C15 . . 110.0(3) ?
    C16 N1 Pt . . 111.9(3) ?
    C14 N1 Pt . . 106.8(2) ?
    C15 N1 Pt . . 109.8(3) ?
    C8 N2 C9 . . 127.8(3) ?
    C8 N2 Pt . . 116.4(3) ?
    C9 N2 Pt . . 115.7(2) ?
    C3 C2 C7 . . 116.1(4) ?
    C3 C2 Pt . . 132.9(3) ?
    C7 C2 Pt . . 111.0(3) ?
    C4 C3 C2 . . 122.1(4) ?
    C3 C4 C5 . . 121.6(4) ?
    C6 C5 C4 . . 117.6(4) ?
    C5 C6 C7 . . 122.5(4) ?
    C5 C6 Cl . . 118.0(3) ?
    C7 C6 Cl . . 119.4(3) ?
    C6 C7 C8 . . 124.2(4) ?
    C6 C7 C2 . . 120.1(4) ?
    C8 C7 C2 . . 115.7(3) ?
    N2 C8 C7 . . 114.9(3) ?
    C14 C9 C10 . . 119.8(4) ?
    C14 C9 N2 . . 116.4(3) ?
    C10 C9 N2 . . 123.8(3) ?
    C11 C10 C9 . . 119.5(4) ?
    C12 C11 C10 . . 120.0(4) ?
    C11 C12 C13 . . 120.7(4) ?
    C12 C13 C14 . . 120.1(4) ?
    C13 C14 C9 . . 119.8(3) ?
    C13 C14 N1 . . 121.2(3) ?
    C9 C14 N1 . . 119.0(3) ?

loop_
    _geom_torsion_atom_site_label_1
    _geom_torsion_atom_site_label_2
    _geom_torsion_atom_site_label_3
    _geom_torsion_atom_site_label_4
    _geom_torsion_site_symmetry_1
    _geom_torsion_site_symmetry_2
    _geom_torsion_site_symmetry_3
    _geom_torsion_site_symmetry_4
    _geom_torsion
    _geom_torsion_publ_flag
    C7 C2 C3 C4 . . . . 0.7(6) ?
    Pt C2 C3 C4 . . . . -178.1(3) ?
    C2 C3 C4 C5 . . . . -0.6(7) ?
    C3 C4 C5 C6 . . . . 0.5(6) ?
    C4 C5 C6 C7 . . . . -0.5(6) ?
    C4 C5 C6 Cl . . . . 179.0(3) ?
    C5 C6 C7 C8 . . . . -178.3(4) ?
    Cl C6 C7 C8 . . . . 2.2(5) ?
    C5 C6 C7 C2 . . . . 0.6(6) ?
    Cl C6 C7 C2 . . . . -178.9(3) ?
    C3 C2 C7 C6 . . . . -0.7(5) ?
    Pt C2 C7 C6 . . . . 178.4(3) ?
    C3 C2 C7 C8 . . . . 178.3(3) ?
    Pt C2 C7 C8 . . . . -2.6(4) ?
    C9 N2 C8 C7 . . . . 177.9(3) ?
    Pt N2 C8 C7 . . . . 1.8(4) ?
    C6 C7 C8 N2 . . . . 179.5(3) ?
    C2 C7 C8 N2 . . . . 0.6(5) ?
    C8 N2 C9 C14 . . . . -175.9(4) ?
    Pt N2 C9 C14 . . . . 0.2(4) ?
    C8 N2 C9 C10 . . . . 3.4(6) ?
    Pt N2 C9 C10 . . . . 179.6(3) ?
    C14 C9 C10 C11 . . . . 0.3(6) ?
    N2 C9 C10 C11 . . . . -179.0(3) ?
    C9 C10 C11 C12 . . . . 0.0(6) ?
    C10 C11 C12 C13 . . . . -0.5(6) ?
    C11 C12 C13 C14 . . . . 0.8(6) ?
    C12 C13 C14 C9 . . . . -0.5(6) ?
    C12 C13 C14 N1 . . . . -179.2(4) ?
    C10 C9 C14 C13 . . . . -0.1(6) ?
    N2 C9 C14 C13 . . . . 179.3(3) ?
    C10 C9 C14 N1 . . . . 178.7(3) ?
    N2 C9 C14 N1 . . . . -1.9(5) ?
    C16 N1 C14 C13 . . . . -57.5(5) ?
    C15 N1 C14 C13 . . . . 62.2(5) ?
    Pt N1 C14 C13 . . . . -178.8(3) ?
    C16 N1 C14 C9 . . . . 123.7(4) ?
    C15 N1 C14 C9 . . . . -116.6(4) ?
    Pt N1 C14 C9 . . . . 2.4(4) ?

loop_
    _geom_hbond_atom_site_label_D
    _geom_hbond_atom_site_label_H
    _geom_hbond_atom_site_label_A
    _geom_hbond_site_symmetry_A
    _geom_hbond_distance_DH
    _geom_hbond_distance_HA
    _geom_hbond_distance_DA
    _geom_hbond_angle_DHA
    _geom_hbond_publ_flag
    C15 H15B Cl 3_666 0.98 2.90 3.552(5) 124.8 ?
    C16 H16C Cl 2_645 0.98 2.76 3.678(5) 156.1 ?

_shelx_res_file                         
;

TITL CA2893_a.res in P2(1)/c
    CA2893_a.res
    created by SHELXL-2017/1 at 11:43:43 on 11-May-2023
REM Old TITL CA2893 in P2(1)/c
REM SHELXT solution in P2(1)/c: R1 0.084, Rweak 0.003, Alpha 0.071
REM <I/s>   0.733 for  127 systematic absences,  Orientation as input
REM Formula found by SHELXT:  C16 Cl N2 Pt

CELL  0.71073   8.6805  15.3378  11.1980   90.000   94.482   90.000
ZERR    4.000   0.0010   0.0018   0.0013    0.000    0.002    0.000
LATT  1
SYMM -X, 1/2+Y, 1/2-Z
SFAC C H CL N PT
UNIT 64 68 4 8 4
TEMP -148
SIZE 0.22 0.07 0.03
REM red needle
L.S. 16
ACTA
CONF
HTAB
EQIV $1 -x+1, -y+1, -z+1
HTAB C15 Cl_$1
EQIV $2 -x+1, y-1/2, -z+1/2
HTAB C16 Cl_$2
BOND
LIST 4
FMAP 2
PLAN 20
REM EXTI    0.000040
WGHT    0.024400
FVAR       0.23003
PT    5    0.167433    0.397471    0.366533    11.00000    0.01439    0.02822 =
         0.02517   -0.00319   -0.00005    0.00241
CL    3    0.646374    0.561682    0.159593    11.00000    0.03616    0.03557 =
         0.02943    0.00212    0.00581   -0.00776
N1    4    0.179236    0.310719    0.519891    11.00000    0.01634    0.02915 =
         0.02551   -0.00038    0.00198   -0.00384
N2    4    0.397155    0.403628    0.407820    11.00000    0.01755    0.02134 =
         0.02028   -0.00447    0.00274    0.00069
C1    1   -0.068667    0.390453    0.321380    11.00000    0.01815    0.04792 =
         0.04970   -0.00145   -0.00414    0.00124
AFIX 137
H1A   2   -0.108328    0.334713    0.348824    11.00000   -1.50000
H1B   2   -0.088612    0.394856    0.234235    11.00000   -1.50000
H1C   2   -0.120571    0.438474    0.359754    11.00000   -1.50000
AFIX   0
C2    1    0.219535    0.478662    0.237843    11.00000    0.02377    0.02666 =
         0.02454   -0.00545   -0.00318    0.00597
C3    1    0.130443    0.521570    0.147463    11.00000    0.03171    0.03672 =
         0.02828   -0.00370   -0.00271    0.01528
AFIX  43
H3A   2    0.021399    0.514527    0.142474    11.00000   -1.20000
AFIX   0
C4    1    0.195713    0.574366    0.064290    11.00000    0.05002    0.03609 =
         0.02657   -0.00247   -0.00872    0.01870
AFIX  43
H4A   2    0.130378    0.601949    0.003583    11.00000   -1.20000
AFIX   0
C5    1    0.354830    0.587905    0.067667    11.00000    0.05502    0.02368 =
         0.02139   -0.00059    0.00096    0.00771
AFIX  43
H5A   2    0.398719    0.624485    0.010858    11.00000   -1.20000
AFIX   0
C6    1    0.445571    0.546562    0.155842    11.00000    0.03562    0.02286 =
         0.02277   -0.00443    0.00111   -0.00018
C7    1    0.384501    0.493016    0.241079    11.00000    0.02622    0.01728 =
         0.02429   -0.00581   -0.00007    0.00263
C8    1    0.475738    0.450188    0.337247    11.00000    0.01943    0.02356 =
         0.02118   -0.00301    0.00332    0.00220
AFIX  43
H8A   2    0.584950    0.455676    0.348029    11.00000   -1.20000
AFIX   0
C9    1    0.454324    0.352450    0.506767    11.00000    0.01882    0.02205 =
         0.02122   -0.00398    0.00082   -0.00177
C10   1    0.611732    0.348055    0.548278    11.00000    0.01930    0.02445 =
         0.02273   -0.00082    0.00413   -0.00022
AFIX  43
H10A  2    0.686302    0.381294    0.510328    11.00000   -1.20000
AFIX   0
C11   1    0.657110    0.294669    0.645262    11.00000    0.01812    0.03116 =
         0.02818    0.00041    0.00001    0.00001
AFIX  43
H11A  2    0.762973    0.291375    0.673667    11.00000   -1.20000
AFIX   0
C12   1    0.547982    0.246360    0.700350    11.00000    0.02650    0.02871 =
         0.02757    0.00524    0.00298    0.00119
AFIX  43
H12A  2    0.579710    0.209666    0.766069    11.00000   -1.20000
AFIX   0
C13   1    0.392752    0.251021    0.660507    11.00000    0.02841    0.02850 =
         0.02671    0.00084    0.00762   -0.00292
AFIX  43
H13A  2    0.318733    0.218149    0.699587    11.00000   -1.20000
AFIX   0
C14   1    0.345394    0.303726    0.563484    11.00000    0.01580    0.02238 =
         0.02379   -0.00344    0.00232    0.00028
C15   1    0.088762    0.348217    0.615881    11.00000    0.01809    0.06346 =
         0.02822   -0.00101    0.00816    0.00423
AFIX 137
H15A  2   -0.019829    0.354063    0.585804    11.00000   -1.50000
H15B  2    0.130354    0.405696    0.639080    11.00000   -1.50000
H15C  2    0.096452    0.309473    0.685683    11.00000   -1.50000
AFIX   0
C16   1    0.117641    0.222485    0.487770    11.00000    0.03236    0.03464 =
         0.05021    0.00077   -0.01027   -0.01457
AFIX 137
H16A  2    0.012197    0.227816    0.450314    11.00000   -1.50000
H16B  2    0.116696    0.186812    0.560316    11.00000   -1.50000
H16C  2    0.183485    0.194748    0.431540    11.00000   -1.50000

AFIX   0
HKLF 4


REM  CA2893_a.res in P2(1)/c
REM R1 =  0.0282 for    3356 Fo > 4sig(Fo)  and  0.0508 for all    4521 data
REM    184 parameters refined using      0 restraints

END

WGHT      0.0244      0.0000

REM Instructions for potential hydrogen bonds
HTAB C15 Cl_$1
HTAB C16 Cl_$2

REM Highest difference peak  1.098,  deepest hole -1.025,  1-sigma level  0.165
Q1    1   0.1724  0.4680  0.3713  11.00000  0.05    1.10
Q2    1   0.8366  0.1923  0.6341  11.00000  0.05    1.00
Q3    1   0.1994  0.3208  0.3670  11.00000  0.05    0.98
Q4    1   0.1685  0.4355  0.3204  11.00000  0.05    0.87
Q5    1   0.1834  0.3490  0.2828  11.00000  0.05    0.84
Q6    1   0.1626  0.3324  0.4107  11.00000  0.05    0.74
Q7    1   0.1631  0.6366  0.1572  11.00000  0.05    0.72
Q8    1   0.1420  0.5698  0.1435  11.00000  0.05    0.66
Q9    1   0.0374  0.4468  0.0813  11.00000  0.05    0.63
Q10   1   0.4568  0.5433  0.0641  11.00000  0.05    0.63
Q11   1   0.7976  0.4743  0.5833  11.00000  0.05    0.63
Q12   1   0.2907  0.3043  0.5462  11.00000  0.05    0.62
Q13   1   0.4742  0.2387  0.6646  11.00000  0.05    0.61
Q14   1   0.2202  0.6410 -0.1027  11.00000  0.05    0.60
Q15   1   0.5076  0.6047  0.0993  11.00000  0.05    0.57
Q16   1   0.3361  0.3198  0.4048  11.00000  0.05    0.56
Q17   1   0.1158  0.4391  0.6170  11.00000  0.05    0.56
Q18   1   0.0772  0.3765  0.4432  11.00000  0.05    0.56
Q19   1   0.4854  0.5394  0.1461  11.00000  0.05    0.55
Q20   1   0.2274  0.1369  0.6980  11.00000  0.05    0.55
;
_shelx_res_checksum                     21042

_shelx_hkl_file                         
;
   1   0   0   59.49    4.00
  -1   0   0   61.49    4.00
   1   0   0   48.50    3.10
   1   0   0   54.89    3.80
   2   0   0  749.53   25.00
  -2   0   0  804.72   25.50
   2   0   0  771.52   22.80
   3   0   0 3380.66   91.29
   3   0   0 3341.37   91.99
   3   0   0 3228.08   87.09
  -3   0   0 3315.87   91.09
   4   0   0 2933.11   87.59
  -4   0   0 3079.59   87.19
   4   0   0 3087.59   87.29
   4   0   0 2968.80   81.59
   5   0   0 1103.69   35.70
   5   0   0 1059.29   42.00
   5   0   0 1053.39   41.10
  -5   0   0 1211.58   42.20
   6   0   0 2186.78   63.89
  -6   0   0 2242.68   72.09
   6   0   0 2183.88   72.09
   6   0   0 2062.49   72.59
   7   0   0   88.19   15.00
  -7   0   0  102.49   16.10
   7   0   0   97.39   11.60
   7   0   0  110.09   19.00
   8   0   0  311.07   33.30
  -8   0   0  311.67   25.60
   8   0   0  270.87   24.00
   9   0   0  748.43   42.70
   9   0   0  745.73   44.30
  -9   0   0  797.72   43.00
 -10   0   0  182.38   29.00
  10   0   0  231.28   30.80
 -10   0   0  211.18   28.30
  11   0   0  312.37   37.80
 -11   0   0  269.47   34.80
 -11   0   0  281.97   36.20
 -12   0   0  334.47   44.60
 -12   0   0  376.76   42.50
  12   0   0  448.66   48.30
   1  -1   0 2328.27   58.69
   1  -1   0 2314.17   59.89
   1  -1   0 2311.67   59.79
   1  -1   0 2178.58   58.69
   1   1   0 2344.17   58.49
   1   1   0 2199.18   59.49
  -1   1   0 2285.67   58.69
   1   1   0 2227.88   58.79
   1   1   0 2269.57   59.49
  -1   1   0 2367.56   60.39
   1   1   0 2303.87   59.69
   2  -1   0 1431.56   39.70
   2  -1   0 1489.85   42.40
   2  -1   0 1405.86   39.20
   2  -1   0 1491.25   42.10
   2   1   0 1392.66   39.50
   2   1   0 1435.76   42.10
   2   1   0 1448.06   41.70
  -2   1   0 1480.65   42.50
   2   1   0 1390.06   38.70
   3  -1   0   24.80    4.40
   3  -1   0   21.80    4.40
   3  -1   0   15.30    5.30
   3  -1   0   16.60    5.20
   3  -1   0   35.00    5.10
  -3  -1   0   30.10    6.80
   3   1   0   27.70    4.80
   3   1   0   31.60    6.80
  -3   1   0   22.40    6.30
   3   1   0   25.00    5.60
   4  -1   0  913.11   34.70
   4  -1   0  883.01   33.60
   4  -1   0  907.81   29.40
   4  -1   0  857.71   28.60
   4  -1   0  916.51   29.00
  -4  -1   0  956.00   34.00
   4   1   0  943.01   34.90
   4   1   0  938.11   34.00
   4   1   0  898.31   29.60
  -4   1   0  928.41   34.50
   5  -1   0  960.90   38.70
   5  -1   0  927.11   31.80
   5  -1   0  964.90   37.90
  -5  -1   0  956.80   37.30
   5   1   0  956.80   32.20
  -5   1   0 1016.30   38.70
   5   1   0  968.50   37.90
   5   1   0  973.30   38.80
   6  -1   0   -3.30    6.10
   6  -1   0   -3.90    3.90
  -6  -1   0   -2.50    5.20
   6  -1   0   -1.40    4.30
   6  -1   0    4.70    5.20
  -6   1   0    5.10    7.20
   6   1   0   -5.90    3.60
   6   1   0    0.90    4.90
   6   1   0    0.30    5.30
   7  -1   0  380.76   19.10
   7  -1   0  405.76   26.50
  -7  -1   0  372.66   25.20
   7  -1   0  359.26   19.00
   7  -1   0  365.36   25.80
   7   1   0  363.26   24.80
  -7   1   0  364.06   26.20
   7   1   0  348.27   18.80
   7   1   0  359.36   25.60
   8  -1   0  264.37   23.60
   8  -1   0  268.47   24.70
  -8  -1   0  311.07   24.90
   8  -1   0  230.08   17.00
   8   1   0  258.77   23.30
   8   1   0  286.37   30.90
  -8   1   0  263.27   27.40
   9  -1   0   -7.20    8.80
   9  -1   0    2.50    9.50
  -9  -1   0    6.60   10.30
   9  -1   0    1.90    6.80
  -9   1   0    7.20   10.00
   9   1   0   -0.70    9.90
   9   1   0   -1.50    9.90
 -10  -1   0  204.78   29.10
  10  -1   0  206.58   22.30
 -10  -1   0  203.18   27.30
  10  -1   0  243.78   30.80
 -10   1   0  231.88   30.80
  10   1   0  211.08   28.90
 -10   1   0  208.38   28.70
 -11  -1   0  104.49   24.60
  11  -1   0  133.59   27.10
  11  -1   0  146.79   20.60
 -11  -1   0  108.29   25.90
 -11   1   0  117.69   25.60
 -11   1   0  104.39   23.80
  11   1   0  112.69   24.50
 -12  -1   0   14.30   19.80
  12  -1   0   13.40   13.10
  12  -1   0    8.30   16.60
 -12  -1   0   -3.80   15.90
 -12   1   0    5.20   16.00
  12   1   0   -3.00   15.30
 -12   1   0    7.70   19.10
   0  -2   0  681.63   20.10
   0  -2   0  774.32   21.10
   0   2   0  665.23   19.40
   0   2   0  689.93   19.80
   0   2   0  708.53   21.00
   1  -2   0   10.90    2.50
   1  -2   0    7.90    2.70
   1  -2   0   14.80    3.20
   1  -2   0   13.30    3.30
   1   2   0   12.40    4.00
   1   2   0    8.00    2.50
  -1   2   0   10.10    3.00
   1   2   0   12.90    3.70
   1   2   0   11.90    2.70
  -1   2   0   12.40    3.50
   1   2   0    9.90    2.70
  -1   2   0   13.50    2.50
   2  -2   0  120.49    7.90
   2  -2   0  143.59    8.00
   2  -2   0  132.89    8.90
   2  -2   0  125.59    9.00
   2   2   0  126.19    8.80
  -2   2   0  122.89    7.50
   2   2   0  136.09    8.90
  -2   2   0  124.39    9.30
   2   2   0  141.89    7.50
   2   2   0  127.59    8.70
   2   2   0  116.69    7.60
   3  -2   0  244.98   13.80
   3  -2   0  227.98   11.40
   3  -2   0  244.98   14.00
   3  -2   0  234.68   11.20
   3   2   0  210.88   12.70
   3   2   0  227.88   10.50
   3   2   0  221.78   13.40
   3   2   0  216.28   12.80
   3   2   0  224.28   11.20
  -3   2   0  238.38   14.10
   4  -2   0   70.19   11.00
   4  -2   0   45.00    6.90
   4  -2   0   50.19    7.50
   4  -2   0   64.29    7.90
   4  -2   0   47.20    8.70
  -4  -2   0   68.99   10.10
   4   2   0   64.39   10.20
   4   2   0   49.80    6.20
   4   2   0   45.00    6.60
   4   2   0   52.39   10.20
  -4   2   0   47.70    9.00
   5  -2   0  122.29   11.70
   5  -2   0   81.09   11.70
   5  -2   0   97.39    9.80
  -5  -2   0  112.49   13.80
   5  -2   0  113.79   11.30
   5  -2   0   86.79   12.80
   5   2   0  112.89   11.30
   5   2   0   87.79   13.10
  -5   2   0  103.99   14.40
   5   2   0   79.09   12.00
   6  -2   0  167.18   12.90
  -6  -2   0  201.68   20.10
   6  -2   0  181.38   17.30
   6  -2   0  186.58   18.90
   6  -2   0  155.78   11.60
   6   2   0  199.88   21.50
   6   2   0  190.48   20.70
   6   2   0  169.68   12.40
  -6   2   0  160.58   18.40
   7  -2   0   10.70    7.90
   7  -2   0   -1.50    5.70
  -7  -2   0    3.50    7.90
   7  -2   0   -1.30    4.20
   7  -2   0    3.30    7.50
   7   2   0   -5.60    5.80
  -7   2   0   11.50    8.40
   7   2   0    2.20    7.10
   7   2   0   10.90    5.60
  -8  -2   0   12.60    9.60
   8  -2   0    0.20    7.10
   8  -2   0    8.30    6.60
   8  -2   0    8.70    9.30
   8   2   0   10.50    9.00
   8   2   0   -0.80    7.60
  -8   2   0    5.90    9.30
   9  -2   0   64.59   13.30
   9  -2   0   69.89   16.20
   9  -2   0   59.49   16.50
  -9  -2   0   55.59   14.80
  -9   2   0   67.29   18.60
   9   2   0   88.79   19.70
 -10  -2   0   17.60   12.70
  10  -2   0    9.00   13.40
  10  -2   0    4.20    9.80
 -10  -2   0   -0.50   13.30
  10   2   0    7.90   12.40
 -10   2   0   -3.20   13.20
 -10   2   0    8.40   13.10
 -11  -2   0   -2.10   14.40
  11  -2   0   11.50   15.20
 -11  -2   0   -0.80   12.50
  11  -2   0   14.20   10.90
  11   2   0   28.70   17.60
 -11   2   0    5.20   15.30
 -11   2   0   -5.00   12.30
 -12  -2   0    3.30   17.50
  12  -2   0    0.40   17.80
  12  -2   0    4.70   13.80
  12   2   0    7.50   19.20
 -12   2   0   23.20   19.50
 -12   2   0   35.30   22.70
   0  -3   0    3.80    2.70
   0  -3   0    2.70    3.00
   0   3   0    1.70    2.30
   0   3   0   -0.80    3.20
   0   3   0    0.10    2.40
  -1  -3   0 2403.86   64.39
   1  -3   0 2340.37   62.59
   1  -3   0 2251.37   61.69
   1  -3   0 2275.07   60.49
   1  -3   0 2370.96   61.39
   1   3   0 2294.67   61.29
  -1   3   0 2306.17   60.29
  -1   3   0 2259.07   61.29
   1   3   0 2212.38   60.09
  -1   3   0 2316.57   63.49
   1   3   0 2293.77   61.89
   1   3   0 2337.37   64.39
   2  -3   0  830.92   27.50
   2  -3   0  914.81   28.50
   2  -3   0  900.41   27.20
   2  -3   0  865.71   29.10
   2   3   0  898.41   29.20
   2   3   0  844.62   27.40
  -2   3   0  833.62   29.70
   2   3   0  919.31   28.90
  -2   3   0  886.61   27.30
   2   3   0  875.01   28.10
   2   3   0  850.51   26.70
   3  -3   0   10.70    5.30
   3  -3   0    1.90    3.40
   3  -3   0    0.90    3.70
   3  -3   0   -2.50    3.40
   3   3   0   -2.20    2.50
   3   3   0    4.70    3.70
  -3   3   0    1.70    3.70
  -3   3   0    4.40    3.90
   3   3   0    0.30    3.70
   3   3   0    6.40    4.20
   3   3   0    3.80    3.30
   4  -3   0 1839.02   53.49
   4  -3   0 1814.42   53.69
   4  -3   0 1817.32   57.99
   4  -3   0 1820.72   58.09
   4   3   0 1767.12   53.49
   4   3   0 1800.62   56.19
  -4   3   0 1842.42   58.89
   4   3   0 1770.52   56.79
   4   3   0 1889.21   58.29
   4   3   0 1807.42   52.29
   5  -3   0 1441.46   51.29
   5  -3   0 1444.86   45.00
   5  -3   0 1432.56   51.39
  -5  -3   0 1481.65   49.60
   5  -3   0 1486.65   46.10
   5   3   0 1416.26   50.99
  -5   3   0 1497.25   52.09
   5   3   0 1370.86   43.60
   5   3   0 1346.07   45.00
   5   3   0 1425.16   49.90
   6  -3   0    2.40    4.10
   6  -3   0    9.90    6.50
   6  -3   0   -0.10    5.40
   6  -3   0   -0.60    5.50
  -6  -3   0    4.90    6.80
  -6  -3   0    3.50    4.90
   6   3   0   11.20    7.20
  -6   3   0   -8.90    5.90
   6   3   0   -0.10    5.60
   6   3   0    7.20    4.70
   7  -3   0 1040.30   46.70
   7  -3   0  996.50   42.40
  -7  -3   0 1099.49   45.10
   7  -3   0 1053.79   46.50
   7  -3   0 1065.49   39.30
  -7   3   0 1055.79   46.70
   7   3   0 1021.90   46.40
   7   3   0 1049.20   45.50
   7   3   0 1024.70   38.30
   8  -3   0  469.05   32.10
   8  -3   0  500.55   32.70
  -8  -3   0  521.55   31.50
   8  -3   0  504.45   26.20
   8   3   0  543.95   33.10
   8   3   0  479.95   25.00
  -8   3   0  472.95   32.40
   8   3   0  401.96   30.70
  -9  -3   0    8.20   10.00
   9  -3   0    1.00    8.20
   9  -3   0    3.60   11.00
   9   3   0   -5.40    9.00
  -9   3   0   12.90   11.70
  10  -3   0  437.26   35.40
 -10  -3   0  427.96   33.40
  10  -3   0  413.56   28.40
 -10  -3   0  408.06   36.70
 -10   3   0  445.36   36.30
  10   3   0  487.45   37.20
 -10   3   0  458.05   38.60
  11  -3   0  316.17   27.20
  11  -3   0  269.57   35.30
 -11  -3   0  298.17   35.60
 -11  -3   0  469.05   51.59
 -11   3   0  273.47   38.20
 -11   3   0  292.87   38.30
  11   3   0  320.47   38.30
  12  -3   0    6.80   13.10
  12  -3   0   -5.70   16.70
 -12  -3   0    4.90   18.40
 -12   3   0   10.70   18.50
 -12   3   0    7.80   20.90
  12   3   0  -11.60   17.30
   0  -4   0 2124.69   58.09
   0   4   0 2058.59   56.29
   0   4   0 1978.80   55.49
   0   4   0 2168.28   59.09
   1  -4   0  945.81   29.30
   1  -4   0  980.30   30.20
   1  -4   0  967.30   29.10
  -1  -4   0  991.00   32.40
   1   4   0  950.00   29.50
  -1   4   0  901.01   28.70
  -1   4   0  935.21   31.10
   1   4   0  936.41   28.80
   1   4   0  925.61   32.70
  -1   4   0  919.11   27.80
   2  -4   0  465.35   18.10
   2  -4   0  491.35   19.90
   2  -4   0  476.85   18.70
   2  -4   0  498.95   18.10
  -2   4   0  462.35   16.20
  -2   4   0  466.75   20.70
   2   4   0  487.05   20.00
   2   4   0  469.65   17.90
   2   4   0  490.15   20.80
  -2   4   0  488.15   18.40
   2   4   0  463.65   18.30
   2   4   0  497.45   18.20
   3  -4   0 1797.42   55.39
   3  -4   0 1847.32   52.39
   3  -4   0 1816.82   52.99
   3  -4   0 1810.32   54.39
   3   4   0 1804.22   53.99
  -3   4   0 1725.43   51.79
  -3   4   0 1741.23   56.09
   3   4   0 1848.22   54.19
   3   4   0 1745.03   52.29
   3   4   0 1768.12   54.99
   3   4   0 1736.73   51.49
   4  -4   0  455.15   22.40
   4  -4   0  419.46   19.20
   4  -4   0  423.46   20.00
   4  -4   0  462.55   22.80
  -4   4   0  485.15   24.00
   4   4   0  437.66   21.90
   4   4   0  439.36   22.10
  -4   4   0  442.76   19.10
   4   4   0  428.36   19.40
   4   4   0  464.05   21.60
   4   4   0  439.76   18.50
   5  -4   0  319.27   20.60
   5  -4   0  344.87   21.40
   5  -4   0  318.17   18.00
   5  -4   0  319.47   16.90
   5   4   0  368.16   21.30
   5   4   0  338.27   16.60
   5   4   0  324.57   20.70
  -5   4   0  369.76   22.60
   5   4   0  318.97   17.20
  -6  -4   0  994.40   40.70
   6  -4   0 1047.10   43.70
   6  -4   0  968.30   42.40
   6  -4   0  943.71   36.90
   6  -4   0 1002.50   35.80
   6   4   0 1022.30   42.70
   6   4   0 1018.10   42.10
  -6   4   0 1007.50   43.60
   6   4   0 1018.10   36.90
   7  -4   0  133.69   18.60
  -7  -4   0  218.98   23.30
   7  -4   0  191.58   18.60
  -7  -4   0  190.88   15.00
   7  -4   0  153.58   19.40
   7   4   0  154.18   20.00
   7   4   0  176.18   22.10
   7   4   0  211.18   19.40
  -7   4   0  198.98   23.80
  -8  -4   0  282.67   23.90
   8  -4   0  278.07   29.50
   8  -4   0  257.57   20.10
   8  -4   0  294.67   26.00
   8   4   0  276.87   19.70
   8   4   0  265.77   25.10
  -8   4   0  271.07   29.30
   8   4   0  294.67   25.50
  -9  -4   0  764.82   44.70
  -9  -4   0  746.73   40.30
   9  -4   0  725.13   43.10
   9  -4   0  687.53   35.70
   9   4   0  695.53   42.20
  -9   4   0  737.23   44.80
  -9   4   0  693.33   42.80
  10  -4   0  108.79   18.40
  10  -4   0   87.89   21.90
 -10  -4   0  115.09   25.10
 -10  -4   0   65.69   17.60
  10   4   0   78.49   20.40
 -10   4   0   84.59   21.10
 -10   4   0  121.89   25.60
  11  -4   0  105.59   25.30
 -11  -4   0   95.59   25.60
  11  -4   0   99.49   19.30
 -11   4   0  120.09   27.50
 -11   4   0  118.09   25.40
  11   4   0  138.19   29.90
  12  -4   0  375.86   44.30
 -12  -4   0  287.77   41.70
  12  -4   0  414.46   60.89
 -12   4   0  234.18   48.30
  12   4   0  260.47   39.10
 -12   4   0  356.76   43.10
   0  -5   0   -1.10    3.40
   0  -5   0    1.10    3.50
   0   5   0    0.70    3.10
   0   5   0   -3.00    4.10
   0   5   0   -2.60    2.90
  -1  -5   0   11.70    6.00
   1  -5   0   12.20    4.40
   1  -5   0    5.00    3.70
   1  -5   0    7.00    4.40
   1   5   0    6.20    3.70
   1   5   0    2.60    5.70
  -1   5   0   12.80    4.30
  -1   5   0    5.10    3.60
   1   5   0    3.60    3.50
  -1   5   0    5.30    4.20
   2  -5   0  283.77   13.60
   2  -5   0  300.87   15.10
  -2  -5   0  289.27   17.10
   2  -5   0  318.07   14.50
   2  -5   0  306.17   15.80
   2   5   0  293.07   16.90
   2   5   0  319.47   15.20
  -2   5   0  287.77   12.40
   2   5   0  303.07   14.10
  -2   5   0  288.57   14.50
   2   5   0  301.67   13.60
  -2   5   0  303.17   16.80
   3  -5   0   -4.50    3.50
   3  -5   0    2.20    5.20
   3  -5   0   -2.60    4.30
   3  -5   0    3.00    4.20
   3   5   0   -1.40    3.50
   3   5   0    1.40    4.10
  -3   5   0   -4.10    4.20
   3   5   0   -3.00    4.10
  -3   5   0    9.00    5.70
   3   5   0   -1.60    4.40
   3   5   0   -1.30    3.40
   4  -5   0  104.79   13.20
   4  -5   0  116.49   13.90
   4  -5   0  101.89   11.00
   4  -5   0  118.19   12.60
   4   5   0  115.69   13.10
  -4   5   0  130.29   15.50
   4   5   0   96.09   10.60
   4   5   0  114.69   12.50
  -4   5   0  105.19   11.70
   4   5   0  106.39   13.30
   4   5   0  113.69   11.00
   5  -5   0   24.10    8.70
   5  -5   0   33.50    8.80
   5  -5   0   26.80    7.20
   5  -5   0   34.70    9.50
   5   5   0   24.50    8.80
   5   5   0   25.00    6.90
   5   5   0   27.90    9.00
  -5   5   0   30.80    9.60
   5   5   0   25.40    8.00
   5   5   0   30.40    6.70
  -6  -5   0   88.59   13.80
   6  -5   0   91.79   11.60
   6  -5   0   88.69   13.00
   6  -5   0   77.79   13.50
   6  -5   0   87.39   15.60
   6   5   0   93.39   15.10
   6   5   0  101.39   12.70
   6   5   0  104.59   12.80
   6   5   0   90.99   14.80
  -6   5   0  103.09   17.50
   7  -5   0   32.40    9.80
  -7  -5   0   38.90    9.10
   7  -5   0   34.50   11.70
  -7  -5   0   44.10   11.20
   7  -5   0   27.10   10.70
   7   5   0   37.90    9.20
  -7   5   0   53.49   14.40
   7   5   0   38.70   11.90
   7   5   0   52.39   13.70
   8  -5   0    3.10    8.10
   8  -5   0   12.40   10.60
   8  -5   0   12.60   10.50
  -8  -5   0   28.60   11.10
  -8   5   0    3.20   10.00
   8   5   0   12.50    7.90
   8   5   0   26.20   11.80
   8   5   0    9.00    8.90
   9  -5   0    3.80   10.00
  -9  -5   0    4.40    9.10
   9  -5   0   23.20   12.30
  -9  -5   0   28.60   14.60
  -9   5   0    1.30   11.30
   9   5   0    3.10   11.00
  -9   5   0   -0.60   12.40
  10  -5   0    5.50   11.40
  10  -5   0   -1.10   10.70
 -10  -5   0   -3.40    9.50
 -10  -5   0    5.10   12.50
  10   5   0    5.50   13.40
 -10   5   0    9.60   14.80
 -10   5   0   -5.30   12.30
  11  -5   0    7.60   15.40
 -11  -5   0    9.50   16.30
  11  -5   0    9.90   12.70
 -11   5   0   -0.90   16.60
  11   5   0   -1.60   14.80
 -11   5   0    9.50   16.20
 -12  -5   0    3.50   18.80
 -12   5   0   -4.10   17.80
  12   5   0    3.90   19.20
   0  -6   0 2317.37   66.89
   0  -6   0 2422.56   68.09
   0   6   0 2305.47   64.99
   0   6   0 2411.16   70.39
   0   6   0 2394.06   66.19
  -1  -6   0  109.69   10.60
  -1  -6   0  120.29   12.60
   1  -6   0   98.49   10.80
   1  -6   0  109.79   10.20
   1  -6   0  106.79    9.30
   1   6   0   90.79    8.90
   1   6   0   98.59   13.60
   1   6   0   95.39    7.80
  -1   6   0  105.89   11.60
   1   6   0   99.29    7.20
  -1   6   0   90.79    9.30
  -1   6   0  103.89    9.20
  -2  -6   0  317.17   19.00
   2  -6   0  321.97   17.40
   2  -6   0  315.97   14.50
   2  -6   0  325.57   16.90
   2  -6   0  346.77   16.20
   2   6   0  341.27   16.20
   2   6   0  323.47   19.80
   2   6   0  320.47   16.40
  -2   6   0  324.57   14.30
  -2   6   0  353.96   19.30
  -2   6   0  329.47   16.20
   3  -6   0  910.11   32.80
   3  -6   0  890.21   33.20
   3  -6   0  958.50   32.90
   3  -6   0  912.51   35.40
  -3  -6   0  958.80   37.00
   3   6   0  937.81   33.50
   3   6   0  913.51   34.60
  -3   6   0  951.70   29.40
   3   6   0  947.91   32.50
  -3   6   0  914.21   36.70
  -3   6   0  935.41   32.80
   3   6   0  926.71   32.40
   4  -6   0  397.36   21.20
   4  -6   0  390.26   19.60
   4  -6   0  410.46   22.70
   4  -6   0  374.56   20.50
   4   6   0  388.76   22.90
   4   6   0  393.96   19.70
   4   6   0  421.16   21.30
   4   6   0  364.56   18.80
   4   6   0  392.16   21.00
  -4   6   0  390.16   19.60
  -4   6   0  347.57   22.30
   5  -6   0  300.87   21.10
   5  -6   0  333.07   19.10
   5  -6   0  356.96   20.50
   5  -6   0  340.67   21.60
   5   6   0  297.97   20.30
   5   6   0  321.47   21.90
   5   6   0  313.87   18.40
   5   6   0  318.97   20.10
   5   6   0  344.77   18.30
  -5   6   0  282.17   21.80
   6  -6   0  796.82   33.30
   6  -6   0  862.71   38.90
   6  -6   0  852.71   39.50
   6  -6   0  852.21   35.60
   6   6   0  814.72   38.00
   6   6   0  789.72   38.50
   6   6   0  830.12   33.80
  -6   6   0  834.82   39.90
   6   6   0  807.02   32.70
   7  -6   0   84.09   14.60
  -7  -6   0   81.69   14.20
   7  -6   0   82.19   16.50
   7  -6   0  114.59   18.30
  -7   6   0   60.59   14.80
   7   6   0   86.29   13.70
   7   6   0   90.39   13.40
   7   6   0   78.99   15.40
   7   6   0   80.89   16.40
  -8  -6   0  132.99   18.90
   8  -6   0  159.78   21.00
   8  -6   0  149.39   23.40
  -8   6   0  149.59   25.40
   8   6   0  135.39   21.60
   8   6   0  149.99   17.70
  -9  -6   0  376.86   29.60
  -9  -6   0  371.16   32.80
   9  -6   0  387.16   32.20
   9  -6   0  356.26   27.60
  -9   6   0  403.76   35.00
   9   6   0  356.26   32.30
  -9   6   0  436.26   34.20
 -10  -6   0   79.39   21.50
  10  -6   0   75.69   18.20
  10  -6   0   69.59   19.70
  10   6   0  102.39   24.80
 -10   6   0   67.69   21.40
 -10   6   0   80.99   23.40
 -11  -6   0   82.29   23.50
  11  -6   0   86.09   22.90
  11  -6   0   63.89   18.70
 -11   6   0   77.39   24.20
 -11   6   0   54.19   21.40
  11   6   0   77.79   24.50
   0  -7   0   -3.10    4.20
   0  -7   0   -0.90    4.20
   0   7   0    5.20    5.90
   0   7   0   -1.70    3.90
   0   7   0   -0.30    3.90
   1  -7   0 1282.47   41.70
   1  -7   0 1259.07   40.60
   1  -7   0 1238.28   39.80
  -1  -7   0 1282.77   41.30
  -1  -7   0 1285.77   43.00
  -1   7   0 1247.48   39.80
  -1   7   0 1251.17   43.50
   1   7   0 1348.67   48.20
   1   7   0 1241.78   37.40
   1   7   0 1208.88   37.50
   1   7   0 1179.88   39.60
  -1   7   0 1212.78   38.80
   2  -7   0 1537.45   48.00
  -2  -7   0 1494.65   51.39
   2  -7   0 1558.24   49.30
   2  -7   0 1505.35   47.00
   2   7   0 1446.66   53.39
   2   7   0 1468.55   47.00
  -2   7   0 1491.85   47.00
  -2   7   0 1470.25   44.60
   2   7   0 1418.06   47.60
  -2   7   0 1540.75   51.39
   3  -7   0   10.30    5.30
   3  -7   0    6.90    5.00
  -3  -7   0    5.40    6.70
   3  -7   0    0.30    5.10
   3  -7   0    0.60    5.80
   3   7   0   -0.40    5.40
  -3   7   0   18.60    8.30
  -3   7   0   12.80    4.90
   3   7   0    7.20    5.20
   3   7   0    8.60    4.70
  -3   7   0    4.20    5.10
   3   7   0    1.70    4.40
   4  -7   0 1516.75   50.79
   4  -7   0 1482.55   49.70
   4  -7   0 1503.55   50.59
  -4  -7   0 1476.75   54.09
   4  -7   0 1465.55   53.39
   4   7   0 1567.24   49.50
  -4   7   0 1575.44   55.59
   4   7   0 1449.95   49.99
   4   7   0 1482.15   51.59
  -4   7   0 1531.25   49.50
   4   7   0 1430.86   49.40
   5  -7   0 1054.59   39.90
   5  -7   0 1035.00   41.70
   5  -7   0 1033.30   43.70
   5  -7   0 1056.49   40.70
  -5   7   0 1041.00   44.70
   5   7   0 1057.19   41.40
   5   7   0 1029.80   39.50
   5   7   0 1025.10   40.80
   5   7   0 1044.80   38.50
   5   7   0 1095.69   45.30
   6  -7   0    4.40    7.80
   6  -7   0   10.80    6.40
   6  -7   0   -5.50    6.00
   6  -7   0    0.40    7.00
   6   7   0    0.40    8.80
   6   7   0   -0.10    7.00
  -6   7   0    5.70    7.90
   6   7   0    0.30    5.40
   6   7   0   -8.20    5.40
   6   7   0    4.60    8.40
  -7  -7   0  404.36   27.50
   7  -7   0  421.86   30.10
   7  -7   0  476.45   28.30
  -7   7   0  462.15   32.10
   7   7   0  438.96   24.70
   7   7   0  455.85   25.60
   7   7   0  475.35   31.90
   8  -7   0  859.51   46.30
   8  -7   0  875.71   41.10
  -8  -7   0  864.61   45.90
  -8  -7   0  846.72   42.40
   8   7   0  944.01   47.80
  -8   7   0  941.11   48.20
  -8   7   0  847.72   47.10
   8   7   0  853.91   38.80
  -9  -7   0    1.30   11.10
   9  -7   0    4.30   10.60
  -9  -7   0    6.00   10.50
   9  -7   0    2.10   10.40
   9   7   0   -2.90   12.20
  -9   7   0   -3.90   13.00
  -9   7   0   -8.10   11.10
 -10  -7   0  326.07   39.10
  10  -7   0  265.47   34.10
  10  -7   0  338.97   33.40
 -10   7   0  386.96   43.10
 -10   7   0  342.77   41.30
  10   7   0  264.87   34.50
  11  -7   0  183.48   27.40
 -11  -7   0  131.89   28.20
  11  -7   0  147.09   27.50
  11   7   0  180.88   33.10
 -11   7   0  191.28   33.70
 -11   7   0  188.58   32.80
   0  -8   0  164.18   13.30
   0  -8   0  141.09   12.90
   0   8   0  156.68   16.60
   0   8   0  158.28   11.40
   0   8   0  159.48   12.10
  -1  -8   0  204.88   14.30
  -1  -8   0  208.58   15.50
   1  -8   0  175.78   13.40
   1  -8   0  196.08   14.30
   1  -8   0  195.88   13.90
  -1   8   0  172.08   12.30
  -1   8   0  195.48   16.30
  -1   8   0  189.68   13.30
   1   8   0  196.08   11.50
   1   8   0  196.08   13.30
   1   8   0  191.18   21.50
   1   8   0  184.58   12.00
   2  -8   0    2.00    4.90
  -2  -8   0    7.90    5.20
   2  -8   0    3.00    5.60
   2  -8   0   13.30    6.20
  -2  -8   0    3.90    6.50
  -2   8   0    4.70    4.70
  -2   8   0    6.60    5.80
   2   8   0   -3.10    7.20
  -2   8   0   -0.30    5.40
   2   8   0    5.20    5.10
   3  -8   0  448.06   21.90
  -3  -8   0  494.95   26.60
   3  -8   0  470.15   24.40
  -3  -8   0  445.56   19.90
   3  -8   0  439.56   23.10
  -3   8   0  458.85   22.20
   3   8   0  434.06   21.60
  -3   8   0  441.46   19.20
   3   8   0  426.16   22.40
  -3   8   0  473.25   26.30
   3   8   0  456.85   25.80
   4  -8   0   41.30   11.30
   4  -8   0   20.20    9.00
   4  -8   0   30.00    8.30
  -4  -8   0    8.30    8.10
   4   8   0   40.40    9.20
  -4   8   0   27.60    8.30
   4   8   0   43.90   10.00
  -4   8   0   40.80    7.30
  -4   8   0   41.10   11.10
   4   8   0   39.50    9.60
   5  -8   0   69.09   12.80
   5  -8   0   50.09   10.70
   5  -8   0   72.19   13.50
  -5  -8   0   45.10   13.00
   5   8   0   57.99   11.60
   5   8   0   83.59   12.40
  -5   8   0   30.40   11.10
   5   8   0   45.90    9.90
   6  -8   0   17.70    9.20
   6  -8   0   17.90    9.90
   6  -8   0   10.50    9.00
   6   8   0   32.70    9.90
   6   8   0   23.00   11.80
  -6   8   0   10.60   10.00
   6   8   0   23.80    9.80
   6   8   0   28.60    9.80
   7  -8   0  107.39   18.40
   7  -8   0  131.29   18.90
  -7  -8   0  137.09   20.70
  -7   8   0  137.39   20.90
   7   8   0  143.69   18.30
  -7   8   0   86.89   18.20
   7   8   0  168.98   18.70
   7   8   0  118.99   22.10
  -8  -8   0   12.60   10.70
  -8  -8   0   16.50   12.40
   8  -8   0   20.60   12.10
   8  -8   0   30.80   15.10
  -8   8   0   11.00   12.00
   8   8   0   27.50   15.30
   8   8   0   43.50   13.10
  -8   8   0    4.50   12.90
   9  -8   0  127.09   25.00
   9  -8   0  137.29   21.70
  -9  -8   0  168.38   26.60
  -9   8   0  170.98   27.50
   9   8   0  140.79   26.50
  -9   8   0  174.98   27.70
  10  -8   0    3.70   12.70
  10  -8   0   10.70   12.60
 -10  -8   0    6.80   14.80
  10   8   0  -12.80   14.10
 -10   8   0    9.30   15.30
 -10   8   0    3.60   18.10
 -11  -8   0   -3.10   16.30
  11  -8   0  -10.60   14.00
  11  -8   0  -13.40   14.30
 -11   8   0   21.00   20.70
 -11   8   0   -4.60   17.90
  11   8   0  -12.50   16.00
   0  -9   0   -0.40    5.60
   0  -9   0    2.80    5.60
   0   9   0   -1.00    6.80
   0   9   0   -4.60    4.50
   0   9   0    2.50    5.20
   1  -9   0  360.06   19.30
   1  -9   0  380.46   20.50
   1  -9   0  327.67   19.20
  -1  -9   0  338.67   19.90
  -1  -9   0  357.26   21.20
   1   9   0  355.76   16.90
  -1   9   0  357.96   18.80
   1   9   0  323.87   17.30
  -1   9   0  343.37   18.10
   1   9   0  323.97   18.50
  -1   9   0  362.16   22.60
   1   9   0  369.96   26.20
   2  -9   0  270.27   17.20
   2  -9   0  255.97   16.80
   2  -9   0  252.87   17.60
  -2  -9   0  249.48   19.10
  -2   9   0  200.68   15.90
  -2   9   0  233.78   14.40
   2   9   0  255.97   17.10
   2   9   0  208.78   24.50
  -2   9   0  236.78   19.50
   3  -9   0   -3.30    5.40
   3  -9   0   -1.70    6.50
  -3  -9   0   13.80    8.70
   3  -9   0   11.20    7.60
  -3   9   0    7.70    5.60
  -3   9   0   -2.90    4.80
   3   9   0    3.90    5.80
  -3   9   0   -0.50    6.10
   3   9   0    7.00    8.10
   3   9   0    7.00    6.50
  -3   9   0   10.60    8.10
  -4  -9   0  332.97   19.10
  -4  -9   0  256.87   22.90
   4  -9   0  282.07   19.80
   4  -9   0  342.57   21.70
   4  -9   0  316.47   22.60
  -4   9   0  275.17   18.60
   4   9   0  295.87   20.10
  -4   9   0  308.77   20.10
  -4   9   0  276.07   23.20
  -4   9   0  299.47   16.40
   4   9   0  275.27   21.20
   4   9   0  300.17   19.70
  -5  -9   0  269.67   27.40
   5  -9   0  265.47   20.60
   5  -9   0  267.97   22.60
   5  -9   0  297.37   21.90
  -5  -9   0  275.37   19.90
   5   9   0  282.77   21.60
   5   9   0  248.78   19.80
   5   9   0  285.07   20.70
  -5   9   0  263.87   27.70
  -5   9   0  265.67   20.80
   6  -9   0    4.00    8.70
   6  -9   0    0.90    9.30
  -6  -9   0    3.20    7.70
   6  -9   0   -8.10    7.10
  -6  -9   0   -9.20    9.30
  -6   9   0    5.20    8.40
   6   9   0  -12.70    6.90
   6   9   0   -1.00    7.10
   6   9   0    0.30    7.10
  -6   9   0   25.20   12.70
   7  -9   0  187.98   26.70
  -7  -9   0  187.78   26.60
   7  -9   0  167.78   21.30
  -7  -9   0  160.68   21.40
   7   9   0  156.68   19.20
   7   9   0  146.79   18.30
  -7   9   0  126.69   22.10
  -7   9   0  157.98   22.40
   7   9   0  142.09   20.10
  -8  -9   0  135.69   20.90
   8  -9   0  102.99   21.40
   8  -9   0  135.19   21.20
  -8  -9   0  157.68   23.90
   8   9   0  159.28   19.60
  -8   9   0  182.38   27.60
   8   9   0  112.99   17.80
  -8   9   0  125.59   23.50
   8   9   0  151.38   25.60
   9  -9   0   -0.50   12.20
  -9  -9   0  -13.50   12.10
   9  -9   0    7.30   14.00
   9   9   0   -0.90   13.90
  -9   9   0    6.80   13.40
  -9   9   0    9.70   15.70
  10  -9   0   58.39   20.90
  10  -9   0   99.49   22.00
 -10  -9   0   79.69   22.30
 -10   9   0  117.49   28.60
  10   9   0   34.90   19.50
 -10   9   0   90.69   24.70
  11  -9   0   50.59   20.40
 -11  -9   0   49.40   21.20
  11  -9   0   29.20   20.50
 -11   9   0   73.39   28.40
  11   9   0   22.90   25.00
 -11   9   0   45.00   20.80
   0 -10   0 1321.57   47.30
   0 -10   0 1383.06   48.30
   0  10   0 1286.97   45.00
   0  10   0 1383.66   44.80
   0  10   0 1332.17   52.39
   1 -10   0  806.02   32.90
   1 -10   0  723.13   34.30
   1 -10   0  722.83   31.40
  -1 -10   0  781.22   33.40
  -1 -10   0  707.93   31.50
  -1  10   0  721.13   29.50
  -1  10   0  734.13   35.20
   1  10   0  718.53   28.00
  -1  10   0  746.93   30.20
   1  10   0  734.03   30.60
   1  10   0  738.23   39.40
   2 -10   0  709.83   30.80
  -2 -10   0  645.24   32.30
  -2 -10   0  669.73   30.70
   2 -10   0  694.43   30.30
   2 -10   0  691.43   31.60
   2  10   0  726.63   30.80
  -2  10   0  693.93   34.30
  -2  10   0  749.42   30.50
  -2  10   0  696.33   28.10
   2  10   0  583.84   38.30
  -3 -10   0 1071.39   46.50
  -3 -10   0 1125.19   43.20
   3 -10   0 1092.39   44.50
   3 -10   0 1140.89   42.60
   3 -10   0 1219.98   43.80
   3  10   0 1122.29   42.20
   3  10   0 1079.09   49.30
  -3  10   0 1133.99   38.70
  -3  10   0 1093.49   47.10
  -3  10   0 1147.89   42.20
  -4 -10   0  357.96   27.20
   4 -10   0  317.57   23.80
  -4 -10   0  320.47   19.60
   4 -10   0  342.77   23.50
   4 -10   0  344.87   22.60
  -4  10   0  392.56   23.30
  -4  10   0  331.17   26.00
   4  10   0  383.86   25.70
  -4  10   0  307.57   20.00
   4  10   0  326.77   22.30
   4  10   0  349.87   22.60
  -4  10   0  364.06   18.60
  -5 -10   0  369.16   29.20
   5 -10   0  330.67   25.60
   5 -10   0  339.27   24.60
  -5 -10   0  355.06   22.60
   5 -10   0  334.87   23.70
   5  10   0  296.07   22.30
  -5  10   0  349.77   18.40
   5  10   0  349.67   23.70
  -5  10   0  345.47   27.80
   5  10   0  348.87   24.80
  -5  10   0  367.46   23.80
  -6 -10   0  831.32   45.50
   6 -10   0  839.92   43.50
  -6 -10   0  900.61   40.40
   6 -10   0  913.11   41.80
   6  10   0  844.02   39.80
   6  10   0  847.82   40.10
  -6  10   0  824.42   40.40
   6  10   0  877.51   38.50
  -6  10   0  870.11   45.70
   7 -10   0  124.89   21.70
  -7 -10   0  124.19   23.70
  -7 -10   0  154.58   21.90
   7 -10   0  169.48   23.50
  -7  10   0  187.58   26.10
  -7  10   0  100.29   19.00
   7  10   0  120.99   18.20
   7  10   0  131.69   18.00
   7  10   0  124.49   19.50
   8 -10   0  150.08   22.70
  -8 -10   0  129.69   23.00
  -8 -10   0  200.28   30.30
   8 -10   0  131.39   25.50
  -8  10   0  121.79   24.00
  -8  10   0  130.39   23.20
   8  10   0  172.58   22.10
   8  10   0  171.78   21.70
   9 -10   0  466.95   35.60
   9 -10   0  536.55   41.10
  -9 -10   0  525.15   51.49
  -9  10   0  503.85   51.39
  -9  10   0  556.84   41.70
   9  10   0  528.15   36.70
  10 -10   0   70.59   22.20
 -10 -10   0   16.50   22.10
  10 -10   0   39.30   19.50
 -10  10   0   61.59   22.40
 -10  10   0   31.30   22.60
 -11  10   0   38.00   21.70
   0 -11   0   -4.10    6.40
   0 -11   0   -2.90    6.80
   0  11   0    8.10    6.60
   0  11   0   -6.40    7.90
   0  11   0    0.40    6.10
  -1 -11   0  464.55   25.40
   1 -11   0  453.75   25.20
  -1 -11   0  434.26   25.70
   1 -11   0  434.36   25.20
   1  11   0  514.95   25.10
  -1  11   0  436.06   23.20
   1  11   0  503.65   34.00
  -1  11   0  461.95   23.70
  -1  11   0  475.85   29.70
   1  11   0  455.85   22.00
  -2 -11   0  616.44   30.40
   2 -11   0  617.74   30.80
  -2 -11   0  620.94   32.00
   2 -11   0  595.74   29.60
   2  11   0  632.94   30.00
   2  11   0  531.35   38.70
  -2  11   0  680.53   35.00
  -2  11   0  607.94   27.10
   2  11   0  622.24   25.30
  -2  11   0  643.34   29.60
  -3 -11   0   20.50   10.40
   3 -11   0   16.80    8.70
  -3 -11   0    9.70    9.40
   3 -11   0   25.50   10.20
  -3  11   0   15.40   10.70
  -3  11   0   19.20    7.60
   3  11   0    3.40    7.50
   3  11   0   32.10   13.80
  -3  11   0   23.70    9.60
  -4 -11   0  684.73   33.80
   4 -11   0  646.44   33.00
  -4 -11   0  688.13   37.90
   4 -11   0  657.03   35.40
   4  11   0  692.03   37.20
  -4  11   0  667.63   28.50
   4  11   0  683.13   33.10
  -4  11   0  678.43   37.80
  -4  11   0  706.13   34.40
   5 -11   0  234.38   23.80
  -5 -11   0  312.37   32.60
   5 -11   0  236.28   36.20
   5 -11   0  288.97   24.90
   5  11   0  299.97   22.70
  -5  11   0  252.27   17.30
   5  11   0  234.98   25.30
  -5  11   0  212.18   27.30
   6 -11   0   -7.90    8.90
   6 -11   0   -7.90    9.60
  -6 -11   0  -16.10   11.30
   6  11   0    6.70    8.80
   6  11   0   -5.70    8.90
  -6  11   0   -3.20    9.40
  -6  11   0    4.90   11.30
   6  11   0   21.10   10.40
   7 -11   0  213.98   26.40
  -7 -11   0  260.17   32.40
   7 -11   0  189.28   26.70
   7  11   0  172.88   21.40
   7  11   0  262.87   25.60
  -7  11   0  169.18   26.70
  -7  11   0  256.97   30.80
  -8 -11   0  286.27   37.60
   8 -11   0  274.67   36.90
   8 -11   0  243.78   30.70
   8  11   0  268.47   29.20
  -8  11   0  206.18   32.70
   8  11   0  240.28   25.60
  -9 -11   0  -18.30   18.60
   9 -11   0   -5.30   13.30
  -9  11   0    7.00   17.20
  10 -11   0   66.79   22.00
 -10  11   0  121.19   30.90
   0 -12   0   28.20   11.00
   0 -12   0   32.00   10.60
   0  12   0   44.50   10.50
   0  12   0   34.50    9.80
   0  12   0   45.60   14.60
  -1 -12   0    1.20    7.90
   1 -12   0   -0.40    7.20
  -1 -12   0    9.80    8.40
   1 -12   0  -16.30    6.20
   1  12   0    9.30    7.50
  -1  12   0   -4.50    7.30
   1  12   0    2.60    7.50
  -1  12   0    2.90    6.50
   1  12   0    4.60   11.10
  -1  12   0    0.50    9.90
  -2 -12   0    0.40    9.20
   2 -12   0   -5.00    6.70
  -2 -12   0    7.70    8.20
   2 -12   0    5.10    8.20
  -2  12   0   -9.10    6.80
  -2  12   0    7.30    8.80
   2  12   0    4.40    7.90
   2  12   0   -2.50    6.00
  -2  12   0   -9.10    9.10
   2  12   0  -11.60   11.80
  -3 -12   0    5.30   10.10
  -3 -12   0   10.00    8.90
   3 -12   0   -2.60    7.80
   3 -12   0   14.60   10.30
  -3  12   0   27.70   13.00
  -3  12   0    3.60    8.80
   3  12   0  -10.90   10.80
  -3  12   0   10.20    7.30
   3  12   0    8.20    9.00
   4 -12   0    2.00    8.80
   4 -12   0    9.30   10.30
  -4 -12   0    1.10   11.40
  -4 -12   0   17.50   10.70
  -4  12   0   21.90   12.30
   4  12   0   18.50   13.30
   4  12   0   -4.10    7.80
  -4  12   0   -1.10    6.60
  -5 -12   0   37.60   13.00
   5 -12   0   41.10   13.80
  -5 -12   0   32.20   14.50
   5 -12   0   71.79   17.30
  -5  12   0   65.59   17.80
   5  12   0   53.99   15.80
  -5  12   0   51.99   14.00
   5  12   0   38.60   12.40
   6 -12   0   11.30   10.80
  -6 -12   0   -3.00   13.00
  -6 -12   0   -5.30    9.70
   6  12   0  -15.20    9.10
  -6  12   0  -19.00    9.80
  -7 -12   0   18.20   15.80
  -7 -12   0    6.30   10.40
   7 -12   0  -11.20   10.00
   7  12   0   10.60   11.30
  -7  12   0  -12.20   12.10
  -8 -12   0    2.50   12.20
   8 -12   0   15.10   15.20
  -8 -12   0    5.90   18.60
   8  12   0    8.80   11.50
  -8  12   0    9.60   15.40
   9 -12   0   -2.80   16.00
  -9 -12   0   13.40   14.80
  -9  12   0    0.00   16.90
  10 -12   0   14.50   18.20
 -10  12   0   10.90   22.80
   0 -13   0   -7.50    8.30
   0 -13   0    0.50    8.10
   0  13   0   -9.30   10.10
   0  13   0   -4.80    7.10
   0  13   0   -2.40    7.10
   1 -13   0  422.66   27.50
   1 -13   0  467.35   28.20
  -1 -13   0  463.55   28.80
  -1 -13   0  428.26   27.80
   1  13   0  459.85   37.00
  -1  13   0  470.25   33.10
  -1  13   0  448.16   26.40
  -1  13   0  457.55   25.40
   1  13   0  506.25   25.40
   1  13   0  482.05   27.60
  -2 -13   0  533.85   31.60
   2 -13   0  522.05   30.60
  -2 -13   0  501.35   29.70
   2 -13   0  489.75   29.50
  -2  13   0  493.75   26.00
  -2  13   0  496.75   28.80
   2  13   0  534.35   25.10
  -2  13   0  450.15   32.30
   2  13   0  512.05   29.10
   2  13   0  324.67   36.40
  -3 -13   0    8.00   11.00
  -3 -13   0    4.90    9.80
   3 -13   0   23.20   11.00
   3 -13   0    5.80    9.20
   3  13   0    3.20   14.20
  -3  13   0   20.10   13.60
  -3  13   0    2.90    7.50
  -3  13   0   -5.10    8.20
   3  13   0   -3.80    8.90
  -4 -13   0  587.74   36.80
   4 -13   0  612.44   34.20
  -4 -13   0  625.74   35.00
   4 -13   0  612.54   36.20
   4  13   0  563.84   38.30
  -4  13   0  612.54   29.40
  -4  13   0  554.34   38.40
   4  13   0  620.44   34.00
  -5 -13   0  282.17   31.40
   5 -13   0  252.77   28.90
  -5 -13   0  311.67   30.90
   5 -13   0  298.77   26.10
   5  13   0  286.57   28.10
  -5  13   0  307.37   34.30
   5  13   0  198.58   25.50
   6 -13   0   33.20   15.20
  -6 -13   0   12.50   12.60
  -6 -13   0   22.80   15.70
  -6  13   0   22.30   15.20
   6  13   0   25.40   12.70
  -7 -13   0  222.08   28.30
   7 -13   0  205.38   29.30
  -7 -13   0  132.89   28.00
   7  13   0  268.47   28.90
  -7  13   0  231.68   32.80
  -8 -13   0  284.47   32.00
   8 -13   0  303.97   37.70
   8  13   0  329.37   32.70
  -8  13   0  263.37   36.70
  -9 -13   0   23.60   17.60
   9 -13   0   59.49   21.90
  -9  13   0   14.20   18.80
   0 -14   0  536.65   31.90
   0 -14   0  541.55   32.00
   0  14   0  534.75   29.00
   0  14   0  551.44   30.60
   0  14   0  616.94   40.80
   1 -14   0  172.38   21.30
  -1 -14   0  142.59   19.70
   1 -14   0  164.08   20.50
  -1 -14   0  196.18   22.60
   1  14   0  196.78   22.30
  -1  14   0  167.68   22.80
   1  14   0  211.88   29.70
  -1  14   0  169.88   19.10
  -1  14   0  182.38   21.20
   1  14   0  202.88   20.20
   2 -14   0  129.49   19.60
   2 -14   0  100.29   16.70
  -2 -14   0  108.19   18.50
  -2 -14   0   91.59   17.30
   2  14   0  104.09   15.10
  -2  14   0  127.79   18.80
   2  14   0  101.19   17.10
  -2  14   0  124.19   21.60
   2  14   0   91.79   23.90
  -2  14   0   99.19   15.40
   3 -14   0  712.53   39.30
  -3 -14   0  798.72   40.20
  -3 -14   0  731.63   40.20
   3 -14   0  698.83   37.80
  -3  14   0  802.82   38.40
   3  14   0  787.02   38.90
  -3  14   0  781.22   34.30
  -3  14   0  779.62   44.40
   3  14   0  668.73   47.50
  -4 -14   0   81.59   18.30
  -4 -14   0   78.79   17.30
   4 -14   0   36.20   13.40
   4 -14   0   49.40   15.80
   4  14   0   44.20   16.50
  -4  14   0   66.79   18.20
   4  14   0   53.59   14.70
  -4  14   0   69.29   13.00
   5 -14   0   95.49   17.70
   5 -14   0  105.19   21.40
  -5 -14   0  100.79   21.40
  -5 -14   0   84.59   18.80
  -5  14   0  100.39   24.30
   5  14   0  145.49   21.10
  -6 -14   0  368.86   31.60
  -6 -14   0  376.66   39.60
   6 -14   0  303.27   34.90
  -6  14   0  358.06   39.40
   6  14   0  341.57   32.40
   7 -14   0   92.79   22.40
  -7 -14   0  119.89   21.80
  -7  14   0   80.19   22.60
   7  14   0  107.09   21.10
   8 -14   0  117.79   27.10
  -8 -14   0  127.89   25.00
   8  14   0  110.19   21.60
  -8  14   0  152.88   30.60
   9 -14   0  256.47   39.00
  -9 -14   0  316.67   37.20
  -9  14   0  271.27   40.60
   0 -15   0  -14.50    9.00
   0 -15   0    0.50   10.10
   0  15   0    3.70    9.30
   0  15   0   -3.30   10.40
   0  15   0   -3.90   12.80
   1 -15   0   72.69   16.00
   1 -15   0   62.49   15.60
  -1 -15   0   53.99   15.80
  -1 -15   0   38.40   13.40
  -1  15   0   67.59   19.80
   1  15   0   37.90   12.90
  -1  15   0   47.00   14.60
  -1  15   0   61.39   14.30
   1  15   0   54.79   12.90
   1  15   0   56.09   20.60
  -2 -15   0   20.90   12.20
   2 -15   0   10.90   11.00
  -2 -15   0   24.60   12.80
   2 -15   0   -0.60   10.10
  -2  15   0   13.20   13.60
   2  15   0   12.70    9.10
   2  15   0    2.50    9.40
  -2  15   0   21.90   11.10
  -2  15   0   -6.90   10.30
   2  15   0   -7.60   16.40
  -3 -15   0   -7.30   10.20
   3 -15   0    1.80   11.30
   3 -15   0   -8.70    9.90
  -3 -15   0   -9.40   11.90
  -3  15   0   -2.30    8.90
   3  15   0   -2.00   10.60
   3  15   0    0.50    8.20
  -3  15   0   -8.80   11.80
   3  15   0  -18.30   14.80
  -3  15   0  -15.90    9.90
   4 -15   0  -11.70    9.70
  -4 -15   0   20.30   12.80
  -4 -15   0   -1.10   13.20
   4 -15   0   -2.00   11.30
   4  15   0  -11.40   10.60
  -4  15   0    8.10    9.90
  -4  15   0    7.30   14.40
   5 -15   0   67.69   18.20
   5 -15   0   71.99   17.30
  -5 -15   0  125.19   24.40
  -5 -15   0   80.39   19.10
  -5  15   0   78.99   21.50
   5  15   0  107.99   20.30
   6 -15   0    4.30   13.00
  -6 -15   0   22.90   15.20
  -6  15   0  -21.30   14.60
   6  15   0  -19.60   11.60
  -7 -15   0   36.50   17.40
   7 -15   0    5.70   14.40
  -7  15   0    5.50   18.80
   7  15   0   48.40   17.90
   8 -15   0   13.50   19.30
  -8 -15   0   11.40   18.30
  -8  15   0   15.70   19.10
   8  15   0   -0.40   16.20
  -9 -15   0  -16.80   19.00
   0 -16   0  154.28   22.60
   0 -16   0  161.78   23.50
   0  16   0  147.19   20.80
   0  16   0  184.28   31.60
   0  16   0  116.89   19.50
  -1 -16   0   75.99   17.00
  -1 -16   0   46.00   15.60
   1 -16   0   64.29   16.40
   1 -16   0   72.29   17.20
  -1  16   0  123.19   25.30
  -1  16   0   52.49   15.50
  -1  16   0  107.09   17.80
   1  16   0   59.29   13.90
   1  16   0   45.70   20.10
   1  16   0   92.59   18.30
  -2 -16   0   16.60   13.60
  -2 -16   0   38.60   15.60
   2 -16   0   46.30   15.30
   2 -16   0   44.00   14.40
  -2  16   0   23.60   14.20
   2  16   0   39.20   12.40
   2  16   0   49.30   15.10
   2  16   0   35.80   20.40
  -2  16   0   25.00   11.90
  -2  16   0   67.79   20.70
   3 -16   0  205.68   25.90
   3 -16   0  243.98   27.90
  -3 -16   0  223.48   28.60
  -3 -16   0  237.58   28.80
  -3  16   0  297.17   26.80
   3  16   0  221.68   26.70
   3  16   0  197.68   40.90
   3  16   0  223.88   21.60
  -3  16   0  204.48   29.00
   4 -16   0   22.40   14.00
  -4 -16   0   49.20   18.00
   4 -16   0   38.20   16.40
  -4 -16   0   13.10   15.50
  -4  16   0   11.60   11.30
  -4  16   0   -1.10   14.30
   4  16   0    4.70   12.90
   5 -16   0    8.70   15.40
  -5 -16   0   37.90   16.50
  -5  16   0   35.80   19.00
   5  16   0   33.20   16.40
  -6 -16   0   83.09   22.40
   6 -16   0   34.20   17.00
  -6  16   0   41.60   20.60
   6  16   0   78.39   21.40
   7 -16   0   36.50   19.50
  -7 -16   0   49.10   21.10
   7  16   0   56.19   20.90
  -7  16   0   52.59   24.10
  -8 -16   0  -15.40   18.50
   8 -16   0    9.30   18.40
   8  16   0   28.00   20.60
  -8  16   0   -1.70   22.00
   0 -17   0    5.30   13.40
   0 -17   0   12.40   13.50
   0  17   0    0.10   10.50
   0  17   0    0.50   16.80
   0  17   0  -10.40   11.70
   1 -17   0  284.97   30.60
  -1 -17   0  193.88   25.70
  -1 -17   0  314.27   32.40
   1 -17   0  260.87   28.80
   1  17   0  288.27   27.40
  -1  17   0  292.47   29.40
  -1  17   0  226.28   33.60
   1  17   0  258.77   28.30
  -1  17   0  240.28   26.80
   1  17   0  166.58   30.90
   2 -17   0  406.76   32.50
  -2 -17   0  362.96   31.50
   2 -17   0  439.66   33.30
  -2  17   0  445.96   38.40
   2  17   0  390.26   27.40
  -2  17   0  452.05   32.80
   2  17   0  278.67   41.60
   2  17   0  394.56   32.00
  -2  17   0  400.56   30.20
  -3 -17   0   -7.80   13.20
  -3 -17   0  -17.30   11.90
   3 -17   0   -1.40   12.20
   3 -17   0    2.40   12.10
  -3  17   0    4.60   11.40
  -3  17   0   -3.40   14.90
   3  17   0    3.40   13.40
   3  17   0   -4.20    8.90
   4 -17   0  263.17   32.80
  -4 -17   0  279.97   33.10
   4 -17   0  206.98   27.10
   4  17   0  283.77   31.70
  -4  17   0  259.27   27.20
  -4  17   0  200.58   30.50
   5 -17   0  179.38   29.70
  -5 -17   0  222.88   32.00
  -5  17   0  144.19   30.50
   5  17   0  190.98   28.80
  -6 -17   0   12.40   19.00
   6 -17   0   14.00   16.70
   6  17   0    6.60   17.20
  -6  17   0    5.40   20.00
   7 -17   0  160.48   30.90
  -7 -17   0  207.38   31.70
   7  17   0  179.28   31.60
  -7  17   0  173.98   36.60
   0 -18   0   71.69   19.40
   0 -18   0  123.69   23.10
   0  18   0   79.09   19.40
   0  18   0   87.09   19.30
   0  18   0   81.69   25.30
   1 -18   0   19.20   15.10
  -1 -18   0    8.20   13.40
  -1 -18   0    5.70   14.40
   1 -18   0   14.70   14.80
  -1  18   0   14.80   14.60
   1  18   0   17.80   22.80
  -1  18   0   23.70   19.10
   1  18   0   26.10   14.20
  -1  18   0   -0.40   13.60
   1  18   0   29.90   14.70
  -2 -18   0   -5.60   13.90
   2 -18   0    5.70   14.80
   2 -18   0   26.70   15.40
  -2  18   0   -8.00   16.10
   2  18   0   -8.20   12.80
  -2  18   0   20.00   15.10
  -2  18   0    7.60   15.00
   2  18   0  -22.40   10.30
   3 -18   0   47.50   17.40
   3 -18   0   71.19   19.90
  -3 -18   0   68.89   19.60
  -3  18   0   51.09   16.40
   3  18   0   59.89   15.70
  -3  18   0   86.29   24.30
   3  18   0   90.69   21.50
  -4 -18   0   32.60   19.60
   4 -18   0   16.50   16.60
   4 -18   0   42.90   19.00
   4  18   0   41.30   19.00
  -4  18   0   51.69   22.50
  -5 -18   0   22.90   19.60
   5 -18   0   -2.00   16.80
   5  18   0    4.30   17.30
  -5  18   0   -8.50   18.40
   6 -18   0   36.80   19.90
  -6 -18   0   73.49   25.20
  -6  18   0   60.59   26.70
   6  18   0   32.70   20.70
  -7 -18   0    4.20   23.50
   7 -18   0    9.40   19.10
   7  18   0   -2.60   20.60
   0 -19   0    3.10   15.00
   0 -19   0   -6.60   14.90
   0  19   0   -2.80   19.50
   0  19   0   -7.70   13.70
   0  19   0   -9.60   13.30
   1 -19   0  -11.90   13.30
  -1 -19   0   10.40   16.30
   1 -19   0   12.30   14.60
   1  19   0    3.90   15.80
  -1  19   0    4.20   20.10
  -1  19   0   19.20   16.50
  -1  19   0    5.10   15.50
   1  19   0   -6.20   13.60
   2 -19   0   21.90   17.50
   2 -19   0   36.40   18.20
  -2 -19   0   33.90   18.90
  -2  19   0   47.90   22.60
  -2  19   0   54.49   17.40
   2  19   0   57.89   20.30
  -2  19   0   26.20   18.30
   2  19   0   25.70   15.40
  -3 -19   0  -22.50   13.50
   3 -19   0    1.80   14.20
   3 -19   0   10.70   15.90
   3  19   0   21.20   17.20
  -3  19   0    6.60   19.10
   3  19   0  -11.10   11.30
  -3  19   0    8.10   14.20
  -4 -19   0   10.70   18.40
   4 -19   0   38.40   19.50
   4 -19   0   31.30   19.60
   4  19   0   11.40   13.10
   4  19   0   40.90   20.10
  -4  19   0    9.40   22.40
  -5 -19   0   -8.90   18.20
   5 -19   0   24.20   21.60
  -5  19   0  -13.50   20.10
   5  19   0    1.60   19.90
   6 -19   0    1.20   17.40
  -6 -19   0    4.40   32.90
   6  19   0    0.70   31.80
  -6  19   0    3.50   23.50
   0 -20   0  228.68   33.10
   0  20   0  385.06   36.20
   0  20   0  295.87   34.30
   1 -20   0   12.30   23.00
   1 -20   0   14.00   16.00
  -1 -20   0   17.60   17.40
   1  20   0  -14.30   14.50
  -1  20   0   -3.40   15.70
   1  20   0  -15.30   15.00
  -1  20   0   -8.60   18.80
  -1  20   0    5.40   17.50
   2 -20   0   -5.90   15.60
  -2 -20   0    7.00   19.50
   2 -20   0   39.70   20.40
  -2  20   0   -5.60   21.10
   2  20   0   -3.60   15.30
  -2  20   0    8.40   15.30
   2  20   0   24.40   19.10
   3 -20   0  107.09   24.70
  -3 -20   0  113.09   26.80
   3 -20   0  113.19   23.10
  -3  20   0  133.39   24.90
  -3  20   0  121.19   31.10
   3  20   0  104.19   23.80
   3  20   0   95.79   20.60
  -4 -20   0   55.89   20.90
   4 -20   0   39.00   20.40
  -4  20   0   44.60   25.50
   4  20   0   16.60   15.60
   4  20   0   73.99   24.70
   5 -20   0   78.99   25.60
  -5  20   0   30.30   26.40
   0 -21   0   -6.20   18.00
   0  21   0  -21.30   17.00
   0  21   0   -1.50   17.20
  -1 -21   0   59.39   23.40
   1 -21   0   86.69   23.50
  -1  21   0  100.29   25.90
   1  21   0  104.89   24.90
  -1  21   0  111.09   24.80
   1  21   0   67.49   21.80
   2 -21   0   42.30   22.10
  -2 -21   0   24.90   21.30
   2  21   0   38.90   18.10
   2  21   0   55.99   22.80
  -2  21   0    3.70   22.70
  -2  21   0    6.50   18.20
   3 -21   0   11.20   18.10
   3 -21   0  -24.00   21.10
  -3  21   0    8.10   24.70
  -3  21   0   -8.70   18.30
  12   0  -1  -17.70   14.50
 -12   0   1  -16.80   17.00
 -12   0   1    2.40   17.50
  11   0  -1   -4.60   13.70
 -11   0   1    3.60   13.60
 -10   0   1   12.80   12.10
  10   0  -1   16.60   13.00
  10   0  -1   -3.30   12.20
   9   0  -1    6.80   10.10
   9   0  -1   -8.40    9.40
  -9   0   1   -0.30    9.40
   8   0  -1    4.80    8.00
   8   0  -1   -7.20    6.50
  -8   0   1    1.20    8.40
   7   0  -1    2.00    6.10
  -7   0   1   -3.80    6.50
   7   0  -1    4.70    7.20
   6   0  -1   -1.20    5.50
  -6   0   1   -2.50    6.20
   6   0  -1   -3.40    4.80
   6   0  -1    0.80    3.30
   5   0  -1    2.50    4.80
   5   0  -1    1.80    5.30
  -5   0   1    4.30    5.70
   5   0  -1   -1.40    2.60
   4   0  -1   -1.10    4.20
  -4   0   1   -5.50    3.40
  -4   0   1    1.50    5.30
   4   0  -1   -2.30    2.20
   4   0  -1    2.10    4.40
  -3   0   1    0.80    3.20
   3   0  -1    2.70    3.70
   3   0  -1   -3.30    3.30
  -3   0   1   -6.20    3.80
   2   0  -1    0.30    3.40
  -2   0   1   -0.70    3.90
   2   0  -1    1.60    3.10
  -2   0   1    6.00    3.60
   1   0  -1    0.80    1.60
   1   0  -1    1.70    1.80
  -1   0   1   -1.60    1.90
   1   0  -1    0.10    2.30
   1   0  -1    0.60    1.70
   1   0  -1    2.80    1.50
   0   0   1    0.80    1.40
   0   0  -1   -0.60    1.30
   0   0  -1   -1.00    1.80
   0   0   1    0.20    1.00
   0   0  -1    2.40    1.40
   0   0  -1   -0.20    0.90
   1   0   1    0.10    1.90
   1   0   1    0.50    1.80
  -1   0  -1   -0.10    2.00
   1   0   1    0.70    1.90
  -1   0  -1   -0.90    1.40
   1   0   1    1.10    2.30
  -2   0  -1    1.30    3.10
   2   0   1    2.30    3.20
  -2   0  -1    3.20    3.40
   2   0   1    1.60    3.20
   2   0   1    0.60    2.50
   3   0   1    0.40    3.40
  -3   0  -1   -0.70    3.50
   3   0   1   -0.20    3.60
   3   0   1   -1.90    2.60
   4   0   1    2.30    4.60
   4   0   1   -0.20    4.10
   4   0   1   -1.50    3.10
  -4   0  -1    0.90    4.00
  -5   0  -1    2.70    5.40
   5   0   1   -1.60    4.50
   5   0   1   -0.70    4.60
   5   0   1    0.60    3.70
  -6   0  -1    3.50    5.90
   6   0   1    4.90    6.00
   6   0   1   -3.80    3.90
   6   0   1    1.70    5.80
   7   0   1    2.20    5.50
  -7   0  -1   11.00    8.40
   7   0   1    4.60    7.00
  -7   0  -1   -2.90    7.00
   8   0   1    6.30    8.30
   8   0   1    5.60    6.40
  -8   0  -1   -4.00    6.80
  -8   0  -1    4.60    9.10
   9   0   1    0.10    9.90
  -9   0  -1   -3.50    8.60
  -9   0  -1    1.20    9.20
 -10   0  -1    4.50   11.60
  10   0   1    0.10   12.30
 -10   0  -1    1.10   11.50
 -11   0  -1  -12.90   12.20
 -11   0  -1    1.60   14.30
  11   0   1    0.00   14.20
 -12   0  -1   18.60   18.90
  12   0   1  -13.60   10.20
  12   0   1    8.50   18.20
 -12  -1   1  101.59   27.00
  12  -1  -1  161.48   31.40
  12  -1  -1  168.08   24.10
 -12  -1   1  130.99   28.30
 -12   1   1  183.58   34.50
 -12   1   1  220.68   37.10
  12   1  -1  150.38   29.70
 -11  -1   1  196.98   30.30
 -11  -1   1  233.98   34.80
  11  -1  -1  192.98   29.70
  11  -1  -1  256.77   26.90
  11   1  -1  202.68   31.50
 -11   1   1  234.88   34.50
 -11   1   1  155.88   28.40
 -10  -1   1   41.00   15.60
  10  -1  -1   82.29   16.00
  10  -1  -1   93.89   22.50
  10  -1  -1   92.79   22.60
  10   1  -1   86.59   20.20
 -10   1   1  106.49   21.70
  10   1  -1   64.19   20.50
  -9  -1   1  276.57   31.40
   9  -1  -1  318.27   29.50
   9  -1  -1  322.67   27.90
   9  -1  -1  280.07   20.50
   9   1  -1  333.97   29.90
   9   1  -1  342.17   34.30
  -9   1   1  291.47   32.30
   8  -1  -1  857.21   34.80
   8  -1  -1  935.91   46.70
  -8  -1   1  927.31   44.80
   8  -1  -1  936.51   45.30
   8   1  -1 1017.30   46.00
   8   1  -1  934.91   46.60
  -8   1   1  927.31   45.80
  -7  -1   1   66.09   14.30
   7  -1  -1   53.09   11.70
   7  -1  -1   93.79   15.60
  -7   1   1   85.99   16.90
   7   1  -1   77.59   15.10
   7   1  -1   80.09    9.80
   7   1  -1   87.99   14.90
   6  -1  -1  399.96   18.40
   6  -1  -1  440.56   25.60
  -6  -1   1  420.76   25.20
   6  -1  -1  408.06   24.40
  -6   1   1  415.06   25.50
   6   1  -1  393.16   17.50
   6   1  -1  427.96   24.30
   6   1  -1  398.46   24.80
   5  -1  -1 1127.99   41.50
  -5  -1   1 1113.89   35.70
   5  -1  -1 1093.49   42.10
  -5  -1   1 1124.49   42.10
   5  -1  -1 1033.30   34.70
  -5   1   1 1170.48   43.00
   5   1  -1 1050.19   33.70
   5   1  -1 1118.59   42.30
   5   1  -1 1092.79   40.70
   4  -1  -1  972.70   35.30
  -4  -1   1  985.00   35.90
   4  -1  -1  960.40   36.10
   4  -1  -1  921.31   29.70
  -4  -1   1 1017.30   31.40
   4  -1  -1  930.71   30.30
   4   1  -1  927.31   29.20
   4   1  -1  985.50   36.30
  -4   1   1  993.70   36.70
   4   1  -1  975.00   34.70
   3  -1  -1 1132.99   36.50
   3  -1  -1 1115.09   37.40
   3  -1  -1 1104.69   32.50
   3  -1  -1 1058.39   32.70
  -3  -1   1 1144.79   33.80
   3   1  -1 1137.89   37.30
   3   1  -1 1154.48   36.00
   3   1  -1 1149.29   37.50
  -3   1   1 1115.99   33.50
  -3   1   1 1146.19   37.90
   3   1  -1 1114.49   31.90
   2  -1  -1 1602.44   46.00
   2  -1  -1 1720.03   48.00
   2  -1  -1 1673.63   48.60
   2  -1  -1 1610.94   45.70
  -2  -1   1 1722.23   46.50
  -2   1   1 1718.33   46.50
   2   1  -1 1733.03   47.10
   2   1  -1 1686.83   48.60
   2   1  -1 1659.33   44.60
   2   1  -1 1757.22   49.20
  -2   1   1 1707.13   49.20
   1  -1  -1  667.03   20.00
   1  -1  -1  604.04   18.80
  -1  -1   1  625.14   19.00
   1  -1  -1  652.73   19.40
  -1  -1   1  639.14   17.80
  -1   1   1  665.93   19.30
  -1   1   1  627.24   18.40
   1   1  -1  584.44   17.70
   1   1  -1  653.53   19.90
  -1   1   1  601.14   19.80
   1   1  -1  669.33   20.70
   0  -1   1 1279.47   34.00
   0  -1  -1 1325.07   36.00
   0  -1  -1 1250.47   33.50
   0  -1   1 1237.08   33.90
   0   1  -1 1227.68   33.50
   0   1   1 1205.78   33.40
   0   1  -1 1307.67   35.30
   0   1   1 1292.07   33.80
   0   1   1 1274.07   34.00
   1  -1   1 3137.09   82.49
  -1  -1  -1 3329.77   84.29
   1  -1   1 3151.68   83.19
   1  -1   1 3283.07   83.99
   1   1   1 3193.28   81.39
   1   1   1 3111.59   83.29
  -1   1  -1 3379.16   83.59
   1   1   1 3158.18   84.09
  -1   1  -1 3165.58   82.59
  -2  -1  -1  525.25   20.00
   2  -1   1  531.95   17.40
  -2  -1  -1  524.35   17.80
   2  -1   1  515.35   19.40
   2  -1   1  503.25   18.90
  -2   1  -1  532.45   20.10
   2   1   1  514.05   19.60
   2   1   1  520.95   18.60
  -2   1  -1  524.25   19.20
  -3  -1  -1 1336.57   40.60
   3  -1   1 1327.27   42.90
   3  -1   1 1366.56   42.50
   3  -1   1 1279.97   38.30
   3  -1   1 1295.77   38.40
   3  -1   1 1325.17   40.50
   3   1   1 1294.57   42.60
   3   1   1 1333.97   42.30
   3   1   1 1300.67   40.00
  -3   1  -1 1363.66   41.80
   4  -1   1 2709.33   78.29
   4  -1   1 2889.01   83.59
   4  -1   1 2813.32   82.39
   4  -1   1 2768.12   76.39
  -4  -1  -1 2792.02   80.19
   4   1   1 2843.22   78.99
   4   1   1 2728.83   81.79
  -4   1  -1 2883.61   81.69
   4   1   1 2780.82   83.09
  -5  -1  -1   60.09   10.50
   5  -1   1   40.60    7.20
   5  -1   1   35.00    8.90
   5  -1   1   53.29    8.40
   5  -1   1   56.59    8.20
   5  -1   1   51.89   10.20
  -5   1  -1   53.89   10.30
   5   1   1   40.40    9.10
   5   1   1   46.70    9.90
   5   1   1   36.80    7.10
   6  -1   1  353.86   23.40
   6  -1   1  313.57   16.70
   6  -1   1  312.87   21.70
   6  -1   1  313.47   17.70
  -6  -1  -1  316.87   20.60
  -6   1  -1  337.77   21.70
   6   1   1  313.47   21.40
   6   1   1  310.57   17.80
   6   1   1  294.97   21.90
   7  -1   1  866.71   33.50
   7  -1   1  899.01   41.60
  -7  -1  -1  931.31   40.30
   7  -1   1  888.01   35.10
  -7  -1  -1  878.01   42.90
  -7   1  -1  923.21   43.60
  -7   1  -1  864.61   40.20
   7   1   1  867.81   35.00
   7   1   1  891.21   41.60
  -8  -1  -1   61.99   16.30
   8  -1   1   65.39   11.20
   8  -1   1   69.39   15.40
  -8  -1  -1   59.29   13.70
  -8   1  -1   92.39   17.60
  -8   1  -1   86.49   18.70
   8   1   1   78.69   13.20
   8   1   1   95.19   18.80
  -9  -1  -1  383.26   29.10
   9  -1   1  378.86   23.30
   9  -1   1  375.76   30.70
  -9  -1  -1  352.66   31.50
  -9   1  -1  357.96   29.10
  -9   1  -1  413.86   33.30
   9   1   1  369.26   30.60
  10  -1   1  278.57   22.90
 -10  -1  -1  419.56   39.90
  10  -1   1  315.07   36.10
 -10  -1  -1  358.86   40.10
  10   1   1  379.36   40.80
 -10   1  -1  289.57   33.10
 -10   1  -1  283.17   35.00
 -11  -1  -1   10.70   17.50
  11  -1   1    0.00    9.60
  11  -1   1    1.90   14.40
 -11  -1  -1   -5.00   13.20
 -11   1  -1    1.40   14.40
 -11   1  -1   -1.90   15.80
  11   1   1   -3.80   12.90
 -12  -1  -1  101.49   28.80
  12  -1   1   78.69   25.10
  12  -1   1  121.89   24.50
 -12   1  -1   97.09   24.60
 -12   1  -1   97.39   26.50
  12   1   1  126.99   29.70
  12  -2  -1  183.38   35.10
  12  -2  -1  241.08   28.40
 -12  -2   1  217.78   34.60
 -12  -2   1  247.78   40.40
  12   2  -1  223.28   38.40
 -12   2   1  225.18   35.50
 -12   2   1  245.48   37.60
  11  -2  -1   12.90   14.90
 -11  -2   1   57.69   21.50
 -11  -2   1   20.00   15.50
  11  -2  -1   22.10   13.90
  11   2  -1   24.40   16.80
 -11   2   1   33.20   18.20
 -11   2   1   16.80   15.60
 -10  -2   1  431.36   34.90
  10  -2  -1  438.76   28.40
  10  -2  -1  477.95   36.70
  10  -2  -1  477.45   38.50
 -10   2   1  469.05   37.50
  10   2  -1  531.45   40.20
  10   2  -1  516.75   37.40
  -9  -2   1  651.73   38.90
   9  -2  -1  700.23   32.30
   9  -2  -1  670.03   41.40
   9  -2  -1  589.24   38.50
  -9   2   1  652.23   40.70
   9   2  -1  661.23   41.20
   9   2  -1  644.54   39.10
   8  -2  -1   34.20    8.80
   8  -2  -1    6.40    8.60
   8  -2  -1    3.00    8.60
  -8  -2   1    3.70    8.80
  -8   2   1   13.50   10.70
   8   2  -1   13.80    9.40
   8   2  -1    1.30    9.30
   7  -2  -1 1436.66   58.89
   7  -2  -1 1600.14   59.69
   7  -2  -1 1472.95   49.80
  -7  -2   1 1536.95   58.59
   7   2  -1 1602.34   58.39
   7   2  -1 1544.75   59.89
  -7   2   1 1593.24   60.69
   7   2  -1 1502.25   48.40
   6  -2  -1  570.14   30.50
   6  -2  -1  593.74   30.30
  -6  -2   1  636.84   25.20
   6  -2  -1  573.14   24.50
  -6  -2   1  601.54   30.70
   6   2  -1  560.54   30.30
  -6   2   1  597.74   31.40
   6   2  -1  625.54   30.00
   6   2  -1  633.54   23.80
   5  -2  -1   35.40    7.50
   5  -2  -1   46.10    7.40
  -5  -2   1   61.19   11.20
   5  -2  -1   49.70    9.80
   5  -2  -1   56.89   11.30
  -5  -2   1   47.90    7.80
   5   2  -1   31.80    8.00
   5   2  -1   41.50    9.40
   5   2  -1   43.60    6.60
  -5   2   1   38.10   10.00
   4  -2  -1 2452.95   70.19
   4  -2  -1 2436.66   70.09
   4  -2  -1 2581.14   76.19
  -4  -2   1 2570.54   70.49
   4  -2  -1 2521.05   75.09
   4   2  -1 2554.44   75.39
   4   2  -1 2573.34   74.09
   4   2  -1 2507.55   75.69
  -4   2   1 2627.24   76.89
   4   2  -1 2497.65   69.09
   3  -2  -1 2202.98   63.79
   3  -2  -1 2027.30   59.59
   3  -2  -1 2175.28   63.09
  -3   2   1 2165.98   64.29
   3   2  -1 2133.39   58.59
  -3   2   1 2144.69   58.89
   3   2  -1 2191.18   63.59
   3   2  -1 2238.18   63.79
   3   2  -1 2202.78   61.79
   2  -2  -1  391.06   15.40
   2  -2  -1  433.36   17.00
   2  -2  -1  405.66   16.70
   2   2  -1  423.26   17.90
   2   2  -1  391.16   14.30
   2   2  -1  429.56   16.80
  -2   2   1  412.76   14.80
  -2   2   1  406.86   17.60
   2   2  -1  426.86   15.40
   2   2  -1  415.86   15.40
  -2   2   1  428.06   15.10
   1  -2  -1 5612.44  141.29
   1  -2  -1 5321.37  139.99
  -1  -2   1 5500.55  139.49
   1  -2  -1 5596.24  140.29
   1   2  -1 5626.34  143.19
  -1   2   1 5394.66  141.09
   1   2  -1 5307.37  138.69
   1   2  -1 5586.84  140.19
  -1   2   1 5617.44  139.79
  -1   2   1 5645.34  139.89
   1   2  -1 5411.36  139.99
   0  -2   1 1320.27   36.60
   0  -2   1 1332.17   36.00
   0  -2   1 1359.36   34.80
   0  -2  -1 1362.76   35.90
   0  -2  -1 1226.08   38.70
   0   2  -1 1405.76   38.60
   0   2   1 1329.37   35.30
   0   2   1 1302.87   35.90
   0   2   1 1371.66   36.40
   0   2  -1 1260.37   35.60
   0   2   1 1343.47   35.90
   0   2  -1 1347.87   35.80
   1  -2   1  225.58   10.10
  -1  -2  -1  235.08   10.40
   1  -2   1  256.97   10.40
   1  -2   1  246.78   11.20
   1   2   1  250.37    9.50
  -1   2  -1  222.98   10.60
   1   2   1  259.97   12.60
  -1   2  -1  239.18   10.20
  -1   2  -1  260.17   11.60
   1   2   1  228.48   10.40
   2  -2   1 2788.32   75.69
  -2  -2  -1 2829.52   77.89
   2  -2   1 2956.40   77.49
   2  -2   1 2879.71   77.69
  -2   2  -1 2850.41   78.19
   2   2   1 2829.22   78.39
  -2   2  -1 2917.61   78.19
   2   2   1 2791.72   76.59
  -2   2  -1 2819.92   75.49
   2   2   1 2798.12   73.99
   3  -2   1 2692.13   75.89
   3  -2   1 2618.54   73.99
   3  -2   1 2700.93   72.69
  -3  -2  -1 2763.02   73.49
  -3   2  -1 2697.83   75.79
   3   2   1 2557.54   75.49
   3   2   1 2611.84   69.99
   3   2   1 2554.54   73.29
   4  -2   1  748.83   26.90
   4  -2   1  790.42   31.70
  -4  -2  -1  757.52   28.80
   4  -2   1  846.62   31.70
   4  -2   1  768.82   28.50
   4   2   1  769.62   31.40
   4   2   1  756.62   30.60
  -4   2  -1  765.52   30.60
   4   2   1  745.23   27.90
   5  -2   1 1676.03   51.59
   5  -2   1 1730.33   57.69
  -5  -2  -1 1693.03   55.09
   5  -2   1 1681.93   52.99
   5  -2   1 1736.23   58.69
   5  -2   1 1703.23   51.59
   5   2   1 1625.94   52.59
  -5   2  -1 1739.83   57.29
   5   2   1 1607.64   56.79
   5   2   1 1709.83   58.49
   6  -2   1  676.73   28.20
   6  -2   1  707.23   34.40
   6  -2   1  733.53   29.80
  -6  -2  -1  762.22   32.70
   6   2   1  727.43   29.60
   6   2   1  739.93   34.60
  -6   2  -1  734.33   34.20
  -7  -2  -1  109.79   18.60
   7  -2   1   76.99   15.10
  -7  -2  -1   84.29   14.20
   7  -2   1   93.99   12.80
   7  -2   1   73.39   11.50
   7   2   1   95.89   16.70
   7   2   1   84.09   12.10
  -7   2  -1   57.79   15.70
  -7   2  -1   87.99   15.10
  -8  -2  -1 1001.90   48.90
  -8  -2  -1  930.71   43.40
   8  -2   1  926.31   37.80
   8  -2   1  952.50   46.20
   8   2   1  989.40   39.30
  -8   2  -1  956.90   48.70
   8   2   1 1005.40   47.10
  -8   2  -1  987.50   46.30
  -9  -2  -1  471.45   35.80
   9  -2   1  482.05   34.50
   9  -2   1  420.26   25.90
  -9  -2  -1  528.25   33.50
  -9   2  -1  529.55   35.10
  -9   2  -1  400.76   34.30
   9   2   1  483.15   34.10
  10  -2   1   86.39   16.60
  10  -2   1   91.69   21.90
 -10  -2  -1   74.19   18.30
 -10  -2  -1   93.89   22.60
 -10   2  -1  102.99   26.60
 -10   2  -1   77.09   19.80
  10   2   1   89.49   22.50
 -11  -2  -1  310.77   39.60
  11  -2   1  323.47   27.40
  11  -2   1  379.16   43.00
 -11   2  -1  311.27   39.10
  11   2   1  493.65   51.09
 -11   2  -1  326.87   37.70
 -12  -2  -1  185.98   34.40
  12  -2   1  126.49   28.60
  12  -2   1  121.09   25.70
  12   2   1  217.88   35.40
 -12   2  -1  109.59   26.10
 -12   2  -1  171.08   45.00
 -12  -3   1   19.30   18.40
 -12  -3   1   30.10   20.30
  12  -3  -1   12.10   14.30
  12  -3  -1   23.50   19.00
 -12   3   1    0.20   17.70
  12   3  -1   14.50   20.40
 -12   3   1   16.60   19.20
  11  -3  -1  104.79   24.90
  11  -3  -1  141.89   22.20
 -11  -3   1   98.79   22.50
 -11  -3   1  134.09   27.70
 -11   3   1   96.09   24.10
 -11   3   1  136.49   26.40
  11   3  -1  109.79   24.50
  10  -3  -1  -12.30    9.90
 -10  -3   1   18.90   12.50
  10  -3  -1    4.30   10.80
  10  -3  -1    4.10   11.50
  10   3  -1    4.10   12.00
 -10   3   1  -14.60   12.00
  10   3  -1   12.60   12.70
   9  -3  -1   54.19   16.20
   9  -3  -1   32.60   11.10
   9  -3  -1   49.99   15.40
  -9  -3   1   75.39   18.30
   9   3  -1   59.69   16.50
  -9   3   1   47.20   16.00
   9   3  -1   63.69   16.00
   8  -3  -1  195.08   19.50
   8  -3  -1  172.08   22.30
  -8  -3   1  167.28   21.30
   8  -3  -1  161.18   21.50
   8   3  -1  172.18   22.70
  -8   3   1  177.08   23.60
   8   3  -1  233.38   26.60
   7  -3  -1   64.89   13.60
   7  -3  -1   53.79   10.50
  -7  -3   1   72.29   11.60
  -7  -3   1   45.90   12.60
   7  -3  -1   61.19   13.80
   7   3  -1   55.99   13.20
   7   3  -1   37.40   10.70
  -7   3   1   66.39   15.40
   7   3  -1   53.99    9.00
   6  -3  -1  106.69   15.00
   6  -3  -1   94.69   11.90
  -6  -3   1   93.49   14.80
   6  -3  -1   92.59   15.30
  -6  -3   1  108.09   12.10
   6   3  -1   99.09   14.30
  -6   3   1   98.89   16.20
   6   3  -1  118.19   16.20
   6   3  -1  136.39   12.90
   5  -3  -1  558.24   27.50
   5  -3  -1  548.95   23.30
  -5  -3   1  564.44   22.90
   5  -3  -1  541.05   27.10
   5   3  -1  589.84   27.80
   5   3  -1  550.14   25.90
   5   3  -1  547.95   21.80
  -5   3   1  572.44   28.90
   4  -3  -1   38.40    7.10
   4  -3  -1   41.80    8.90
   4  -3  -1   51.99    9.90
   4   3  -1   51.49    8.50
   4   3  -1   35.00    8.20
   4   3  -1   50.99    6.80
   4   3  -1   31.50    6.30
  -4   3   1   39.60    9.90
   4   3  -1   39.00    7.90
   3  -3  -1   33.10    7.60
   3  -3  -1   27.30    6.20
   3  -3  -1   24.80    6.20
   3   3  -1   33.80    7.90
  -3   3   1   28.20    6.30
   3   3  -1   33.10    6.00
   3   3  -1   25.00    4.90
   3   3  -1   40.20    7.20
  -3   3   1   25.40    5.00
  -3   3   1   44.80    6.60
   3   3  -1   20.80    5.30
   2  -3  -1  121.29    9.40
   2  -3  -1  127.99    8.90
   2  -3  -1  130.99    7.00
   2  -3  -1  116.09    8.50
  -2   3   1  139.19    8.20
  -2   3   1  131.59    8.30
   2   3  -1  144.99    8.20
   2   3  -1  128.49   10.70
   2   3  -1  115.39    8.20
   2   3  -1  120.99    8.70
  -2   3   1  105.49    9.50
   2   3  -1  121.99    8.10
   1  -3  -1   22.10    4.90
   1  -3  -1   29.70    4.30
   1  -3  -1   27.70    4.10
   1  -3  -1   23.00    4.90
  -1  -3   1   34.90    5.30
  -1  -3   1   23.00    4.40
   1   3  -1   22.10    4.40
  -1   3   1   29.10    4.70
  -1   3   1   24.80    4.60
   1   3  -1   24.20    6.90
  -1   3   1   25.80    5.50
   1   3  -1   31.50    4.20
   0  -3   1 1810.82   48.50
   0  -3   1 1805.52   49.40
   0  -3  -1 2070.89   53.89
   0  -3   1 1865.21   50.39
   0  -3  -1 1796.02   49.00
   0   3  -1 1865.01   52.79
   0   3   1 1809.62   49.80
   0   3   1 1889.81   49.40
   0   3   1 1713.43   49.30
   0   3  -1 1839.92   49.30
   0   3   1 1798.92   49.30
   0   3  -1 1763.12   48.90
   1  -3   1   85.69    7.50
  -1  -3  -1   86.69   10.30
   1  -3   1   76.39    7.60
   1  -3   1   66.69    6.50
  -1  -3  -1   75.99    6.20
  -1   3  -1   82.59    8.20
   1   3   1   78.29    7.40
   1   3   1   81.89    7.00
  -1   3  -1   78.19    7.10
  -1   3  -1   74.49    5.40
  -1   3  -1   69.79    6.40
   2  -3   1   11.90    4.50
   2  -3   1    9.40    4.40
  -2  -3  -1   13.90    4.60
   2  -3   1   11.50    4.20
  -2   3  -1    6.30    3.90
  -2   3  -1   17.10    4.50
  -2   3  -1   19.40    5.00
   2   3   1   11.80    3.70
   2   3   1   12.10    4.00
   2   3   1   15.00    3.50
   2   3   1   12.30    4.90
   3  -3   1  251.97   14.20
   3  -3   1  273.57   15.10
   3  -3   1  248.68   13.30
  -3  -3  -1  256.87   14.80
   3   3   1  266.87   13.10
   3   3   1  264.97   13.80
  -3   3  -1  261.37   13.20
   3   3   1  278.17   15.60
  -3   3  -1  259.87   15.40
  -3   3  -1  270.67   15.40
   3   3   1  242.58   11.60
   4  -3   1  422.16   21.60
   4  -3   1  393.56   18.60
  -4  -3  -1  442.56   19.80
   4  -3   1  416.26   19.50
  -4   3  -1  402.06   21.50
   4   3   1  405.56   18.90
   4   3   1  424.16   21.60
   4   3   1  406.76   16.40
  -5  -3  -1   62.99   10.40
   5  -3   1   49.10    8.80
   5  -3   1   39.70    8.30
   5  -3   1   70.59   11.60
  -5   3  -1   72.39   12.20
   5   3   1   49.10   10.00
   5   3   1   44.60    8.10
   6  -3   1  165.98   13.50
  -6  -3  -1  178.98   15.70
   6  -3   1  158.88   15.80
  -6  -3  -1  200.38   22.00
   6  -3   1  185.08   19.10
   6   3   1  221.18   22.20
  -6   3  -1  210.38   22.10
  -6   3  -1  143.19   18.30
   6   3   1  154.58   13.40
  -7  -3  -1  151.98   18.80
   7  -3   1  145.09   15.40
   7  -3   1  125.59   18.30
  -7  -3  -1  155.28   20.90
   7  -3   1  149.79   16.00
   7   3   1  200.68   18.70
  -7   3  -1  169.58   23.50
   7   3   1  157.78   22.00
  -7   3  -1  128.69   18.40
  -8  -3  -1   15.60   10.00
  -8  -3  -1    5.00    7.60
   8  -3   1   18.10    8.80
   8  -3   1   12.50   10.50
  -8   3  -1   11.50    9.60
  -8   3  -1   22.60   11.60
   8   3   1   15.80   10.20
   8   3   1    8.30    7.00
   9  -3   1   31.30   13.30
   9  -3   1   26.40   10.50
  -9  -3  -1   40.50   12.90
  -9  -3  -1   40.10   15.80
  -9   3  -1   20.90   12.60
   9   3   1   37.50   14.50
  -9   3  -1   33.40   15.20
 -10  -3  -1  105.19   19.80
  10  -3   1   94.59   16.90
  10  -3   1   94.69   22.00
 -10  -3  -1  120.29   26.00
  10   3   1   95.19   20.80
 -10   3  -1   92.69   23.00
 -10   3  -1   93.89   22.30
  11  -3   1   13.80   16.50
 -11  -3  -1   -7.40   12.90
  11  -3   1    9.80   12.50
  11   3   1    6.60   16.40
 -11   3  -1   -2.50   16.40
 -11   3  -1  -13.40   12.80
 -12  -3  -1   31.40   23.40
  12  -3   1    4.00   32.20
 -12   3  -1   56.19   22.90
  12   3   1   53.29   23.70
  12  -4  -1   20.30   16.50
 -12  -4   1    3.10   18.50
  12  -4  -1   45.40   24.20
 -12   4   1   46.70   23.90
 -12   4   1   64.29   28.20
  12   4  -1   70.09   26.00
 -11  -4   1   -1.30   14.10
 -11  -4   1  -10.20   13.60
  11  -4  -1    3.50   12.90
  11  -4  -1   10.50   12.80
  11   4  -1   -4.30   15.20
 -11   4   1    7.50   16.70
 -11   4   1   17.40   16.40
 -10  -4   1   50.89   16.00
  10  -4  -1  107.29   19.10
  10  -4  -1   41.40   16.80
  10  -4  -1   83.99   21.40
 -10   4   1   81.79   21.70
  10   4  -1   59.49   18.90
  10   4  -1   72.09   19.10
  -9  -4   1  226.48   29.40
   9  -4  -1  202.08   21.90
   9  -4  -1  182.68   26.40
   9  -4  -1  230.98   30.40
   9   4  -1  253.07   33.60
   9   4  -1  239.88   28.40
  -9   4   1  240.28   30.80
   8  -4  -1   15.50   10.80
  -8  -4   1    6.70   10.00
   8  -4  -1    8.50    8.50
   8  -4  -1   25.90   11.30
   8   4  -1   15.60   12.20
   8   4  -1   22.70   11.80
  -8   4   1    8.60   11.80
   7  -4  -1  219.78   17.40
   7  -4  -1  205.98   23.80
  -7  -4   1  220.38   16.70
   7  -4  -1  181.68   21.10
  -7  -4   1  292.47   28.40
   7   4  -1  198.38   23.30
   7   4  -1  194.88   14.80
   7   4  -1  258.07   21.50
  -7   4   1  200.78   23.20
  -6  -4   1  150.88   14.40
   6  -4  -1  152.98   19.40
   6  -4  -1  152.58   15.60
   6  -4  -1  153.28   18.20
  -6  -4   1  149.29   18.60
   6   4  -1  142.99   12.00
   6   4  -1  148.29   17.70
   6   4  -1  159.68   18.50
  -6   4   1  140.29   18.60
   5  -4  -1    8.10    7.10
   5  -4  -1   -1.90    4.60
   5  -4  -1   -0.30    5.10
   5   4  -1    1.60    5.70
   5   4  -1    4.00    4.20
   5   4  -1   -0.60    5.30
   5   4  -1    7.00    5.90
  -5   4   1    1.00    5.90
   4  -4  -1  567.24   21.30
   4  -4  -1  589.94   24.00
   4  -4  -1  588.24   26.20
   4  -4  -1  646.44   27.50
   4   4  -1  593.54   26.00
  -4   4   1  627.84   23.40
   4   4  -1  570.54   23.00
   4   4  -1  551.64   22.20
  -4   4   1  586.44   27.60
   4   4  -1  537.95   24.40
   4   4  -1  597.54   26.60
   3  -4  -1  621.34   20.70
   3  -4  -1  613.74   25.20
   3  -4  -1  566.94   22.60
   3  -4  -1  607.84   24.20
   3   4  -1  559.84   22.90
   3   4  -1  565.04   23.50
   3   4  -1  576.34   21.90
  -3   4   1  596.94   20.70
   3   4  -1  567.54   22.10
  -3   4   1  601.74   25.80
   3   4  -1  586.84   25.60
  -3   4   1  584.94   22.10
   2  -4  -1   98.89    9.30
   2  -4  -1   88.99    7.90
   2  -4  -1   92.79    6.90
   2  -4  -1   89.89    9.80
  -2   4   1   92.19    7.50
   2   4  -1   91.49    8.70
   2   4  -1   86.69    7.70
  -2   4   1   93.19   10.10
   2   4  -1   89.89    9.30
   2   4  -1   89.89   10.90
  -2   4   1   98.79    9.20
   1  -4  -1 1299.37   36.60
  -1  -4   1 1278.67   37.80
   1  -4  -1 1322.37   39.70
  -1  -4   1 1298.17   37.90
   1  -4  -1 1303.67   35.80
   1  -4  -1 1238.68   37.50
   1   4  -1 1303.27   43.10
   1   4  -1 1247.28   37.40
  -1   4   1 1224.38   38.70
  -1   4   1 1265.97   37.10
   1   4  -1 1257.07   35.50
  -1   4   1 1258.77   37.20
   0  -4   1  584.94   20.20
   0  -4  -1  607.24   23.00
   0  -4   1  564.04   18.60
   0  -4  -1  565.94   21.40
   0   4   1  555.24   19.40
   0   4   1  558.44   18.80
   0   4  -1  534.15   18.60
   0   4   1  558.64   19.80
   0   4  -1  585.54   22.70
   0   4   1  553.94   19.40
   0   4  -1  560.24   18.90
   1  -4   1   16.50    4.40
   1  -4   1    7.90    4.20
  -1  -4  -1   14.30    6.20
  -1  -4  -1    4.40    2.80
   1  -4   1    7.70    3.80
  -1   4  -1   18.10    3.70
  -1   4  -1    4.90    3.70
  -1   4  -1    9.50    3.40
   1   4   1   13.50    5.00
   1   4   1   10.30    3.80
   1   4   1    8.10    3.70
  -1   4  -1    6.00    4.50
   2  -4   1  720.83   26.00
   2  -4   1  790.82   27.20
  -2  -4  -1  770.32   29.90
  -2  -4  -1  789.52   26.40
   2  -4   1  785.82   27.00
  -2   4  -1  758.92   26.70
   2   4   1  757.12   26.60
  -2   4  -1  761.92   25.90
   2   4   1  788.82   25.30
  -2   4  -1  753.62   28.60
   2   4   1  763.42   25.00
  -3  -4  -1  806.52   29.40
   3  -4   1  777.92   29.50
   3  -4   1  796.82   28.00
   3  -4   1  822.92   28.90
   3   4   1  767.32   28.20
  -3   4  -1  754.82   29.40
   3   4   1  751.92   26.70
   3   4   1  753.02   26.00
   3   4   1  740.03   30.40
  -3   4  -1  786.92   27.40
  -3   4  -1  801.22   30.90
  -4  -4  -1  223.48   15.70
   4  -4   1  214.38   14.20
   4  -4   1  224.28   14.50
   4  -4   1  221.58   15.70
  -4   4  -1  203.18   15.60
   4   4   1  202.18   13.50
   4   4   1  210.48   12.00
   4   4   1  245.58   16.60
  -4   4  -1  214.98   15.90
  -4   4  -1  212.38   13.40
  -5  -4  -1  406.56   21.00
   5  -4   1  381.26   20.10
   5  -4   1  366.06   20.20
   5  -4   1  409.06   23.30
  -5  -4  -1  401.16   23.20
  -5   4  -1  408.86   23.40
   5   4   1  390.56   17.50
   5   4   1  361.16   22.50
   5   4   1  357.46   19.30
  -5   4  -1  386.26   23.50
   6  -4   1  200.38   18.00
   6  -4   1  178.18   14.90
   6  -4   1  194.88   15.40
  -6  -4  -1  192.38   21.50
  -6  -4  -1  190.38   16.40
  -6   4  -1  200.38   22.00
   6   4   1  239.88   24.60
  -6   4  -1  192.98   21.10
   6   4   1  200.28   15.10
   7  -4   1    4.40    6.20
   7  -4   1    6.90    8.20
  -7  -4  -1    2.00    8.30
   7  -4   1    4.20    5.40
  -7  -4  -1    6.00    7.30
  -7   4  -1   13.70    9.60
  -7   4  -1   10.90    9.10
   7   4   1    1.70    8.00
   7   4   1    0.80    5.50
   8  -4   1  364.16   28.90
  -8  -4  -1  387.66   26.20
  -8  -4  -1  380.36   30.10
   8  -4   1  351.86   23.60
  -8   4  -1  411.56   30.50
   8   4   1  372.36   29.40
  -8   4  -1  359.96   29.90
   8   4   1  378.66   23.50
   9  -4   1  117.39   21.00
   9  -4   1  134.39   18.20
  -9  -4  -1  121.29   20.00
  -9  -4  -1  137.99   23.00
  -9   4  -1  204.28   30.90
   9   4   1  178.08   26.90
  -9   4  -1  200.08   28.20
  10  -4   1   16.20   13.90
 -10  -4  -1   29.40   16.40
  10  -4   1   40.60   14.70
  10   4   1   44.40   16.90
 -10   4  -1    6.90   15.50
 -10   4  -1   63.59   20.60
 -11  -4  -1   78.29   22.80
  11  -4   1   50.09   17.50
  11  -4   1   78.19   23.30
  11   4   1   48.00   21.80
 -11   4  -1   74.29   23.80
 -11   4  -1   61.19   23.10
 -12  -4  -1  109.99   32.40
 -12   4  -1  102.59   26.40
  12   4   1   82.49   26.50
 -12  -5   1  136.09   32.40
  12   5  -1   86.89   26.50
 -12   5   1  111.59   29.60
 -11  -5   1  297.67   35.10
  11  -5  -1  366.16   30.90
 -11  -5   1  289.47   38.40
  11  -5  -1  294.87   36.60
 -11   5   1  317.67   42.90
 -11   5   1  414.16   48.10
  11   5  -1  425.86   46.40
  10  -5  -1  114.09   25.30
  10  -5  -1   87.99   20.60
 -10  -5   1   95.79   20.80
  10  -5  -1  131.49   20.90
  10   5  -1  123.99   25.70
  10   5  -1   85.29   21.10
 -10   5   1  118.89   24.60
   9  -5  -1  268.37   31.40
  -9  -5   1  338.07   33.90
   9  -5  -1  250.27   30.80
   9  -5  -1  300.57   24.80
  -9   5   1  347.37   38.00
   9   5  -1  277.37   32.10
   9   5  -1  280.77   32.40
   8  -5  -1  941.41   41.10
  -8  -5   1  963.30   45.90
   8  -5  -1  975.70   48.00
   8  -5  -1  952.40   47.70
   8   5  -1  967.00   47.50
  -8   5   1  966.00   49.10
   8   5  -1 1003.30   47.60
  -7  -5   1   66.39   11.80
   7  -5  -1   60.49   13.70
   7  -5  -1   32.40   11.70
   7  -5  -1   76.89   13.60
  -7  -5   1   50.69   13.30
   7   5  -1   71.69   15.50
  -7   5   1   79.89   16.60
   7   5  -1   69.59   11.10
   7   5  -1   77.69   15.20
   6  -5  -1  450.55   26.60
   6  -5  -1  427.16   23.00
   6  -5  -1  409.66   26.20
  -6   5   1  395.16   27.20
   6   5  -1  401.26   25.30
   6   5  -1  411.76   25.60
   6   5  -1  441.06   26.20
   6   5  -1  456.15   21.70
   5  -5  -1 1522.75   52.69
   5  -5  -1 1365.86   45.00
   5  -5  -1 1438.56   53.09
   5  -5  -1 1482.95   48.80
   5   5  -1 1460.95   51.69
   5   5  -1 1469.95   47.80
   5   5  -1 1546.05   52.89
  -5   5   1 1379.56   53.39
   5   5  -1 1492.15   47.50
   5   5  -1 1442.76   50.89
   4  -5  -1  393.76   22.30
   4  -5  -1  402.06   20.00
   4  -5  -1  405.26   17.70
   4  -5  -1  404.76   21.00
   4   5  -1  414.06   19.20
   4   5  -1  385.16   20.40
   4   5  -1  406.76   20.90
   4   5  -1  408.26   22.20
  -4   5   1  398.76   16.90
   4   5  -1  378.16   18.50
  -4   5   1  409.76   23.20
  -4   5   1  424.96   19.40
   3  -5  -1 1150.28   38.90
   3  -5  -1 1244.68   37.00
   3  -5  -1 1207.58   39.50
   3   5  -1 1177.98   42.30
   3   5  -1 1177.48   38.40
   3   5  -1 1177.08   38.40
  -3   5   1 1149.78   42.30
   3   5  -1 1219.38   40.60
  -3   5   1 1211.88   38.50
  -3   5   1 1194.28   36.30
   3   5  -1 1178.98   39.00
   2  -5  -1 1962.70   55.49
  -2  -5   1 1906.01   56.19
   2  -5  -1 1950.10   54.69
   2  -5  -1 1897.51   56.69
   2  -5  -1 1915.91   58.69
  -2  -5   1 2068.39   58.49
  -2   5   1 1974.90   56.29
   2   5  -1 1999.60   56.69
  -2   5   1 2020.40   55.29
   2   5  -1 1908.31   54.99
   2   5  -1 1954.10   62.39
  -2   5   1 1922.11   59.29
  -1  -5   1   18.00    5.30
   1  -5  -1   21.50    5.80
   1  -5  -1   12.10    4.30
   1  -5  -1   22.10    5.30
  -1  -5   1   36.80    6.40
  -1   5   1   21.60    5.00
   1   5  -1   24.50    5.20
   1   5  -1   16.50    6.80
  -1   5   1   27.80    5.40
  -1   5   1   30.90    6.10
   0  -5   1 1047.80   33.70
   0  -5  -1 1168.58   37.60
   0  -5   1 1098.59   32.60
   0   5   1 1066.59   34.10
   0   5  -1 1166.58   37.80
   0   5   1 1011.80   32.70
   0   5   1 1045.10   32.20
   0   5   1 1073.39   33.30
   0   5  -1 1047.90   32.50
   0   5  -1 1000.30   31.90
   1  -5   1 2741.53   74.79
  -1  -5  -1 2823.52   80.89
   1  -5   1 2750.62   74.69
   1  -5   1 2785.72   75.49
  -1   5  -1 2717.53   72.59
   1   5   1 2699.53   77.69
  -1   5  -1 2657.53   74.09
  -1   5  -1 2706.93   77.79
  -1   5  -1 2650.03   72.49
   1   5   1 2746.83   74.49
   1   5   1 2683.43   75.09
  -2  -5  -1  660.03   28.10
  -2  -5  -1  617.84   22.40
   2  -5   1  618.94   23.40
   2  -5   1  607.34   23.80
   2  -5   1  652.53   24.20
  -2   5  -1  608.24   22.90
   2   5   1  594.44   22.20
   2   5   1  612.54   22.90
  -2   5  -1  577.94   22.60
   2   5   1  579.04   23.30
  -2   5  -1  611.04   25.90
  -2   5  -1  614.84   20.00
   3  -5   1 1645.54   51.29
   3  -5   1 1613.14   50.59
   3  -5   1 1696.83   52.49
  -3  -5  -1 1643.34   50.99
  -3   5  -1 1620.24   49.70
  -3   5  -1 1695.23   54.39
   3   5   1 1644.44   49.00
  -3   5  -1 1621.04   51.49
   3   5   1 1638.64   55.19
   3   5   1 1614.34   49.20
   3   5   1 1599.54   50.79
   4  -5   1 2294.77   70.79
   4  -5   1 2368.36   69.29
  -4  -5  -1 2230.98   69.69
   4  -5   1 2276.67   67.79
   4   5   1 2283.07   72.49
  -4   5  -1 2280.17   66.69
  -4   5  -1 2150.28   69.99
   4   5   1 2286.07   65.49
   4   5   1 2262.77   66.89
   4   5   1 2204.48   67.89
  -4   5  -1 2326.27   72.29
  -5  -5  -1  203.08   15.10
  -5  -5  -1  186.48   16.50
   5  -5   1  176.68   14.70
   5  -5   1  180.78   14.80
   5  -5   1  168.18   18.20
  -5   5  -1  172.98   18.40
  -5   5  -1  173.58   16.70
   5   5   1  194.78   13.00
   5   5   1  191.88   14.50
   5   5   1  183.98   19.20
  -6  -5  -1  308.87   23.20
   6  -5   1  327.07   23.30
  -6  -5  -1  342.47   21.40
   6  -5   1  358.26   21.00
   6  -5   1  319.37   20.00
   6   5   1  362.36   24.80
   6   5   1  338.17   18.10
   6   5   1  346.37   20.50
  -6   5  -1  344.17   24.40
  -6   5  -1  356.36   24.80
  -7  -5  -1 1405.16   53.99
   7  -5   1 1439.66   51.99
   7  -5   1 1555.64   53.49
   7  -5   1 1510.95   59.39
  -7  -5  -1 1453.55   59.19
   7   5   1 1403.36   58.69
  -7   5  -1 1537.25   60.89
   7   5   1 1480.25   52.79
   7   5   1 1460.85   48.80
  -7   5  -1 1453.05   58.49
   8  -5   1   87.19   17.20
   8  -5   1  151.98   19.90
  -8  -5  -1  154.28   23.80
  -8  -5  -1  163.58   20.90
   8   5   1  132.69   17.60
  -8   5  -1  147.69   23.10
   8   5   1  136.89   20.80
  -8   5  -1  107.69   20.80
  -9  -5  -1  387.76   29.20
  -9  -5  -1  443.46   35.30
   9  -5   1  418.36   33.50
   9  -5   1  447.76   29.10
   9   5   1  430.96   34.20
  -9   5  -1  425.76   35.80
  -9   5  -1  431.46   34.00
 -10  -5  -1  439.76   38.60
  10  -5   1  469.25   32.40
  10  -5   1  388.96   35.20
 -10   5  -1  469.35   38.80
 -10   5  -1  475.75   40.80
  10   5   1  475.15   38.70
  11  -5   1   48.60   16.80
 -11  -5  -1   35.80   19.30
  11  -5   1   63.69   23.20
  11   5   1   72.79   24.60
 -11   5  -1   67.89   22.00
 -11   5  -1   64.59   22.90
  11  -6  -1    9.50   14.10
  11  -6  -1   25.40   17.10
 -11  -6   1  -16.50   13.70
 -11   6   1    6.20   17.70
  11   6  -1   21.80   18.00
 -11   6   1   14.10   19.40
 -10  -6   1  224.78   29.80
  10  -6  -1  224.48   29.40
  10  -6  -1  328.17   31.70
  10   6  -1  307.47   36.30
 -10   6   1  212.18   31.50
   9  -6  -1  105.29   21.30
  -9  -6   1  110.79   20.70
   9  -6  -1  134.19   20.30
   9  -6  -1  116.49   23.20
  -9   6   1  112.99   24.70
   9   6  -1   98.79   21.40
   9   6  -1  107.39   20.90
   8  -6  -1   16.60    9.90
  -8  -6   1   -6.40    9.10
   8  -6  -1    7.70   10.10
  -8  -6   1    8.60    8.10
   8  -6  -1    5.10    9.70
  -8   6   1    2.40   11.70
   8   6  -1    8.20    7.70
   8   6  -1   -2.90    9.00
   8   6  -1   -0.90    8.60
   7  -6  -1  284.07   21.80
   7  -6  -1  266.27   23.80
  -7  -6   1  289.37   20.00
  -7  -6   1  312.27   24.40
   7  -6  -1  285.37   24.40
   7   6  -1  301.97   24.50
  -7   6   1  295.87   30.40
   7   6  -1  284.57   24.30
   7   6  -1  298.37   19.60
   6  -6  -1  457.85   27.40
   6  -6  -1  416.36   24.50
   6  -6  -1  431.86   27.40
   6   6  -1  410.16   26.20
   6   6  -1  426.16   26.60
   6   6  -1  453.25   23.50
   6   6  -1  435.26   26.90
  -6   6   1  451.25   29.40
   6   6  -1  432.96   22.70
   5  -6  -1   47.40   11.00
   5  -6  -1   39.50    9.80
   5  -6  -1   56.89   11.40
   5  -6  -1   63.19    9.20
   5   6  -1   62.19   12.00
   5   6  -1   43.30    8.90
  -5   6   1   44.20   11.10
   5   6  -1   43.50    8.60
   5   6  -1   48.60   10.60
   5   6  -1   73.09   12.80
   4  -6  -1 1050.29   37.90
   4  -6  -1 1058.29   38.70
   4  -6  -1 1053.19   35.70
   4  -6  -1 1045.20   41.00
   4   6  -1 1038.40   39.80
   4   6  -1 1073.29   41.50
   4   6  -1 1045.10   36.90
   4   6  -1 1028.20   37.90
   4   6  -1 1042.30   36.90
  -4   6   1 1044.70   36.50
  -4   6   1 1018.70   41.20
  -4   6   1 1071.79   34.00
   3  -6  -1  194.18   14.70
   3  -6  -1  197.08   13.90
  -3  -6   1  179.38   14.20
   3  -6  -1  178.58   12.70
   3  -6  -1  196.88   11.90
   3   6  -1  174.28   12.10
   3   6  -1  188.88   15.90
   3   6  -1  163.08   12.30
   3   6  -1  171.48   12.40
  -3   6   1  173.58   11.10
  -3   6   1  167.48   14.90
  -3   6   1  171.28   12.80
   2  -6  -1    2.60    4.00
   2  -6  -1    6.10    3.90
   2  -6  -1    0.30    4.60
  -2  -6   1    9.20    4.80
  -2  -6   1   13.30    6.20
   2  -6  -1    8.30    5.60
   2   6  -1    4.10    3.50
  -2   6   1   10.30    5.10
   2   6  -1    5.30    7.30
  -2   6   1    7.90    4.50
  -2   6   1    5.60    5.30
   2   6  -1    5.50    4.40
   1  -6  -1 1152.58   36.40
   1  -6  -1 1178.88   39.20
   1  -6  -1 1157.08   35.90
  -1  -6   1 1169.88   37.10
  -1  -6   1 1174.58   36.70
  -1   6   1 1114.29   38.20
  -1   6   1 1094.89   35.40
   1   6  -1 1107.79   33.40
   1   6  -1 1235.58   44.40
   1   6  -1 1120.29   34.00
   1   6  -1 1100.69   35.90
  -1   6   1 1057.99   35.50
   0  -6   1 1322.57   39.80
   0  -6   1 1286.27   40.90
   0  -6  -1 1355.06   44.40
   0   6  -1 1264.07   39.50
   0   6   1 1367.96   42.40
   0   6   1 1244.48   39.80
   0   6  -1 1299.67   44.70
   0   6   1 1317.07   39.20
   0   6   1 1325.87   40.60
   0   6  -1 1238.28   38.70
   1  -6   1  101.49    9.00
  -1  -6  -1  100.79   12.90
   1  -6   1  101.79   11.00
   1  -6   1   71.79    9.00
   1   6   1  121.29   13.60
   1   6   1   89.69   10.00
  -1   6  -1   99.59    8.70
  -1   6  -1   83.89    9.20
   1   6   1   94.19    8.50
  -1   6  -1   84.69   11.00
   1   6   1   92.49    9.20
   1   6   1   86.89    8.10
   2  -6   1  932.21   32.50
   2  -6   1  891.81   32.60
  -2  -6  -1  884.71   29.90
   2  -6   1  928.31   32.40
  -2  -6  -1  946.41   37.50
  -2   6  -1  892.01   30.60
   2   6   1  882.51   31.10
  -2   6  -1  910.61   28.80
  -2   6  -1  937.31   31.80
   2   6   1  949.31   33.60
  -2   6  -1  954.70   35.60
   2   6   1  914.61   32.40
   3  -6   1  367.26   19.80
   3  -6   1  362.16   19.20
  -3  -6  -1  376.96   22.80
   3  -6   1  365.96   18.90
  -3  -6  -1  381.26   18.60
  -3   6  -1  382.46   18.70
  -3   6  -1  363.46   18.80
  -3   6  -1  391.86   22.00
   3   6   1  390.66   19.20
   3   6   1  372.86   18.00
   3   6   1  381.66   18.20
  -4  -6  -1   22.20    7.10
   4  -6   1   22.60    7.60
   4  -6   1   18.10    7.50
   4  -6   1    2.60    5.70
  -4   6  -1   28.60    8.30
   4   6   1   12.80    5.60
   4   6   1   17.30    7.20
   4   6   1   22.10    8.90
  -4   6  -1   18.30    7.70
  -4   6  -1   25.30    8.40
   4   6   1   27.00    7.40
   5  -6   1  708.33   30.80
   5  -6   1  677.83   32.90
   5  -6   1  713.33   31.40
  -5  -6  -1  780.52   33.60
   5   6   1  739.03   35.30
   5   6   1  674.53   29.30
   5   6   1  726.53   28.40
  -5   6  -1  659.93   32.50
   5   6   1  703.53   30.70
  -5   6  -1  750.82   35.30
   6  -6   1  418.86   27.20
   6  -6   1  435.96   24.90
  -6  -6  -1  475.95   28.00
   6  -6   1  414.96   24.20
  -6  -6  -1  457.65   24.70
   6   6   1  448.76   22.10
  -6   6  -1  460.95   28.30
   6   6   1  437.76   28.20
  -6   6  -1  418.86   27.90
   6   6   1  415.26   24.10
  -7  -6  -1    3.90    7.60
   7  -6   1   13.00    9.60
  -7  -6  -1   18.00   10.20
   7  -6   1   22.30    8.80
   7  -6   1   13.30    8.90
   7   6   1   10.80   10.80
  -7   6  -1   28.90   11.30
  -7   6  -1   24.40   12.10
   7   6   1    8.20    7.70
   7   6   1   19.00    7.70
   8  -6   1  290.87   23.50
  -8  -6  -1  310.27   24.10
  -8  -6  -1  328.37   28.60
   8  -6   1  301.77   27.10
  -8   6  -1  286.07   31.90
   8   6   1  316.77   23.30
  -8   6  -1  329.27   29.00
   8   6   1  320.07   32.60
   9  -6   1  158.58   23.90
   9  -6   1  148.19   21.50
  -9  -6  -1  179.18   26.80
   9   6   1  164.58   21.50
   9   6   1  154.78   26.00
  -9   6  -1  158.38   25.70
  -9   6  -1  155.08   25.70
  10  -6   1   20.90   15.60
  10  -6   1    8.80   13.60
 -10  -6  -1    7.50   14.10
 -10   6  -1    5.10   14.90
  10   6   1    0.20   13.20
 -10   6  -1   13.80   17.70
  11  -6   1  132.09   22.50
  11  -6   1  242.98   36.10
 -11  -6  -1  224.28   36.70
 -11   6  -1  214.78   35.30
  11   6   1  225.58   36.10
 -11   6  -1  228.38   36.00
 -11  -7   1   11.10   16.60
  11  -7  -1   -6.70   15.30
  11  -7  -1   -4.00   13.80
 -11   7   1   -1.50   16.70
 -11   7   1   11.70   18.70
  11   7  -1   23.10   18.30
  10  -7  -1    8.80   13.60
 -10  -7   1    1.30   12.20
 -10  -7   1   12.50   15.00
  10  -7  -1   12.50   12.10
 -10   7   1   -6.90   14.40
 -10   7   1   10.70   15.20
  10   7  -1   19.60   16.50
   9  -7  -1   -1.90   10.30
   9  -7  -1   12.60   12.80
  -9  -7   1   -8.20    9.20
   9  -7  -1    4.20   11.50
   9   7  -1    0.80   10.50
  -9   7   1   -5.00   12.30
   9   7  -1   -7.50   10.90
  -8  -7   1   68.09   14.10
  -8  -7   1   27.80   12.10
   8  -7  -1   47.50   13.90
   8  -7  -1   53.99   15.90
   8  -7  -1   64.89   16.00
   8   7  -1   45.90   11.60
  -8   7   1   41.30   16.20
   8   7  -1   55.59   15.80
   8   7  -1   33.30   13.70
   7  -7  -1    2.90    8.90
   7  -7  -1   14.20   10.80
   7  -7  -1   25.20   11.90
   7   7  -1   22.90   11.40
  -7   7   1    6.30   10.20
   7   7  -1   14.00   10.10
   7   7  -1   11.80    9.50
   7   7  -1   20.30    8.30
   6  -7  -1   86.49   15.70
   6  -7  -1   96.29   15.30
   6  -7  -1   69.19   14.90
   6   7  -1   80.69   12.50
   6   7  -1   93.29   15.60
   6   7  -1   62.39   13.40
  -6   7   1   62.69   14.40
   6   7  -1   72.49   14.60
   6   7  -1   78.69   12.70
   5  -7  -1   15.80    9.10
   5  -7  -1   11.70    7.40
   5  -7  -1   22.30    7.10
   5  -7  -1   22.80    9.30
   5   7  -1    7.00    5.60
  -5   7   1    2.30    7.10
   5   7  -1   15.20    6.90
   5   7  -1   10.00    8.30
   5   7  -1   13.90    7.80
   5   7  -1   13.70    8.80
   4  -7  -1   99.79   15.10
   4  -7  -1   48.60    9.70
   4  -7  -1   76.19   10.20
   4  -7  -1   74.69   12.70
  -4  -7   1   51.79   11.10
   4   7  -1   56.89    9.60
   4   7  -1   61.19   10.30
  -4   7   1   70.99   11.10
  -4   7   1   67.99    8.60
   4   7  -1   53.49    9.80
  -4   7   1   65.59   13.20
   4   7  -1  102.39   16.00
   3  -7  -1   30.10    8.90
   3  -7  -1   18.50    7.50
  -3  -7   1   18.30    7.80
  -3  -7   1   14.70    5.70
   3  -7  -1   15.10    5.70
   3  -7  -1   21.60    6.00
  -3   7   1    6.00    6.70
  -3   7   1   15.50    5.40
   3   7  -1   14.40    5.90
  -3   7   1   11.50    6.40
   3   7  -1   14.60    5.30
   3   7  -1   17.80    8.10
   2  -7  -1  339.57   16.20
  -2  -7   1  334.07   18.30
  -2  -7   1  290.07   16.50
   2  -7  -1  298.57   14.10
   2  -7  -1  302.97   17.10
   2  -7  -1  314.87   18.60
   2   7  -1  293.07   16.40
  -2   7   1  303.77   16.40
   2   7  -1  310.97   23.00
  -2   7   1  312.47   15.50
  -2   7   1  311.47   19.10
  -1  -7   1   24.70    7.00
   1  -7  -1   17.80    6.40
   1  -7  -1   17.00    6.10
   1  -7  -1   11.00    5.10
  -1  -7   1   18.70    6.40
   1   7  -1   20.80    5.60
  -1   7   1   17.60    5.50
   1   7  -1   10.90    4.40
  -1   7   1   16.40    6.30
   1   7  -1    8.90    5.20
   1   7  -1    6.20    8.00
  -1   7   1   19.30    5.80
   0  -7  -1   15.00    5.70
   0  -7   1   18.70    6.10
   0  -7  -1   19.50    7.10
   0  -7   1   12.70    5.20
   0   7   1   16.70    6.90
   0   7  -1   15.80    4.90
   0   7  -1    9.00    5.10
   0   7  -1   17.20    7.70
   0   7   1   14.30    5.40
   0   7   1   21.80    5.70
   1  -7   1   43.00    8.00
  -1  -7  -1   44.30   11.00
   1  -7   1   36.10    7.50
   1  -7   1   33.90    7.30
   1   7   1   34.30    6.40
  -1   7  -1   31.30    6.90
   1   7   1   37.00    9.90
  -1   7  -1   32.70    8.30
   1   7   1   36.40    6.30
   1   7   1   38.20    7.00
   1   7   1   28.80    6.70
  -1   7  -1   30.00    5.90
   2  -7   1   23.50    7.50
   2  -7   1   42.60    8.50
  -2  -7  -1   37.20   10.80
   2  -7   1   31.90    7.30
  -2   7  -1   43.30    9.00
  -2   7  -1   35.90    6.70
  -2   7  -1   40.80    6.50
   2   7   1   18.30    7.70
   2   7   1   32.70    7.20
   2   7   1   40.50    7.50
  -2   7  -1   48.30    8.50
   3  -7   1   77.99   10.80
   3  -7   1  103.59   12.40
  -3  -7  -1   93.09   15.40
   3  -7   1   90.49   12.30
  -3  -7  -1   90.39   10.60
  -3   7  -1   65.49   10.10
  -3   7  -1   94.79    9.00
   3   7   1   84.99   11.00
  -3   7  -1   89.49   11.20
   3   7   1   80.29   10.60
  -3   7  -1   72.99   12.50
   3   7   1   91.29   12.00
   4  -7   1   49.40   10.40
  -4  -7  -1   43.60   10.90
   4  -7   1   31.60    9.00
   4  -7   1   34.70    9.00
  -4  -7  -1   25.30    7.80
   4   7   1   33.90    8.10
  -4   7  -1   43.70    9.20
  -4   7  -1   46.20    9.20
  -4   7  -1   42.30   10.20
   4   7   1   23.00    7.10
   4   7   1   26.90    7.10
   5  -7   1    4.70    7.30
   5  -7   1    8.40    7.40
   5  -7   1   13.00    7.70
  -5  -7  -1    7.50    7.10
   5   7   1   17.60    7.70
   5   7   1    6.20    5.90
  -5   7  -1   10.50    8.00
   5   7   1   13.30    8.90
  -5   7  -1   13.20    8.60
   5   7   1   20.40    7.60
   6  -7   1    0.40    7.70
  -6  -7  -1    0.10    7.20
   6  -7   1    4.70    7.90
   6  -7   1    3.80    7.40
  -6   7  -1   10.50    8.30
   6   7   1   10.00   10.90
   6   7   1    6.30    6.50
  -6   7  -1   12.10    9.70
   6   7   1    5.40    6.50
   7  -7   1  102.89   16.10
  -7  -7  -1   80.39   16.30
  -7  -7  -1   88.09   14.50
   7  -7   1   64.29   15.10
   7   7   1  125.29   22.50
  -7   7  -1   95.29   20.40
  -7   7  -1   70.79   15.60
   7   7   1   88.69   14.20
   7   7   1   84.79   13.20
  -8  -7  -1   -7.30    8.90
  -8  -7  -1    7.40   11.70
   8  -7   1    5.40   10.20
   8  -7   1   -2.90    8.80
   8   7   1   21.80   10.10
  -8   7  -1    4.80   11.60
  -8   7  -1    8.50   10.60
   8   7   1    1.70   10.40
   9  -7   1   59.49   16.50
   9  -7   1   51.69   15.80
  -9  -7  -1   56.49   17.70
  -9   7  -1   61.59   21.00
  -9   7  -1   63.19   18.70
   9   7   1   41.50   13.10
   9   7   1   51.99   18.60
  10  -7   1   -1.90   11.90
 -10  -7  -1   15.20   15.00
  10  -7   1   -0.20   11.80
 -10   7  -1   45.40   19.50
 -10   7  -1   19.90   16.60
  10   7   1   14.80   17.40
  11  -7   1    9.00   13.90
  11  -7   1   -9.80   13.20
 -11  -7  -1   22.30   17.40
 -11   7  -1    7.40   17.80
 -11   7  -1    6.30   18.30
  11   7   1    6.20   18.30
  11  -8  -1   13.70   17.00
 -11  -8   1    1.10   16.40
  11  -8  -1    6.60   15.60
 -11   8   1   -3.80   18.90
 -11   8   1   10.60   18.40
  10  -8  -1  292.87   35.10
 -10  -8   1  280.07   35.90
  10  -8  -1  327.67   33.70
 -10   8   1  410.56   47.00
  10   8  -1  263.17   35.60
 -10   8   1  335.37   39.40
   9  -8  -1  418.16   35.40
  -9  -8   1  287.27   30.90
   9  -8  -1  376.46   30.40
   9   8  -1  389.76   34.90
  -9   8   1  313.57   37.30
   8  -8  -1    4.50   10.30
  -8  -8   1   22.00   13.00
   8  -8  -1   21.50   12.90
   8  -8  -1   11.60   12.70
  -8  -8   1    7.40    8.90
   8   8  -1   15.30   12.20
   8   8  -1   11.60   12.50
  -8   8   1   30.00   14.00
   8   8  -1   26.80   10.00
   7  -8  -1  758.62   39.00
   7  -8  -1  713.23   36.00
   7  -8  -1  681.53   39.20
   7   8  -1  666.13   32.70
   7   8  -1  628.84   38.30
   7   8  -1  666.13   33.30
   7   8  -1  689.23   37.00
   7   8  -1  672.23   36.80
  -7   8   1  698.33   40.70
   6  -8  -1  756.22   35.20
   6  -8  -1  763.22   36.60
   6  -8  -1  778.32   39.40
   6   8  -1  741.23   33.20
  -6   8   1  678.93   38.80
   6   8  -1  700.43   37.70
   6   8  -1  728.53   32.90
   6   8  -1  685.93   36.10
   6   8  -1  720.03   35.20
   5  -8  -1  127.99   18.80
  -5  -8   1   80.79   14.90
   5  -8  -1   90.19   13.90
   5  -8  -1  107.89   15.10
   5  -8  -1  110.69   13.70
   5   8  -1   91.19   12.80
   5   8  -1  100.69   14.50
   5   8  -1   88.19   15.50
   5   8  -1   89.19   13.50
  -5   8   1  131.49   12.70
  -5   8   1   96.69   17.30
   4  -8  -1 1341.07   51.49
   4  -8  -1 1395.36   48.80
   4  -8  -1 1397.76   47.40
  -4  -8   1 1383.86   51.19
   4  -8  -1 1358.86   46.20
   4   8  -1 1283.67   47.10
  -4   8   1 1368.86   47.00
  -4   8   1 1419.26   44.00
   4   8  -1 1425.36   46.90
   4   8  -1 1387.86   52.99
  -4   8   1 1311.77   52.09
   3  -8  -1  975.20   37.00
   3  -8  -1 1007.10   35.20
  -3  -8   1  967.10   38.80
   3  -8  -1  986.20   39.80
  -3  -8   1  970.70   36.60
   3  -8  -1  991.60   34.40
   3   8  -1  982.40   43.40
  -3   8   1  969.00   40.50
  -3   8   1 1048.90   36.80
   3   8  -1  932.01   36.00
   3   8  -1  923.31   33.20
  -3   8   1 1038.60   34.10
  -2  -8   1   21.40    7.60
   2  -8  -1   12.50    7.10
   2  -8  -1   29.40    8.70
  -2  -8   1   20.30    6.70
   2  -8  -1   22.30    6.40
  -2   8   1   29.50    6.80
  -2   8   1   16.50    6.50
  -2   8   1   22.60    8.10
   2   8  -1   23.70    7.00
   2   8  -1   12.70   10.00
   1  -8  -1 1913.41   60.99
  -1  -8   1 1875.61   57.79
   1  -8  -1 1946.21   57.79
  -1  -8   1 1913.41   58.99
   1  -8  -1 1888.71   57.69
   1   8  -1 1790.02   57.09
   1   8  -1 1883.31   54.69
  -1   8   1 1941.51   57.29
   1   8  -1 2042.30   68.79
   1   8  -1 1835.32   55.09
  -1   8   1 1854.51   60.69
  -1   8   1 1877.51   57.09
   0  -8  -1 1094.49   40.30
   0  -8   1 1064.69   36.20
   0  -8   1 1046.50   37.40
   0  -8  -1 1028.80   36.80
   0   8   1  988.50   34.70
   0   8   1 1094.59   40.20
   0   8   1 1006.70   35.90
   0   8  -1 1030.90   34.80
   0   8  -1 1127.59   42.70
   0   8  -1 1068.69   35.90
  -1  -8  -1   65.49   11.60
   1  -8   1   67.49    9.90
   1  -8   1   74.09   10.00
   1  -8   1   88.19   11.70
  -1   8  -1   75.39   10.40
  -1   8  -1   69.59    8.90
   1   8   1   75.69    9.20
   1   8   1   57.79    9.30
   1   8   1   85.29   10.60
  -1   8  -1   73.89   13.00
   1   8   1   62.69   12.40
   1   8   1   71.69    8.40
   2  -8   1  749.82   29.70
   2  -8   1  666.13   28.80
  -2  -8  -1  702.83   33.40
   2  -8   1  710.13   28.80
  -2   8  -1  664.33   27.80
   2   8   1  642.34   31.90
  -2   8  -1  721.63   25.60
   2   8   1  727.43   28.20
   2   8   1  691.03   29.20
  -2   8  -1  725.03   32.80
  -3  -8  -1  734.53   27.70
   3  -8   1  736.53   30.50
  -3  -8  -1  741.53   35.30
   3  -8   1  747.03   31.60
   3  -8   1  684.13   30.00
   3   8   1  643.54   29.40
  -3   8  -1  719.73   29.40
  -3   8  -1  708.53   25.40
   3   8   1  670.23   28.50
   3   8   1  692.33   29.70
  -3   8  -1  680.03   32.90
  -3   8  -1  665.83   27.80
  -4  -8  -1   50.49    9.40
   4  -8   1   24.60    8.50
   4  -8   1   58.09   11.80
  -4  -8  -1   48.20   13.40
   4  -8   1   43.10   10.40
  -4   8  -1   48.70    9.90
   4   8   1   44.30    9.90
  -4   8  -1   55.79   10.70
   4   8   1   44.40    9.70
   4   8   1   58.59   10.60
  -4   8  -1   45.70   11.30
   5  -8   1 1135.59   46.50
   5  -8   1 1170.48   44.40
  -5  -8  -1 1116.99   44.00
   5  -8   1 1094.49   44.00
  -5  -8  -1 1090.69   48.90
  -5   8  -1 1168.78   49.20
  -5   8  -1 1104.29   44.90
   5   8   1 1108.59   41.30
   5   8   1 1116.09   43.70
   5   8   1 1119.59   41.90
   6  -8   1  163.48   19.30
  -6  -8  -1  169.68   20.60
   6  -8   1  183.08   20.70
   6  -8   1  165.38   22.40
   6   8   1  178.88   18.90
   6   8   1  176.48   17.90
   6   8   1  162.28   22.40
  -6   8  -1  165.38   20.70
  -6   8  -1  138.49   20.30
   6   8   1  165.88   18.60
   7  -8   1    9.10    9.60
  -7  -8  -1   23.40    9.90
   7  -8   1    2.30    8.70
  -7  -8  -1    5.80    9.70
  -7   8  -1   12.30   10.80
   7   8   1   22.40    9.00
  -7   8  -1   -5.90    9.90
   7   8   1   12.60    9.30
   7   8   1   12.00   11.60
   8  -8   1  679.33   41.20
   8  -8   1  708.23   37.80
  -8  -8  -1  649.83   40.30
  -8   8  -1  642.24   42.00
   8   8   1  710.73   36.40
   8   8   1  662.63   43.30
  -8   8  -1  742.83   43.40
   9  -8   1  239.68   28.60
  -9  -8  -1  205.58   29.00
   9  -8   1  243.98   32.50
  -9   8  -1  222.48   30.00
  -9   8  -1  275.87   36.40
   9   8   1  220.78   34.10
   9   8   1  249.68   26.80
  10  -8   1   15.20   16.20
  10  -8   1   24.80   14.10
 -10  -8  -1   49.60   20.40
 -10   8  -1   22.30   19.90
  10   8   1    1.70   17.20
 -10   8  -1   12.10   16.90
  11  -8   1  158.28   28.50
 -11  -8  -1  296.07   38.60
  11  -8   1  213.78   30.00
 -11   8  -1  277.27   40.00
  11   8   1  229.08   40.40
 -11   8  -1  285.77   41.30
  11  -9  -1  222.88   36.10
 -11  -9   1  244.88   36.10
  11  -9  -1  267.47   32.60
 -11   9   1  224.58   36.00
 -11   9   1  212.38   36.80
  10  -9  -1   40.80   17.50
  10  -9  -1   18.50   15.10
 -10  -9   1   18.70   16.60
 -10   9   1    2.90   15.70
 -10   9   1    7.20   17.40
   9  -9  -1  203.58   26.10
  -9  -9   1  192.08   28.30
  -9  -9   1  186.58   26.10
   9  -9  -1  175.98   27.80
   9   9  -1  219.38   32.10
  -9   9   1  171.38   27.40
  -9   9   1  217.88   33.90
   8  -9  -1  512.95   36.70
   8  -9  -1  464.95   33.90
   8  -9  -1  438.66   32.10
   8   9  -1  490.25   36.80
  -8   9   1  455.95   36.50
   7  -9  -1   68.19   15.80
  -7  -9   1   62.29   17.60
   7  -9  -1   35.40   13.40
   7  -9  -1   35.80   12.90
   7   9  -1   68.39   15.50
   7   9  -1   47.40   11.60
   7   9  -1   40.70   12.40
   7   9  -1   30.70   11.60
  -7   9   1   67.19   19.00
  -6  -9   1  303.77   25.60
   6  -9  -1  281.07   26.30
   6  -9  -1  204.18   24.90
   6  -9  -1  230.48   21.40
   6   9  -1  222.38   20.60
   6   9  -1  266.87   20.90
  -6   9   1  282.37   30.90
   6   9  -1  281.77   23.80
   5  -9  -1 1476.15   52.09
   5  -9  -1 1483.05   53.29
   5  -9  -1 1419.86   57.79
  -5  -9   1 1487.95   57.69
  -5  -9   1 1485.05   52.09
   5  -9  -1 1490.65   54.19
   5   9  -1 1495.75   52.49
  -5   9   1 1448.46   47.00
   5   9  -1 1535.35   53.09
   5   9  -1 1491.35   57.99
  -5   9   1 1411.56   58.29
   4  -9  -1   21.80    7.70
   4  -9  -1   12.90    7.60
  -4  -9   1   31.70    9.10
   4  -9  -1   35.90   10.60
   4  -9  -1   30.40    9.70
  -4  -9   1   28.20   11.00
   4   9  -1   33.10    9.50
  -4   9   1   39.20    7.80
  -4   9   1   27.10    9.60
   4   9  -1   29.50    8.30
   4   9  -1   17.60    9.90
  -4   9   1   30.80   10.90
   3  -9  -1  353.26   21.30
  -3  -9   1  373.36   21.20
   3  -9  -1  401.46   23.90
  -3  -9   1  327.67   21.90
   3  -9  -1  351.16   19.50
   3  -9  -1  361.56   18.30
  -3   9   1  355.16   23.80
  -3   9   1  345.47   18.10
  -3   9   1  395.56   21.20
   3   9  -1  345.67   20.40
   3   9  -1  356.36   27.50
   2  -9  -1 1005.50   36.50
   2  -9  -1 1013.70   37.60
  -2  -9   1 1005.40   38.10
   2  -9  -1  988.30   39.60
  -2  -9   1 1032.00   38.30
  -2   9   1 1038.60   41.20
   2   9  -1  986.00   47.80
   2   9  -1  993.20   37.10
  -2   9   1  978.10   35.30
  -2   9   1  970.10   36.50
   1  -9  -1  452.25   24.20
   1  -9  -1  454.45   21.90
  -1  -9   1  454.35   23.10
   1  -9  -1  444.66   22.20
  -1  -9   1  451.25   21.80
  -1   9   1  472.05   21.70
  -1   9   1  441.86   21.40
   1   9  -1  419.56   20.30
   1   9  -1  460.35   19.80
   1   9  -1  502.55   30.90
   1   9  -1  455.05   21.90
  -1   9   1  456.35   24.70
   0  -9  -1  641.14   29.60
   0  -9  -1  645.94   27.60
   0  -9   1  633.04   27.90
   0  -9   1  653.13   26.80
   0   9  -1  616.44   26.10
   0   9   1  651.13   26.80
   0   9   1  626.34   25.30
   0   9  -1  629.14   25.50
   0   9   1  658.03   31.20
   0   9  -1  638.84   32.30
  -1  -9  -1 1653.63   57.59
   1  -9   1 1625.74   53.69
   1  -9   1 1687.63   52.99
  -1  -9  -1 1624.74   53.09
   1  -9   1 1612.24   51.89
   1   9   1 1605.94   60.09
   1   9   1 1570.64   49.40
   1   9   1 1679.73   49.90
  -1   9  -1 1563.84   51.59
  -1   9  -1 1615.74   57.69
   1   9   1 1665.73   52.79
  -1   9  -1 1580.44   50.29
   2  -9   1    0.20    6.30
   2  -9   1    3.60    6.40
   2  -9   1    0.50    5.70
  -2  -9  -1   11.70    8.80
   2   9   1    6.40    6.00
  -2   9  -1    1.40    6.30
  -2   9  -1    6.00    5.20
   2   9   1    5.50    8.60
   2   9   1    3.00    4.90
  -2   9  -1   -1.90    6.70
  -3  -9  -1  313.57   24.30
   3  -9   1  292.07   20.00
   3  -9   1  338.47   21.10
   3  -9   1  289.97   19.60
  -3   9  -1  314.97   16.10
   3   9   1  273.67   19.20
  -3   9  -1  270.17   21.90
  -3   9  -1  264.47   18.50
   3   9   1  327.37   19.50
  -3   9  -1  306.47   17.50
   3   9   1  263.67   19.50
  -4  -9  -1  903.81   43.40
  -4  -9  -1  966.10   36.00
   4  -9   1  921.31   39.20
   4  -9   1  843.82   37.40
   4  -9   1  842.52   36.90
  -4   9  -1  856.61   35.70
  -4   9  -1  890.61   31.00
   4   9   1  875.01   37.70
  -4   9  -1  829.12   40.70
   4   9   1  913.51   36.00
  -4   9  -1  941.91   36.90
   4   9   1  853.61   35.70
   5  -9   1  223.98   21.80
   5  -9   1  178.28   19.80
  -5  -9  -1  184.98   17.50
   5  -9   1  196.38   22.10
  -5  -9  -1  199.88   25.40
  -5   9  -1  186.88   23.10
   5   9   1  170.48   17.60
  -5   9  -1  191.98   21.10
   5   9   1  193.68   19.40
   5   9   1  200.98   21.10
   6  -9   1  568.14   34.00
   6  -9   1  572.54   32.40
  -6  -9  -1  624.14   38.20
   6  -9   1  578.54   32.40
  -6  -9  -1  617.14   33.20
   6   9   1  603.84   30.20
  -6   9  -1  562.54   33.20
   6   9   1  642.94   30.60
   6   9   1  611.24   32.00
  -6   9  -1  561.94   35.60
  -7  -9  -1  420.86   29.80
   7  -9   1  379.96   30.20
  -7  -9  -1  398.36   33.60
   7  -9   1  456.25   29.90
  -7   9  -1  390.96   32.10
  -7   9  -1  359.56   29.50
   7   9   1  405.26   25.40
   7   9   1  351.26   26.00
   8  -9   1   19.20   13.40
   8  -9   1   16.20   14.80
  -8  -9  -1   10.80   11.20
  -8   9  -1    6.00   12.70
   8   9   1   21.90   11.90
  -8   9  -1   18.10   13.90
   9  -9   1  128.39   25.90
   9  -9   1  163.78   24.30
  -9  -9  -1  186.88   28.30
  -9   9  -1  141.99   25.70
   9   9   1  132.59   20.80
   9   9   1  146.29   28.00
  -9   9  -1  129.19   26.30
  10  -9   1  332.07   34.90
  10  -9   1  270.27   37.20
 -10  -9  -1  372.86   41.40
  10   9   1  237.78   37.80
 -10   9  -1  351.66   44.10
 -10   9  -1  353.56   40.70
  11  -9   1    9.40   15.90
 -11  -9  -1   22.30   20.20
 -11   9  -1    8.10   19.80
 -11   9  -1   47.60   24.30
  11   9   1   13.80   21.10
  11 -10  -1    3.00   17.50
 -11  10   1  -14.70   18.40
  10 -10  -1   38.00   17.30
  10 -10  -1   14.10   17.60
 -10  10   1    1.50   16.60
 -10  10   1   15.80   19.80
   9 -10  -1  -12.70   12.00
   9 -10  -1   17.50   14.40
  -9  10   1    2.70   13.90
  -9  10   1    4.80   15.70
   8 -10  -1    6.40   12.60
   8 -10  -1    1.20   11.80
  -8 -10   1    4.80    9.70
  -8 -10   1   -1.70   10.40
  -8 -10   1    0.70   15.00
   8  10  -1   -3.30   11.30
  -8  10   1   22.00   15.10
  -8  10   1    6.90   11.70
  -7 -10   1   -3.70    7.80
   7 -10  -1   -9.80   10.50
   7 -10  -1    6.50   10.10
  -7 -10   1    8.30   13.10
   7  10  -1    0.90    9.90
  -7  10   1   -7.60   10.10
   7  10  -1    6.40   11.20
   6 -10  -1   12.00   10.00
   6 -10  -1   -0.10    7.90
   6 -10  -1    9.10   10.90
  -6 -10   1   17.30    9.80
  -6 -10   1    3.90   11.90
   6  10  -1   -1.60    7.20
   6  10  -1    4.80    8.20
   6  10  -1   -0.70    9.20
  -6  10   1    0.00   11.40
   5 -10  -1    2.30    7.10
  -5 -10   1    5.10   10.70
   5 -10  -1    6.70    9.60
  -5 -10   1    1.00    7.70
   5 -10  -1    7.10    9.00
   5 -10  -1    1.80    8.20
   5  10  -1   -4.30   10.60
  -5  10   1    7.60    6.70
   5  10  -1    8.60    8.00
  -5  10   1   -0.90    9.30
   5  10  -1    5.00    7.40
   4 -10  -1   25.20   10.80
   4 -10  -1   24.90    8.60
  -4 -10   1   38.20   10.50
   4 -10  -1   36.70   11.30
  -4 -10   1   33.10   12.40
   4 -10  -1   34.20    9.50
   4  10  -1   39.80    9.00
   4  10  -1   62.59   12.00
  -4  10   1   29.60   10.10
   4  10  -1   24.70   11.80
  -4  10   1   34.90    8.70
  -4  10   1   34.70   13.00
   3 -10  -1    5.30    6.40
  -3 -10   1    0.40    6.70
   3 -10  -1   -7.10    6.40
   3 -10  -1    5.30    8.10
  -3 -10   1  -10.40    7.00
  -3  10   1   -8.90    6.10
   3  10  -1   -3.00    5.90
   3  10  -1    7.50   10.80
  -3  10   1    1.60    7.80
  -3  10   1   -2.60    6.50
   2 -10  -1   13.10    6.70
   2 -10  -1    9.60    7.20
  -2 -10   1    6.90    7.20
  -2 -10   1    9.30    6.60
   2 -10  -1    7.10    7.70
  -2  10   1   11.80    7.10
   2  10  -1   13.30   12.60
  -2  10   1   22.10    9.60
  -2  10   1    1.80    6.60
   2  10  -1    8.20    6.70
   1 -10  -1    4.60    6.70
  -1 -10   1   -2.50    5.10
  -1 -10   1    9.20    6.90
   1 -10  -1    6.40    7.20
   1  10  -1    8.70   10.10
   1  10  -1   -0.60    5.40
  -1  10   1    0.80    5.50
  -1  10   1  -11.10    4.30
   1  10  -1   -0.90    4.80
  -1  10   1   -5.60    6.70
   0 -10   1   90.79   13.10
   0 -10   1  123.19   14.00
   0 -10  -1   88.59   12.30
   0 -10  -1  115.59   16.40
   0  10  -1   81.39   15.30
   0  10  -1  103.99   12.80
   0  10   1  108.79   16.10
   0  10   1  126.99   12.60
   0  10   1  123.29   14.10
   0  10  -1   99.89   12.60
   1 -10   1   -4.80    5.10
   1 -10   1    2.40    6.30
  -1 -10  -1   -0.40    6.10
  -1 -10  -1    6.00    7.90
   1  10   1    8.50    9.10
  -1  10  -1    3.70    5.60
   1  10   1   -1.60    5.30
  -1  10  -1   -4.00    5.90
  -1  10  -1   -2.30    7.10
   1  10   1   -2.80    5.10
  -2 -10  -1   19.40   10.40
   2 -10   1   10.50    7.50
   2 -10   1   17.20    8.30
   2 -10   1   16.60    7.50
   2  10   1    8.70   10.80
   2  10   1   19.50    6.80
  -2  10  -1   11.40    6.00
   2  10   1   19.50    7.70
  -2  10  -1   19.50    9.40
  -2  10  -1   27.90    8.60
   2  10   1   37.70    9.00
   3 -10   1   21.80    8.20
  -3 -10  -1   10.50    9.10
   3 -10   1    4.00    7.20
   3 -10   1    8.50    8.10
  -3  10  -1    9.00    6.90
   3  10   1   13.00    8.00
  -3  10  -1    9.30    5.80
   3  10   1   13.40    8.00
   3  10   1   10.70    9.10
  -3  10  -1    3.80    8.90
   4 -10   1   -0.30    7.30
   4 -10   1   24.10   10.40
   4 -10   1    3.80    8.50
  -4 -10  -1    9.80   11.40
  -4 -10  -1   -2.20    5.90
   4  10   1    8.10    7.80
  -4  10  -1    1.00    7.70
   4  10   1    2.70    7.60
  -4  10  -1    5.80    8.60
  -4  10  -1    9.40    6.80
   4  10   1    0.60    6.80
  -4  10  -1   -3.90    4.70
  -5 -10  -1   38.00   10.80
   5 -10   1   53.09   13.10
   5 -10   1   29.40   12.60
   5 -10   1   27.60   11.30
  -5 -10  -1   72.89   17.90
  -5  10  -1   36.80   13.50
   5  10   1   45.00   11.30
  -5  10  -1   28.00   10.10
   5  10   1   39.90   11.00
   5  10   1   62.49   13.10
  -6 -10  -1   26.80   16.50
   6 -10   1   22.60   12.40
   6 -10   1   29.40   12.80
   6 -10   1   25.60   11.50
  -6 -10  -1   31.10   10.90
   6  10   1   35.10   11.70
  -6  10  -1   11.20   10.70
   6  10   1   26.90   10.20
  -6  10  -1   29.60   11.70
  -7 -10  -1   19.10   15.80
  -7 -10  -1   -2.80    8.80
   7 -10   1   -1.10   11.40
   7 -10   1   26.40   13.10
  -7  10  -1   17.10   11.70
   7  10   1   10.60   10.00
   7  10   1   10.40    9.50
  -7  10  -1   12.80   12.00
   8 -10   1    0.00   12.10
  -8 -10  -1    7.50   10.70
   8 -10   1   13.70   12.90
  -8 -10  -1    2.50   16.30
  -8  10  -1   11.70   13.00
  -8  10  -1   -6.60   12.30
   8  10   1   26.70   12.80
  -9 -10  -1   45.00   22.00
   9 -10   1  -12.10   12.10
   9 -10   1   20.60   15.50
  -9  10  -1   36.90   17.00
  -9  10  -1   28.70   19.70
   9  10   1   44.30   15.20
  10 -10   1    6.80   14.80
  10 -10   1    1.90   13.90
 -10 -10  -1  -31.40   19.00
 -10  10  -1   17.60   20.20
 -10  10  -1   22.40   16.90
  10 -11  -1   27.40   20.30
 -10  11   1    2.20   18.20
   9 -11  -1   23.80   17.00
  -9  11   1   82.09   27.80
   8 -11  -1  244.08   32.30
   8 -11  -1  241.88   34.50
  -8 -11   1  270.27   29.10
  -8  11   1  293.77   36.80
   8  11  -1  264.07   27.20
   7 -11  -1   24.10   13.50
  -7 -11   1   -1.40    9.50
   7 -11  -1   18.90   13.20
  -7 -11   1   48.40   17.80
  -7  11   1   20.10   14.80
   7  11  -1   25.40   12.80
   7  11  -1   13.50   11.10
  -7  11   1    3.80   13.20
  -6 -11   1   77.39   17.60
   6 -11  -1   89.49   17.90
   6 -11  -1  117.79   22.40
  -6 -11   1   60.09   13.90
   6  11  -1   94.19   16.40
  -6  11   1   94.69   20.50
   6  11  -1   89.39   18.00
   5 -11  -1  551.44   34.60
  -5 -11   1  601.84   32.30
   5 -11  -1  605.64   40.10
  -5 -11   1  563.14   35.20
   5 -11  -1  626.24   32.10
   5  11  -1  620.74   32.30
  -5  11   1  565.14   36.20
   5  11  -1  629.64   37.40
  -5  11   1  572.44   26.90
  -4 -11   1   34.70   12.00
   4 -11  -1   31.60    9.30
   4 -11  -1   13.40    9.80
  -4 -11   1   13.80    9.50
   4  11  -1   11.60    8.60
  -4  11   1   11.60   10.70
  -4  11   1    7.00   10.40
   4  11  -1   -1.00   10.80
  -4  11   1   23.90    8.90
   3 -11  -1  209.48   18.00
  -3 -11   1  282.67   21.60
  -3 -11   1  240.98   19.80
   3 -11  -1  267.17   21.80
  -3  11   1  248.78   25.10
   3  11  -1  199.48   20.10
  -3  11   1  259.27   17.60
   3  11  -1  193.28   27.60
  -3  11   1  244.58   19.80
   2 -11  -1  473.95   28.00
  -2 -11   1  532.45   27.40
  -2 -11   1  515.15   27.70
   2 -11  -1  468.35   25.60
  -2  11   1  534.05   26.50
   2  11  -1  482.35   37.20
   2  11  -1  520.55   22.80
   2  11  -1  518.15   26.70
  -2  11   1  441.86   28.90
  -2  11   1  544.55   25.50
   1 -11  -1   78.39   12.70
   1 -11  -1  128.39   16.80
  -1 -11   1  106.99   14.10
  -1 -11   1   99.49   14.50
   1  11  -1   87.89   19.30
   1  11  -1   90.39   11.60
  -1  11   1  117.39   14.90
  -1  11   1   91.09   16.00
   1  11  -1   99.69   13.50
  -1  11   1   79.99   12.20
   0 -11   1  372.56   23.10
   0 -11  -1  329.37   23.30
   0 -11   1  376.26   21.80
   0 -11  -1  367.66   22.30
   0  11   1  350.96   21.20
   0  11   1  381.66   20.80
   0  11  -1  356.76   21.00
   0  11  -1  382.76   28.60
   0  11   1  355.86   26.10
   0  11  -1  389.16   21.30
  -1 -11  -1  827.62   38.60
  -1 -11  -1  795.02   35.30
   1 -11   1  812.62   35.80
   1 -11   1  872.71   35.40
   1  11   1  854.21   32.10
  -1  11  -1  840.02   34.20
  -1  11  -1  790.32   40.20
   1  11   1  830.72   43.20
  -1  11  -1  807.72   32.80
   1  11   1  797.92   34.60
  -2 -11  -1    0.60    8.60
  -2 -11  -1    6.50    7.90
   2 -11   1   17.50    8.20
   2 -11   1    3.90    8.00
   2  11   1   -3.10   11.20
  -2  11  -1   13.60    7.20
   2  11   1    5.00    6.20
  -2  11  -1    7.50    9.10
  -2  11  -1    1.70    7.60
   2  11   1   10.50    7.70
  -3 -11  -1  200.08   24.60
   3 -11   1  187.98   21.10
   3 -11   1  224.98   19.20
   3  11   1  227.28   23.80
  -3  11  -1  203.58   23.20
   3  11   1  196.68   19.60
  -3  11  -1  241.18   16.00
  -3  11  -1  237.88   19.20
   3  11   1  214.88   19.00
   4 -11   1  498.45   30.50
  -4 -11  -1  525.65   34.70
   4 -11   1  497.65   29.60
   4  11   1  541.65   28.40
  -4  11  -1  504.25   23.20
  -4  11  -1  471.95   32.40
   4  11   1  487.35   29.40
   4  11   1  464.05   27.70
   5 -11   1   51.19   14.10
  -5 -11  -1   49.99   16.40
   5 -11   1   78.89   15.60
   5  11   1   38.70   11.70
  -5  11  -1   45.20   15.10
   5  11   1   49.30   12.70
   5  11   1   62.59   14.50
   6 -11   1  297.07   26.00
  -6 -11  -1  350.56   36.50
   6 -11   1  298.37   30.70
  -6  11  -1  323.17   26.70
   6  11   1  300.47   27.50
  -6  11  -1  332.47   35.30
   6  11   1  253.87   26.20
   7 -11   1  204.38   27.40
  -7 -11  -1  195.88   29.40
   7  11   1  190.48   22.00
   7  11   1  255.97   26.50
  -7  11  -1  192.08   28.10
  -7  11  -1  183.98   25.60
   8 -11   1   -1.20   13.90
  -8 -11  -1   34.90   21.30
  -8  11  -1   -0.10   13.70
  -8  11  -1    8.70   14.70
   8  11   1    9.70   12.50
  -9 -11  -1   94.49   28.10
   9 -11   1   93.49   22.20
  -9  11  -1  128.99   29.00
   9  11   1   80.29   18.80
  10 -11   1   81.69   23.60
 -10 -11  -1  125.59   34.40
 -10  11  -1   97.79   27.70
  10 -12  -1  196.78   34.90
 -10  12   1  211.88   38.70
   9 -12  -1  167.38   29.30
  -9  12   1  173.68   30.90
   8 -12  -1   32.20   17.80
  -8 -12   1   46.90   15.70
   8  12  -1   21.70   13.90
  -8  12   1   16.30   20.00
  -7 -12   1  343.87   32.60
   7 -12  -1  184.28   26.60
   7  12  -1  271.37   27.10
  -7  12   1  249.48   32.30
   7  12  -1  201.88   26.30
  -6 -12   1  477.45   31.20
   6 -12  -1  455.35   34.00
  -6 -12   1  480.65   35.30
   6  12  -1  430.46   32.90
   6  12  -1  495.15   31.50
  -6  12   1  461.15   35.80
   5 -12  -1   76.49   15.90
  -5 -12   1   64.99   14.70
  -5 -12   1   45.30   15.00
   5 -12  -1   71.79   16.70
   5  12  -1   63.29   15.10
  -5  12   1   79.89   18.20
  -5  12   1   96.59   13.70
   5  12  -1   65.29   18.00
   4 -12  -1  915.71   39.40
   4 -12  -1  854.91   42.80
  -4 -12   1  835.02   41.30
  -4 -12   1  861.11   40.50
   4  12  -1  960.20   40.90
  -4  12   1  892.91   35.80
   4  12  -1  884.11   48.80
  -4  12   1  847.22   44.30
  -3 -12   1  244.48   21.50
  -3 -12   1  308.37   23.20
   3 -12  -1  301.37   21.80
   3 -12  -1  261.47   23.20
   3  12  -1  235.08   32.50
  -3  12   1  285.07   28.50
  -3  12   1  255.67   21.60
  -3  12   1  282.67   19.40
   3  12  -1  299.57   21.90
   2 -12  -1    2.90    9.40
  -2 -12   1   -4.80    7.20
   2 -12  -1    8.40    7.90
  -2 -12   1    7.50    9.30
   2  12  -1   -9.30    5.80
  -2  12   1    3.70    9.50
   2  12  -1   10.60   16.30
  -2  12   1    8.70    8.10
  -2  12   1    6.60    6.90
   2  12  -1   13.90    9.30
   1 -12  -1 1205.68   48.40
  -1 -12   1 1200.88   44.90
   1 -12  -1 1222.98   46.10
  -1 -12   1 1190.88   46.60
   1  12  -1 1155.38   57.19
  -1  12   1 1193.58   44.30
  -1  12   1 1121.89   43.70
  -1  12   1 1099.59   49.60
   1  12  -1 1136.79   44.20
   1  12  -1 1211.68   42.30
   0 -12   1  976.30   41.10
   0 -12  -1  994.60   43.00
   0 -12   1  979.10   39.40
   0 -12  -1  911.41   40.20
   0  12  -1  960.60   48.20
   0  12   1  941.91   45.50
   0  12  -1 1007.40   38.50
   0  12   1  944.71   37.50
   0  12   1 1018.70   39.70
   0  12  -1  970.40   38.70
  -1 -12  -1  232.28   23.70
   1 -12   1  169.08   19.40
   1 -12   1  219.08   19.00
  -1 -12  -1  196.48   19.90
  -1  12  -1  228.68   17.90
   1  12   1  177.38   24.40
  -1  12  -1  230.08   26.90
   1  12   1  226.18   16.90
   1  12   1  233.78   18.30
  -1  12  -1  219.88   18.70
   2 -12   1  846.12   37.70
  -2 -12  -1  758.62   39.90
   2 -12   1  816.82   37.60
  -2 -12  -1  811.02   37.70
   2  12   1  661.93   43.60
  -2  12  -1  863.11   34.00
  -2  12  -1  752.92   40.80
  -2  12  -1  865.71   36.80
   2  12   1  822.72   36.30
   2  12   1  859.21   32.70
  -3 -12  -1  401.26   30.50
   3 -12   1  421.16   27.50
   3 -12   1  453.25   27.50
  -3 -12  -1  429.36   27.30
  -3  12  -1  383.46   30.20
  -3  12  -1  414.26   26.20
  -3  12  -1  468.75   23.60
   3  12   1  424.26   31.10
   3  12   1  488.25   27.70
  -4 -12  -1    3.80   11.90
   4 -12   1    5.30    9.50
   4 -12   1   12.30   10.30
   4  12   1    7.40    8.00
   4  12   1   10.40    9.40
  -4  12  -1   14.70    8.60
  -4  12  -1    1.90   10.10
   4  12   1   13.60    8.80
   5 -12   1 1208.28   51.89
  -5 -12  -1 1189.78   57.69
   5 -12   1 1160.88   52.79
   5  12   1 1290.87   52.99
  -5  12  -1 1228.78   57.09
   5  12   1 1232.28   50.19
   6 -12   1  208.88   26.40
  -6 -12  -1  231.68   32.10
   6 -12   1  211.68   25.40
  -6  12  -1  199.18   27.30
   6  12   1  212.08   25.90
   6  12   1  222.58   23.80
   7 -12   1   71.59   18.90
  -7 -12  -1   39.80   19.10
  -7  12  -1   69.89   20.40
   7  12   1   37.30   13.90
   7  12   1   39.70   14.70
  -8 -12  -1  404.86   45.10
   8 -12   1  440.06   37.60
  -8  12  -1  410.76   45.50
   8  12   1  390.46   33.40
   8  12   1  448.26   37.40
  -9 -12  -1  171.28   34.40
   9 -12   1  187.98   31.90
   9  12   1  215.38   29.10
  -9  12  -1  150.88   32.30
  10 -12   1   10.00   18.70
 -10  12  -1  -10.40   19.00
   9 -13  -1   53.79   21.30
  -9  13   1   17.60   20.20
   8 -13  -1   52.59   19.40
  -8 -13   1   67.19   19.70
  -8  13   1   59.09   21.30
   8  13  -1   51.99   17.80
  -7 -13   1   63.69   18.20
   7 -13  -1   28.20   16.80
   7  13  -1   -0.80   11.80
  -7  13   1   17.40   16.70
   6 -13  -1  113.09   20.90
  -6 -13   1  178.78   24.50
  -6  13   1  173.48   27.20
   6  13  -1  192.38   24.30
   6  13  -1  164.08   25.20
  -5 -13   1  130.99   23.20
  -5 -13   1  121.19   19.40
   5 -13  -1  117.59   21.30
   5 -13  -1  103.99   21.80
  -5  13   1  135.89   16.10
   5  13  -1   87.19   20.60
  -5  13   1  120.59   21.10
   5  13  -1  154.68   21.40
   4 -13  -1   19.20   10.60
  -4 -13   1    9.90   11.10
   4 -13  -1   -4.10    9.00
  -4 -13   1   12.70   10.00
  -4  13   1   11.90    8.70
   4  13  -1    3.10   13.90
   4  13  -1   11.10    9.40
  -4  13   1   -8.00   10.60
   3 -13  -1   70.69   14.70
  -3 -13   1   88.89   16.20
   3 -13  -1  121.99   17.20
  -3 -13   1  121.79   18.40
  -3  13   1   87.09   18.20
   3  13  -1  123.19   17.90
  -3  13   1   82.49   15.40
  -3  13   1   88.39   13.70
   3  13  -1   64.49   21.80
  -2 -13   1  283.27   23.60
   2 -13  -1  292.37   22.70
   2 -13  -1  263.17   27.30
  -2 -13   1  251.47   21.80
  -2  13   1  265.57   21.60
  -2  13   1  267.87   20.40
   2  13  -1  292.37   19.00
   2  13  -1  247.08   35.70
   2  13  -1  319.27   23.10
  -2  13   1  255.97   28.10
  -1 -13   1   -0.10    8.80
   1 -13  -1   16.20   10.80
  -1 -13   1   16.30    9.90
   1 -13  -1    6.10    8.40
   1  13  -1    5.00   12.90
   1  13  -1    5.40    8.00
   1  13  -1    1.90    7.60
  -1  13   1   11.20    9.20
  -1  13   1   11.30   10.80
  -1  13   1    6.90    8.30
   0 -13   1  173.88   20.10
   0 -13  -1  179.58   20.10
   0 -13  -1  181.58   22.60
   0 -13   1  193.88   20.80
   0  13   1  152.28   18.00
   0  13  -1  207.38   20.20
   0  13   1  174.38   18.40
   0  13  -1  191.18   19.60
   0  13  -1  164.78   24.50
   0  13   1  197.28   25.60
  -1 -13  -1  239.88   24.70
  -1 -13  -1  259.57   22.30
   1 -13   1  239.08   23.70
   1 -13   1  233.98   22.80
   1  13   1  266.57   19.40
  -1  13  -1  312.07   32.80
  -1  13  -1  252.97   20.10
   1  13   1  259.07   23.60
  -1  13  -1  256.47   20.70
   1  13   1  167.48   25.10
   2 -13   1  -15.90    6.60
  -2 -13  -1   -2.80    9.20
   2 -13   1    6.70    9.70
  -2 -13  -1  -14.60    9.30
  -2  13  -1    1.30    8.80
  -2  13  -1   -0.60   10.50
   2  13   1   -3.20    9.00
  -2  13  -1    7.20    8.00
   2  13   1  -14.30   12.70
   2  13   1   -6.10    7.00
   3 -13   1   68.49   15.40
  -3 -13  -1   40.00   15.10
  -3 -13  -1   69.29   15.40
   3 -13   1   68.19   14.20
   3  13   1   64.39   17.90
  -3  13  -1   62.79   17.30
  -3  13  -1   68.19   12.70
   3  13   1   64.89   14.70
  -3  13  -1   80.99   15.60
   4 -13   1  212.28   24.60
   4 -13   1  224.78   26.40
  -4 -13  -1  217.38   27.80
  -4 -13  -1  233.98   25.60
   4  13   1  223.08   23.50
  -4  13  -1  237.98   20.50
  -4  13  -1  246.88   30.50
   5 -13   1   24.10   12.30
  -5 -13  -1   21.80   15.80
   5 -13   1   14.30   11.90
  -5  13  -1   -5.30   13.60
   5  13   1    7.50   10.80
   6 -13   1   45.20   16.10
  -6 -13  -1   72.19   22.20
   6  13   1   59.29   16.00
  -6  13  -1   92.39   23.70
   6  13   1   66.69   16.30
  -7 -13  -1   47.20   21.70
   7 -13   1   66.89   19.30
  -7  13  -1   25.90   17.20
   7  13   1   72.09   17.30
   7  13   1   76.69   17.30
  -8 -13  -1   22.20   20.60
   8 -13   1   -2.40   14.40
  -8  13  -1    8.20   17.30
   8  13   1    1.50   11.70
   8  13   1    5.20   14.00
  -9 -13  -1   15.50   27.30
   9 -13   1    7.00   18.00
  -9  13  -1   18.80   22.00
   9 -14  -1    8.70   18.50
  -9  14   1  -10.00   19.20
  -8 -14   1   34.40   18.60
   8 -14  -1   -6.10   15.20
  -8  14   1   -5.60   16.20
   8  14  -1   -8.90   14.50
  -7 -14   1    1.60   14.30
   7 -14  -1   -8.80   12.40
   7  14  -1   26.50   16.50
  -7  14   1   20.30   16.90
  -6 -14   1  113.39   21.90
   6 -14  -1  103.89   21.80
  -6  14   1  114.39   25.60
   6  14  -1  102.59   20.10
   5 -14  -1    9.40   12.80
  -5 -14   1    7.20   11.80
   5  14  -1    0.90   10.50
  -5  14   1  -12.90    8.90
  -5  14   1    9.80   14.00
   5  14  -1   -9.60   13.00
  -4 -14   1   84.59   17.20
   4 -14  -1   97.99   19.70
   4 -14  -1  102.79   17.10
  -4 -14   1   82.19   17.60
  -4  14   1  101.59   16.70
  -4  14   1  110.19   21.10
   4  14  -1   54.79   15.20
   4  14  -1  109.79   25.50
   3 -14  -1   14.10   10.50
  -3 -14   1    2.00   10.90
  -3 -14   1   19.20   11.80
   3 -14  -1   18.00   12.10
  -3  14   1   27.60   12.60
   3  14  -1   26.20   11.80
  -3  14   1   21.90   10.70
  -3  14   1   32.00   14.20
   3  14  -1  -18.30   14.40
  -2 -14   1   16.80   10.70
  -2 -14   1   16.80   10.80
   2 -14  -1   11.60   11.10
   2 -14  -1   11.40   10.30
   2  14  -1    1.80   16.70
  -2  14   1    7.40   12.00
  -2  14   1    4.10    9.90
  -2  14   1    4.10    8.70
   2  14  -1    6.60   10.20
   2  14  -1   -9.90    7.60
   1 -14  -1   59.99   13.90
   1 -14  -1   64.79   15.50
  -1 -14   1   56.39   14.10
  -1 -14   1   76.99   15.30
  -1  14   1   50.99   12.60
   1  14  -1   57.69   18.90
   1  14  -1   68.49   13.40
   1  14  -1   76.09   14.40
  -1  14   1   52.29   16.50
  -1  14   1   56.49   13.70
   0 -14  -1  152.98   20.40
   0 -14   1  140.09   18.90
   0 -14  -1  142.49   21.90
   0 -14   1  155.88   20.70
   0  14   1  140.59   17.80
   0  14  -1  142.59   24.90
   0  14  -1  167.78   20.10
   0  14   1  172.88   19.20
   0  14   1  113.59   22.20
   0  14  -1  162.58   19.80
   1 -14   1   25.80   11.90
   1 -14   1   26.40   11.50
  -1 -14  -1   56.89   15.40
  -1 -14  -1   47.40   13.70
  -1  14  -1   33.80   11.90
   1  14   1   22.80   16.20
  -1  14  -1   53.39   13.00
  -1  14  -1   30.90   14.20
   1  14   1   38.90   11.30
   1  14   1   44.40   12.70
   2 -14   1   96.99   16.40
  -2 -14  -1   92.69   17.40
   2 -14   1   94.49   16.70
  -2 -14  -1   91.89   18.80
  -2  14  -1  121.99   19.40
   2  14   1  112.79   14.90
  -2  14  -1   91.59   15.00
  -2  14  -1  111.89   21.00
   2  14   1   87.49   15.70
   2  14   1   73.79   21.70
   3 -14   1   21.80   11.30
   3 -14   1   17.40   11.70
  -3 -14  -1   33.00   14.00
  -3 -14  -1   16.20   11.40
   3  14   1   12.20   11.90
   3  14   1   -2.00   13.40
  -3  14  -1    8.90    9.90
  -3  14  -1   36.50   13.50
   3  14   1   25.10    9.30
  -3  14  -1   20.50   13.10
  -4 -14  -1    7.10   11.20
   4 -14   1   13.40   12.30
  -4 -14  -1   -0.80   12.70
   4 -14   1   -9.30    9.90
   4  14   1    8.50   11.80
  -4  14  -1   -4.50   11.80
  -4  14  -1   -9.90    8.50
  -5 -14  -1   91.29   21.60
  -5 -14  -1  137.09   22.50
   5 -14   1  135.69   23.00
   5 -14   1  141.89   23.50
  -5  14  -1  104.59   22.40
   5  14   1  135.89   20.80
  -6 -14  -1    4.90   13.90
   6 -14   1   13.50   14.30
  -6 -14  -1   37.10   18.30
   6  14   1   31.30   14.90
  -6  14  -1   -1.50   15.20
  -7 -14  -1   17.30   14.70
  -7 -14  -1   -8.50   17.50
   7 -14   1    8.20   14.70
   7  14   1   26.80   15.70
  -7  14  -1   24.60   19.10
  -8 -14  -1   29.70   17.00
   8 -14   1   43.20   20.00
  -8 -14  -1    2.20   21.50
  -8  14  -1   42.60   22.30
   8  14   1   27.10   16.10
  -9 -14  -1  -16.30   15.90
   9 -14   1   18.20   20.50
  -9  14  -1  -13.40   17.70
  -9 -15   1  152.68   42.60
  -8 -15   1  230.28   31.40
   8 -15  -1  167.28   30.10
  -8  15   1  167.88   32.60
   8  15  -1  166.88   28.40
  -7 -15   1   59.69   19.50
   7 -15  -1   43.20   18.70
   7  15  -1   35.70   18.90
  -7  15   1   35.80   22.20
   6 -15  -1  120.79   23.70
  -6 -15   1  109.09   21.80
  -6  15   1   85.49   23.30
   6  15  -1   83.89   20.50
   5 -15  -1  514.45   38.80
  -5 -15   1  597.44   39.20
   5  15  -1  618.34   38.30
  -5  15   1  589.54   43.50
   5  15  -1  510.15   44.50
   4 -15  -1   47.90   15.80
  -4 -15   1   38.80   15.20
   4 -15  -1   31.30   12.60
  -4  15   1   35.20   17.80
   4  15  -1   44.00   15.60
   4  15  -1   24.70   18.70
  -4  15   1   26.30   11.40
  -3 -15   1  256.77   27.40
  -3 -15   1  224.78   25.90
   3 -15  -1  186.48   22.40
   3 -15  -1  178.78   24.70
  -3  15   1  186.88   23.60
   3  15  -1  194.78   19.80
   3  15  -1  201.78   35.00
  -3  15   1  236.58   30.50
   3  15  -1  187.18   23.50
  -3  15   1  242.48   24.00
  -2 -15   1  426.06   30.70
   2 -15  -1  476.95   32.60
  -2 -15   1  420.86   28.60
   2 -15  -1  435.56   30.70
  -2  15   1  437.76   30.00
  -2  15   1  416.56   34.40
   2  15  -1  463.05   30.30
  -2  15   1  501.95   29.30
   2  15  -1  498.15   44.70
   2  15  -1  469.55   27.00
  -1 -15   1  106.99   18.60
  -1 -15   1   96.49   17.10
   1 -15  -1  133.29   21.70
   1 -15  -1   72.19   15.70
   1  15  -1  119.29   18.70
  -1  15   1  114.09   17.00
  -1  15   1   99.99   20.60
   1  15  -1   93.59   16.30
  -1  15   1  109.49   17.30
   1  15  -1   36.30   18.30
   0 -15  -1  268.37   27.70
   0 -15   1  281.47   26.70
   0 -15   1  227.38   25.30
   0 -15  -1  232.18   24.40
   0  15  -1  277.17   34.00
   0  15   1  290.17   23.70
   0  15   1  269.07   33.50
   0  15  -1  273.57   25.50
   0  15  -1  263.17   25.20
   0  15   1  250.17   25.20
   1 -15   1  623.84   36.50
   1 -15   1  627.54   34.50
  -1 -15  -1  640.14   36.50
  -1 -15  -1  586.14   36.40
  -1  15  -1  596.74   41.70
   1  15   1  624.34   45.00
   1  15   1  594.44   33.80
  -1  15  -1  649.04   34.40
  -1  15  -1  662.23   33.80
   1  15   1  583.34   31.20
  -2 -15  -1   27.00   12.90
  -2 -15  -1   25.20   13.90
   2 -15   1   13.40   10.90
   2 -15   1   45.90   14.70
   2  15   1    8.60   16.60
  -2  15  -1   19.30   10.70
   2  15   1   30.70   12.60
   2  15   1   39.00   11.70
  -2  15  -1   27.40   13.60
  -2  15  -1    9.10   13.70
  -3 -15  -1  173.78   24.50
   3 -15   1  186.08   22.70
  -3 -15  -1  213.78   28.20
   3 -15   1  206.48   25.50
  -3  15  -1  191.28   27.40
   3  15   1  203.48   20.20
  -3  15  -1  243.68   23.30
  -3  15  -1  199.58   23.90
   3  15   1  181.68   23.10
  -4 -15  -1  421.26   35.00
   4 -15   1  420.36   32.60
   4 -15   1  441.36   33.50
  -4 -15  -1  528.95   35.70
  -4  15  -1  409.96   42.40
   4  15   1  547.25   34.80
  -4  15  -1  471.25   27.90
   5 -15   1    0.70   12.10
  -5 -15  -1   31.20   17.10
   5 -15   1   21.30   14.30
  -5 -15  -1   -1.10   15.90
  -5  15  -1   49.30   19.50
   5  15   1   47.40   16.40
  -6 -15  -1  177.68   31.00
   6 -15   1  144.79   25.70
  -6 -15  -1  207.08   28.80
   6  15   1  168.88   25.50
  -6  15  -1  202.08   32.80
   7 -15   1  218.68   31.70
  -7 -15  -1  273.57   33.20
  -7 -15  -1  320.67   41.60
  -7  15  -1  230.98   36.30
   7  15   1  247.98   30.20
  -8 -15  -1   21.00   19.30
   8 -15   1   58.69   21.80
  -8  15  -1    3.60   21.50
   8  15   1   21.70   16.80
  -8 -16   1   16.70   20.10
   8 -16  -1    5.80   19.30
  -8  16   1  -17.80   21.10
   8  16  -1   50.19   22.40
   7 -16  -1   98.49   23.80
  -7 -16   1  116.79   25.30
   7  16  -1  150.08   28.10
  -7  16   1   93.69   26.60
  -6 -16   1  111.19   23.70
   6 -16  -1  105.19   23.70
   6  16  -1  145.69   26.70
  -6  16   1  112.09   26.60
   5 -16  -1   18.10   15.70
  -5 -16   1    0.10   14.50
  -5  16   1   25.30   17.40
   5  16  -1   -7.00   14.20
   4 -16  -1  280.57   29.10
   4 -16  -1  254.07   30.30
  -4 -16   1  226.48   29.10
   4  16  -1  286.27   38.20
   4  16  -1  317.57   32.30
  -4  16   1  283.17   26.40
  -4  16   1  330.77   36.90
  -3 -16   1  123.19   22.10
   3 -16  -1  157.08   24.50
   3 -16  -1  103.89   19.10
  -3  16   1   93.99   22.00
  -3  16   1  126.89   19.10
   3  16  -1  127.39   31.70
   3  16  -1  124.99   17.20
   3  16  -1  119.49   20.80
   2 -16  -1   12.30   12.60
  -2 -16   1    6.10   11.50
  -2 -16   1   36.30   13.80
   2 -16  -1   27.50   13.40
   2  16  -1   30.90   14.10
  -2  16   1    9.20   15.40
  -2  16   1  -13.10   10.90
   2  16  -1   21.80   21.00
  -2  16   1   17.10   10.70
   2  16  -1   11.40   11.10
   1 -16  -1  261.47   30.50
  -1 -16   1  198.38   24.90
  -1 -16   1  252.77   26.90
   1 -16  -1  228.18   25.10
   1  16  -1  253.77   26.40
   1  16  -1  233.28   24.40
   1  16  -1  192.08   31.70
  -1  16   1  261.57   26.40
  -1  16   1  250.27   32.50
  -1  16   1  206.08   23.30
   0 -16   1  196.88   25.50
   0 -16  -1  180.28   24.10
   0 -16  -1  187.18   25.80
   0 -16   1  204.98   24.50
   0  16  -1  152.58   27.70
   0  16  -1  240.68   24.90
   0  16   1  186.88   22.40
   0  16   1  194.58   23.00
   0  16   1  175.78   29.30
   0  16  -1  205.58   23.20
  -1 -16  -1  -18.70   10.40
   1 -16   1    8.00   11.30
   1 -16   1   10.80   12.40
  -1 -16  -1   -3.60   11.50
  -1  16  -1   -8.50   10.70
   1  16   1   -9.10    9.60
   1  16   1    3.50    9.80
  -1  16  -1   -3.60   13.80
  -1  16  -1  -16.70    8.90
   1  16   1   -1.60   15.30
   2 -16   1  181.68   24.50
   2 -16   1  140.09   21.40
  -2 -16  -1  142.79   23.10
  -2 -16  -1  147.79   23.10
   2  16   1  195.48   24.60
  -2  16  -1  162.58   22.80
  -2  16  -1  242.48   24.40
   2  16   1  179.68   20.50
  -2  16  -1  170.98   26.60
   3 -16   1  141.29   22.90
  -3 -16  -1  139.49   22.60
   3 -16   1  133.29   20.80
  -3 -16  -1  116.89   21.80
  -3  16  -1  107.99   24.90
   3  16   1  137.09   17.90
  -3  16  -1  163.18   20.30
   3  16   1  160.98   23.30
  -4 -16  -1   22.40   17.20
  -4 -16  -1   -3.50   13.30
   4 -16   1   -3.40   11.80
   4 -16   1   20.10   14.80
   4  16   1   10.20   15.10
  -4  16  -1    1.80   17.30
   5 -16   1  101.79   23.50
  -5 -16  -1  160.38   28.70
   5 -16   1  134.19   23.00
  -5 -16  -1   85.29   21.50
  -5  16  -1  116.49   25.40
   5  16   1  174.58   26.70
   6 -16   1   73.29   22.20
  -6 -16  -1  101.29   24.40
  -6 -16  -1  118.09   29.80
   6  16   1  141.69   24.80
  -6  16  -1  108.09   27.60
  -7 -16  -1   -1.10   16.50
   7 -16   1   -4.10   16.10
  -7  16  -1   -9.10   19.00
   7  16   1   11.90   16.40
   8 -16   1  153.28   30.50
  -8 -16  -1  115.19   26.80
   8  16   1  136.09   26.60
  -8  16  -1  146.39   37.50
   7 -17  -1   11.90   17.80
  -7 -17   1   -5.90   17.90
  -7  17   1  -10.50   20.50
   7  17  -1    3.60   19.30
   6 -17  -1    5.00   15.90
  -6 -17   1   -1.10   16.10
   6  17  -1   -6.50   15.60
  -6  17   1   41.80   21.80
   5 -17  -1    5.80   15.50
  -5 -17   1   11.40   15.10
   5  17  -1   15.90   16.10
  -5  17   1   -1.60   17.50
  -4 -17   1  -11.60   12.70
   4 -17  -1    4.90   12.80
   4 -17  -1    7.90   14.90
   4  17  -1  -11.60   12.00
  -4  17   1   12.00   11.90
  -4  17   1   17.50   17.20
  -3 -17   1    6.00   13.20
   3 -17  -1   21.20   15.00
   3 -17  -1    7.30   12.60
  -3  17   1    1.90   15.00
   3  17  -1  -12.00    9.60
  -3  17   1    0.00   11.30
   3  17  -1   16.30   22.60
   3  17  -1   22.30   15.10
   2 -17  -1    7.10   13.30
  -2 -17   1    4.70   12.70
   2 -17  -1   -1.80   11.10
  -2  17   1  -12.60   13.60
  -2  17   1   -8.40   14.50
  -2  17   1   10.60   12.00
   2  17  -1   -3.80   10.30
   2  17  -1    1.70   11.70
   2  17  -1   -0.60   20.60
  -1 -17   1   33.50   16.90
   1 -17  -1   38.60   15.80
   1 -17  -1   41.30   15.90
  -1 -17   1   47.70   17.10
   1  17  -1   17.40   20.40
  -1  17   1   39.30   15.10
   1  17  -1   34.80   15.10
   1  17  -1   40.80   14.80
  -1  17   1   50.09   20.80
  -1  17   1   41.30   15.50
   0 -17  -1   15.40   14.70
   0 -17  -1   11.50   12.70
   0 -17   1   10.00   12.40
   0 -17   1    8.80   13.50
   0  17  -1   26.50   19.10
   0  17   1   19.30   16.80
   0  17   1    9.90   13.30
   0  17  -1   14.20   13.90
   0  17   1   18.50   13.80
   0  17  -1   16.50   13.40
  -1 -17  -1    1.60   13.00
   1 -17   1  -10.40   11.50
   1 -17   1   11.20   12.10
  -1 -17  -1   -3.10   13.10
   1  17   1   -7.60   11.30
  -1  17  -1   11.70   17.90
  -1  17  -1   -6.00   12.70
  -1  17  -1   -2.60   11.10
   1  17   1    5.20   11.30
   2 -17   1  -11.00   12.20
  -2 -17  -1  -10.20   12.80
   2 -17   1   11.50   13.60
  -2 -17  -1   -5.90   13.70
  -2  17  -1    2.30   15.20
  -2  17  -1  -10.00   12.40
   2  17   1   16.10   12.80
   2  17   1    1.40    9.90
  -2  17  -1  -17.80   10.60
  -3 -17  -1  -15.20   12.40
   3 -17   1   -0.90   13.80
   3 -17   1    6.90   11.90
  -3 -17  -1  -13.30   12.70
   3  17   1   -4.70    9.50
  -3  17  -1   20.40   12.50
  -3  17  -1   11.40   18.00
   3  17   1   -5.50   14.00
   4 -17   1   15.40   15.20
  -4 -17  -1   -4.70   13.90
   4 -17   1   -6.60   13.30
  -4 -17  -1   -4.60   16.40
  -4  17  -1  -24.20   14.20
   4  17   1   11.50   13.80
  -5 -17  -1    0.10   18.30
   5 -17   1   -5.00   14.60
  -5 -17  -1  -10.90   15.80
   5 -17   1  -24.30   13.70
   5  17   1    2.90   14.40
  -5  17  -1    1.10   17.30
   6 -17   1    6.20   17.90
  -6 -17  -1   -6.80   17.40
  -6  17  -1   19.00   20.70
   6  17   1  -10.00   15.90
  -7 -17  -1   -8.10   18.30
   7 -17   1  -14.40   16.30
  -7  17  -1  -10.20   19.70
   7  17   1    2.40   18.80
  -7 -18   1   92.49   25.70
   7 -18  -1   46.10   23.60
   7  18  -1   87.69   28.40
   6 -18  -1  112.99   27.50
  -6 -18   1  131.89   27.40
  -6  18   1   89.49   27.90
   6  18  -1  122.89   27.40
   5 -18  -1   -1.90   15.50
  -5 -18   1    5.70   17.00
   5  18  -1   -8.70   15.80
  -5  18   1    1.70   18.70
   4 -18  -1  142.29   26.50
  -4 -18   1  145.69   26.00
  -4  18   1  144.99   28.80
  -4  18   1  204.78   25.70
   4  18  -1  166.38   27.30
   4  18  -1  155.98   20.50
  -3 -18   1   92.99   22.70
   3 -18  -1   53.09   18.40
   3 -18  -1   78.49   22.20
  -3  18   1   45.60   20.80
  -3  18   1   73.09   18.70
   3  18  -1   69.09   16.80
   3  18  -1  101.69   22.70
   2 -18  -1   -3.90   13.10
   2 -18  -1    1.00   14.80
  -2 -18   1  -10.00   13.80
   2  18  -1   41.00   23.20
  -2  18   1   -4.40   14.60
   2  18  -1   -7.90   10.80
   2  18  -1    9.10   14.30
  -2  18   1   13.00   17.10
  -2  18   1  -10.40   12.20
   1 -18  -1  171.18   26.60
  -1 -18   1  191.38   28.60
   1 -18  -1  178.48   25.10
   1  18  -1  254.37   39.50
   1  18  -1  187.18   24.10
  -1  18   1  203.38   26.80
  -1  18   1  199.68   27.00
  -1  18   1  235.78   34.30
   1  18  -1  202.38   26.40
   0 -18  -1  126.99   23.60
   0 -18   1   70.79   19.60
   0 -18  -1   90.39   21.40
   0  18  -1  119.49   29.20
   0  18   1  114.79   22.70
   0  18  -1   69.19   18.20
   0  18   1  144.49   31.80
   0  18  -1  145.29   23.40
   0  18   1  164.58   23.80
  -1 -18  -1  -14.20   12.90
   1 -18   1    8.50   12.80
   1 -18   1   19.90   14.80
  -1 -18  -1   16.20   14.90
  -1  18  -1   -5.10   13.90
   1  18   1   -0.30   12.50
   1  18   1    2.40   13.80
  -1  18  -1   -2.70   12.70
  -1  18  -1   -2.80   17.20
  -2 -18  -1  101.49   22.60
  -2 -18  -1  114.99   23.60
   2 -18   1  152.18   24.80
   2 -18   1  104.29   21.40
  -2  18  -1  155.18   23.60
  -2  18  -1  157.98   25.20
   2  18   1  120.79   22.50
  -2  18  -1  126.29   27.20
   2  18   1  104.39   19.40
  -3 -18  -1  200.78   30.10
   3 -18   1  122.59   22.60
   3 -18   1  170.18   26.80
  -3 -18  -1   95.49   23.00
   3  18   1   93.89   17.40
  -3  18  -1  104.29   26.60
   3  18   1  159.98   27.10
  -3  18  -1  149.69   22.50
  -4 -18  -1   10.60   17.30
   4 -18   1    9.00   15.50
   4 -18   1    9.70   17.60
   4  18   1   17.90   16.30
  -4  18  -1   18.90   20.10
   5 -18   1   80.09   22.90
  -5 -18  -1  119.89   25.20
  -5  18  -1  107.99   28.20
   5  18   1  119.19   25.70
   6 -18   1   64.29   22.80
  -6 -18  -1   85.99   25.30
   6  18   1  127.39   27.90
  -6  18  -1   38.70   23.80
   6 -19  -1   89.49   26.40
  -6 -19   1   65.99   27.20
  -6  19   1   51.49   25.90
  -5 -19   1  136.99   29.10
   5 -19  -1  104.89   26.20
   5  19  -1  131.79   28.60
  -5  19   1   74.69   27.70
   4 -19  -1   23.40   19.40
  -4 -19   1   32.80   19.30
   4  19  -1   36.90   21.10
  -4  19   1   25.30   22.20
   4  19  -1    3.40   12.40
   3 -19  -1   95.19   22.80
   3 -19  -1   89.19   23.00
  -3 -19   1   91.89   23.70
   3  19  -1  106.89   19.60
   3  19  -1  133.29   25.10
  -3  19   1  155.68   24.90
  -3  19   1  112.89   26.60
  -2 -19   1  117.69   24.40
   2 -19  -1  144.49   26.00
   2 -19  -1  105.59   22.70
  -2  19   1  118.99   28.00
   2  19  -1  155.38   23.50
   2  19  -1  136.99   24.40
  -2  19   1  120.69   22.70
  -2  19   1  165.98   27.10
   2  19  -1  185.68   45.40
   1 -19  -1   -5.80   14.20
  -1 -19   1   15.30   16.90
   1 -19  -1   -5.50   15.10
  -1  19   1   18.30   17.80
  -1  19   1   18.80   16.20
   1  19  -1   -1.70   24.10
   1  19  -1   52.09   18.70
  -1  19   1   11.30   19.50
   1  19  -1   29.80   16.30
   0 -19  -1  121.59   23.60
   0 -19  -1   80.89   21.50
   0 -19   1  129.69   25.40
   0  19   1  135.99   23.70
   0  19  -1  177.78   26.00
   0  19  -1  140.99   24.30
   0  19  -1  129.59   32.80
   0  19   1   84.49   21.10
   1 -19   1  162.18   27.30
  -1 -19  -1  134.69   24.70
  -1 -19  -1  153.08   27.50
  -1  19  -1  218.48   28.00
   1  19   1  197.38   29.10
  -1  19  -1  145.99   31.80
  -1  19  -1  223.38   28.20
   1  19   1  196.08   25.30
  -2 -19  -1   13.00   16.30
   2 -19   1   12.00   17.10
   2 -19   1   -5.90   14.20
  -2 -19  -1    1.70   17.20
  -2  19  -1    9.50   14.90
   2  19   1    2.80   15.20
   2  19   1    8.40   13.00
  -2  19  -1    3.00   20.20
  -2  19  -1    8.10   15.90
   3 -19   1   70.89   21.20
  -3 -19  -1   90.69   23.50
   3 -19   1   55.39   19.40
  -3  19  -1   59.29   19.90
  -3  19  -1   50.69   23.00
   3  19   1   67.99   16.90
   3  19   1   93.49   23.10
   4 -19   1  188.48   30.10
  -4 -19  -1  178.58   30.70
   4 -19   1  204.08   30.70
   4  19   1  175.48   22.60
  -4  19  -1  170.78   32.70
   4  19   1  253.27   33.80
   5 -19   1   -0.10   16.50
  -5 -19  -1    3.20   19.70
   5  19   1   40.60   21.60
  -5  19  -1    7.20   22.30
   6 -19   1   28.80   22.00
   5 -20  -1  -21.80   18.60
  -5  20   1   -2.80   23.40
   4 -20  -1   -9.70   18.20
  -4 -20   1   25.20   21.10
   4  20  -1   -9.70   13.20
   4  20  -1   27.60   20.50
  -4  20   1   13.40   23.60
   3 -20  -1   15.20   16.80
  -3 -20   1    7.20   18.70
   3 -20  -1   17.20   18.80
  -3  20   1    2.10   15.80
  -3  20   1   37.30   24.10
   3  20  -1   -8.30   13.50
   3  20  -1   53.99   21.60
  -2 -20   1   15.70   18.10
   2 -20  -1   17.50   19.60
   2 -20  -1   20.50   17.30
   2  20  -1   -1.00   15.40
  -2  20   1   34.00   17.40
   2  20  -1   32.60   18.60
  -2  20   1   11.40   22.30
  -1 -20   1    0.90   17.00
   1 -20  -1    4.60   16.60
   1 -20  -1   -7.80   16.00
  -1  20   1    9.00   16.30
   1  20  -1   11.30   16.80
   1  20  -1  -14.40   25.40
   1  20  -1   15.70   16.60
  -1  20   1  -23.20   15.50
   0 -20  -1    6.90   17.30
   0 -20  -1    1.30   17.00
   0 -20   1   22.70   17.20
   0  20  -1  -10.40   14.90
   0  20  -1    4.30   21.60
   0  20   1   12.30   18.10
   0  20  -1   19.20   17.20
   0  20   1    6.50   17.00
  -1 -20  -1  -14.50   15.00
   1 -20   1   17.00   17.30
  -1 -20  -1    1.70   17.90
   1  20   1   17.20   16.70
  -1  20  -1   10.50   15.20
   1  20   1  -17.60   14.80
  -1  20  -1   13.20   22.70
  -1  20  -1   -4.60   16.80
  -2 -20  -1   59.79   21.50
   2 -20   1   33.90   18.90
   2  20   1   23.70   19.30
   2  20   1   31.10   18.50
  -2  20  -1   45.00   18.80
  -2  20  -1    7.90   21.80
   3 -20   1   -6.30   16.70
  -3 -20  -1   35.40   21.90
  -3  20  -1   44.00   25.00
   3  20   1   16.20   18.60
   3  20   1   -4.00   13.40
  -4 -20  -1   -9.10   19.10
   4 -20   1   -6.20   21.20
   4 -20   1   -3.70   17.90
  -4  20  -1   42.10   25.70
   4  20   1    2.70   12.90
   4  20   1  -17.90   18.00
   3 -21  -1   27.70   20.90
   3 -21  -1   36.00   20.40
  -3  21   1   23.00   19.80
  -3  21   1   49.10   28.90
  -2 -21   1   19.60   21.90
   2 -21  -1   37.70   19.60
   2 -21  -1   29.40   21.70
  -2  21   1   36.30   20.40
   2  21  -1   23.90   20.20
   2  21  -1    8.60   16.80
   1 -21  -1   23.10   20.00
  -1 -21   1   17.60   20.20
   1 -21  -1   16.10   19.30
  -1  21   1   -1.80   18.70
  -1  21   1   46.40   20.50
   1  21  -1    6.90   17.90
   1  21  -1   12.40   17.80
   0 -21   1   51.29   21.60
   0 -21  -1   20.10   20.50
   0  21  -1   38.90   29.10
   0  21  -1   16.00   18.90
   0  21   1   29.20   21.70
   0  21  -1   36.80   20.70
   0  21   1   21.70   19.80
  -1 -21  -1   13.50   19.70
   1 -21   1   25.00   20.40
  -1  21  -1   55.99   20.90
  -1  21  -1   27.30   20.90
  -1  21  -1   17.30   25.70
   1  21   1   41.00   20.50
   1  21   1   26.60   20.60
   2 -21   1    1.60   17.30
  -2 -21  -1  -16.40   18.90
  -2  21  -1   -8.90   24.20
  -2  21  -1   -3.30   17.20
   2  21   1   -2.60   18.70
   2  21   1   -5.30   16.60
   3 -21   1  -14.10   18.70
  -3  21  -1   16.70   25.00
 -12   0   2    5.00   15.90
  12   0  -2    5.80   17.80
  12   0  -2    4.30   19.60
  11   0  -2  403.46   46.50
 -11   0   2  256.27   34.40
  11   0  -2  369.36   39.40
  10   0  -2  665.33   42.30
  10   0  -2  667.93   45.50
 -10   0   2  617.04   42.40
  -9   0   2  -13.80    9.70
   9   0  -2    1.00    9.70
   9   0  -2    8.00   10.70
   8   0  -2  626.94   37.60
  -8   0   2  594.84   36.10
   8   0  -2  664.63   36.50
   7   0  -2 1200.38   48.70
  -7   0   2 1106.79   49.60
   7   0  -2 1162.28   49.99
  -6   0   2   36.30    8.60
  -6   0   2   41.90   12.30
   6   0  -2   35.50    9.60
   6   0  -2   59.89   13.20
  -5   0   2 2078.29   62.49
   5   0  -2 2077.49   68.89
   5   0  -2 2112.49   66.29
  -5   0   2 2162.68   69.39
   4   0  -2 2182.18   65.19
  -4   0   2 2135.89   62.69
   4   0  -2 2190.28   67.79
  -4   0   2 2187.98   67.79
   3   0  -2   32.20    6.00
   3   0  -2   25.50    6.10
  -3   0   2   30.90    7.10
  -3   0   2   28.00    6.00
   2   0  -2  900.31   27.90
   2   0  -2  959.10   27.20
   2   0  -2  906.31   28.30
  -2   0   2  926.61   29.50
   2   0  -2  954.80   31.40
   2   0  -2  953.70   31.30
  -1   0   2 2498.95   64.19
   1   0  -2 2576.44   68.29
  -1   0   2 2504.25   65.09
   1   0  -2 2520.25   64.49
   1   0  -2 2372.46   65.69
  -1   0   2 2386.76   66.59
   1   0  -2 2504.55   67.19
   0   0  -2   44.50    5.20
   0   0   2   33.30    4.50
   0   0   2   57.19    6.90
   0   0  -2   43.80    5.50
   0   0  -2   69.49   12.50
   0   0  -2   45.40    5.60
   0   0   2   31.60    4.80
   1   0   2 3219.88   85.39
  -1   0  -2 3151.48   83.69
  -1   0  -2 3313.97   86.79
   1   0   2 3026.40   83.89
   1   0   2 3199.28   83.69
  -1   0  -2 3236.38   82.19
   2   0   2  856.51   28.50
  -2   0  -2  825.72   26.00
   2   0   2  820.92   28.40
   2   0   2  845.22   25.90
  -2   0  -2  863.41   29.90
   3   0   2   13.40    4.20
  -3   0  -2   13.40    4.20
   3   0   2   12.70    4.90
   3   0   2   11.70    3.90
   3   0   2    0.30    3.80
  -3   0  -2    9.90    5.90
  -4   0  -2 2156.58   66.89
   4   0   2 2051.89   58.79
  -4   0  -2 2135.69   62.39
   4   0   2 2036.70   64.69
   4   0   2 2120.09   63.19
   4   0   2 1995.40   58.89
  -5   0  -2 2069.79   69.29
   5   0   2 1989.70   66.99
   5   0   2 2029.20   60.09
  -5   0  -2 2112.29   64.89
   5   0   2 2149.28   64.49
  -6   0  -2   23.90    8.20
   6   0   2    9.30    6.40
   6   0   2    7.10    6.30
  -6   0  -2   21.10    9.20
   7   0   2 1280.87   43.40
  -7   0  -2 1193.78   53.49
   7   0   2 1265.97   52.29
   7   0   2 1194.48   46.60
  -7   0  -2 1358.76   50.49
   8   0   2  656.23   38.30
  -8   0  -2  725.13   37.10
  -8   0  -2  706.53   41.60
   8   0   2  754.02   34.20
   8   0   2  694.63   30.40
  -9   0  -2   45.30   16.20
  -9   0  -2   24.90   12.30
   9   0   2   53.79   15.70
   9   0   2   46.30   10.90
 -10   0  -2  434.06   38.20
 -10   0  -2  423.06   33.00
  10   0   2  468.35   45.40
  10   0   2  395.06   25.90
 -11   0  -2  299.97   38.50
  11   0   2  389.16   41.70
  11   0   2  334.57   26.30
  12   0   2    2.40   21.40
  12  -1  -2  140.09   30.00
  12  -1  -2  178.98   25.10
 -12  -1   2  159.28   32.20
 -12   1   2  112.19   28.30
  12   1  -2  133.69   28.40
  11  -1  -2   51.79   18.80
  11  -1  -2   55.29   20.90
 -11  -1   2   50.29   20.40
  11  -1  -2   45.00   14.00
  11   1  -2   43.40   17.50
  11   1  -2   35.20   19.90
 -11   1   2   47.00   20.10
 -10  -1   2   11.70   14.80
  10  -1  -2   15.10   13.00
  10  -1  -2   34.80   15.90
  10  -1  -2   36.00   12.20
  10   1  -2   49.10   17.70
 -10   1   2   20.70   16.00
  10   1  -2   20.50   15.30
   9  -1  -2  263.27   30.20
  -9  -1   2  272.17   29.70
   9  -1  -2  334.37   28.40
   9  -1  -2  277.97   20.60
   9   1  -2  373.86   31.40
   9   1  -2  316.07   27.50
  -9   1   2  352.06   37.10
   8  -1  -2  155.38   21.90
   8  -1  -2  175.18   15.30
  -8  -1   2  256.67   29.30
   8  -1  -2  195.78   26.20
   8   1  -2  209.88   25.50
  -8   1   2  251.77   29.90
   8   1  -2  217.28   27.90
  -7  -1   2  197.98   18.90
   7  -1  -2  177.28   21.50
  -7  -1   2  174.08   23.00
   7  -1  -2  144.59   19.00
   7  -1  -2  155.28   13.30
   7   1  -2  172.88   22.30
   7   1  -2  163.18   19.80
  -7   1   2  191.58   25.10
  -6  -1   2  493.65   22.40
   6  -1  -2  429.06   20.60
   6  -1  -2  439.36   26.70
  -6  -1   2  485.25   27.80
   6  -1  -2  480.65   26.10
  -6   1   2  446.96   27.70
   6   1  -2  443.16   26.80
   6   1  -2  456.85   25.40
   5  -1  -2  414.36   22.50
  -5  -1   2  443.56   20.20
   5  -1  -2  414.66   18.50
   5  -1  -2  410.16   17.60
  -5  -1   2  445.96   24.50
   5  -1  -2  426.06   24.10
   5   1  -2  406.16   23.60
   5   1  -2  421.36   22.00
  -5   1   2  413.76   24.20
  -5   1   2  414.66   19.70
  -4  -1   2  227.18   13.40
   4  -1  -2  198.48   15.20
   4  -1  -2  209.28   12.30
   4  -1  -2  223.28   11.40
   4  -1  -2  206.98   14.30
  -4   1   2  205.98   16.30
   4   1  -2  248.78   16.50
   4   1  -2  213.48   13.90
  -4   1   2  222.28   13.50
  -3  -1   2 1010.60   32.60
   3  -1  -2  990.00   31.50
   3  -1  -2 1006.20   33.70
   3  -1  -2 1038.00   35.70
   3  -1  -2  992.10   30.70
   3   1  -2 1005.60   32.60
  -3   1   2 1034.30   36.20
   3   1  -2 1056.49   36.20
   3   1  -2 1066.39   35.90
  -3   1   2 1005.40   32.90
  -2  -1   2  177.18   10.40
   2  -1  -2  172.58    9.70
   2  -1  -2  183.08   10.00
   2  -1  -2  178.88   11.30
   2   1  -2  172.38    8.80
  -2   1   2  182.28   11.60
   2   1  -2  190.38   12.10
  -2   1   2  181.88   10.70
   2   1  -2  178.88   11.20
   1  -1  -2  591.64   20.30
   1  -1  -2  593.14   21.40
   1  -1  -2  582.34   20.20
  -1  -1   2  595.64   20.40
  -1  -1   2  619.94   18.80
   1  -1  -2  612.04   20.00
  -1   1   2  607.44   20.90
   1   1  -2  639.34   22.20
   1   1  -2  610.04   21.50
   1   1  -2  582.14   19.20
   1   1  -2  626.44   20.80
  -1   1   2  623.94   19.50
   0  -1  -2 1002.90   40.10
   0  -1  -2 1137.09   32.40
   0  -1   2 1066.39   29.80
   0  -1   2 1115.09   31.60
   0  -1   2 1171.38   33.30
   0  -1   2 1120.29   32.60
   0  -1  -2 1128.89   34.90
   0   1  -2 1148.79   33.80
   0   1   2 1154.08   33.20
   0   1   2 1123.39   32.00
   0   1  -2 1076.49   32.00
   0   1  -2 1157.18   41.70
   0   1   2 1079.19   31.80
  -1  -1  -2  358.16   15.80
   1  -1   2  342.27   13.50
   1  -1   2  361.56   15.50
   1  -1   2  361.76   14.10
   1   1   2  345.97   14.70
  -1   1  -2  353.56   13.80
   1   1   2  364.66   12.90
   1   1   2  338.07   13.80
   1   1   2  376.56   15.40
  -1   1  -2  366.06   16.00
  -1   1  -2  365.76   14.30
  -2  -1  -2  552.54   21.70
   2  -1   2  526.55   18.70
   2  -1   2  521.25   20.10
   2  -1   2  529.65   21.10
  -2  -1  -2  539.85   17.40
  -2   1  -2  538.55   19.50
  -2   1  -2  516.65   18.70
  -2   1  -2  532.15   21.60
   2   1   2  523.75   20.30
   2   1   2  538.55   17.80
   2   1   2  546.15   21.00
   2   1   2  503.65   18.00
   3  -1   2 1739.43   50.89
  -3  -1  -2 1825.92   56.29
   3  -1   2 1767.02   54.09
   3  -1   2 1745.83   54.39
  -3  -1  -2 1794.02   51.19
   3   1   2 1825.42   54.99
  -3   1  -2 1724.73   55.79
   3   1   2 1774.12   53.39
  -3   1  -2 1828.22   52.99
  -4  -1  -2  144.99   11.30
   4  -1   2  145.19   10.40
  -4  -1  -2  144.59   13.50
   4  -1   2  158.68   15.60
   4  -1   2  128.69    9.90
   4  -1   2  170.18   15.80
  -4   1  -2  145.29   12.00
   4   1   2  138.39   11.40
   4   1   2  169.48   13.40
  -4   1  -2  139.09   13.40
  -5  -1  -2  134.59   17.30
  -5  -1  -2  128.39   13.80
   5  -1   2  119.09   12.30
   5  -1   2  120.99   10.50
   5  -1   2  141.39   15.10
   5  -1   2  110.59   14.60
  -5   1  -2  139.39   18.40
  -5   1  -2  122.19   14.50
   5   1   2  129.29   16.00
   5   1   2  127.59   13.70
  -6  -1  -2  931.51   37.00
   6  -1   2  867.21   33.00
   6  -1   2  879.71   35.60
  -6  -1  -2  894.61   41.10
   6  -1   2  855.71   39.20
   6   1   2  884.51   35.90
   6   1   2  933.81   40.20
  -6   1  -2  940.41   41.90
  -6   1  -2  913.11   37.80
  -7  -1  -2   92.19   16.80
   7  -1   2   95.79   13.10
   7  -1   2  102.99   17.70
   7  -1   2  111.89   15.20
  -7  -1  -2  112.99   15.90
  -7   1  -2  114.79   18.70
   7   1   2  134.49   16.60
  -7   1  -2  141.19   19.30
   7   1   2   87.59   16.10
   8  -1   2   48.10   11.30
  -8  -1  -2   21.20   11.50
  -8  -1  -2   54.59   13.30
   8  -1   2   52.59   14.20
   8  -1   2   40.80   11.20
  -8   1  -2   44.20   12.80
   8   1   2   33.00   12.70
  -8   1  -2   78.69   18.80
   8   1   2   57.89   13.20
  -9  -1  -2  369.26   27.80
   9  -1   2  348.77   30.80
  -9  -1  -2  420.36   43.50
   9  -1   2  308.67   22.10
   9   1   2  438.76   41.30
  -9   1  -2  323.27   27.70
  -9   1  -2  357.86   38.70
 -10  -1  -2  111.89   25.60
 -10  -1  -2   70.69   18.00
  10  -1   2   70.59   18.80
  10  -1   2   95.59   16.60
 -10   1  -2   44.20   15.40
 -10   1  -2  115.39   25.30
  10   1   2  107.89   22.30
 -11  -1  -2   28.10   17.80
  11  -1   2   59.89   21.40
  11  -1   2   36.90   13.10
 -11   1  -2   24.40   15.60
 -11   1  -2   67.99   21.70
  11   1   2   46.50   19.70
  12   1   2   77.69   34.50
  12  -2  -2   -9.60   13.40
  12  -2  -2    1.80   17.10
 -12  -2   2   -8.90   15.70
 -12   2   2    5.40   17.80
  12   2  -2    8.60   16.60
  11  -2  -2    1.50   15.20
  11  -2  -2   28.60   12.80
 -11  -2   2   10.30   13.60
  11  -2  -2   17.20   15.30
  11   2  -2   20.50   15.90
 -11   2   2    1.40   16.30
  11   2  -2   35.10   20.20
 -10  -2   2   50.89   17.80
  10  -2  -2   94.69   22.70
  10  -2  -2   66.19   15.20
  10  -2  -2  111.59   25.00
  10   2  -2   95.09   23.80
  10   2  -2   76.09   19.30
 -10   2   2   65.99   18.80
   9  -2  -2    8.20   12.40
  -9  -2   2  -16.60    9.10
   9  -2  -2    0.90    8.00
   9  -2  -2   -8.00    8.90
   9   2  -2   -4.70    9.40
  -9   2   2  -10.90    9.90
   9   2  -2   -3.10   10.00
   8  -2  -2   80.89   12.80
  -8  -2   2   56.39   15.00
   8  -2  -2   61.59   14.80
   8  -2  -2   30.70   12.10
   8   2  -2   72.89   15.50
  -8   2   2   63.59   16.40
   8   2  -2   42.10   12.40
   7  -2  -2   34.60    8.70
  -7  -2   2   32.70    9.30
   7  -2  -2   26.10    9.40
  -7  -2   2   44.20   12.20
   7  -2  -2   42.70   12.70
   7   2  -2   57.99   13.20
  -7   2   2   48.90   13.50
   7   2  -2   43.20   12.40
  -6  -2   2   70.09   10.80
  -6  -2   2   52.29   12.10
   6  -2  -2  111.19   12.90
   6  -2  -2   71.19   13.30
   6  -2  -2   70.59   13.70
  -6   2   2   80.49   15.00
   6   2  -2   79.09    8.70
   6   2  -2  110.59   15.90
   6   2  -2   79.09   14.60
  -6   2   2   70.69   10.60
  -5  -2   2  168.18   12.90
  -5  -2   2  208.58   20.30
   5  -2  -2  168.28   14.90
   5  -2  -2  176.78   11.90
   5  -2  -2  157.68   12.60
   5  -2  -2  166.78   15.50
  -5   2   2  184.38   13.00
   5   2  -2  179.98   14.40
   5   2  -2  162.08    9.90
   5   2  -2  168.98   15.60
  -5   2   2  162.58   17.60
   4  -2  -2  201.38   14.50
   4  -2  -2  207.68   15.50
   4  -2  -2  213.48   13.00
  -4  -2   2  196.98   13.10
   4   2  -2  192.38   15.60
   4   2  -2  215.48   13.50
   4   2  -2  193.28    9.90
   4   2  -2  238.38   16.10
  -4   2   2  182.98   15.70
  -4   2   2  196.88   12.70
  -3  -2   2    7.60    3.10
   3  -2  -2    5.70    4.40
   3  -2  -2    6.40    4.10
  -3  -2   2    6.80    4.50
   3  -2  -2    2.00    4.80
   3   2  -2    7.40    4.30
   3   2  -2    5.10    5.00
  -3   2   2    0.10    4.10
  -3   2   2    3.90    5.10
   3   2  -2    3.40    3.60
  -2  -2   2    6.90    3.90
   2  -2  -2    4.30    4.00
  -2  -2   2    2.50    2.70
   2  -2  -2    1.70    3.50
   2  -2  -2   10.00    4.20
  -2   2   2   -0.10    3.60
  -2   2   2   12.70    4.80
  -2   2   2    3.40    3.40
   2   2  -2    0.60    2.50
   2   2  -2    4.30    5.00
   2   2  -2    6.10    3.70
   1  -2  -2  371.96   14.90
  -1  -2   2  355.46   13.50
   1  -2  -2  398.76   15.90
   1  -2  -2  366.66   15.20
  -1  -2   2  360.06   14.40
   1   2  -2  375.86   14.50
  -1   2   2  360.76   14.00
  -1   2   2  381.96   15.00
   1   2  -2  361.16   15.20
  -1   2   2  355.46   11.80
  -1   2   2  360.66   14.80
   1   2  -2  341.27   17.10
   1   2  -2  362.56   13.00
   0  -2  -2  507.45   20.80
   0  -2   2  475.15   16.00
   0  -2   2  464.25   17.20
   0  -2  -2  413.36   22.80
   0  -2   2  489.35   17.10
   0  -2  -2  447.86   16.20
   0   2   2  478.75   17.00
   0   2  -2  414.76   24.00
   0   2  -2  446.66   16.10
   0   2  -2  468.95   19.10
   0   2   2  458.05   16.60
   0   2   2  444.86   15.90
  -1  -2  -2  169.58   10.50
   1  -2   2  163.38   10.70
   1  -2   2  167.58    9.70
  -1  -2  -2  181.28   12.10
   1  -2   2  165.98    8.80
   1   2   2  164.78    8.80
   1   2   2  177.58    8.80
   1   2   2  169.38   10.20
  -1   2  -2  166.08   10.70
  -1   2  -2  158.88    9.90
  -1   2  -2  155.98    9.40
   1   2   2  149.99    9.50
  -2  -2  -2   69.19    8.50
   2  -2   2   59.09    7.30
   2  -2   2   60.29    8.00
   2  -2   2   65.79    7.50
   2   2   2   68.39    8.70
   2   2   2   56.29    7.30
  -2   2  -2   76.09    9.10
   2   2   2   72.09    6.10
  -2   2  -2   82.49    8.50
  -2   2  -2   85.39    9.30
  -3  -2  -2   30.70    7.20
   3  -2   2   22.20    6.00
   3  -2   2   35.70    6.50
   3  -2   2   26.30    6.80
  -3  -2  -2   29.80    5.20
   3   2   2   20.60    6.70
  -3   2  -2   28.30    7.40
  -3   2  -2   37.80    7.60
   3   2   2   16.30    5.60
  -4  -2  -2    7.60    4.50
  -4  -2  -2   11.60    5.70
   4  -2   2   12.40    5.80
   4  -2   2   20.10    5.80
   4  -2   2   12.50    6.20
   4   2   2    4.70    5.60
   4   2   2   10.70    5.40
  -4   2  -2    9.10    5.50
  -4   2  -2   15.90    6.80
  -5  -2  -2  293.17   20.60
   5  -2   2  294.67   16.50
   5  -2   2  328.57   18.70
  -5  -2  -2  295.57   17.30
   5  -2   2  297.37   19.80
  -5   2  -2  305.67   19.30
   5   2   2  302.67   19.80
  -5   2  -2  275.47   20.10
   5   2   2  281.87   17.30
  -6  -2  -2   -3.40    5.90
   6  -2   2    1.10    6.20
   6  -2   2   -3.30    4.20
   6  -2   2    4.30    5.70
  -6  -2  -2   -1.60    5.30
  -6   2  -2    0.60    6.00
   6   2   2   25.10    9.00
   6   2   2   13.90    6.40
  -6   2  -2    3.10    7.70
   7  -2   2  127.29   15.40
   7  -2   2  124.69   15.60
  -7  -2  -2  106.99   15.40
  -7  -2  -2  131.39   21.80
   7  -2   2  168.58   22.10
   7   2   2  123.09   18.30
  -7   2  -2  123.29   17.70
   7   2   2  101.19   14.40
  -7   2  -2  124.29   19.80
  -8  -2  -2   42.30   15.70
  -8  -2  -2   24.60   10.00
   8  -2   2   26.90    9.70
   8  -2   2   21.10    9.40
   8  -2   2   47.30   14.30
  -8   2  -2   32.00   12.80
   8   2   2   37.80   14.40
   8   2   2   35.40   10.50
  -8   2  -2   24.80   12.90
   9  -2   2   -3.80    6.90
  -9  -2  -2    5.90   10.70
   9  -2   2    7.10   10.70
  -9  -2  -2   -1.20    8.40
  -9   2  -2   -3.50    9.30
   9   2   2    5.10   10.90
  -9   2  -2    1.80   12.70
  10  -2   2   77.79   16.20
 -10  -2  -2   52.99   19.10
  10  -2   2   62.69   19.40
 -10   2  -2   60.59   17.30
 -10   2  -2   76.59   21.10
  10   2   2   72.79   19.10
 -11  -2  -2   30.10   17.70
  11  -2   2   20.70   12.30
  11  -2   2   13.80   16.30
 -11   2  -2   50.99   20.30
 -11   2  -2   24.50   17.10
  11   2   2   41.50   19.70
  12   2   2    2.90   23.20
  12  -3  -2  243.38   38.20
 -12  -3   2  242.08   36.20
  12  -3  -2  257.57   30.80
 -12   3   2  210.78   37.30
  12   3  -2  216.38   34.30
  11  -3  -2  194.18   29.60
  11  -3  -2  205.88   33.30
 -11  -3   2  129.09   25.10
  11  -3  -2  241.58   26.70
  11   3  -2  206.18   32.50
  11   3  -2  219.78   32.20
 -11   3   2  162.78   30.60
  10  -3  -2  106.69   19.30
  10  -3  -2  135.29   24.50
  10  -3  -2  138.79   23.10
 -10  -3   2  118.69   22.50
 -10   3   2  102.89   23.20
  10   3  -2  118.89   23.00
  10   3  -2  140.49   27.30
   9  -3  -2  783.22   46.20
   9  -3  -2  819.82   36.80
   9  -3  -2  804.22   44.80
  -9  -3   2  763.52   44.10
   9   3  -2  807.02   46.40
   9   3  -2  761.12   42.60
  -9   3   2  776.82   46.10
   8  -3  -2  180.98   23.20
  -8  -3   2  193.98   24.30
   8  -3  -2  206.88   20.20
   8  -3  -2  162.18   22.50
  -8  -3   2  254.97   22.90
   8   3  -2  163.58   22.60
   8   3  -2  200.08   24.40
  -8   3   2  190.88   25.10
   7  -3  -2   28.50    8.60
  -7  -3   2   12.90   10.50
   7  -3  -2   36.20   11.20
  -7  -3   2   38.40    9.50
   7  -3  -2   34.30   12.30
   7   3  -2   15.20    9.80
   7   3  -2   25.20    7.80
  -7   3   2   21.70   11.00
   7   3  -2   20.70   10.50
  -6  -3   2 1647.64   52.89
  -6  -3   2 1598.14   59.09
   6  -3  -2 1559.74   51.79
   6  -3  -2 1639.54   58.79
   6  -3  -2 1598.04   59.19
  -6   3   2 1665.03   50.19
   6   3  -2 1632.04   49.20
   6   3  -2 1564.74   55.69
   6   3  -2 1563.24   58.79
  -6   3   2 1570.84   59.89
   5  -3  -2 1347.27   43.70
   5  -3  -2 1289.07   47.80
   5  -3  -2 1338.57   49.40
  -5  -3   2 1321.47   43.90
  -5   3   2 1366.56   42.20
   5   3  -2 1301.67   48.80
   5   3  -2 1322.47   48.90
   5   3  -2 1328.37   45.70
  -5   3   2 1314.77   49.80
   5   3  -2 1283.47   40.50
   4  -3  -2  786.42   32.10
   4  -3  -2  796.42   28.90
  -4  -3   2  746.83   28.40
   4  -3  -2  755.42   31.30
   4   3  -2  761.82   26.00
   4   3  -2  748.93   28.70
  -4   3   2  831.42   27.90
   4   3  -2  779.82   32.90
   4   3  -2  772.62   31.70
  -4   3   2  805.92   33.30
  -3  -3   2 1724.13   51.79
  -3  -3   2 1782.52   49.50
   3  -3  -2 1762.12   54.39
   3  -3  -2 1750.52   51.89
   3  -3  -2 1744.83   54.29
   3   3  -2 1750.82   53.99
  -3   3   2 1783.02   50.59
  -3   3   2 1734.73   55.19
   3   3  -2 1709.73   50.49
  -3   3   2 1729.43   50.99
   3   3  -2 1823.82   56.59
   2  -3  -2  792.72   27.40
   2  -3  -2  795.42   27.70
  -2  -3   2  766.52   24.70
   2  -3  -2  787.42   26.30
  -2   3   2  765.62   27.90
   2   3  -2  736.13   23.60
   2   3  -2  792.02   27.10
   2   3  -2  746.93   26.00
   2   3  -2  785.42   30.00
  -2   3   2  797.92   26.20
  -2   3   2  782.52   25.50
   1  -3  -2  181.68   10.00
   1  -3  -2  196.88   11.50
   1  -3  -2  150.98    9.80
  -1  -3   2  190.48    9.80
   1   3  -2  164.08    9.90
   1   3  -2  168.38    9.60
  -1   3   2  171.78    9.70
  -1   3   2  174.28   10.20
   1   3  -2  157.98    8.00
  -1   3   2  168.18    8.00
   1   3  -2  160.28    9.60
   1   3  -2  177.18   13.50
  -1   3   2  178.78   10.30
   0  -3  -2 9300.07  234.68
   0  -3   2 9325.67  235.48
   0  -3   2 9713.13  236.48
   0  -3  -2 9999.00  241.78
   0  -3  -2 8855.51  241.38
   0   3  -2 9802.02  239.88
   0   3   2 9595.54  235.88
   0   3   2 8995.00  234.88
   0   3  -2 9340.67  234.68
   0   3  -2 9229.78  234.88
   0   3   2 9343.26  235.38
   0   3  -2 8218.18  242.58
   1  -3   2  764.82   24.50
  -1  -3  -2  719.13   28.40
  -1  -3  -2  707.53   25.10
   1  -3   2  715.53   25.60
   1  -3   2  721.93   23.20
  -1   3  -2  728.13   25.90
   1   3   2  715.43   24.00
  -1   3  -2  765.32   25.90
   1   3   2  722.23   24.70
  -1   3  -2  744.63   21.90
   1   3   2  747.43   23.60
  -1   3  -2  727.83   24.20
   1   3   2  695.23   22.50
   2  -3   2  554.64   22.00
  -2  -3  -2  535.85   21.80
   2  -3   2  533.95   20.70
   2  -3   2  514.65   20.40
  -2   3  -2  573.04   22.50
  -2   3  -2  535.65   20.20
   2   3   2  518.45   18.50
   2   3   2  499.95   21.00
   2   3   2  539.65   23.50
  -2   3  -2  608.44   22.80
   3  -3   2 1865.71   56.69
  -3  -3  -2 1854.61   51.59
  -3  -3  -2 1810.42   57.09
   3  -3   2 1804.32   53.99
   3  -3   2 1856.51   56.09
  -3   3  -2 1869.91   56.79
  -3   3  -2 1786.02   57.29
   3   3   2 1778.42   55.19
  -3   3  -2 1783.72   53.39
   3   3   2 1839.22   50.99
   3   3   2 1850.61   58.09
   4  -3   2 1489.35   50.59
   4  -3   2 1514.85   47.50
   4  -3   2 1533.55   49.99
  -4  -3  -2 1524.45   51.69
  -4  -3  -2 1471.05   46.10
   4   3   2 1509.75   49.00
  -4   3  -2 1498.05   50.29
   4   3   2 1427.06   51.19
  -4   3  -2 1526.35   52.19
  -5  -3  -2  274.27   16.30
   5  -3   2  253.37   18.30
  -5  -3  -2  258.67   19.30
   5  -3   2  289.57   18.10
   5  -3   2  272.97   16.70
  -5   3  -2  268.47   20.00
   5   3   2  277.77   19.60
  -5   3  -2  271.37   18.60
   5   3   2  268.17   17.20
   6  -3   2 1774.12   59.49
   6  -3   2 1750.82   63.19
  -6  -3  -2 1740.83   64.49
  -6  -3  -2 1836.72   58.99
   6  -3   2 1758.12   57.49
   6   3   2 1691.13   58.29
  -6   3  -2 1796.82   65.59
  -6   3  -2 1817.92   62.29
   6   3   2 1778.92   64.09
   7  -3   2  250.37   25.80
   7  -3   2  221.78   18.10
  -7  -3  -2  236.78   26.00
   7  -3   2  276.57   19.40
  -7  -3  -2  261.37   19.60
  -7   3  -2  250.67   26.50
   7   3   2  239.58   18.60
  -7   3  -2  271.67   28.70
   7   3   2  243.78   24.80
  -8  -3  -2  256.07   21.70
  -8  -3  -2  331.27   36.40
   8  -3   2  255.17   19.90
   8  -3   2  260.87   20.50
   8  -3   2  292.37   25.00
   8   3   2  281.07   21.30
  -8   3  -2  250.97   27.00
  -8   3  -2  257.67   29.40
   8   3   2  259.57   28.50
   9  -3   2  591.44   31.40
   9  -3   2  517.05   37.10
  -9  -3  -2  508.75   32.40
  -9  -3  -2  550.34   39.30
   9   3   2  622.54   32.50
  -9   3  -2  552.34   35.90
  -9   3  -2  476.15   38.40
   9   3   2  532.05   37.80
  10  -3   2  231.38   26.10
 -10  -3  -2  266.77   33.70
  10  -3   2  260.27   31.70
 -10   3  -2  321.27   40.80
 -10   3  -2  206.68   29.10
  10   3   2  213.58   31.00
  11  -3   2  126.99   27.70
 -11  -3  -2  149.29   32.10
  11  -3   2   93.39   18.80
 -11   3  -2  131.69   27.60
 -11   3  -2  116.39   25.30
  11   3   2  124.49   26.50
 -12   3  -2  487.85   49.20
  12  -4  -2    3.80   17.70
 -12  -4   2   -7.10   16.50
  12  -4  -2   23.90   19.00
 -12  -4   2   -8.30   15.10
  12   4  -2    3.80   21.60
 -12   4   2   -8.70   19.30
 -12   4   2  -12.20   17.00
  11  -4  -2  193.78   29.40
 -11  -4   2  136.59   26.60
  11  -4  -2  191.08   32.50
  11  -4  -2  126.79   22.50
  11   4  -2  207.48   32.50
  11   4  -2  161.68   28.80
 -11   4   2  134.49   28.20
  10  -4  -2  354.16   28.30
  10  -4  -2  364.56   40.80
 -10  -4   2  314.07   34.30
  10  -4  -2  299.57   34.30
  10   4  -2  325.37   36.30
  10   4  -2  404.96   44.20
 -10   4   2  389.16   42.30
   9  -4  -2   11.70   10.40
  -9  -4   2   18.00   12.10
   9  -4  -2   14.60   12.60
   9  -4  -2    0.90   11.30
  -9   4   2    2.50   12.50
   9   4  -2    2.20   11.00
   9   4  -2   32.30   13.60
   8  -4  -2  580.34   36.30
   8  -4  -2  582.54   30.50
   8  -4  -2  540.95   35.10
  -8  -4   2  625.44   30.40
  -8  -4   2  589.14   36.00
   8   4  -2  620.34   34.80
   8   4  -2  605.74   36.80
  -8   4   2  638.64   38.90
   7  -4  -2  589.04   28.60
  -7  -4   2  579.54   33.60
   7  -4  -2  540.95   32.70
   7  -4  -2  549.25   32.90
  -7  -4   2  592.14   28.40
   7   4  -2  592.14   33.50
   7   4  -2  585.14   25.00
   7   4  -2  560.44   30.90
  -7   4   2  610.94   35.30
   6  -4  -2   67.29   13.00
   6  -4  -2   73.09   11.50
   6  -4  -2   62.99   12.70
  -6  -4   2   48.50   10.10
   6   4  -2   61.69    9.00
   6   4  -2   71.29   13.60
  -6   4   2   73.79   14.40
   6   4  -2   68.59   13.60
   6   4  -2   61.49   11.90
   5  -4  -2 1519.75   53.89
   5  -4  -2 1486.35   48.90
  -5  -4   2 1486.55   48.60
   5  -4  -2 1535.45   54.09
  -5   4   2 1503.65   55.39
   5   4  -2 1466.55   53.09
   5   4  -2 1510.75   54.29
   5   4  -2 1468.25   46.20
   5   4  -2 1443.36   49.70
  -5   4   2 1531.25   46.60
   4  -4  -2 1711.93   55.99
   4  -4  -2 1733.73   52.89
   4  -4  -2 1698.73   56.49
   4   4  -2 1628.44   52.19
   4   4  -2 1708.23   57.29
  -4   4   2 1664.63   57.49
  -4   4   2 1737.23   50.89
   4   4  -2 1689.93   55.49
  -3  -4   2    9.40    4.50
   3  -4  -2   11.10    5.70
   3  -4  -2    7.90    5.20
   3  -4  -2    8.80    5.40
  -3   4   2   13.40    5.00
   3   4  -2    5.00    6.00
  -3   4   2   12.50    6.50
  -3   4   2    6.70    4.50
   3   4  -2    7.80    4.40
   3   4  -2   13.20    5.00
   3   4  -2   10.80    5.20
   2  -4  -2  861.71   29.70
  -2  -4   2  881.01   28.60
   2  -4  -2  902.71   31.70
   2  -4  -2  885.51   26.10
   2  -4  -2  912.01   30.10
  -2   4   2  874.31   29.10
   2   4  -2  907.11   29.80
   2   4  -2  881.41   34.50
  -2   4   2  841.32   31.00
   2   4  -2  835.92   29.20
  -2   4   2  885.21   28.90
   1  -4  -2 4115.49  108.09
  -1  -4   2 4081.09  108.09
   1  -4  -2 4170.98  107.59
   1  -4  -2 4294.07  111.99
   1   4  -2 4002.00  107.89
  -1   4   2 4113.09  106.19
  -1   4   2 4034.20  108.39
   1   4  -2 4115.99  115.29
   1   4  -2 3846.12  105.29
  -1   4   2 4143.99  107.99
   1   4  -2 4110.39  107.49
  -1   4   2 4023.40  108.09
   1   4  -2 4157.08  106.79
   0  -4   2  222.98   11.90
   0  -4  -2  216.08   13.90
   0  -4  -2  207.48   10.70
   0  -4   2  213.58   11.20
   0  -4  -2  233.68   15.30
   0  -4   2  208.48    9.00
   0   4   2  213.18   10.10
   0   4   2  218.38   11.50
   0   4   2  215.58   11.00
   0   4  -2  217.58   16.10
   0   4  -2  206.28   10.50
   0   4  -2  216.28   10.60
   0   4  -2  216.28   14.30
   0   4   2  219.28   11.00
  -1  -4  -2  556.44   21.30
   1  -4   2  568.74   22.00
   1  -4   2  531.45   19.40
  -1  -4  -2  565.54   25.80
   1  -4   2  560.14   20.80
  -1   4  -2  589.64   20.80
   1   4   2  568.14   20.40
   1   4   2  552.44   20.90
   1   4   2  589.04   20.20
  -1   4  -2  587.74   21.80
  -1   4  -2  529.55   18.30
   1   4   2  535.35   18.50
  -1   4  -2  549.85   22.90
   2  -4   2 1384.56   44.40
  -2  -4  -2 1413.66   47.70
  -2  -4  -2 1346.97   43.40
   2  -4   2 1410.96   42.80
   2  -4   2 1410.76   43.00
   2   4   2 1387.66   41.20
  -2   4  -2 1380.76   44.00
   2   4   2 1356.26   43.30
  -2   4  -2 1400.06   45.20
  -2   4  -2 1403.76   42.60
   3  -4   2   34.50    8.10
  -3  -4  -2   45.50    8.90
   3  -4   2   33.60    7.50
   3  -4   2   53.59    8.30
  -3   4  -2   31.00    7.80
  -3   4  -2   55.29    9.90
   3   4   2   33.80    8.90
   3   4   2   34.60    5.80
   3   4   2   41.00    8.00
  -3   4  -2   36.50    6.80
  -4  -4  -2 1553.44   52.89
  -4  -4  -2 1591.54   47.60
   4  -4   2 1547.65   52.09
   4  -4   2 1579.54   49.80
   4  -4   2 1584.94   51.99
   4   4   2 1543.75   54.09
   4   4   2 1491.35   50.19
   4   4   2 1518.35   45.80
  -4   4  -2 1554.24   52.89
  -4   4  -2 1520.55   48.40
  -4   4  -2 1516.75   53.09
  -5  -4  -2  904.91   33.00
   5  -4   2  902.81   36.10
   5  -4   2  900.81   34.40
   5  -4   2  817.92   36.40
  -5  -4  -2  909.11   38.40
  -5   4  -2  858.91   38.20
  -5   4  -2  872.51   37.10
   5   4   2  879.91   34.70
   5   4   2  860.51   38.10
  -6  -4  -2    6.60    5.60
   6  -4   2    6.80    6.70
  -6  -4  -2    0.80    6.30
   6  -4   2    1.00    6.70
   6  -4   2   10.00    7.80
  -6   4  -2    5.70    7.50
   6   4   2    8.10    6.00
  -6   4  -2    5.30    7.00
   6   4   2    5.40    7.80
   7  -4   2  432.16   25.30
   7  -4   2  385.16   27.80
   7  -4   2  426.86   25.00
  -7  -4  -2  456.05   30.60
  -7  -4  -2  468.45   25.90
  -7   4  -2  438.96   28.80
  -7   4  -2  438.86   30.60
   7   4   2  427.76   25.30
   7   4   2  457.15   30.40
  -8  -4  -2  827.12   38.60
  -8  -4  -2  812.42   45.10
   8  -4   2  811.72   37.60
   8  -4   2  841.42   43.80
   8   4   2  814.42   44.60
  -8   4  -2  867.11   46.70
   8   4   2  837.72   38.00
  -8   4  -2  836.32   43.10
   9  -4   2   -4.40    8.70
  -9  -4  -2   12.70   12.80
   9  -4   2   14.30   10.80
   9   4   2    8.80   12.70
   9   4   2   12.20    9.70
  -9   4  -2    6.10   12.60
  -9   4  -2    7.90   11.40
  10  -4   2  244.28   27.10
  10  -4   2  264.17   34.10
 -10  -4  -2  305.77   37.70
 -10   4  -2  292.97   39.30
 -10   4  -2  319.57   36.90
  10   4   2  300.87   38.30
  11  -4   2  180.28   31.90
  11  -4   2  188.68   26.00
 -11  -4  -2  227.08   35.30
 -11   4  -2  204.68   32.60
 -11   4  -2  182.58   31.80
  11   4   2  172.78   30.50
 -12  -5   2  -24.50   16.50
 -12  -5   2  -10.50   16.10
  11  -5  -2   -5.00   13.40
  11  -5  -2   10.70   13.80
 -11  -5   2   23.50   15.80
  11  -5  -2   -9.10   15.10
  11   5  -2   10.90   16.30
 -11   5   2   10.70   17.40
  11   5  -2   -8.10   13.80
 -10  -5   2   10.70   13.30
  10  -5  -2   -2.00   10.50
  10  -5  -2    0.90   13.30
  10  -5  -2    2.50   11.90
  10   5  -2   12.60   14.10
 -10   5   2   -5.00   13.00
  10   5  -2   -8.40   12.30
   9  -5  -2   19.60   12.60
   9  -5  -2   -6.30    9.00
   9  -5  -2   -4.40   10.50
  -9  -5   2    4.20   10.10
   9   5  -2    7.90   11.90
   9   5  -2    3.30   11.80
  -9   5   2   -9.90   11.10
   8  -5  -2   37.70   14.10
  -8  -5   2   37.90   11.50
   8  -5  -2   20.40   11.90
  -8  -5   2   19.30   12.20
   8  -5  -2   15.70   10.10
   8   5  -2   31.00   12.30
  -8   5   2   10.80   12.20
   8   5  -2   20.40   11.70
   7  -5  -2   86.39   16.60
   7  -5  -2   55.59   13.20
  -7  -5   2   97.09   17.40
  -7  -5   2   67.49   12.50
   7  -5  -2   66.59   12.50
   7   5  -2   58.09   13.40
   7   5  -2   73.19   11.10
   7   5  -2   64.29   14.50
  -7   5   2   40.90   13.00
   6  -5  -2   16.80    8.10
   6  -5  -2    5.60    7.10
  -6  -5   2   12.20    7.30
   6  -5  -2    7.50    7.90
   6   5  -2    1.80    7.90
   6   5  -2    6.90    5.20
   6   5  -2   13.20    8.10
   6   5  -2   13.90    8.30
  -6   5   2    3.30    8.90
   5  -5  -2   -1.80    5.40
   5  -5  -2   -4.20    5.10
   5  -5  -2    1.20    6.20
   5   5  -2    7.10    6.90
  -5   5   2    9.80    5.80
   5   5  -2   -2.70    5.10
  -5   5   2    6.80    7.50
   5   5  -2   -7.70    4.70
   4  -5  -2    9.90    6.20
   4  -5  -2   10.00    6.90
  -4  -5   2    4.90    4.40
   4  -5  -2    8.50    6.10
   4   5  -2    7.60    5.70
   4   5  -2   13.70    7.10
   4   5  -2   16.00    5.90
  -4   5   2    7.60    6.50
  -4   5   2    2.20    5.60
   4   5  -2   12.10    5.60
  -4   5   2   14.60    5.80
  -3  -5   2   74.99    8.80
   3  -5  -2   66.79    9.50
   3  -5  -2   64.19    9.70
   3  -5  -2   71.19   11.60
   3   5  -2   65.39   11.60
   3   5  -2   51.59    8.50
   3   5  -2   70.39    9.50
  -3   5   2   86.89   10.20
  -3   5   2   62.89    8.10
  -3   5   2   56.29   10.50
   3   5  -2   81.09    9.70
   2  -5  -2   29.80    6.90
  -2  -5   2   18.80    5.30
   2  -5  -2   31.70    5.20
   2  -5  -2   49.70    8.60
   2  -5  -2   32.00    6.00
  -2  -5   2   27.90    6.00
  -2   5   2   34.80    6.40
   2   5  -2   23.30    8.40
   2   5  -2   37.90    6.50
   2   5  -2   43.10    7.20
  -2   5   2   27.60    7.10
  -2   5   2   31.80    6.50
   1  -5  -2  190.48   13.50
  -1  -5   2  183.68    9.00
  -1  -5   2  182.78   11.30
   1  -5  -2  163.58   11.00
   1  -5  -2  183.28   10.00
   1   5  -2  158.68   10.60
   1   5  -2  190.28   16.20
  -1   5   2  180.28   11.30
   1   5  -2  154.78    9.50
  -1   5   2  170.08    9.80
  -1   5   2  197.68   11.30
  -1   5   2  166.68   11.50
   1   5  -2  185.38    9.40
   1   5  -2  179.28   10.30
   0  -5   2  262.27   12.90
   0  -5   2  241.58   13.70
   0  -5  -2  276.87   14.20
   0  -5  -2  280.07   12.70
   0  -5   2  253.67   11.10
   0  -5  -2  264.07   17.20
   0   5  -2  270.57   12.60
   0   5  -2  283.57   17.10
   0   5  -2  243.58   16.00
   0   5   2  257.07   13.30
   0   5   2  263.77   12.70
   0   5  -2  256.67   12.50
   0   5   2  268.67   13.00
   0   5   2  251.07   12.70
  -1  -5  -2   -0.10    5.50
   1  -5   2    2.00    3.30
  -1  -5  -2    2.50    4.20
   1  -5   2    2.60    4.30
   1  -5   2    0.20    3.80
  -1   5  -2   -1.90    2.80
   1   5   2   -1.10    3.50
   1   5   2    2.60    3.50
   1   5   2    1.40    3.70
   1   5   2    0.80    3.40
  -1   5  -2    1.90    4.20
  -1   5  -2    0.30    3.60
  -1   5  -2    5.70    4.50
  -2  -5  -2    7.70    6.30
   2  -5   2    2.50    4.60
   2  -5   2    0.70    4.30
  -2  -5  -2    2.30    3.80
   2  -5   2    3.80    4.90
   2   5   2    6.20    4.60
   2   5   2    6.60    4.00
  -2   5  -2    9.40    4.70
  -2   5  -2    1.80    4.10
  -2   5  -2    1.50    5.80
   3  -5   2   12.30    5.60
   3  -5   2    9.20    5.70
   3  -5   2    8.50    5.20
  -3  -5  -2   14.80    6.10
   3   5   2   12.00    5.30
  -3   5  -2   14.50    6.00
  -3   5  -2   14.70    5.90
   3   5   2   14.50    4.80
   3   5   2   11.10    6.70
  -3   5  -2   11.60    6.30
   4  -5   2   12.70    7.00
  -4  -5  -2   21.10    5.70
   4  -5   2   29.20    8.60
   4  -5   2   13.90    6.70
  -4  -5  -2   15.50    6.60
   4   5   2   19.10    6.60
  -4   5  -2   18.50    8.80
  -4   5  -2   14.70    6.80
  -4   5  -2   18.10    7.00
   4   5   2   14.90    7.90
   4   5   2   18.00    5.50
  -5  -5  -2   22.30    7.90
  -5  -5  -2   14.50    6.20
   5  -5   2    9.30    6.90
   5  -5   2    8.50    6.30
   5  -5   2   23.50    8.10
   5   5   2   19.10    6.20
   5   5   2   14.20    6.70
   5   5   2   16.30    8.60
  -5   5  -2    7.90    7.10
  -5   5  -2    9.20    7.30
   6  -5   2   16.40    8.40
   6  -5   2    7.40    6.80
  -6  -5  -2   10.60    6.50
  -6  -5  -2   18.30   10.30
   6  -5   2   12.40    8.00
   6   5   2   11.50    5.70
   6   5   2    5.10    6.30
   6   5   2   20.40    9.20
  -6   5  -2   14.80    9.00
  -6   5  -2   15.50    9.20
   7  -5   2   14.00    9.20
  -7  -5  -2    6.10    9.40
  -7  -5  -2    7.00    7.20
   7  -5   2    2.60    8.40
   7  -5   2   16.80    8.40
   7   5   2   14.60    8.80
   7   5   2   -4.80    7.80
  -7   5  -2    7.40    9.20
  -7   5  -2   18.90   11.60
  -8  -5  -2   -4.00    7.70
  -8  -5  -2    7.60   10.60
   8  -5   2   -6.40    8.40
   8  -5   2   10.80    9.70
   8   5   2   -4.00    7.40
  -8   5  -2    3.90   10.40
  -8   5  -2   -0.90    9.40
   8   5   2   -0.40   10.40
   9  -5   2   41.30   15.40
  -9  -5  -2   31.00   15.40
   9  -5   2   21.20   10.70
   9   5   2   17.40   11.40
   9   5   2   23.90   15.20
  -9   5  -2    4.00   11.70
  -9   5  -2    4.60   11.80
  10  -5   2  -14.10   10.00
 -10  -5  -2    4.20   13.60
  10  -5   2   11.30   12.30
 -10   5  -2    2.80   13.90
 -10   5  -2   -3.40   12.20
  10   5   2    1.90   14.30
 -11  -5  -2  -10.80   14.70
  11  -5   2   -2.30   12.30
  11  -5   2  -10.40   15.10
 -11   5  -2   19.60   16.40
  11   5   2   15.20   17.70
 -11   5  -2   -9.40   15.40
 -11  -6   2   22.00   17.40
  11  -6  -2   65.89   22.20
  11  -6  -2  130.19   24.30
  11  -6  -2   43.20   19.70
  11   6  -2  100.49   27.00
 -11   6   2   91.59   25.20
  10  -6  -2  315.07   31.00
 -10  -6   2  320.07   36.20
  10  -6  -2  333.27   40.20
  10  -6  -2  345.07   39.40
  10   6  -2  380.16   40.20
  10   6  -2  341.77   38.70
 -10   6   2  484.65   49.90
   9  -6  -2    5.30   11.50
  -9  -6   2    1.80   11.40
   9  -6  -2    0.80   11.50
   9  -6  -2   14.20   13.00
   9   6  -2    1.10   10.80
   9   6  -2    6.20   12.30
  -9   6   2    4.90   13.00
  -8  -6   2  118.09   19.70
  -8  -6   2  154.18   18.70
   8  -6  -2  161.38   20.60
   8  -6  -2  155.28   24.50
   8  -6  -2  173.78   26.10
   8   6  -2  185.58   25.70
  -8   6   2  117.39   20.90
   8   6  -2  164.08   22.40
   7  -6  -2  550.24   33.90
   7  -6  -2  593.74   30.70
  -7  -6   2  524.55   28.40
   7  -6  -2  553.94   33.40
   7   6  -2  595.74   33.80
   7   6  -2  561.94   32.00
  -7   6   2  557.14   35.20
   7   6  -2  525.25   33.30
  -6  -6   2   23.00    8.80
   6  -6  -2   27.60    9.80
   6  -6  -2   30.50    9.70
   6  -6  -2   26.70   11.50
   6   6  -2   21.20    9.40
   6   6  -2   29.00   10.40
  -6   6   2   21.50    7.50
   6   6  -2   26.00   11.40
  -6   6   2   22.90   11.30
   5  -6  -2  712.03   32.70
   5  -6  -2  712.33   31.10
   5  -6  -2  707.03   34.10
  -5  -6   2  662.33   27.40
   5   6  -2  654.33   31.30
   5   6  -2  717.93   34.90
  -5   6   2  701.03   26.90
   5   6  -2  649.64   30.10
  -5   6   2  721.83   35.10
   5   6  -2  691.73   29.80
  -4  -6   2  841.62   31.40
   4  -6  -2  898.01   34.00
   4  -6  -2  843.52   36.40
   4  -6  -2  893.21   34.80
   4   6  -2  847.72   32.80
   4   6  -2  833.32   33.80
  -4   6   2  849.32   37.00
   4   6  -2  888.21   38.80
   4   6  -2  866.71   33.60
  -4   6   2  843.02   32.10
  -4   6   2  867.11   30.80
  -3  -6   2   -1.50    4.40
   3  -6  -2   -0.50    3.50
   3  -6  -2   -5.20    3.90
  -3  -6   2   -0.10    4.80
   3  -6  -2    5.60    5.50
   3  -6  -2    0.90    5.50
   3   6  -2   -1.20    4.20
  -3   6   2    0.10    5.70
  -3   6   2   -2.20    4.60
   3   6  -2   -1.90    4.50
   3   6  -2    1.80    6.50
  -3   6   2    5.40    4.70
   2  -6  -2 1040.70   39.20
  -2  -6   2 1074.19   36.50
  -2  -6   2 1090.39   35.40
   2  -6  -2 1086.09   34.10
   2  -6  -2 1110.49   37.00
   2  -6  -2 1129.89   35.40
   2   6  -2 1103.19   34.80
  -2   6   2 1061.19   38.40
  -2   6   2 1122.29   36.10
   2   6  -2 1107.79   45.00
   2   6  -2 1071.79   36.40
  -2   6   2 1075.29   36.20
   1  -6  -2 1246.38   42.60
  -1  -6   2 1201.18   35.40
   1  -6  -2 1197.68   38.10
   1  -6  -2 1219.18   35.70
  -1  -6   2 1173.58   38.70
   1   6  -2 1292.97   46.90
  -1   6   2 1168.68   37.90
  -1   6   2 1180.48   38.00
   1   6  -2 1159.78   35.60
   1   6  -2 1099.19   36.00
   1   6  -2 1154.38   37.80
  -1   6   2 1179.38   39.20
   0  -6  -2   77.99   14.30
   0  -6   2   60.49    6.90
   0  -6   2   59.89    8.70
   0  -6  -2   54.09   11.20
   0   6  -2   73.19   12.30
   0   6   2   63.99    8.10
   0   6   2   63.09    8.20
   0   6  -2   64.39    7.70
   0   6   2   59.49    8.10
   0   6  -2   60.19    7.60
   0   6   2   71.29    8.50
   1  -6   2 1705.23   51.99
   1  -6   2 1708.63   50.39
  -1  -6  -2 1691.43   57.99
   1  -6   2 1754.92   49.50
  -1   6  -2 1658.03   54.39
   1   6   2 1613.14   50.59
   1   6   2 1707.83   48.60
  -1   6  -2 1634.74   48.10
  -1   6  -2 1725.23   50.99
   1   6   2 1675.43   49.99
   1   6   2 1519.45   51.29
  -1   6  -2 1615.54   49.70
   1   6   2 1614.34   47.60
   2  -6   2  734.43   29.30
   2  -6   2  755.52   28.50
  -2  -6  -2  739.53   27.10
   2  -6   2  752.22   27.80
  -2  -6  -2  703.83   33.40
  -2   6  -2  733.83   27.80
  -2   6  -2  718.83   24.10
  -2   6  -2  710.23   30.90
   2   6   2  723.03   28.50
  -2   6  -2  736.83   27.40
   2   6   2  742.23   27.10
   3  -6   2   82.59   11.60
  -3  -6  -2   70.39   10.00
   3  -6   2   70.59   10.30
  -3  -6  -2   71.29   12.60
   3  -6   2   79.09   11.20
  -3   6  -2   79.69   10.80
   3   6   2   68.99    9.20
  -3   6  -2   87.59   13.40
   3   6   2   51.39    9.00
  -3   6  -2   74.79   10.90
  -4  -6  -2  661.73   29.60
   4  -6   2  663.93   29.60
   4  -6   2  626.64   28.10
   4  -6   2  641.34   29.50
   4   6   2  675.33   28.90
   4   6   2  595.04   24.20
   4   6   2  649.04   25.70
  -4   6  -2  633.54   31.50
   4   6   2  642.94   33.00
  -4   6  -2  678.03   27.80
  -4   6  -2  672.03   30.20
   5  -6   2  861.81   36.30
   5  -6   2  810.92   36.30
  -5  -6  -2  817.52   31.20
  -5  -6  -2  841.12   36.60
   5  -6   2  764.22   33.70
   5   6   2  760.62   29.90
   5   6   2  785.72   33.80
   5   6   2  788.72   38.70
  -5   6  -2  792.32   37.30
  -5   6  -2  765.72   36.10
  -6  -6  -2   23.10   11.00
  -6  -6  -2   21.80    7.90
   6  -6   2   19.30    8.50
   6  -6   2   22.30    9.40
   6  -6   2   22.10   10.70
  -6   6  -2    9.40    8.60
   6   6   2   20.80    8.20
  -6   6  -2    9.70    9.10
   6   6   2   20.90    7.40
   6   6   2   18.50   10.50
   7  -6   2  395.06   28.20
   7  -6   2  392.86   25.90
  -7  -6  -2  379.16   23.60
  -7  -6  -2  368.26   28.00
   7  -6   2  371.06   25.30
  -7   6  -2  382.66   28.90
  -7   6  -2  389.66   29.50
   7   6   2  415.36   25.60
   7   6   2  397.36   29.90
   8  -6   2  353.66   29.20
  -8  -6  -2  364.36   30.40
   8  -6   2  386.26   27.00
  -8   6  -2  389.26   32.20
  -8   6  -2  426.66   32.20
   8   6   2  360.56   31.30
   8   6   2  354.46   25.60
   9  -6   2   11.10   10.80
   9  -6   2   -2.50   10.20
  -9  -6  -2    6.30   11.70
   9   6   2   14.70   14.40
   9   6   2    1.90   10.10
  -9   6  -2   21.10   14.90
  -9   6  -2   10.60   12.70
  10  -6   2  132.39   22.20
  10  -6   2  121.79   23.50
 -10  -6  -2  144.79   27.40
 -10   6  -2  132.99   27.80
  10   6   2   84.59   23.80
 -10   6  -2   92.19   23.60
  11  -6   2  221.78   29.50
 -11  -6  -2  270.27   38.20
  11  -6   2  250.07   35.80
 -11   6  -2  292.67   39.70
 -11   6  -2  222.08   36.50
  11   6   2  220.18   36.00
 -11  -7   2  137.39   29.10
  11  -7  -2  172.08   28.00
  11  -7  -2  119.69   28.80
 -11   7   2   82.09   26.60
  10  -7  -2   40.60   15.10
  10  -7  -2   56.79   20.30
 -10  -7   2   18.10   15.70
  10  -7  -2   41.80   18.70
 -10   7   2   22.30   17.30
  10   7  -2   43.80   17.80
  -9  -7   2  731.83   43.70
   9  -7  -2  627.44   43.40
   9  -7  -2  644.34   43.00
   9  -7  -2  646.34   37.40
   9   7  -2  644.34   41.70
  -9   7   2  644.54   45.00
   9   7  -2  682.83   41.80
   8  -7  -2  395.16   28.20
   8  -7  -2  391.96   31.60
  -8  -7   2  362.06   25.60
   8  -7  -2  302.37   29.20
  -8  -7   2  353.16   30.30
   8   7  -2  372.06   29.10
   8   7  -2  350.46   29.40
  -8   7   2  397.56   40.50
   7  -7  -2   68.99   14.40
  -7  -7   2   43.80   11.60
  -7  -7   2   58.59   10.70
   7  -7  -2   75.19   16.90
   7  -7  -2   70.39   17.10
  -7   7   2   72.49   18.30
   7   7  -2   73.79   15.50
   7   7  -2   77.69   17.70
   7   7  -2   75.79   16.10
   6  -7  -2 1054.19   45.00
   6  -7  -2 1051.19   42.70
  -6  -7   2 1059.29   39.40
   6  -7  -2 1030.70   46.60
   6   7  -2 1056.59   47.10
   6   7  -2 1076.49   44.50
  -6   7   2 1009.10   36.60
   6   7  -2 1104.09   45.10
  -6   7   2  980.20   47.30
  -5  -7   2  724.03   30.40
   5  -7  -2  796.62   33.90
   5  -7  -2  798.32   34.50
   5  -7  -2  710.13   36.10
   5   7  -2  687.23   32.60
   5   7  -2  781.32   32.90
   5   7  -2  726.63   33.80
   5   7  -2  755.32   37.50
  -5   7   2  756.72   29.00
  -5   7   2  760.22   37.70
   4  -7  -2  261.17   19.50
  -4  -7   2  263.17   16.40
   4  -7  -2  249.68   18.30
  -4  -7   2  265.37   18.00
   4  -7  -2  248.48   14.90
   4  -7  -2  257.57   17.70
   4   7  -2  272.57   17.60
   4   7  -2  268.87   17.60
  -4   7   2  304.57   21.30
  -4   7   2  263.87   15.70
  -4   7   2  260.07   16.90
   4   7  -2  243.68   21.30
   3  -7  -2 1348.77   42.50
  -3  -7   2 1419.56   45.50
   3  -7  -2 1423.56   45.00
   3  -7  -2 1414.66   46.60
  -3  -7   2 1338.47   45.70
  -3   7   2 1380.46   43.90
   3   7  -2 1320.97   45.30
   3   7  -2 1321.07   53.29
   3   7  -2 1358.76   44.10
  -3   7   2 1334.97   48.80
  -3   7   2 1344.97   45.00
   2  -7  -2 1051.99   36.10
   2  -7  -2 1024.60   33.50
  -2  -7   2 1005.30   35.70
  -2  -7   2 1001.30   33.90
   2  -7  -2 1033.30   33.00
   2  -7  -2 1007.60   38.80
  -2   7   2  976.60   37.40
  -2   7   2 1032.00   35.10
  -2   7   2  921.51   33.70
   2   7  -2  956.10   32.00
   2   7  -2 1030.10   45.10
   2   7  -2 1001.70   35.40
  -1  -7   2  591.84   21.60
  -1  -7   2  592.34   24.80
   1  -7  -2  580.94   23.80
   1  -7  -2  640.64   28.40
   1   7  -2  586.94   21.60
   1   7  -2  602.04   31.40
   1   7  -2  544.65   22.30
  -1   7   2  595.94   23.90
  -1   7   2  578.34   24.90
  -1   7   2  599.54   23.80
   1   7  -2  552.94   23.30
   0  -7   2 2067.79   62.79
   0  -7  -2 2247.58   68.99
   0  -7   2 2075.09   58.79
   0   7  -2 1946.61   59.39
   0   7   2 2042.30   61.09
   0   7   2 2082.59   60.29
   0   7   2 2071.89   61.29
   0   7   2 2109.19   62.09
   0   7  -2 2020.80   67.59
   0   7  -2 2047.90   60.09
   1  -7   2 1188.68   38.60
  -1  -7  -2 1168.48   45.50
   1  -7   2 1204.08   37.60
   1   7   2 1104.09   35.90
   1   7   2 1114.39   41.10
  -1   7  -2 1120.29   36.20
   1   7   2 1172.38   36.70
   1   7   2 1131.29   38.40
  -1   7  -2 1149.69   43.10
  -1   7  -2 1125.69   37.80
   1   7   2 1121.59   38.80
  -2  -7  -2  455.05   26.80
  -2  -7  -2  428.06   19.50
   2  -7   2  447.16   22.30
   2  -7   2  426.16   21.20
   2  -7   2  437.96   20.80
  -2   7  -2  436.66   20.20
  -2   7  -2  452.45   17.80
  -2   7  -2  443.76   20.90
  -2   7  -2  441.46   24.00
   2   7   2  466.85   21.90
   2   7   2  411.76   19.90
   2   7   2  445.06   20.30
  -3  -7  -2 1672.53   53.49
   3  -7   2 1680.13   56.09
   3  -7   2 1646.14   54.49
  -3  -7  -2 1634.04   60.89
   3  -7   2 1703.73   54.69
  -3   7  -2 1694.33   53.69
   3   7   2 1691.03   55.29
  -3   7  -2 1658.83   58.39
   3   7   2 1775.22   53.19
  -3   7  -2 1714.93   54.49
   3   7   2 1566.54   49.80
   4  -7   2  617.54   29.60
  -4  -7  -2  579.64   32.60
   4  -7   2  665.93   29.10
  -4  -7  -2  589.74   28.00
   4  -7   2  603.44   28.90
   4   7   2  636.64   29.00
  -4   7  -2  629.34   29.40
   4   7   2  585.14   25.60
  -4   7  -2  591.94   31.10
  -4   7  -2  607.24   27.10
   4   7   2  601.24   24.30
   5  -7   2  198.78   19.70
  -5  -7  -2  193.88   17.80
   5  -7   2  211.18   18.60
   5  -7   2  171.58   19.60
  -5   7  -2  185.98   20.60
   5   7   2  191.08   19.30
   5   7   2  149.19   20.40
   5   7   2  166.28   15.60
  -5   7  -2  176.78   22.90
  -6  -7  -2  980.40   38.20
   6  -7   2  981.40   42.70
   6  -7   2 1021.60   41.80
  -6  -7  -2  980.60   43.80
   6  -7   2  960.10   44.00
   6   7   2  925.71   36.40
   6   7   2  998.60   47.90
   6   7   2  993.00   41.50
  -6   7  -2  938.21   44.10
  -6   7  -2  921.41   44.70
   7  -7   2  215.68   23.10
  -7  -7  -2  294.47   25.20
   7  -7   2  262.57   25.50
   7  -7   2  257.37   28.00
  -7   7  -2  213.48   25.70
   7   7   2  253.97   31.30
   7   7   2  288.07   22.70
  -7   7  -2  281.57   30.90
   7   7   2  249.88   20.30
   8  -7   2  101.29   18.80
   8  -7   2   94.49   16.60
  -8  -7  -2  119.99   21.40
  -8   7  -2  131.79   22.20
   8   7   2  143.59   21.00
  -8   7  -2  114.69   21.50
   8   7   2  115.79   24.80
   9  -7   2  622.14   36.90
   9  -7   2  634.54   42.10
  -9  -7  -2  683.83   43.80
   9   7   2  653.73   37.20
  -9   7  -2  606.94   41.50
   9   7   2  555.64   43.00
  -9   7  -2  609.34   43.00
 -10  -7  -2  126.39   25.50
  10  -7   2  118.19   22.70
  10  -7   2  150.88   28.50
 -10   7  -2   83.49   22.60
 -10   7  -2  129.59   27.60
  10   7   2   73.89   22.20
  11  -7   2   66.39   20.80
  11  -7   2   18.80   18.50
 -11  -7  -2   73.29   24.10
 -11   7  -2   41.40   20.90
  11   7   2   58.39   26.10
 -11   7  -2   75.99   24.80
  11  -8  -2   33.80   18.70
 -11  -8   2    6.70   16.40
  11  -8  -2   28.00   17.30
 -11   8   2   43.90   21.90
 -11   8   2   26.20   22.60
  10  -8  -2   62.79   18.90
 -10  -8   2   35.00   17.40
  10  -8  -2   13.50   15.80
  10  -8  -2   59.89   20.10
 -10   8   2   45.80   22.20
  10   8  -2   38.90   17.60
   9  -8  -2   -3.50   12.80
  -9  -8   2   13.30   13.90
   9  -8  -2   11.60   12.50
   9  -8  -2   20.40   14.70
   9   8  -2    9.20   18.20
  -9   8   2    8.90   15.30
   9   8  -2   18.40   13.90
  -8  -8   2  124.49   18.60
   8  -8  -2  125.69   21.30
   8  -8  -2  130.59   22.00
  -8  -8   2  127.89   20.70
   8  -8  -2  116.69   20.10
  -8   8   2   89.99   20.30
   8   8  -2  138.89   22.70
   8   8  -2  114.29   21.20
  -7  -8   2  164.88   19.30
   7  -8  -2  165.48   21.50
   7  -8  -2  110.19   18.10
  -7  -8   2  155.08   18.00
   7  -8  -2  113.69   20.60
   7   8  -2  145.49   20.50
  -7   8   2  138.59   23.50
   7   8  -2  146.69   21.00
   7   8  -2  224.88   26.10
   6  -8  -2    3.30    8.10
   6  -8  -2   19.90   10.10
   6  -8  -2   -3.30    7.40
  -6  -8   2    7.70    7.60
   6   8  -2    4.60    8.00
  -6   8   2    3.50   10.70
   6   8  -2    9.80    9.70
   6   8  -2    9.20    9.50
  -6   8   2    3.10    6.20
   6   8  -2    8.40    7.90
  -5  -8   2   28.10    9.90
   5  -8  -2   17.60    8.50
   5  -8  -2   37.50   11.60
   5  -8  -2   19.40    7.60
  -5  -8   2   38.90    9.60
   5  -8  -2    9.70    8.20
   5   8  -2   31.90    9.40
  -5   8   2   28.00   11.00
   5   8  -2   17.40   11.90
   5   8  -2   17.40    8.30
  -5   8   2   44.60    9.30
  -4  -8   2  375.96   21.50
   4  -8  -2  395.96   23.40
  -4  -8   2  408.86   23.50
   4  -8  -2  398.66   25.00
   4  -8  -2  456.05   23.00
   4  -8  -2  407.56   20.00
   4   8  -2  426.66   22.10
   4   8  -2  391.96   28.00
  -4   8   2  453.65   20.80
  -4   8   2  431.66   22.60
   4   8  -2  416.06   22.80
  -4   8   2  398.06   25.70
  -3  -8   2   77.29   10.70
   3  -8  -2   78.49   12.00
   3  -8  -2   55.19   11.40
  -3  -8   2   52.79   10.00
   3  -8  -2   68.29    9.50
   3  -8  -2   64.69    9.10
  -3   8   2   68.29   11.00
   3   8  -2   71.19   16.30
  -3   8   2   62.49    9.60
   3   8  -2   55.39    9.70
   3   8  -2   54.49    8.50
  -3   8   2   60.29   11.80
   2  -8  -2  323.67   17.30
  -2  -8   2  354.26   17.50
   2  -8  -2  329.27   19.00
   2  -8  -2  334.17   21.20
  -2  -8   2  327.67   19.10
   2   8  -2  325.57   18.20
  -2   8   2  341.97   18.00
  -2   8   2  340.97   18.60
  -2   8   2  354.16   21.00
   2   8  -2  368.36   28.10
  -1  -8   2  245.18   16.10
   1  -8  -2  247.08   18.40
   1  -8  -2  232.68   15.30
   1  -8  -2  230.28   14.80
  -1  -8   2  233.68   13.40
   1   8  -2  209.68   12.80
  -1   8   2  213.38   14.50
  -1   8   2  239.28   15.10
  -1   8   2  218.68   15.80
   1   8  -2  219.08   14.60
   1   8  -2  217.98   23.00
   1   8  -2  195.58   13.60
   0  -8   2   39.20    8.80
   0  -8   2   41.60    7.30
   0  -8  -2   43.60   10.60
   0   8  -2   39.70    8.10
   0   8  -2   44.30    8.10
   0   8   2   43.40    7.60
   0   8   2   37.80    7.60
   0   8   2   44.40    8.30
   0   8   2   41.40    9.20
   0   8  -2   47.50   12.00
  -1  -8  -2   60.29   12.60
   1  -8   2   89.49   11.30
   1  -8   2   51.29   10.10
   1  -8   2   89.69   10.60
   1   8   2   55.29    8.40
  -1   8  -2   77.29    9.40
   1   8   2   67.19   10.60
   1   8   2   78.99   13.00
  -1   8  -2   80.49   14.20
   1   8   2   66.69    9.00
   1   8   2   83.19   11.00
  -1   8  -2   78.39   10.60
   2  -8   2  605.74   27.00
  -2  -8  -2  611.24   32.80
   2  -8   2  669.13   27.20
   2  -8   2  600.34   27.80
  -2   8  -2  595.24   23.20
   2   8   2  628.44   26.50
  -2   8  -2  605.94   30.50
  -2   8  -2  672.33   27.10
   2   8   2  601.34   27.30
   2   8   2  645.44   27.80
  -2   8  -2  595.64   25.10
   3  -8   2    7.30    6.50
  -3  -8  -2    8.10    6.00
   3  -8   2    3.40    6.30
  -3  -8  -2   18.10    8.80
   3  -8   2    3.10    6.00
   3   8   2    2.50    4.70
  -3   8  -2    5.50    5.90
   3   8   2   12.40    6.10
   3   8   2    0.10    4.90
  -3   8  -2   -1.90    5.50
  -3   8  -2    1.70    7.20
  -4  -8  -2  285.77   24.20
   4  -8   2  317.77   20.90
   4  -8   2  317.37   21.60
  -4  -8  -2  287.97   19.40
   4  -8   2  336.87   21.30
  -4   8  -2  305.97   23.00
  -4   8  -2  278.67   19.40
   4   8   2  333.97   19.20
   4   8   2  306.17   16.80
  -4   8  -2  278.47   20.00
   4   8   2  297.77   20.40
  -5  -8  -2  189.68   17.90
   5  -8   2  181.38   20.30
   5  -8   2  171.88   19.00
  -5  -8  -2  223.98   27.60
   5  -8   2  173.38   19.80
  -5   8  -2  164.58   22.90
   5   8   2  157.18   14.20
   5   8   2  154.18   16.00
   5   8   2  201.68   21.20
  -5   8  -2  170.28   19.50
   6  -8   2   -0.80    8.50
  -6  -8  -2   23.70   15.00
  -6  -8  -2   24.10   10.30
   6  -8   2   28.60   10.50
   6  -8   2    1.40    8.20
   6   8   2   16.50    9.90
  -6   8  -2   13.60   10.60
   6   8   2   14.60    7.80
  -6   8  -2    8.10    8.90
  -7  -8  -2  151.18   21.40
   7  -8   2  129.89   19.10
   7  -8   2  104.69   18.20
   7  -8   2   89.19   17.30
   7   8   2  188.68   22.70
   7   8   2  154.78   17.80
   7   8   2  123.09   22.40
  -7   8  -2  152.28   24.80
  -7   8  -2  137.29   21.90
   8  -8   2  192.88   24.10
  -8  -8  -2  195.28   26.10
   8  -8   2  213.58   27.80
  -8   8  -2  180.68   25.80
   8   8   2  175.68   27.30
   8   8   2  197.38   23.60
  -8   8  -2  197.78   27.30
   9  -8   2   -3.20   11.00
   9  -8   2    3.90   12.70
  -9  -8  -2   -3.50   11.80
  -9   8  -2    0.70   13.50
   9   8   2   11.60   11.60
   9   8   2   -9.50   12.00
  -9   8  -2    0.40   13.50
  10  -8   2   29.40   15.60
 -10  -8  -2   35.00   19.10
  10  -8   2   50.59   19.10
  10   8   2   20.10   17.90
 -10   8  -2   52.09   23.30
 -10   8  -2   69.49   22.80
  11  -8   2   46.30   19.60
  11  -8   2   24.40   19.50
 -11  -8  -2   33.20   21.30
  11   8   2   27.10   21.50
 -11   8  -2   27.30   20.80
 -11   8  -2   55.19   24.10
  11  -9  -2   13.40   20.00
  11  -9  -2   63.19   21.00
 -11  -9   2   37.10   20.70
 -11   9   2   34.30   24.90
 -11   9   2   57.79   24.00
  10  -9  -2    8.30   15.60
 -10  -9   2    5.80   15.30
  10  -9  -2   -5.80   14.20
 -10   9   2   16.10   17.30
   9  -9  -2  165.18   27.70
  -9  -9   2  133.09   24.70
   9  -9  -2  142.79   25.50
   9  -9  -2  160.28   24.20
  -9   9   2  190.18   30.20
   9   9  -2  156.88   25.10
  -8  -9   2   38.80   13.30
   8  -9  -2   27.60   13.90
  -8  -9   2   22.90   10.40
   8  -9  -2   55.29   15.50
   8  -9  -2   26.20   14.40
   8   9  -2    5.10   10.50
  -8   9   2   47.40   17.70
   8   9  -2   15.40   13.70
   8   9  -2    6.60   14.50
   7  -9  -2   -5.80    9.70
   7  -9  -2    1.80    9.50
   7  -9  -2   -5.30    9.40
  -7  -9   2    1.80    7.80
   7   9  -2   -2.00    8.90
   7   9  -2   -8.30   10.50
  -7   9   2   -5.20   10.40
   6  -9  -2  282.07   26.50
   6  -9  -2  211.78   26.40
   6  -9  -2  197.98   22.20
  -6  -9   2  234.18   19.30
  -6  -9   2  247.78   26.50
   6   9  -2  172.78   19.90
   6   9  -2  191.48   23.60
  -6   9   2  237.28   17.10
  -6   9   2  220.18   25.50
   6   9  -2  235.88   20.50
   5  -9  -2  161.88   18.50
   5  -9  -2  173.78   18.50
  -5  -9   2  165.28   17.30
   5  -9  -2  173.28   19.60
   5  -9  -2  167.98   22.10
  -5  -9   2  173.88   20.90
  -5   9   2  193.68   17.00
   5   9  -2  147.29   17.60
   5   9  -2  139.19   16.90
   5   9  -2  150.78   22.70
  -5   9   2  127.09   19.10
   4  -9  -2   83.89   14.80
  -4  -9   2   93.59   13.60
   4  -9  -2   55.89   10.20
  -4  -9   2   89.59   14.70
   4  -9  -2   79.99   12.20
   4  -9  -2   76.39   13.70
  -4   9   2   83.89   11.90
   4   9  -2   72.39   16.40
  -4   9   2   68.19   12.40
   4   9  -2   69.29   11.00
   4   9  -2   93.29   13.40
  -4   9   2   84.79   15.30
   3  -9  -2  338.07   17.70
  -3  -9   2  304.57   19.70
  -3  -9   2  334.77   20.30
   3  -9  -2  288.77   21.70
   3  -9  -2  290.47   17.60
   3  -9  -2  350.56   21.60
  -3   9   2  293.97   22.10
  -3   9   2  310.17   19.20
   3   9  -2  307.17   19.60
   3   9  -2  302.67   16.50
   3   9  -2  290.27   31.70
  -3   9   2  308.87   18.10
  -2  -9   2  155.38   14.70
   2  -9  -2  121.39   13.00
   2  -9  -2  128.29   16.50
  -2  -9   2  124.99   15.00
   2  -9  -2  120.59   14.70
  -2   9   2  149.88   15.20
  -2   9   2  148.79   17.00
   2   9  -2   80.69   17.80
   2   9  -2  136.49   14.40
  -2   9   2   93.59   12.00
  -1  -9   2   51.89    8.40
   1  -9  -2   34.30    8.20
   1  -9  -2   51.89   12.30
  -1  -9   2   60.39   10.20
   1  -9  -2   54.79   10.10
   1   9  -2   36.20    8.40
  -1   9   2   61.29   10.20
  -1   9   2   44.00    9.70
  -1   9   2   55.59    9.10
   1   9  -2   59.49   16.00
   1   9  -2   47.90    8.60
   1   9  -2   46.10    9.20
   0  -9  -2  604.94   30.80
   0  -9   2  589.44   27.40
   0  -9   2  586.94   24.20
   0  -9  -2  594.24   26.10
   0   9  -2  576.44   24.80
   0   9   2  595.84   28.60
   0   9  -2  580.94   25.10
   0   9   2  631.04   25.50
   0   9  -2  573.04   32.00
   0   9   2  563.24   25.80
   1  -9   2   13.60    6.90
  -1  -9  -2   32.40   11.20
   1  -9   2   20.20    6.70
   1  -9   2   21.20    8.00
   1   9   2   10.40    6.40
  -1   9  -2    6.10    7.80
  -1   9  -2   19.30    6.50
   1   9   2   12.80    9.40
   1   9   2   24.90    7.20
   1   9   2   14.90    6.50
   1   9   2   16.40    6.70
  -1   9  -2   17.80    7.00
  -2  -9  -2   39.80   12.60
   2  -9   2   69.99   11.10
   2  -9   2   57.69   10.60
   2  -9   2   38.20    9.80
  -2   9  -2   63.69   10.60
   2   9   2   71.09   11.80
   2   9   2   43.40    7.90
   2   9   2   55.79   11.10
  -2   9  -2   46.20    7.90
  -2   9  -2   46.40   12.00
   2   9   2   40.00    9.60
  -3  -9  -2  202.78   14.90
   3  -9   2  189.08   16.60
   3  -9   2  169.68   18.70
  -3  -9  -2  189.78   23.10
   3  -9   2  187.48   18.70
  -3   9  -2  190.38   12.90
   3   9   2  125.69   15.50
  -3   9  -2  220.98   23.40
  -3   9  -2  198.88   16.60
   3   9   2  175.68   14.10
   3   9   2  232.98   16.30
  -3   9  -2  189.98   15.30
  -4  -9  -2  139.19   21.20
   4  -9   2  113.39   15.90
  -4  -9  -2  104.49   14.10
   4  -9   2  122.99   16.50
   4  -9   2  156.48   18.90
   4   9   2  108.79   14.50
  -4   9  -2  121.69   15.70
  -4   9  -2  123.79   15.50
   4   9   2  110.69   12.90
  -4   9  -2  149.19   21.30
   4   9   2  123.09   15.50
   5  -9   2  167.18   20.30
  -5  -9  -2  202.38   18.70
   5  -9   2  224.78   22.50
   5  -9   2  181.68   21.00
  -5  -9  -2  167.78   24.20
   5   9   2  171.68   24.20
  -5   9  -2  199.08   21.70
   5   9   2  206.88   16.90
  -5   9  -2  153.18   20.80
   5   9   2  225.18   22.20
  -6  -9  -2   43.00   13.00
   6  -9   2   59.39   14.80
   6  -9   2   38.10   13.00
   6  -9   2   48.40   13.00
  -6  -9  -2   52.19   16.90
   6   9   2   72.59   13.20
  -6   9  -2   58.19   15.40
   6   9   2   33.80   10.90
  -6   9  -2   60.49   14.60
   7  -9   2   40.20   13.20
   7  -9   2   32.30   13.80
  -7  -9  -2   56.29   15.30
  -7  -9  -2   30.50   15.90
   7  -9   2   31.10   12.80
   7   9   2   54.39   13.60
   7   9   2   47.60   11.60
  -7   9  -2   64.19   16.30
  -7   9  -2   38.30   14.40
   8  -9   2   42.80   15.10
   8  -9   2   49.30   16.60
  -8  -9  -2   10.30   12.30
  -8  -9  -2   41.50   19.70
   8   9   2   42.10   14.60
  -8   9  -2   29.20   15.50
  -8   9  -2   55.59   17.70
   9  -9   2  133.29   22.60
   9  -9   2   62.19   17.90
  -9  -9  -2  125.19   24.50
  -9   9  -2  108.59   25.50
   9   9   2  167.98   23.20
  -9   9  -2  119.99   23.90
  10  -9   2   -2.80   14.20
  10  -9   2   -2.30   14.20
 -10  -9  -2   -0.50   16.70
 -10   9  -2   14.50   17.50
 -10   9  -2   10.30   16.60
  11  -9   2   25.60   20.30
 -11  -9  -2   -8.00   17.90
 -11   9  -2   -6.10   18.40
 -11   9  -2  -17.60   18.50
  11 -10  -2  199.98   32.30
 -11  10   2   98.19   27.20
  10 -10  -2  184.88   30.90
  10 -10  -2  328.87   35.50
 -10  10   2  248.28   37.40
 -10  10   2  260.77   36.00
   9 -10  -2   23.80   16.50
  -9 -10   2   44.60   18.40
   9 -10  -2   59.89   20.40
   9 -10  -2   49.99   18.00
  -9  10   2   35.10   19.70
   8 -10  -2  536.25   35.70
   8 -10  -2  445.76   36.60
   8 -10  -2  489.75   35.70
  -8 -10   2  454.65   30.20
  -8 -10   2  478.65   32.30
   8  10  -2  476.55   34.50
  -8  10   2  465.15   39.20
   8  10  -2  454.45   36.00
   7 -10  -2  485.85   35.60
  -7 -10   2  485.75   29.50
  -7 -10   2  448.16   39.30
   7 -10  -2  540.45   33.60
   7 -10  -2  484.65   32.40
   7  10  -2  500.05   31.50
   7  10  -2  429.56   33.60
  -7  10   2  506.25   37.30
   7  10  -2  434.86   30.30
   6 -10  -2   -0.70   10.10
  -6 -10   2    0.80    8.30
  -6 -10   2   -1.80   10.70
   6 -10  -2   11.20   10.60
   6 -10  -2    1.60    8.50
   6  10  -2    0.40    8.00
  -6  10   2    7.70    7.50
   6  10  -2   -1.30    7.50
   6  10  -2    5.00   11.20
  -6  10   2    8.20   11.40
   5 -10  -2  470.45   26.90
   5 -10  -2  458.45   31.30
  -5 -10   2  487.65   27.60
   5 -10  -2  518.15   30.30
  -5 -10   2  508.75   29.90
   5  10  -2  491.55   34.60
   5  10  -2  504.75   28.50
  -5  10   2  504.65   33.00
  -5  10   2  478.55   24.40
   5  10  -2  498.45   26.30
  -4 -10   2 1039.20   42.70
   4 -10  -2 1095.89   43.70
   4 -10  -2 1070.29   39.90
   4 -10  -2  981.90   45.30
   4 -10  -2 1116.29   40.20
  -4 -10   2 1030.60   41.60
  -4  10   2 1076.89   39.00
  -4  10   2 1003.30   46.10
   4  10  -2  990.80   51.09
   4  10  -2 1044.80   42.10
   4  10  -2  993.30   38.00
  -4  10   2 1075.19   42.00
   3 -10  -2   12.10    8.70
   3 -10  -2    4.80    6.40
  -3 -10   2    5.60    7.20
   3 -10  -2    2.70    8.10
  -3 -10   2   14.20    8.20
   3 -10  -2   12.20    6.00
  -3  10   2    3.70    7.90
   3  10  -2   18.50   13.10
  -3  10   2   22.90    8.50
  -3  10   2   14.90    7.10
   3  10  -2   14.10    8.00
   2 -10  -2 1093.09   39.90
  -2 -10   2 1123.29   39.60
   2 -10  -2 1078.69   45.10
   2 -10  -2 1169.18   41.90
  -2 -10   2 1031.20   41.40
  -2  10   2 1063.89   43.90
   2  10  -2 1148.29   55.19
  -2  10   2 1048.80   39.30
   2  10  -2 1072.09   36.90
   2  10  -2 1087.79   41.00
  -2  10   2 1139.99   40.90
   1 -10  -2 1144.19   42.60
   1 -10  -2 1168.58   47.80
  -1 -10   2 1209.78   41.10
  -1 -10   2 1194.08   44.50
   1  10  -2 1149.19   42.50
  -1  10   2 1187.28   45.80
   1  10  -2 1225.48   40.60
  -1  10   2 1198.48   42.70
  -1  10   2 1266.27   43.20
   1  10  -2 1218.88   54.29
   0 -10   2   -0.50    5.10
   0 -10  -2    2.90    7.90
   0 -10  -2   -3.30    5.70
   0 -10   2   -1.10    5.80
   0  10   2    6.10    6.50
   0  10  -2    4.00    8.00
   0  10   2    1.30    6.00
   0  10   2   -9.20    6.50
   0  10  -2    0.80    6.00
   0  10  -2   -2.40    4.90
   1 -10   2  685.53   29.00
  -1 -10  -2  685.93   35.80
   1 -10   2  699.93   31.80
  -1  10  -2  703.73   28.10
   1  10   2  679.03   29.80
   1  10   2  682.93   27.80
  -1  10  -2  720.53   29.80
   1  10   2  633.64   35.10
  -1  10  -2  675.03   35.60
   1  10   2  697.73   31.00
   2 -10   2 1117.99   49.00
  -2 -10  -2 1084.89   49.00
   2 -10   2 1189.68   43.00
   2 -10   2 1083.69   43.60
  -2  10  -2 1199.38   42.70
   2  10   2 1079.69   46.20
  -2  10  -2 1194.18   39.50
   2  10   2 1151.58   42.70
  -2  10  -2 1097.59   47.80
   2  10   2 1130.99   38.70
   2  10   2 1176.48   44.40
   3 -10   2   15.70    8.50
  -3 -10  -2    9.20   10.60
   3 -10   2   10.80    8.00
   3 -10   2   16.90    9.40
   3  10   2   17.70    8.20
  -3  10  -2   -2.30    5.40
  -3  10  -2   -1.10    7.70
   3  10   2   13.10    7.40
  -3  10  -2   19.70    7.60
  -3  10  -2    8.00    7.80
   3  10   2   18.90    8.70
  -4 -10  -2  969.90   38.40
   4 -10   2 1006.20   42.00
   4 -10   2 1029.00   41.80
   4 -10   2  944.51   42.00
  -4 -10  -2  886.01   46.50
  -4  10  -2  982.10   43.80
   4  10   2  965.70   39.30
   4  10   2  886.61   36.50
   4  10   2 1007.40   41.90
  -4  10  -2  903.41   44.90
  -4  10  -2  944.71   39.20
   5 -10   2  568.54   33.70
  -5 -10  -2  666.53   40.80
  -5 -10  -2  668.53   32.60
   5 -10   2  623.34   33.70
   5 -10   2  654.53   34.90
  -5  10  -2  631.94   32.90
   5  10   2  652.43   31.00
   5  10   2  615.64   33.30
  -5  10  -2  586.94   36.40
  -6 -10  -2   -8.00    8.60
   6 -10   2   -9.20    8.00
   6 -10   2   10.60    9.90
  -6 -10  -2   -7.80   11.30
   6 -10   2   -5.80    8.10
  -6  10  -2   -5.60    9.60
  -6  10  -2  -17.90    8.10
   6  10   2   -1.50    8.30
   6  10   2   -2.40    8.40
  -7 -10  -2  326.87   27.90
   7 -10   2  389.46   29.40
   7 -10   2  330.07   29.70
  -7 -10  -2  410.56   42.00
  -7  10  -2  285.17   31.70
   7  10   2  337.97   24.70
   7  10   2  350.16   27.50
  -7  10  -2  337.17   29.30
  -8 -10  -2  577.84   44.60
   8 -10   2  503.55   37.20
  -8 -10  -2  501.65   37.20
   8 -10   2  514.15   35.60
   8  10   2  547.05   35.60
  -8  10  -2  498.65   37.90
  -8  10  -2  557.54   41.10
  -9 -10  -2    7.70   18.60
   9 -10   2   -6.80   12.20
   9 -10   2   10.60   14.30
  -9  10  -2   -7.50   13.10
  -9  10  -2  -22.30   13.60
   9  10   2    5.00   12.80
  10 -10   2  198.18   28.20
 -10 -10  -2  200.58   37.80
  10 -10   2  175.88   30.70
 -10  10  -2  226.58   40.10
 -10  10  -2  230.88   35.20
  10 -11  -2   16.80   18.20
 -10  11   2  -24.60   17.70
   9 -11  -2  167.18   28.50
  -9 -11   2  246.08   37.40
  -9 -11   2  330.97   36.90
  -9  11   2  244.38   37.90
   8 -11  -2   62.19   21.10
  -8 -11   2   68.09   16.70
  -8 -11   2   96.99   19.60
   8 -11  -2   82.29   20.90
  -8  11   2   64.29   22.00
   8  11  -2   50.19   17.70
   7 -11  -2  145.39   27.40
   7 -11  -2  132.49   21.50
  -7 -11   2  136.09   19.40
   7 -11  -2   94.99   19.20
   7  11  -2  125.19   18.80
  -7  11   2  116.99   23.20
   7  11  -2   95.39   20.30
   6 -11  -2  274.87   32.20
   6 -11  -2  283.57   25.10
  -6 -11   2  303.77   24.50
   6 -11  -2  256.07   31.90
   6  11  -2  269.97   30.10
  -6  11   2  288.07   31.20
   6  11  -2  311.17   24.50
  -5 -11   2   44.60   14.30
   5 -11  -2   20.40   11.10
  -5 -11   2   38.30   11.30
   5 -11  -2   49.50   14.70
  -5  11   2   52.59   15.90
   5  11  -2   54.49   13.80
   5  11  -2   32.00   16.80
  -5  11   2   35.40   10.10
  -4 -11   2   38.90   11.80
   4 -11  -2   46.70   12.90
   4 -11  -2   39.20   10.70
  -4 -11   2   34.10   11.90
   4  11  -2   30.60   10.60
  -4  11   2   52.39   10.70
   4  11  -2   69.39   20.60
  -4  11   2   25.20   12.10
   3 -11  -2  688.53   31.00
  -3 -11   2  667.83   31.00
   3 -11  -2  604.34   34.40
  -3 -11   2  654.13   32.60
  -3  11   2  698.13   30.10
  -3  11   2  736.93   33.20
   3  11  -2  593.64   43.40
  -3  11   2  774.52   37.60
   3  11  -2  696.93   32.60
  -2 -11   2  123.79   14.60
   2 -11  -2  134.19   15.40
  -2 -11   2  103.99   15.40
   2 -11  -2   93.39   16.00
  -2  11   2  130.99   16.10
   2  11  -2  114.29   13.00
  -2  11   2  102.69   16.60
  -2  11   2  114.69   14.10
   2  11  -2  111.59   22.80
   2  11  -2   92.89   13.30
  -1 -11   2  334.47   19.70
   1 -11  -2  343.87   24.80
   1 -11  -2  324.37   21.00
  -1 -11   2  306.17   21.80
  -1  11   2  337.37   20.60
   1  11  -2  343.87   29.80
  -1  11   2  371.76   21.60
   1  11  -2  334.37   19.10
   1  11  -2  336.97   21.00
  -1  11   2  301.67   23.00
   0 -11  -2  534.55   27.70
   0 -11  -2  499.25   30.30
   0 -11   2  577.94   25.90
   0 -11   2  546.55   28.90
   0  11  -2  497.25   33.50
   0  11   2  531.05   25.60
   0  11  -2  564.14   26.20
   0  11  -2  535.05   26.00
   0  11   2  541.95   27.00
   0  11   2  547.45   31.50
  -1 -11  -2  202.48   23.00
   1 -11   2  245.28   17.50
  -1 -11  -2  223.78   18.60
   1 -11   2  227.08   19.30
   1  11   2  234.18   18.30
  -1  11  -2  181.18   18.40
  -1  11  -2  196.38   22.80
   1  11   2  219.18   16.10
  -1  11  -2  216.48   16.20
   1  11   2  188.18   23.60
   2 -11   2   29.00    9.70
   2 -11   2   10.40    7.60
  -2 -11  -2    9.10   11.10
   2  11   2   20.00   12.10
   2  11   2    5.30    6.80
  -2  11  -2   14.90    9.40
   2  11   2   14.00    8.30
   2  11   2   22.80    9.60
  -2  11  -2   20.30    7.50
  -2  11  -2   20.90   10.60
   3 -11   2  859.41   40.20
   3 -11   2  931.61   39.80
  -3 -11  -2  869.31   45.90
  -3  11  -2  861.31   43.70
  -3  11  -2  909.31   34.10
   3  11   2  916.81   38.20
   3  11   2  883.21   38.10
  -3  11  -2  969.10   39.30
   3  11   2  937.21   40.60
   4 -11   2  217.28   23.60
   4 -11   2  185.38   22.00
  -4 -11  -2  139.39   24.00
   4  11   2  217.18   22.60
  -4  11  -2  224.28   25.80
   4  11   2  208.88   21.10
  -4  11  -2  192.68   15.20
   5 -11   2  194.68   24.40
  -5 -11  -2  152.88   24.90
   5 -11   2  146.89   20.50
  -5  11  -2  128.19   22.10
  -5  11  -2  187.88   31.20
   5  11   2  188.08   20.00
   5  11   2  152.18   20.40
   6 -11   2  109.69   20.20
   6 -11   2   83.09   17.80
  -6 -11  -2  117.19   25.40
  -6  11  -2   98.29   18.90
   6  11   2  110.59   17.20
   6  11   2  109.19   18.90
  -6  11  -2  146.69   25.30
   7 -11   2  179.78   25.70
  -7 -11  -2  215.38   31.60
   7  11   2  215.58   24.00
  -7  11  -2  210.28   28.30
  -7  11  -2  203.68   27.00
   7  11   2  189.08   24.50
  -8 -11  -2   51.19   23.00
   8 -11   2   42.80   17.70
  -8  11  -2   42.60   19.30
  -8  11  -2   39.40   21.40
   8  11   2   63.09   17.60
  -9 -11  -2  251.27   40.40
   9 -11   2  256.47   34.40
  -9  11  -2  220.48   34.10
   9  11   2  342.17   36.70
 -10 -11  -2  -23.10   21.80
  10 -11   2    8.40   17.50
 -10  11  -2    4.60   20.20
  10 -12  -2   -3.70   16.30
 -10  12   2   10.50   21.00
   9 -12  -2    3.30   15.10
  -9 -12   2   37.00   17.60
  -9  12   2   18.70   19.30
  -8 -12   2   20.60   13.30
   8 -12  -2    5.40   14.10
   8  12  -2   -1.70   14.50
  -8  12   2    4.20   16.00
  -7 -12   2   17.20   12.50
   7 -12  -2   42.50   16.40
   7  12  -2    3.90   12.30
   7  12  -2   13.10   13.70
  -7  12   2   23.10   16.60
   6 -12  -2   -0.90   10.80
  -6 -12   2    0.60    9.20
  -6  12   2   -5.00   12.30
   6  12  -2   13.80   11.20
   6  12  -2   -8.90   12.50
  -5 -12   2   -6.10    9.10
   5 -12  -2    5.70   10.70
  -5  12   2   -3.80   10.60
   5  12  -2    1.70   13.20
   5  12  -2   -6.40    9.10
  -5  12   2   14.50    8.40
   4 -12  -2   19.30    9.30
  -4 -12   2   69.79   14.90
   4 -12  -2   34.30   12.80
  -4 -12   2   58.09   14.50
  -4  12   2   46.60   11.20
   4  12  -2   53.49   13.40
  -4  12   2   33.20   13.00
   4  12  -2   39.60   17.60
  -3 -12   2   -7.90    7.60
   3 -12  -2    5.80    8.30
   3 -12  -2   -9.40    7.80
  -3 -12   2    0.60    8.00
   3  12  -2   -5.30   15.50
   3  12  -2   -9.70    7.10
  -3  12   2    9.90    9.00
  -3  12   2    0.00    9.10
  -3  12   2    1.70    7.20
   2 -12  -2    8.10    8.00
  -2 -12   2    5.20    8.30
  -2 -12   2    1.70    7.40
   2 -12  -2    8.00    9.20
   2  12  -2    0.80    7.20
  -2  12   2    0.50    8.30
   2  12  -2   19.00    8.80
   2  12  -2   -3.60   12.70
  -2  12   2   13.40   10.30
  -2  12   2   -0.80    7.50
  -1 -12   2   11.10    7.90
   1 -12  -2    8.00    9.30
   1 -12  -2  -10.00    7.00
  -1 -12   2    7.90    8.50
  -1  12   2  -12.10    6.60
   1  12  -2   11.40    8.90
   1  12  -2   -0.20    7.10
   1  12  -2   -9.70   10.20
  -1  12   2    1.50    7.40
  -1  12   2   -4.60    9.00
   0 -12  -2    7.80    8.10
   0 -12   2   -8.00    7.00
   0 -12  -2   -0.10    8.90
   0 -12   2    1.40    7.50
   0  12   2    6.40   10.20
   0  12  -2   -3.70    7.50
   0  12   2    7.60    8.00
   0  12  -2    5.20   11.10
   0  12   2    2.40    7.20
   0  12  -2    1.20    6.60
   1 -12   2   -6.50    7.10
   1 -12   2  -10.70    7.50
  -1 -12  -2   -1.70    6.90
  -1 -12  -2   -7.70    8.90
   1  12   2   -1.00    7.10
  -1  12  -2    2.30    7.60
   1  12   2   17.50   12.00
   1  12   2   -3.10    7.00
  -1  12  -2   -9.00    7.90
  -1  12  -2    0.70    7.00
   2 -12   2   25.20   10.00
  -2 -12  -2    5.70   10.90
   2 -12   2   -1.80    7.60
  -2  12  -2   24.90   11.40
   2  12   2   14.10    7.60
   2  12   2    9.90    7.60
   2  12   2    6.50    8.20
  -2  12  -2   14.20    7.60
   2  12   2    7.50   11.70
  -2  12  -2   12.50    9.40
   3 -12   2   -3.20    8.70
   3 -12   2   -9.10    7.20
  -3 -12  -2    9.00   11.90
   3  12   2   11.50    9.60
   3  12   2   -7.10    7.00
  -3  12  -2    7.70   10.30
  -3  12  -2   -2.20    6.90
  -3  12  -2    0.50    8.50
  -4 -12  -2    5.60   12.00
   4 -12   2   24.70   11.40
   4 -12   2   17.70   10.20
  -4  12  -2   28.10    9.00
  -4  12  -2   13.70   12.50
   4  12   2   24.30   11.40
   4  12   2    7.40    9.60
  -5 -12  -2   -4.30   12.60
   5 -12   2   10.60   11.10
   5 -12   2   12.20   11.20
  -5  12  -2    1.80   11.40
   5  12   2    4.50    9.50
   5  12   2    7.40    9.30
   6 -12   2    3.80   11.10
  -6 -12  -2  -10.20   12.30
   6 -12   2  -13.50    9.20
  -6  12  -2  -10.70   12.30
   6  12   2   -6.50   10.10
   6  12   2   -3.90    9.10
  -7 -12  -2   10.70   16.80
   7 -12   2    9.70   13.00
   7  12   2    2.20   11.00
   7  12   2    9.00   11.40
  -7  12  -2   11.10   14.10
   8 -12   2   23.20   16.20
  -8 -12  -2   -0.90   19.20
   8  12   2   19.20   14.20
  -8  12  -2   -8.90   14.40
   9 -12   2   29.30   18.70
  -9 -12  -2    2.90   22.00
   9  12   2    0.60   15.10
  -9  12  -2   14.90   20.00
  10 -12   2   10.80   20.40
 -10 -12  -2   13.30   28.40
  10  12   2  -12.30   22.40
  -9 -13   2  242.78   31.20
   9 -13  -2  209.98   32.90
  -9  13   2  176.48   33.00
  -8 -13   2  133.09   22.60
   8 -13  -2   79.59   22.20
   8  13  -2  121.79   23.70
  -8  13   2   77.39   27.00
   7 -13  -2   34.00   15.70
  -7 -13   2   48.20   16.20
  -7  13   2   98.39   22.50
   7  13  -2   84.09   23.10
   7  13  -2   49.40   17.30
   6 -13  -2  255.57   30.40
  -6 -13   2  314.17   30.60
  -6  13   2  383.66   33.90
   6  13  -2  313.87   37.60
   6  13  -2  301.47   30.10
   5 -13  -2  135.29   22.40
  -5 -13   2  180.98   23.20
   5  13  -2  180.58   23.20
   5  13  -2  148.49   27.80
  -5  13   2  145.69   23.30
  -5  13   2  181.68   19.70
  -4 -13   2   59.99   15.90
   4 -13  -2   60.29   16.90
   4 -13  -2   50.39   13.10
  -4  13   2   82.99   14.30
   4  13  -2   50.59   19.40
  -4  13   2   48.90   15.40
   4  13  -2   71.79   14.80
  -3 -13   2  528.85   31.50
   3 -13  -2  533.35   30.10
   3 -13  -2  464.15   32.30
  -3 -13   2  559.04   30.00
   3  13  -2  575.84   31.40
  -3  13   2  606.64   31.30
   3  13  -2  408.96   45.50
  -3  13   2  533.15   28.40
  -3  13   2  539.05   35.30
  -2 -13   2  263.57   20.00
   2 -13  -2  251.57   27.00
   2 -13  -2  275.97   22.20
  -2 -13   2  275.67   23.20
  -2  13   2  266.37   21.70
   2  13  -2  286.97   19.50
  -2  13   2  240.18   25.50
   2  13  -2  253.57   21.30
   2  13  -2  282.77   35.50
  -2  13   2  260.77   21.10
  -1 -13   2  154.78   17.60
  -1 -13   2  147.49   18.70
   1 -13  -2  177.28   20.30
   1 -13  -2  122.69   19.40
   1  13  -2  144.49   16.60
  -1  13   2  143.39   21.50
  -1  13   2  168.78   18.70
  -1  13   2  182.78   19.30
   1  13  -2  160.08   25.80
   1  13  -2  141.09   17.70
   0 -13  -2  506.25   32.60
   0 -13   2  526.45   27.60
   0 -13   2  506.05   31.00
   0 -13  -2  518.75   29.80
   0  13  -2  578.94   38.60
   0  13   2  535.75   29.30
   0  13  -2  505.75   28.30
   0  13   2  515.15   27.40
   0  13   2  510.25   34.50
   0  13  -2  522.25   28.40
   1 -13   2  362.86   24.00
  -1 -13  -2  399.06   27.00
  -1 -13  -2  329.57   28.30
   1 -13   2  414.96   27.50
  -1  13  -2  429.26   24.40
  -1  13  -2  345.67   24.20
   1  13   2  350.36   35.40
   1  13   2  350.06   24.50
  -1  13  -2  379.66   31.20
   1  13   2  398.66   23.00
   2 -13   2  111.09   17.40
  -2 -13  -2  111.99   17.80
   2 -13   2  157.18   18.80
  -2 -13  -2   91.79   20.40
   2  13   2   90.59   13.40
   2  13   2  121.99   22.00
  -2  13  -2   92.59   19.20
   2  13   2  124.49   17.20
  -2  13  -2  131.99   17.90
  -2  13  -2  101.59   14.60
  -3 -13  -2  578.94   38.80
   3 -13   2  591.64   35.10
   3 -13   2  655.83   34.70
   3  13   2  605.84   34.40
  -3  13  -2  588.84   38.50
   3  13   2  614.24   33.20
  -3  13  -2  671.23   34.10
   3  13   2  603.84   28.40
  -3  13  -2  639.74   29.20
   4 -13   2  153.28   21.10
   4 -13   2  195.18   24.20
  -4 -13  -2  166.78   26.80
   4  13   2  165.98   21.60
  -4  13  -2  196.68   18.80
  -4  13  -2  202.68   28.50
   4  13   2  190.98   22.70
  -5 -13  -2   76.39   20.50
   5 -13   2   73.29   18.30
   5 -13   2  126.39   21.30
   5  13   2   71.09   18.00
  -5  13  -2   80.59   19.30
   5  13   2   78.89   16.40
   6 -13   2  379.26   31.80
  -6 -13  -2  340.57   39.40
   6 -13   2  346.17   30.60
  -6  13  -2  378.76   40.90
   6  13   2  330.17   27.70
   6  13   2  369.36   31.20
  -7 -13  -2   68.49   24.80
   7 -13   2   93.59   21.70
   7  13   2  110.49   21.40
  -7  13  -2   68.19   22.20
   7  13   2  105.69   20.80
  -8 -13  -2   43.30   22.30
   8 -13   2   44.40   20.30
  -8  13  -2   60.39   23.60
   8  13   2   60.79   19.00
  -9 -13  -2  202.28   36.40
   9 -13   2  200.78   31.80
   9  13   2  250.07   33.30
  -9  13  -2  200.98   36.10
  -9 -14   2   34.50   20.90
   9 -14  -2  -21.00   15.90
  -9  14   2  -13.10   20.20
  -8 -14   2  145.59   26.60
   8 -14  -2  102.29   24.90
  -8  14   2  151.08   32.90
   8  14  -2  130.29   27.00
   7 -14  -2  317.77   39.00
  -7 -14   2  352.66   35.00
  -7  14   2  313.37   38.60
   7  14  -2  321.77   33.20
   7  14  -2  275.87   43.00
  -6 -14   2   -3.60   11.20
   6 -14  -2   21.00   15.30
  -6  14   2   -3.80   13.10
   6  14  -2    4.50   12.90
   6  14  -2  -12.70   15.70
   5 -14  -2  208.88   28.10
  -5 -14   2  239.68   27.10
  -5  14   2  240.58   31.20
  -5  14   2  243.98   23.10
   5  14  -2  281.87   29.70
   5  14  -2  228.88   34.50
  -4 -14   2  403.26   30.00
   4 -14  -2  371.16   30.90
   4 -14  -2  346.27   27.10
   4  14  -2  440.56   30.50
  -4  14   2  411.86   33.60
   4  14  -2  221.88   35.30
  -4  14   2  349.27   24.90
  -3 -14   2   53.89   15.00
   3 -14  -2   59.09   14.30
   3 -14  -2   61.09   16.60
   3  14  -2   20.20   20.80
  -3  14   2   38.80   12.30
   3  14  -2   46.20   13.40
  -3  14   2   67.49   17.70
   3  14  -2   50.49   11.60
  -3  14   2   38.80   12.80
  -2 -14   2  617.34   35.10
  -2 -14   2  645.54   32.10
   2 -14  -2  584.44   36.60
   2 -14  -2  555.84   32.60
  -2  14   2  697.83   34.80
  -2  14   2  643.54   32.70
   2  14  -2  621.04   48.10
   2  14  -2  655.03   34.40
   2  14  -2  635.64   30.20
  -2  14   2  569.24   36.90
   1 -14  -2  429.66   27.90
   1 -14  -2  364.86   29.50
  -1 -14   2  386.36   24.60
  -1 -14   2  413.86   28.60
  -1  14   2  361.46   25.40
   1  14  -2  352.86   24.10
  -1  14   2  371.06   31.40
   1  14  -2  423.86   27.00
   1  14  -2  400.56   41.70
  -1  14   2  400.56   26.50
   0 -14  -2   29.40   14.30
   0 -14   2   17.40   11.50
   0 -14   2   10.80    9.90
   0 -14  -2   -0.10   10.20
   0  14   2   -2.10   11.70
   0  14   2   27.50   11.10
   0  14  -2   18.30   10.90
   0  14  -2   13.70   13.00
   0  14  -2   19.90   10.60
   0  14   2   15.60    9.60
  -1 -14  -2  252.07   28.40
   1 -14   2  329.67   23.90
  -1 -14  -2  335.27   26.70
   1 -14   2  324.77   26.60
   1  14   2  327.27   36.80
   1  14   2  346.57   23.10
  -1  14  -2  310.97   23.20
  -1  14  -2  301.07   32.20
   1  14   2  345.57   25.60
  -1  14  -2  357.56   25.40
  -2 -14  -2  445.16   34.80
   2 -14   2  536.85   31.10
  -2 -14  -2  517.65   33.20
   2 -14   2  507.15   32.80
  -2  14  -2  478.85   36.70
   2  14   2  560.44   31.60
  -2  14  -2  498.75   28.10
  -2  14  -2  568.74   32.00
   2  14   2  574.94   28.50
   3 -14   2   -3.80   10.10
  -3 -14  -2   14.50   13.60
   3 -14   2   21.10   12.20
  -3 -14  -2   18.00   12.50
   3  14   2   16.10    9.00
  -3  14  -2    0.10   12.30
  -3  14  -2    4.30    8.90
  -3  14  -2   -5.60    9.70
   3  14   2    4.30   10.00
   4 -14   2  424.96   32.00
  -4 -14  -2  407.76   35.60
   4 -14   2  446.66   31.40
   4  14   2  491.55   31.80
  -4  14  -2  394.86   35.30
  -5 -14  -2  223.58   33.70
   5 -14   2  250.67   29.60
   5 -14   2  234.38   29.30
  -5  14  -2  245.58   34.20
   5  14   2  228.48   28.00
   5  14   2  228.18   27.10
   6 -14   2   -7.70   12.40
  -6 -14  -2    7.70   16.80
   6 -14   2   16.20   14.20
   6  14   2   14.70   12.60
  -6  14  -2   11.90   18.20
   6  14   2   -7.70   11.30
  -7 -14  -2  196.28   34.20
   7 -14   2  195.88   30.30
   7  14   2  179.68   25.10
  -7  14  -2  142.89   30.00
   7  14   2  177.58   25.70
   8 -14   2  251.77   34.00
  -8 -14  -2  143.79   33.50
  -8  14  -2  201.28   34.20
   8  14   2  270.17   33.70
   9 -14   2    4.60   17.50
  -9 -14  -2   -3.80   24.10
   9  14   2    5.60   16.90
  -9 -15   2    8.00   21.00
  -8 -15   2    5.50   16.70
   8 -15  -2   -3.10   15.60
  -8  15   2    5.90   19.50
   8  15  -2   -8.80   17.40
  -7 -15   2  -15.60   13.90
   7 -15  -2   -1.20   14.80
   7  15  -2    3.20   14.80
  -7  15   2   30.50   20.80
   6 -15  -2   30.70   17.40
  -6 -15   2   36.80   16.10
   6  15  -2   45.00   22.60
  -6  15   2   56.49   20.60
   6  15  -2   70.39   20.50
   5 -15  -2    4.80   13.30
  -5 -15   2    3.90   13.30
  -5  15   2   -2.90   15.00
  -5  15   2    2.30    9.70
   5  15  -2   11.20   19.50
   5  15  -2    8.00   13.60
   4 -15  -2   24.60   14.40
  -4 -15   2   15.60   12.90
   4 -15  -2   13.00   11.30
   4  15  -2   26.60   13.60
   4  15  -2   -1.70   17.70
  -4  15   2   -4.60   13.60
  -4  15   2   12.00   10.50
   3 -15  -2   26.90   12.00
  -3 -15   2   38.40   14.70
   3 -15  -2   19.90   13.20
  -3  15   2   40.60   12.50
   3  15  -2   24.50   20.70
  -3  15   2   43.00   16.20
  -3  15   2   16.10   13.10
   3  15  -2   20.40   12.00
   3  15  -2   47.20   12.00
  -2 -15   2   -1.80   10.50
   2 -15  -2   -4.10   10.20
   2 -15  -2    9.50   11.90
  -2  15   2   -3.80   10.50
  -2  15   2   -1.00   12.10
   2  15  -2    7.00    9.90
   2  15  -2  -14.10   15.90
   2  15  -2    6.70    8.80
  -2  15   2   -6.80    9.60
   1 -15  -2   13.10   10.30
  -1 -15   2   12.60   11.10
   1 -15  -2   11.80   12.90
  -1 -15   2    1.80   10.30
   1  15  -2   16.70   11.00
  -1  15   2   13.40   10.00
   1  15  -2   11.40   10.60
   1  15  -2   48.00   20.30
  -1  15   2   11.90   10.80
  -1  15   2    6.70   12.50
   0 -15   2   46.40   14.20
   0 -15   2   53.69   14.00
   0 -15  -2   28.00   13.80
   0 -15  -2   30.40   14.90
   0  15  -2   70.99   15.70
   0  15   2   53.19   14.50
   0  15   2   65.59   15.60
   0  15  -2   29.30   12.60
   0  15   2   22.50   16.50
   0  15  -2   23.90   15.20
  -1 -15  -2   -2.80   10.30
  -1 -15  -2  -12.80   11.40
   1 -15   2    9.50   10.60
   1 -15   2    2.00   10.50
  -1  15  -2   -2.60    9.30
   1  15   2    4.00   18.00
  -1  15  -2  -16.60   11.30
   1  15   2  -10.50    8.80
   1  15   2   -2.90    8.80
  -1  15  -2   -0.80   10.80
   2 -15   2    8.20   10.60
   2 -15   2   -7.10    9.40
  -2 -15  -2  -14.30   10.90
  -2 -15  -2    1.10   10.60
   2  15   2   -0.70   10.40
  -2  15  -2    0.00   11.70
   2  15   2    0.50    9.00
  -2  15  -2   20.50   12.20
  -2  15  -2   -5.30    9.00
   3 -15   2   31.60   14.00
  -3 -15  -2   16.10   14.80
   3 -15   2   20.00   13.10
  -3 -15  -2    4.00   11.80
   3  15   2   20.20   12.80
  -3  15  -2   30.10   16.00
   3  15   2    4.60    8.90
  -3  15  -2   13.50   12.80
  -3  15  -2   19.50   11.00
   4 -15   2   14.40   12.80
  -4 -15  -2   -1.00   12.20
  -4 -15  -2  -14.30   14.00
   4 -15   2    8.60   13.00
   4  15   2    8.30   11.60
  -4  15  -2    3.30   13.80
  -5 -15  -2   17.10   18.70
   5 -15   2  -17.70   10.90
  -5 -15  -2   12.00   14.00
   5 -15   2    8.00   13.80
   5  15   2  -13.90   11.90
  -5  15  -2    0.30   15.30
  -6 -15  -2   24.50   15.10
   6 -15   2    7.90   14.70
  -6 -15  -2  -26.60   16.10
   6  15   2    7.80   14.30
  -6  15  -2    7.50   16.50
  -7 -15  -2   -6.00   14.70
   7 -15   2    4.70   15.80
  -7 -15  -2   37.60   22.40
  -7  15  -2   12.70   20.60
   7  15   2   10.40   15.40
   8 -15   2   23.90   19.50
  -8 -15  -2   39.90   25.80
  -8 -15  -2   11.40   17.70
  -8  15  -2    0.00   19.40
   8 -16  -2   -0.80   18.30
  -8 -16   2   53.79   22.30
   8  16  -2   38.00   20.70
  -8  16   2   42.60   25.60
  -7 -16   2   93.59   23.50
   7 -16  -2   62.19   21.50
  -7  16   2   54.89   23.60
   7  16  -2   95.99   23.50
  -6 -16   2   47.90   19.90
   6 -16  -2   -4.00   16.40
   6  16  -2   13.70   15.70
  -6  16   2    7.10   18.80
   5 -16  -2   40.90   18.70
  -5 -16   2   64.49   18.80
   5  16  -2   64.89   25.80
  -5  16   2   89.19   20.10
   5  16  -2   66.59   19.30
  -5  16   2   59.59   21.10
  -4 -16   2  105.99   20.30
   4 -16  -2  130.79   23.40
   4  16  -2   57.79   25.70
  -4  16   2  132.79   25.20
   4  16  -2  102.99   20.20
  -4  16   2  128.69   20.10
   3 -16  -2   23.20   14.90
  -3 -16   2   29.70   14.70
   3 -16  -2    5.80   11.10
  -3  16   2   40.60   17.60
  -3  16   2   14.40   12.90
   3  16  -2   26.50   13.90
   3  16  -2   14.80   22.00
   3  16  -2    7.60   10.20
   2 -16  -2   56.29   18.40
  -2 -16   2   42.30   15.40
   2 -16  -2   94.59   18.30
   2  16  -2   52.79   14.90
   2  16  -2   82.39   16.50
   2  16  -2   52.39   22.50
  -2  16   2   99.49   18.50
  -2  16   2   94.29   17.80
  -2  16   2   76.69   19.90
   1 -16  -2  243.88   26.10
   1 -16  -2  255.17   30.20
  -1 -16   2  246.18   28.70
   1  16  -2  245.88   25.20
  -1  16   2  283.87   28.20
  -1  16   2  307.37   28.80
   1  16  -2  268.47   26.90
   1  16  -2  204.18   35.40
  -1  16   2  217.78   28.90
   0 -16   2    6.90   11.10
   0 -16  -2    0.20   13.20
   0 -16   2   -7.50   11.20
   0 -16  -2    4.40   11.10
   0  16   2    1.40   11.00
   0  16   2   11.80   15.70
   0  16  -2   -2.70   14.90
   0  16   2   12.00   11.60
   0  16  -2    4.60   11.90
   0  16  -2   -1.00    9.60
   1 -16   2   42.90   14.40
  -1 -16  -2   54.59   17.90
   1 -16   2   45.20   15.60
  -1 -16  -2   34.20   14.80
   1  16   2   42.70   13.60
   1  16   2   35.50   12.90
  -1  16  -2   37.30   19.80
  -1  16  -2   55.29   14.30
  -1  16  -2   36.20   14.20
  -2 -16  -2  216.58   29.50
   2 -16   2  269.57   28.20
   2 -16   2  246.48   26.90
  -2 -16  -2  229.48   28.20
   2  16   2  203.28   26.40
  -2  16  -2  262.77   26.30
   2  16   2  236.58   23.80
  -2  16  -2  273.47   34.40
  -2  16  -2  213.88   25.50
  -3 -16  -2  -11.50   15.10
   3 -16   2   14.20   13.10
  -3 -16  -2    2.70   14.20
   3 -16   2   -7.10   11.20
   3  16   2   20.70   13.60
   3  16   2    2.00    9.40
  -3  16  -2    5.10   10.60
  -3  16  -2    5.30   16.10
  -4 -16  -2  236.68   29.70
   4 -16   2  140.49   24.20
   4 -16   2  232.58   28.90
  -4 -16  -2  181.98   28.90
   4  16   2  248.18   28.60
  -4  16  -2  166.58   30.70
   5 -16   2   55.69   18.60
   5 -16   2   56.89   19.40
  -5 -16  -2   55.29   22.40
  -5 -16  -2  109.49   24.20
   5  16   2   57.99   17.50
  -5  16  -2   80.99   23.20
  -6 -16  -2    5.70   16.80
  -6 -16  -2   20.30   20.00
   6 -16   2   -7.40   14.50
   6  16   2    4.90   14.50
  -6  16  -2    7.50   17.10
  -7 -16  -2   27.70   24.80
  -7 -16  -2   60.29   22.90
   7 -16   2   28.60   18.50
  -7  16  -2   21.00   21.90
   7  16   2   47.40   20.50
  -8 -16  -2  199.28   34.60
   8 -16   2  147.29   30.30
   7 -17  -2  -10.70   16.00
  -7 -17   2   24.00   18.50
  -7  17   2   -3.40   22.70
   7  17  -2   21.60   19.70
   6 -17  -2  226.88   34.60
  -6 -17   2  257.37   31.90
  -6  17   2  253.27   36.50
   6  17  -2  289.37   34.10
  -5 -17   2   98.39   21.40
   5 -17  -2   19.00   16.70
   5  17  -2  172.78   27.30
  -5  17   2   55.79   23.00
  -4 -17   2    6.90   14.80
   4 -17  -2   19.10   15.90
  -4  17   2   38.90   19.10
  -4  17   2   43.70   15.40
   4  17  -2    3.90   14.50
   4  17  -2   25.20   24.00
   4  17  -2   20.30   12.70
  -3 -17   2  329.37   34.50
   3 -17  -2  343.07   30.10
   3 -17  -2  298.57   34.10
  -3  17   2  351.36   38.20
  -3  17   2  356.66   29.50
   3  17  -2  266.77   41.90
   3  17  -2  292.57   31.80
   3  17  -2  315.87   25.50
  -2 -17   2   70.59   19.70
   2 -17  -2  139.59   25.60
   2 -17  -2   78.79   18.20
   2  17  -2   82.79   17.60
   2  17  -2   68.29   17.20
   2  17  -2  104.29   30.30
  -2  17   2   75.79   21.10
  -2  17   2  103.79   21.30
  -2  17   2   91.99   19.20
  -1 -17   2   31.60   15.90
   1 -17  -2   38.00   17.00
   1 -17  -2   10.50   12.70
   1  17  -2   56.49   16.30
  -1  17   2   40.80   15.50
   1  17  -2   19.40   20.20
  -1  17   2   36.00   17.80
   1  17  -2   16.50   12.90
  -1  17   2   28.20   13.60
   0 -17  -2  445.26   37.40
   0 -17   2  491.75   36.40
   0  17  -2  356.56   43.20
   0  17  -2  505.25   33.70
   0  17   2  536.95   34.90
   0  17  -2  557.44   34.60
   0  17   2  563.44   34.20
  -1 -17  -2   44.20   16.30
   1 -17   2   44.70   17.70
  -1 -17  -2   33.30   17.50
  -1  17  -2   93.79   20.00
   1  17   2   48.80   16.40
   1  17   2   56.09   14.90
  -1  17  -2   91.79   18.20
  -1  17  -2   44.90   20.50
   2 -17   2   34.80   14.80
   2 -17   2   39.30   15.90
  -2 -17  -2   42.70   16.80
  -2 -17  -2   27.50   17.40
  -2  17  -2   52.79   18.30
   2  17   2   38.70   13.10
   2  17   2    7.90   14.10
  -2  17  -2   56.59   15.30
  -2  17  -2   15.70   18.90
   3 -17   2  369.86   32.00
   3 -17   2  309.67   33.80
  -3 -17  -2  428.86   37.40
  -3 -17  -2  383.96   39.50
  -3  17  -2  382.66   41.50
   3  17   2  390.26   36.20
  -3  17  -2  438.56   30.00
   3  17   2  367.26   27.30
   4 -17   2   68.39   20.10
  -4 -17  -2   79.79   22.70
  -4 -17  -2   86.19   24.60
   4 -17   2   62.49   19.20
  -4  17  -2   90.59   27.00
   4  17   2   98.59   17.00
   4  17   2  100.99   21.30
   5 -17   2   56.09   20.10
   5 -17   2   56.39   19.40
  -5 -17  -2   72.19   23.70
  -5 -17  -2   39.60   20.20
  -5  17  -2   98.69   31.20
   5  17   2   58.19   19.20
   6 -17   2  210.88   31.40
  -6 -17  -2  208.88   32.20
  -6 -17  -2  184.88   34.30
   6  17   2  220.98   32.00
  -6  17  -2  256.47   41.50
  -7 -17  -2  124.59   27.70
   7 -17   2   78.69   25.10
  -7  17  -2   47.70   25.40
   7  17   2   91.49   25.00
  -7 -18   2   42.40   21.70
  -7  18   2   -0.20   25.60
  -6 -18   2   -5.40   17.60
   6 -18  -2  -19.10   18.20
   6  18  -2   -8.80   17.30
  -6  18   2   30.70   25.10
   5 -18  -2   80.89   24.10
  -5 -18   2   67.99   21.60
  -5  18   2   74.49   24.60
   5  18  -2   90.29   22.30
  -4 -18   2   49.80   20.10
   4 -18  -2   54.09   19.40
  -4  18   2   26.70   19.50
   4  18  -2   97.29   36.10
  -4  18   2   77.79   18.70
   4  18  -2   21.60   17.20
   3 -18  -2   -4.10   11.90
  -3 -18   2    0.60   14.70
   3 -18  -2   17.90   16.00
  -3  18   2    2.50   16.60
   3  18  -2    0.00   10.50
   3  18  -2  -18.00   21.80
  -3  18   2   18.60   14.00
   3  18  -2   20.20   17.40
  -2 -18   2   39.70   17.60
   2 -18  -2   33.30   16.10
   2 -18  -2    0.80   15.00
   2  18  -2   63.39   27.00
  -2  18   2   53.59   20.50
  -2  18   2   55.59   17.60
  -2  18   2   36.70   18.40
   2  18  -2   23.20   14.30
   2  18  -2   31.50   17.50
  -1 -18   2   72.99   19.10
   1 -18  -2  100.89   22.90
   1 -18  -2   78.69   19.20
   1  18  -2   91.89   20.00
  -1  18   2  100.99   19.90
  -1  18   2  125.69   22.20
   1  18  -2  105.69   19.30
   1  18  -2   96.39   29.60
   0 -18  -2   30.50   16.00
   0 -18   2    3.10   13.80
   0 -18  -2   12.90   15.70
   0  18  -2   -3.40   18.30
   0  18   2   -8.00   11.50
   0  18  -2   12.70   13.10
   0  18  -2   16.00   13.80
   0  18   2    1.90   12.70
  -1 -18  -2  196.38   27.60
  -1 -18  -2  144.29   26.90
   1 -18   2  117.79   23.00
   1  18   2  137.59   23.70
  -1  18  -2  141.59   22.70
   1  18   2  164.88   23.70
  -1  18  -2  193.78   26.70
  -1  18  -2  127.49   28.90
  -2 -18  -2   17.00   16.40
   2 -18   2   53.99   18.10
  -2 -18  -2   37.50   18.00
  -2  18  -2   69.29   17.40
  -2  18  -2   74.59   20.30
   2  18   2   27.40   13.90
  -2  18  -2   58.19   24.50
   2  18   2   16.60   16.50
   3 -18   2  -19.40   14.60
  -3 -18  -2    5.30   17.00
  -3 -18  -2   18.70   16.60
   3 -18   2   10.60   15.60
   3  18   2    1.20   15.40
  -3  18  -2    3.70   18.30
   3  18   2    2.30   11.30
  -3  18  -2   11.00   13.10
   4 -18   2   31.80   16.90
   4 -18   2   35.80   18.30
  -4 -18  -2   10.40   17.20
  -4 -18  -2   37.00   21.80
   4  18   2   30.60   13.40
   4  18   2   10.20   17.70
  -4  18  -2   42.50   22.00
  -5 -18  -2   82.29   26.60
   5 -18   2  110.19   24.00
   5 -18   2  126.79   25.60
  -5 -18  -2   88.39   26.00
   5  18   2  169.78   29.50
  -5  18  -2   90.09   28.90
  -6 -18  -2    6.70   20.20
   6 -18   2   21.00   20.00
  -6  18  -2    2.40   20.60
   6  18   2   17.10   19.90
  -6 -19   2   23.40   23.60
   6 -19  -2    9.30   21.70
  -6  19   2   30.50   24.80
   5 -19  -2   14.80   19.80
  -5 -19   2    3.30   19.20
   5  19  -2   16.00   19.10
  -5  19   2    3.10   19.90
  -4 -19   2   -7.80   17.60
   4 -19  -2   17.90   18.70
  -4  19   2   -5.10   18.50
   4  19  -2   13.40   18.40
   4  19  -2    5.10   13.10
  -4  19   2   21.20   15.60
   3 -19  -2   18.60   17.90
   3 -19  -2   44.60   18.60
  -3 -19   2   21.30   17.30
  -3  19   2   34.70   15.40
   3  19  -2   29.20   18.10
   3  19  -2   33.10   15.30
   3  19  -2   28.10   29.40
  -3  19   2   18.60   20.60
   2 -19  -2    3.80   16.90
  -2 -19   2   -4.30   16.30
   2 -19  -2    2.50   14.80
  -2  19   2   42.30   16.20
   2  19  -2   19.90   15.40
   2  19  -2   37.70   20.40
   2  19  -2   51.69   27.90
   1 -19  -2   16.60   16.20
   1 -19  -2    0.70   16.60
  -1 -19   2   15.20   17.90
  -1  19   2    6.70   15.70
   1  19  -2  -10.00   12.80
   1  19  -2   -7.00   13.70
   1  19  -2  -11.70   23.00
  -1  19   2   15.90   15.60
   0 -19  -2   -1.00   15.30
   0 -19   2    5.60   15.80
   0 -19  -2   22.40   18.60
   0  19  -2    9.20   21.70
   0  19  -2   10.10   15.80
   0  19  -2    2.00   13.30
   0  19   2   15.40   15.40
   0  19   2    5.50   14.20
   1 -19   2  -12.90   13.30
  -1 -19  -2    0.60   14.90
  -1 -19  -2   -2.40   15.60
   1  19   2   14.60   17.00
   1  19   2    7.40   14.30
  -1  19  -2   -4.70   15.00
  -1  19  -2   16.20   22.20
  -1  19  -2   11.90   13.70
  -2 -19  -2    5.90   18.60
   2 -19   2    0.70   15.60
  -2 -19  -2    7.40   17.40
  -2  19  -2   -0.70   19.90
   2  19   2   -4.50   16.00
  -2  19  -2   16.70   14.70
   2  19   2   -6.80   12.00
  -3 -19  -2   23.80   20.40
   3 -19   2   25.90   18.10
  -3 -19  -2   38.10   21.80
  -3  19  -2   27.20   22.00
   3  19   2   35.70   15.20
   3  19   2   22.60   18.60
   4 -19   2   -5.80   16.30
  -4 -19  -2   -8.50   17.70
  -4 -19  -2   -3.40   19.40
  -4  19  -2   -7.40   20.10
   4  19   2   -1.50   12.30
   4  19   2   13.70   19.30
  -5 -19  -2   15.70   20.60
   5 -19   2    9.00   31.80
  -5  19  -2  -17.20   23.70
   5  19   2    7.40   19.60
   4 -20  -2  198.18   34.80
  -4 -20   2   98.79   26.80
   4  20  -2  105.39   19.40
  -4  20   2  112.79   25.20
  -4  20   2  102.09   30.00
   4  20  -2  164.48   30.60
   3 -20  -2   14.90   19.80
  -3 -20   2   12.90   20.10
   3  20  -2  -12.40   13.30
  -3  20   2   -4.20   16.10
   3  20  -2   -2.40   17.10
   2 -20  -2   91.89   22.80
   2 -20  -2   98.89   24.60
  -2 -20   2  100.19   25.70
  -2  20   2  124.69   25.60
   2  20  -2  108.79   34.00
   2  20  -2  109.19   24.40
   2  20  -2   96.99   22.20
   1 -20  -2   97.69   23.40
  -1 -20   2  126.59   27.30
   1 -20  -2  186.08   32.20
   1  20  -2  165.58   25.70
   1  20  -2  254.47   44.10
   1  20  -2  177.58   28.40
  -1  20   2  184.08   28.00
  -1  20   2  181.18   28.50
   0 -20   2   14.70   17.70
   0 -20  -2   -9.10   17.70
   0 -20  -2  -16.80   14.70
   0  20   2  -19.30   14.70
   0  20  -2   -4.30   14.40
   0  20   2   17.00   17.00
   0  20  -2   -4.90   15.80
   0  20  -2    6.20   22.80
   1 -20   2   87.09   23.00
  -1 -20  -2  136.99   28.50
  -1 -20  -2  128.79   27.00
  -1  20  -2  207.68   39.90
   1  20   2  118.19   25.50
  -1  20  -2  137.19   25.50
   1  20   2   97.89   21.20
  -1  20  -2  152.18   24.70
   2 -20   2   95.29   23.80
  -2 -20  -2  124.59   29.00
  -2 -20  -2  142.09   28.50
   2  20   2  108.99   24.80
   2  20   2  124.29   22.40
  -2  20  -2  101.39   30.10
  -2  20  -2  180.78   27.70
  -3 -20  -2   14.30   22.60
  -3 -20  -2   37.00   23.20
   3 -20   2   -1.10   18.10
   3  20   2   15.20   20.00
  -3  20  -2   -5.60   21.60
   3  20   2    4.70   14.10
   4 -20   2   77.69   24.80
  -4 -20  -2   77.09   27.70
  -4  20  -2   86.39   30.00
   4  20   2  169.58   33.20
   4  20   2   81.79   22.20
   3 -21  -2   85.69   26.40
  -3  21   2  116.39   26.80
   2 -21  -2  -10.60   17.30
   2 -21  -2   21.90   21.00
  -2 -21   2   36.50   22.40
  -2  21   2   10.70   19.40
   2  21  -2   14.90   19.90
   2  21  -2   27.90   17.40
   1 -21  -2    6.10   19.60
  -1 -21   2    3.10   18.90
   1 -21  -2    8.10   19.10
   1  21  -2   31.40   29.60
   1  21  -2    8.20   18.30
  -1  21   2    8.40   20.60
   1  21  -2   31.70   21.00
  -1  21   2   16.00   20.50
   0 -21  -2   66.39   24.90
   0 -21   2   60.79   24.90
   0 -21  -2   80.29   24.00
   0  21  -2   87.89   23.90
   0  21  -2   72.69   31.30
   0  21  -2   83.79   24.00
   0  21   2   60.59   24.10
   0  21   2  116.29   27.90
   1 -21   2   13.00   17.60
  -1 -21  -2   16.00   21.20
  -1 -21  -2   24.90   21.20
   1  21   2   37.70   22.20
  -1  21  -2   37.00   21.70
  -1  21  -2   34.20   28.30
   1  21   2   31.10   20.30
  -1  21  -2   41.50   20.30
  -2 -21  -2    7.80   20.00
   2 -21   2   30.50   20.00
   2  21   2  -21.70   27.10
  -2  21  -2   22.90   18.50
   2  21   2   34.50   18.70
  -2  21  -2   27.50   26.90
   3 -21   2   61.69   24.30
  -3  21  -2  106.39   34.60
  12   0  -3    7.90   19.30
  12   0  -3    7.90   18.30
 -12   0   3  -20.50   15.50
  11   0  -3   -1.70   13.70
 -11   0   3    0.40   13.80
  11   0  -3   -3.80   14.30
  10   0  -3   -9.30   10.00
 -10   0   3  -10.60   11.50
  10   0  -3    3.70   14.30
   9   0  -3    4.70   10.80
  -9   0   3    7.70   10.80
   9   0  -3   -8.40   10.00
  -8   0   3   -1.10    9.10
   8   0  -3    6.70    8.70
   8   0  -3    0.90    8.30
  -8   0   3   -5.50    9.60
   7   0  -3   -5.40    6.00
   7   0  -3    3.70    8.40
  -7   0   3  -13.30    7.30
  -7   0   3    3.70    7.60
  -6   0   3   -5.50    6.90
  -6   0   3    0.70    6.20
   6   0  -3    6.70    6.20
   6   0  -3   -2.40    5.70
   5   0  -3   -1.30    4.40
  -5   0   3    2.10    5.80
   5   0  -3   -1.20    4.80
  -5   0   3   -1.20    6.70
   5   0  -3   -6.00    4.30
  -4   0   3   -1.40    6.30
  -4   0   3   -9.20    4.30
   4   0  -3    9.50    5.10
   4   0  -3   -1.90    4.40
   3   0  -3    9.00    5.40
  -3   0   3   -5.80    4.30
   3   0  -3   -3.40    4.10
   3   0  -3   -1.30    4.00
   3   0  -3   -3.10    3.30
   3   0  -3   -2.30    3.20
   2   0  -3   -0.30    3.50
   2   0  -3   -4.20    3.60
   2   0  -3    0.10    2.60
  -2   0   3   -2.70    3.90
   2   0  -3   -3.10    4.20
  -1   0   3   -5.90    2.80
  -1   0   3   -5.30    3.80
   1   0  -3    2.00    4.20
   1   0  -3   -3.30    2.80
   1   0  -3    3.70    4.40
  -1   0   3    0.30    3.60
   1   0  -3    4.30    5.40
   0   0  -3    3.30    5.10
   0   0  -3    1.60    4.30
   0   0   3    4.00    5.20
   0   0   3   -4.40    4.10
   0   0  -3   -3.40    3.60
   0   0   3   -7.20    3.90
   0   0  -3    5.90    8.50
   1   0   3    0.70    3.60
   1   0   3    3.60    3.90
   1   0   3    1.10    3.30
   1   0   3   -2.50    3.30
  -1   0  -3   -0.80    4.00
  -1   0  -3    2.80    2.90
  -1   0  -3    9.80    5.60
   2   0   3   -1.20    3.70
  -2   0  -3    0.90    2.60
   2   0   3    0.20    4.10
   2   0   3   -1.70    3.20
  -2   0  -3   -1.00    3.60
   3   0   3    2.00    3.90
  -3   0  -3    1.70    4.70
  -3   0  -3    4.80    3.50
   3   0   3    6.30    5.10
   3   0   3    0.50    4.00
   4   0   3    1.10    3.70
   4   0   3   -0.20    3.90
   4   0   3    6.70    5.20
  -4   0  -3   -0.30    3.70
   4   0   3    2.10    4.10
  -4   0  -3    1.00    4.90
   5   0   3    0.90    4.90
   5   0   3    6.10    4.10
   5   0   3    1.40    5.30
  -5   0  -3    3.50    6.90
  -5   0  -3   -2.20    4.50
   6   0   3    4.30    6.70
  -6   0  -3    3.50    5.70
   6   0   3    1.50    4.70
   6   0   3   -2.40    4.70
  -6   0  -3    1.50    6.50
   7   0   3   -5.10    5.20
   7   0   3   -0.60    6.00
  -7   0  -3    0.20    6.90
   7   0   3    7.70    7.90
  -7   0  -3   -0.30    7.10
   8   0   3    9.00    8.10
   8   0   3   24.70   11.10
  -8   0  -3   16.00    9.50
   8   0   3   14.10    7.10
  -8   0  -3   23.30   11.60
  -9   0  -3   24.10   14.00
   9   0   3    9.20    8.30
   9   0   3   31.70   13.10
  -9   0  -3   16.00   10.80
   9   0   3    9.20    9.70
  10   0   3   13.20   13.70
  10   0   3    1.30    9.20
 -10   0  -3   -5.60   12.20
 -11   0  -3    4.60   17.20
  11   0   3   14.50   11.00
  11   0   3   29.00   19.60
  12  -1  -3  197.88   32.20
 -12  -1   3  168.38   34.10
  12  -1  -3  192.28   35.80
  12  -1  -3  163.48   25.20
 -12   1   3  187.08   33.20
  12   1  -3  190.18   33.80
  12   1  -3  227.18   39.60
  11  -1  -3  -27.00   11.70
  11  -1  -3    7.60   11.60
 -11  -1   3   13.40   15.40
  11  -1  -3  -12.50   12.10
 -11   1   3   26.50   19.90
  11   1  -3  -17.50   14.80
  11   1  -3    3.70   14.90
 -10  -1   3  189.68   29.00
  10  -1  -3  297.97   37.70
  10  -1  -3  237.98   31.90
  10  -1  -3  287.17   26.30
  10   1  -3  233.18   29.50
  10   1  -3  236.78   34.10
 -10   1   3  224.88   31.40
  -9  -1   3  550.44   38.40
   9  -1  -3  505.35   27.50
   9  -1  -3  529.35   37.80
   9  -1  -3  501.25   34.60
   9   1  -3  480.95   36.30
  -9   1   3  471.55   36.50
   9   1  -3  487.75   33.90
   8  -1  -3    1.50    8.80
  -8  -1   3   10.50    9.30
   8  -1  -3   -7.00    7.70
  -8  -1   3    6.60   10.10
   8  -1  -3   15.50    8.10
   8   1  -3    5.30    9.10
  -8   1   3   -5.20    9.40
   8   1  -3    3.70    8.50
  -7  -1   3  751.82   39.80
   7  -1  -3  758.82   37.20
   7  -1  -3  747.93   31.40
  -7  -1   3  794.42   33.90
   7  -1  -3  776.32   40.00
  -7   1   3  805.12   41.00
   7   1  -3  792.52   37.10
   7   1  -3  739.73   39.40
  -7   1   3  760.92   32.90
  -6  -1   3  538.05   25.60
  -6  -1   3  507.45   30.20
   6  -1  -3  504.85   29.80
   6  -1  -3  540.75   23.80
   6  -1  -3  539.85   28.50
   6   1  -3  555.24   30.80
   6   1  -3  567.24   28.10
  -6   1   3  511.65   25.30
  -6   1   3  582.04   31.60
   5  -1  -3   67.39    9.80
   5  -1  -3   76.69   14.10
   5  -1  -3   53.09    8.40
   5  -1  -3   55.99   11.10
  -5  -1   3   62.49   13.60
  -5  -1   3   52.79    9.20
  -5   1   3   36.00    9.70
   5   1  -3   42.10    9.70
  -5   1   3   55.29    9.90
   5   1  -3   62.59   10.40
   4  -1  -3  968.60   35.50
  -4  -1   3 1001.40   35.10
   4  -1  -3  977.60   32.10
   4  -1  -3  986.20   38.40
   4  -1  -3  959.90   33.10
  -4   1   3  974.10   38.70
   4   1  -3 1020.00   38.70
   4   1  -3 1014.30   34.60
   4   1  -3  982.10   38.60
  -4   1   3  999.10   35.30
   3  -1  -3 1513.75   45.30
   3  -1  -3 1542.35   46.40
   3  -1  -3 1549.05   49.60
  -3  -1   3 1476.65   46.40
  -3   1   3 1400.36   48.60
   3   1  -3 1498.35   42.60
   3   1  -3 1513.15   49.70
  -3   1   3 1540.35   47.10
   3   1  -3 1466.75   48.90
   3   1  -3 1461.55   44.20
  -2  -1   3   41.90    6.70
  -2  -1   3   34.70    4.70
   2  -1  -3   39.60    6.40
   2  -1  -3   37.40    7.30
   2  -1  -3   46.70    7.20
   2  -1  -3   34.40    7.10
  -2   1   3   30.50    6.70
  -2   1   3   40.90    6.10
   2   1  -3   34.40    5.30
   2   1  -3   36.10    6.70
   2   1  -3   33.40    4.50
   2   1  -3   37.50    6.00
   2   1  -3   39.10    7.40
   1  -1  -3 3077.59   83.79
  -1  -1   3 3079.99   82.69
  -1  -1   3 3025.90   84.29
  -1  -1   3 3250.47   84.19
   1  -1  -3 2992.60   84.19
   1  -1  -3 3378.26   84.99
   1   1  -3 2992.50   85.89
   1   1  -3 3317.07   89.69
   1   1  -3 3017.90   83.69
  -1   1   3 3151.98   84.99
  -1   1   3 3208.48   83.99
  -1   1   3 3018.80   81.49
   0  -1   3  829.32   28.40
   0  -1  -3  786.12   27.00
   0  -1  -3  819.12   29.70
   0  -1   3  831.02   26.40
   0  -1  -3  778.22   24.40
   0  -1   3  790.42   27.10
   0  -1  -3  836.82   38.30
   0   1  -3  903.21   39.30
   0   1   3  805.32   27.90
   0   1   3  833.12   26.70
   0   1   3  783.52   26.30
   0   1  -3  788.52   26.70
   0   1  -3  799.02   28.00
  -1  -1  -3   25.60    6.90
   1  -1   3    9.90    3.80
   1  -1   3   26.30    5.00
  -1  -1  -3   26.80    5.70
   1  -1   3   20.00    5.50
   1  -1   3   18.50    5.70
   1   1   3   18.80    5.50
  -1   1  -3   23.80    7.10
  -1   1  -3   19.50    5.30
   1   1   3   19.60    5.20
  -1   1  -3   18.10    5.00
   1   1   3   24.60    6.00
   1   1   3   22.10    4.60
   2  -1   3 1262.97   42.50
   2  -1   3 1320.07   39.90
   2  -1   3 1331.57   41.00
  -2  -1  -3 1342.67   44.00
  -2   1  -3 1310.07   43.90
   2   1   3 1290.67   41.90
   2   1   3 1281.17   39.60
  -2   1  -3 1298.97   40.00
   2   1   3 1269.47   41.70
  -2   1  -3 1315.97   39.40
   3  -1   3 1855.21   55.29
  -3  -1  -3 1946.81   61.09
  -3  -1  -3 1895.21   53.49
   3  -1   3 1948.71   58.59
   3  -1   3 1891.31   59.29
  -3   1  -3 1962.40   56.39
   3   1   3 1908.91   59.29
  -3   1  -3 1936.31   60.99
   3   1   3 1922.61   54.59
   3   1   3 1694.83   54.19
   3   1   3 1936.01   58.89
   4  -1   3  148.19   13.30
   4  -1   3  142.99   11.20
   4  -1   3  177.28   14.10
  -4  -1  -3  166.68   11.30
  -4  -1  -3  186.78   19.40
  -4   1  -3  155.88   14.70
  -4   1  -3  158.08   12.20
   4   1   3  151.98   10.80
   4   1   3  177.38   13.70
   4   1   3  174.78   14.40
   4   1   3  155.18   10.70
   5  -1   3  912.01   33.20
  -5  -1  -3  899.31   39.50
   5  -1   3  915.61   37.90
   5  -1   3  956.30   36.90
  -5  -1  -3  907.81   33.80
   5   1   3  840.42   31.70
  -5   1  -3  904.91   39.70
   5   1   3  946.81   38.60
  -5   1  -3  937.41   35.20
   5   1   3  890.61   36.10
   5   1   3  880.01   31.40
   6  -1   3  452.55   27.00
   6  -1   3  524.25   26.60
   6  -1   3  451.65   22.70
  -6  -1  -3  481.15   29.30
  -6  -1  -3  484.35   24.50
  -6   1  -3  453.15   24.80
  -6   1  -3  423.86   28.20
   6   1   3  520.55   28.80
   6   1   3  477.65   25.80
   7  -1   3    5.50    7.00
   7  -1   3    5.00    8.20
   7  -1   3   14.80    7.70
  -7  -1  -3   20.70    8.40
  -7  -1  -3   34.40   12.10
   7   1   3   44.40   11.60
   7   1   3   36.60   10.60
  -7   1  -3   22.30   11.00
  -7   1  -3   30.10   10.50
   8  -1   3  720.13   40.70
   8  -1   3  736.53   33.80
   8  -1   3  769.82   36.90
  -8  -1  -3  736.73   43.20
  -8  -1  -3  763.22   37.10
   8   1   3  820.52   37.80
  -8   1  -3  717.93   43.00
  -8   1  -3  743.63   37.80
   8   1   3  784.42   42.10
   8   1   3  743.93   32.00
  -9  -1  -3  376.66   33.90
   9  -1   3  384.26   32.20
   9  -1   3  375.26   25.20
  -9  -1  -3  455.45   30.30
  -9   1  -3  427.06   35.50
  -9   1  -3  421.66   29.70
   9   1   3  416.36   28.80
   9   1   3  368.26   32.30
  10  -1   3   12.10   14.20
  10  -1   3   43.30   13.10
 -10  -1  -3   55.49   18.30
  10   1   3   69.89   18.80
 -10   1  -3   38.70   16.20
 -10   1  -3   37.20   18.10
  11  -1   3  209.98   32.90
  11  -1   3  216.08   25.80
 -11  -1  -3  188.78   32.90
  11   1   3  216.88   24.20
 -11   1  -3  283.57   41.60
  11   1   3  255.87   37.20
 -12  -2   3  109.89   27.70
  12  -2  -3  157.08   26.00
  12  -2  -3  133.09   28.40
  12  -2  -3  111.49   29.60
  12   2  -3  106.19   26.70
 -12   2   3  144.09   32.80
  12   2  -3  116.59   32.50
  11  -2  -3  241.48   26.70
  11  -2  -3  189.88   31.70
 -11  -2   3  201.78   32.10
  11  -2  -3  316.47   43.10
  11   2  -3  231.48   32.90
  11   2  -3  278.27   39.20
 -11   2   3  238.88   36.30
  10  -2  -3   84.89   20.20
  10  -2  -3  146.79   20.40
  10  -2  -3  105.09   22.50
 -10  -2   3  129.59   23.30
 -10   2   3  123.09   28.00
  10   2  -3  103.19   21.40
  10   2  -3  119.39   24.60
   9  -2  -3  258.17   24.40
   9  -2  -3  240.68   29.40
   9  -2  -3  228.78   29.80
  -9  -2   3  186.48   27.70
   9   2  -3  299.27   31.10
  -9   2   3  245.88   31.50
   9   2  -3  202.98   28.00
  -8  -2   3 1214.68   54.59
   8  -2  -3 1099.09   52.89
   8  -2  -3 1076.39   43.00
  -8  -2   3 1151.68   45.50
   8  -2  -3 1160.68   51.99
   8   2  -3 1175.18   53.89
   8   2  -3 1208.68   50.79
  -8   2   3 1198.38   55.39
   7  -2  -3   48.30   12.60
   7  -2  -3   58.49   13.60
  -7  -2   3   44.70   13.40
   7  -2  -3   49.20   10.40
  -7  -2   3   49.90   11.10
  -7   2   3   59.59   16.30
   7   2  -3   81.79   14.90
  -7   2   3   52.89   10.90
   7   2  -3   61.09   15.70
   6  -2  -3  569.64   30.50
   6  -2  -3  595.34   32.80
   6  -2  -3  640.14   27.60
  -6  -2   3  595.74   33.40
  -6  -2   3  666.93   29.00
   6   2  -3  647.74   30.20
  -6   2   3  650.83   28.10
  -6   2   3  624.94   33.90
   6   2  -3  658.43   33.80
   5  -2  -3 1475.15   47.80
  -5  -2   3 1491.85   49.20
   5  -2  -3 1421.76   51.39
   5  -2  -3 1460.25   54.29
   5   2  -3 1589.74   55.39
   5   2  -3 1574.14   50.49
  -5   2   3 1457.35   48.60
   5   2  -3 1510.95   54.39
  -5   2   3 1448.66   54.69
   4  -2  -3  743.13   29.80
   4  -2  -3  709.73   31.10
   4  -2  -3  694.23   26.90
  -4  -2   3  740.03   28.40
   4   2  -3  700.83   31.50
  -4   2   3  692.03   31.30
   4   2  -3  727.93   27.30
  -4   2   3  731.43   28.20
   4   2  -3  692.23   30.80
   3  -2  -3  987.80   34.30
   3  -2  -3  983.80   36.10
  -3  -2   3  958.20   29.00
  -3  -2   3 1005.20   34.10
   3  -2  -3  960.50   33.00
   3   2  -3 1013.30   36.20
   3   2  -3 1046.80   37.70
   3   2  -3  948.31   30.80
  -3   2   3  972.40   33.80
  -3   2   3  935.71   35.90
   2  -2  -3 3349.06   93.69
   2  -2  -3 3445.86   92.29
  -2  -2   3 3347.06   91.79
  -2  -2   3 3385.06   88.49
   2  -2  -3 3330.27   91.19
  -2   2   3 3295.07   92.79
   2   2  -3 3322.47   95.19
  -2   2   3 3416.66   92.19
   2   2  -3 3310.87   88.99
   2   2  -3 3392.76   93.79
   2   2  -3 3375.46   89.19
  -2   2   3 3420.06   90.19
   1  -2  -3  207.48   13.90
  -1  -2   3  209.78   11.00
  -1  -2   3  203.28   11.70
   1  -2  -3  216.28   12.80
   1  -2  -3  224.98   12.20
  -1   2   3  196.88   11.30
  -1   2   3  217.18   12.10
   1   2  -3  212.78   11.00
  -1   2   3  200.58    9.60
  -1   2   3  216.98   11.50
   1   2  -3  205.78   14.40
   1   2  -3  221.98   14.50
   0  -2   3  269.37   13.70
   0  -2  -3  258.57   16.20
   0  -2   3  264.17   13.40
   0  -2  -3  245.08   20.40
   0  -2   3  262.87   12.30
   0   2   3  240.88   12.10
   0   2  -3  246.38   12.50
   0   2  -3  269.47   21.80
   0   2   3  245.28   12.60
   0   2  -3  251.57   14.50
   0   2   3  255.27   13.60
   1  -2   3 1978.30   56.29
   1  -2   3 1864.61   53.99
   1  -2   3 1905.41   57.69
  -1  -2  -3 1982.10   59.79
  -1  -2  -3 2058.99   60.89
   1  -2   3 1949.70   53.39
  -1   2  -3 1940.51   55.89
  -1   2  -3 2035.00   60.79
   1   2   3 1972.40   54.69
   1   2   3 1914.11   56.59
   1   2   3 2025.60   57.49
  -1   2  -3 1932.01   56.59
   2  -2   3  952.00   32.00
   2  -2   3  947.51   31.90
   2  -2   3  941.11   34.30
  -2  -2  -3  980.40   35.20
   2   2   3  978.50   29.40
   2   2   3  939.71   34.50
   2   2   3  962.70   33.40
   2   2   3  901.31   30.40
  -2   2  -3  987.80   32.10
  -2   2  -3  990.40   35.50
  -2   2  -3 1037.00   32.90
   2   2   3  959.20   31.30
   3  -2   3 1114.59   37.80
   3  -2   3 1044.10   38.70
   3  -2   3 1079.59   35.60
  -3  -2  -3 1147.29   40.30
   3   2   3 1105.69   38.10
   3   2   3 1109.19   39.30
   3   2   3  976.80   33.50
  -3   2  -3 1053.69   35.20
  -3   2  -3 1032.90   39.40
  -3   2  -3 1112.99   37.00
   3   2   3 1049.30   33.80
   4  -2   3 2103.79   66.39
  -4  -2  -3 2079.09   68.19
   4  -2   3 2143.89   66.19
   4  -2   3 2040.30   62.29
  -4  -2  -3 2027.10   60.09
  -4   2  -3 2110.29   68.59
  -4   2  -3 2179.18   64.89
   4   2   3 2059.99   67.29
   4   2   3 2107.59   65.39
   5  -2   3  173.58   17.90
  -5  -2  -3  140.99   12.00
   5  -2   3  147.19   14.60
  -5  -2  -3  164.98   18.10
   5  -2   3  153.38   18.10
  -5   2  -3  174.98   19.80
   5   2   3  172.28   18.50
  -5   2  -3  197.28   19.10
   5   2   3  215.88   20.50
   6  -2   3  289.17   18.20
   6  -2   3  262.27   19.20
   6  -2   3  269.67   21.10
  -6  -2  -3  268.97   17.90
  -6  -2  -3  277.77   22.40
  -6   2  -3  300.17   20.60
   6   2   3  262.77   19.10
  -6   2  -3  266.47   22.60
   6   2   3  277.57   21.50
  -7  -2  -3 1109.79   51.49
   7  -2   3 1101.19   49.00
  -7  -2  -3 1119.39   44.20
   7  -2   3 1184.08   43.60
   7  -2   3 1115.89   45.80
   7   2   3 1157.78   50.79
  -7   2  -3 1163.28   47.20
  -7   2  -3 1142.39   52.29
   7   2   3 1134.19   45.80
  -8  -2  -3  220.88   20.10
   8  -2   3  239.88   28.40
   8  -2   3  270.07   21.80
   8  -2   3  243.78   23.10
  -8  -2  -3  199.08   27.50
  -8   2  -3  329.27   36.40
   8   2   3  233.68   24.80
   8   2   3  244.48   27.50
  -8   2  -3  260.47   27.70
  -9  -2  -3  378.96   33.90
   9  -2   3  385.56   32.20
   9  -2   3  372.16   25.90
  -9   2  -3  324.87   28.10
  -9   2  -3  351.66   37.30
   9   2   3  346.17   26.70
   9   2   3  392.86   32.80
  10  -2   3  460.25   44.50
 -10  -2  -3  423.96   38.60
  10  -2   3  461.05   30.20
  10   2   3  436.26   38.80
 -10   2  -3  497.95   36.00
 -10   2  -3  438.46   39.30
 -11  -2  -3   27.70   20.50
  11  -2   3   28.80   18.70
  11  -2   3   27.60   14.70
  11   2   3    7.60   17.60
 -11   2  -3   21.60   18.00
  12  -3  -3    7.00   17.70
 -12  -3   3   17.60   19.60
  12  -3  -3   11.90   16.80
  12  -3  -3    1.60   21.40
  12   3  -3   -1.20   20.50
 -12   3   3   13.10   20.20
  11  -3  -3  -22.80   14.30
  11  -3  -3    3.50   12.40
  11  -3  -3   -9.40   12.00
 -11  -3   3   -5.70   14.50
  11   3  -3    5.50   14.10
 -11   3   3   13.00   17.20
  11   3  -3    6.80   17.90
 -10  -3   3   54.89   18.00
  10  -3  -3   69.09   18.50
  10  -3  -3   37.00   17.40
  10  -3  -3   70.69   16.00
  10   3  -3   60.29   19.50
  10   3  -3   57.49   16.90
 -10   3   3   51.29   18.70
   9  -3  -3   11.70   12.20
   9  -3  -3   16.30    9.40
   9  -3  -3   26.20   13.80
  -9  -3   3   26.70   14.40
   9   3  -3   12.90   12.50
  -9   3   3   28.30   14.50
   9   3  -3   37.10   14.10
   8  -3  -3   32.50   12.30
   8  -3  -3   29.60   10.30
  -8  -3   3   19.70   10.70
  -8  -3   3   24.10   12.40
   8  -3  -3    4.00    7.70
   8   3  -3    1.50    8.50
  -8   3   3   12.40   11.50
   8   3  -3   31.50   12.70
   7  -3  -3   53.09   11.40
  -7  -3   3   31.50   11.70
  -7  -3   3   74.99   13.40
   7  -3  -3   32.30   11.60
   7  -3  -3   51.69   14.40
  -7   3   3   24.80   12.40
   7   3  -3   55.89   12.90
   7   3  -3   73.19   15.80
  -7   3   3   53.79   10.90
   6  -3  -3  206.88   16.50
   6  -3  -3  214.58   19.90
   6  -3  -3  213.58   18.90
  -6  -3   3  195.78   12.30
  -6  -3   3  236.38   17.40
  -6   3   3  170.08   20.50
   6   3  -3  203.38   16.80
   6   3  -3  205.28   24.00
   6   3  -3  200.88   22.40
  -6   3   3  210.38   15.80
  -5  -3   3   19.70    7.10
  -5  -3   3   28.40    6.00
   5  -3  -3   22.70    7.80
   5  -3  -3   28.00    9.10
   5  -3  -3   32.70    9.30
   5   3  -3   22.80    8.10
   5   3  -3   15.50    8.40
  -5   3   3   25.70    8.90
  -5   3   3   13.40    6.70
   5   3  -3   24.20    7.30
  -4  -3   3  672.23   22.60
   4  -3  -3  613.84   25.90
   4  -3  -3  645.24   29.30
   4  -3  -3  617.74   28.10
  -4  -3   3  665.23   27.00
   4   3  -3  691.83   31.30
   4   3  -3  659.33   29.20
   4   3  -3  619.34   24.50
  -4   3   3  629.14   25.60
  -4   3   3  595.44   29.30
   3  -3  -3   65.09   10.40
  -3  -3   3   66.69    7.60
   3  -3  -3   53.49    9.60
  -3  -3   3   75.39    9.90
   3  -3  -3   66.19    9.60
   3   3  -3   68.09   11.20
   3   3  -3   58.69    9.10
  -3   3   3   39.40    8.60
  -3   3   3   52.89    8.30
  -3   3   3   78.09    9.40
   3   3  -3   61.29    7.00
  -2  -3   3   56.09    7.00
   2  -3  -3   74.69   10.30
   2  -3  -3   77.89   10.10
  -2  -3   3   68.29    8.70
   2  -3  -3   50.99    7.80
   2   3  -3   67.99    8.90
  -2   3   3   81.79    8.80
   2   3  -3   71.79   11.30
  -2   3   3   57.69    9.10
  -2   3   3   37.50    7.10
   1  -3  -3  799.12   28.10
  -1  -3   3  805.62   27.40
   1  -3  -3  891.61   31.20
  -1  -3   3  796.82   27.80
   1  -3  -3  926.61   31.90
  -1   3   3  833.12   25.60
   1   3  -3  808.22   32.60
  -1   3   3  791.02   27.10
  -1   3   3  839.92   28.00
   1   3  -3  829.32   26.90
  -1   3   3  831.92   28.60
   1   3  -3  898.81   31.70
   0  -3   3  588.64   20.70
   0  -3  -3  576.64   21.20
   0  -3   3  612.44   22.60
   0  -3   3  578.34   21.90
   0  -3  -3  574.84   26.40
   0  -3  -3  595.94   29.60
   0   3   3  569.84   21.60
   0   3  -3  618.94   31.50
   0   3  -3  580.54   24.60
   0   3  -3  570.74   21.10
   0   3   3  568.04   20.90
   0   3   3  581.44   21.90
   1  -3   3    7.90    3.30
  -1  -3  -3    5.90    5.30
   1  -3   3    3.50    3.20
   1  -3   3    7.70    4.40
  -1  -3  -3   -1.60    5.50
   1  -3   3   -1.90    3.60
   1   3   3   -0.90    4.10
   1   3   3    8.70    4.30
  -1   3  -3    0.80    3.90
  -1   3  -3    0.40    4.10
   1   3   3    2.70    3.70
  -1   3  -3    4.00    5.60
   2  -3   3  106.89    9.20
   2  -3   3   92.99   11.10
   2  -3   3  103.89   10.60
  -2  -3  -3  120.69   13.60
   2   3   3  108.49   11.50
  -2   3  -3  132.49   14.00
   2   3   3  105.59   12.30
  -2   3  -3   94.79   10.30
   2   3   3   93.79    8.00
  -2   3  -3  102.29   11.00
   2   3   3  138.89   12.20
   2   3   3  106.89    8.20
   3  -3   3   98.19   11.50
   3  -3   3  119.99   14.30
   3  -3   3  112.59   11.60
  -3  -3  -3  122.69   15.00
  -3   3  -3  111.69   11.60
   3   3   3  104.89    8.00
   3   3   3  119.69   14.20
   3   3   3   94.89   11.50
  -3   3  -3  128.59   13.90
  -3   3  -3  109.69   13.90
   4  -3   3   -1.90    4.70
  -4  -3  -3   11.00    6.70
  -4  -3  -3    8.50    4.00
   4  -3   3   10.80    5.60
   4  -3   3   10.80    6.60
   4   3   3    0.30    4.60
  -4   3  -3   16.90    6.90
   4   3   3    1.80    6.10
  -4   3  -3    1.90    5.90
  -4   3  -3   -0.90    5.60
  -5  -3  -3  112.59   11.70
   5  -3   3  113.89   15.00
   5  -3   3  103.79   14.90
   5  -3   3  111.69   13.50
  -5  -3  -3  127.29   18.00
  -5   3  -3  144.79   17.10
   5   3   3  104.59   15.30
   5   3   3  120.49   15.00
  -5   3  -3   89.69   15.10
   6  -3   3   36.10   11.20
  -6  -3  -3   34.30    8.10
  -6  -3  -3   49.40   13.20
   6  -3   3   41.50   10.00
   6  -3   3   29.40    9.60
   6   3   3   47.40   10.50
   6   3   3   27.70   10.60
  -6   3  -3   49.00   13.90
  -6   3  -3   31.00   10.20
   7  -3   3    6.30    7.10
   7  -3   3    3.50    7.40
  -7  -3  -3    4.30    6.10
  -7  -3  -3   -1.50    8.40
   7  -3   3   -2.30    5.90
  -7   3  -3    2.10    9.00
  -7   3  -3    2.70    7.60
   7   3   3   -3.40    8.40
   7   3   3    1.50    7.50
  -8  -3  -3   86.49   18.50
   8  -3   3  106.19   17.40
   8  -3   3  105.99   16.10
   8  -3   3   79.39   17.80
  -8  -3  -3   78.49   17.70
  -8   3  -3  107.09   18.90
  -8   3  -3   38.70   14.20
   8   3   3  121.29   18.70
   8   3   3  108.99   19.60
   9  -3   3   44.60   13.80
   9  -3   3   12.90   13.20
  -9  -3  -3   49.30   18.20
   9   3   3   50.09   17.80
  -9   3  -3   35.40   14.40
   9   3   3   44.20   12.60
  -9   3  -3   34.70   16.70
 -10  -3  -3   28.40   15.70
  10  -3   3   -4.60   10.00
  10  -3   3   -1.70   13.30
 -10   3  -3   -3.30   12.30
 -10   3  -3    8.30   14.60
  10   3   3   17.30   15.20
  11  -3   3    3.90   12.00
  11  -3   3   -2.90   16.00
 -11  -3  -3   33.20   19.80
 -11   3  -3   14.90   19.00
 -11   3  -3   41.70   20.80
  11   3   3   30.20   19.70
 -12  -4   3   42.60   21.30
  12  -4  -3   25.30   19.00
  12   4  -3   45.00   26.30
 -12   4   3   48.00   27.50
  11  -4  -3  108.79   21.80
 -11  -4   3   90.49   24.10
  11  -4  -3   88.99   25.90
  11  -4  -3  118.59   26.80
 -11   4   3  105.19   27.80
  11   4  -3  126.69   29.30
  10  -4  -3   50.99   14.90
  10  -4  -3   39.50   17.50
 -10  -4   3   58.09   18.80
  10  -4  -3   23.50   14.20
  10   4  -3   28.30   16.10
 -10   4   3   38.60   20.40
  10   4  -3   49.80   17.50
  -9  -4   3   49.80   17.00
   9  -4  -3   52.69   15.60
   9  -4  -3   62.19   19.10
   9  -4  -3   57.99   15.10
  -9   4   3   49.99   17.60
   9   4  -3   77.59   17.90
   9   4  -3   56.59   17.30
   8  -4  -3  319.47   27.80
   8  -4  -3  339.87   28.80
  -8  -4   3  323.77   29.10
   8  -4  -3  367.36   24.70
  -8  -4   3  361.16   24.70
  -8   4   3  353.36   30.90
   8   4  -3  309.17   27.30
   8   4  -3  320.47   25.70
  -7  -4   3  177.38   24.90
   7  -4  -3  190.88   22.80
  -7  -4   3  187.88   19.30
   7  -4  -3  153.28   17.80
   7  -4  -3  165.58   22.50
  -7   4   3  159.28   22.20
   7   4  -3  163.48   19.50
   7   4  -3  162.08   21.20
  -7   4   3  201.08   18.20
   6  -4  -3  262.37   19.10
   6  -4  -3  259.07   22.00
   6  -4  -3  257.87   21.40
  -6  -4   3  264.97   19.20
  -6  -4   3  266.97   15.20
   6   4  -3  285.57   23.40
   6   4  -3  248.88   18.80
  -6   4   3  300.07   24.20
   6   4  -3  263.17   21.80
  -6   4   3  252.57   17.60
  -5  -4   3  267.07   18.00
   5  -4  -3  307.37   19.00
   5  -4  -3  297.87   21.20
  -5  -4   3  275.97   14.90
   5  -4  -3  296.57   20.60
  -5   4   3  304.77   22.10
  -5   4   3  329.57   18.00
   5   4  -3  298.57   20.90
   5   4  -3  277.87   22.00
   5   4  -3  268.77   16.90
   4  -4  -3  290.47   19.10
  -4  -4   3  289.57   14.50
   4  -4  -3  310.97   18.40
  -4  -4   3  292.87   17.50
   4  -4  -3  315.07   19.70
   4   4  -3  305.37   19.10
  -4   4   3  310.47   17.00
   4   4  -3  285.07   20.70
  -4   4   3  289.97   15.90
  -4   4   3  301.97   20.40
   4   4  -3  280.97   15.10
  -3  -4   3   76.99    8.70
   3  -4  -3  105.79   13.30
   3  -4  -3   94.19   11.90
   3  -4  -3   82.99   10.80
  -3  -4   3   93.09   10.70
  -3   4   3   78.39   11.10
  -3   4   3   78.39    9.50
   3   4  -3  106.49   15.40
   3   4  -3   77.59    7.90
   3   4  -3   88.19   11.70
  -3   4   3   85.99   10.30
   2  -4  -3  853.61   30.70
  -2  -4   3  827.72   29.80
   2  -4  -3  848.42   32.10
  -2  -4   3  806.02   28.00
   2  -4  -3  843.82   29.80
   2   4  -3  796.82   30.00
  -2   4   3  828.82   30.80
  -2   4   3  894.61   29.40
  -2   4   3  873.11   30.00
  -2   4   3  839.22   25.20
   2   4  -3  795.12   34.70
   1  -4  -3  177.08   13.70
  -1  -4   3  151.28   10.70
   1  -4  -3  170.68   11.40
   1  -4  -3  160.28   11.70
  -1   4   3  139.19   10.20
  -1   4   3  149.79   10.80
   1   4  -3  168.58    9.90
   1   4  -3  190.68   19.10
  -1   4   3  158.78    9.20
   1   4  -3  155.78   15.30
  -1   4   3  177.68   11.60
   1   4  -3  150.98   10.60
   1   4  -3  171.68   12.60
   0  -4   3  386.66   17.90
   0  -4  -3  394.76   22.20
   0  -4  -3  367.16   16.30
   0  -4  -3  354.36   22.30
   0  -4   3  375.36   17.10
   0   4  -3  378.06   16.30
   0   4  -3  410.16   21.00
   0   4   3  347.57   16.00
   0   4   3  434.86   17.60
   0   4  -3  408.56   16.40
   0   4  -3  381.96   24.50
   0   4   3  407.66   17.40
   1  -4   3  545.85   21.70
  -1  -4  -3  545.85   25.10
   1  -4   3  540.95   19.40
  -1  -4  -3  551.14   26.80
   1  -4   3  553.84   23.30
  -1   4  -3  554.84   23.80
  -1   4  -3  526.55   24.60
   1   4   3  504.95   20.60
  -1   4  -3  569.44   19.30
  -1   4  -3  548.25   21.50
   1   4   3  513.35   21.60
   1   4   3  561.54   22.00
   2  -4   3  320.97   16.70
  -2  -4  -3  338.97   20.80
   2  -4   3  345.37   18.80
   2  -4   3  367.26   16.60
  -2  -4  -3  348.27   18.70
  -2   4  -3  344.27   16.90
  -2   4  -3  344.07   18.40
  -2   4  -3  323.07   18.50
   2   4   3  350.66   15.60
   2   4   3  310.37   14.40
   2   4   3  316.67   17.10
   2   4   3  364.66   17.20
   3  -4   3  237.78   14.90
   3  -4   3  232.18   16.50
   3  -4   3  212.18   14.40
  -3  -4  -3  232.18   16.40
  -3   4  -3  224.78   14.20
  -3   4  -3  199.98   16.00
   3   4   3  264.47   18.50
  -3   4  -3  244.58   16.40
   3   4   3  246.18   15.90
   3   4   3  224.38   12.20
   4  -4   3 1283.07   46.00
   4  -4   3 1303.07   47.40
   4  -4   3 1373.06   45.00
  -4  -4  -3 1303.97   48.00
   4   4   3 1261.27   39.80
  -4   4  -3 1328.97   43.70
  -4   4  -3 1286.17   48.10
   4   4   3 1258.47   48.70
   4   4   3 1273.57   45.70
  -4   4  -3 1326.67   47.00
   5  -4   3    8.30    6.80
   5  -4   3   21.80    9.00
  -5  -4  -3    5.10    4.40
  -5  -4  -3   11.60    7.80
   5  -4   3   11.60    6.90
   5   4   3    3.20    7.30
  -5   4  -3   -0.30    5.70
  -5   4  -3   19.30    8.20
   5   4   3   13.60    6.70
  -6  -4  -3   34.50    8.40
  -6  -4  -3   41.20   11.60
   6  -4   3   41.90   11.60
   6  -4   3   35.80    9.80
   6  -4   3   53.99   12.10
   6   4   3   56.69   14.30
  -6   4  -3   49.50   11.70
   6   4   3   48.50   11.20
  -6   4  -3   28.70   10.30
  -7  -4  -3  484.05   32.40
  -7  -4  -3  490.95   26.10
   7  -4   3  473.45   30.40
   7  -4   3  517.05   29.40
   7  -4   3  505.15   28.10
  -7   4  -3  497.95   30.60
  -7   4  -3  525.15   33.80
   7   4   3  455.15   31.70
   7   4   3  470.15   27.80
   8  -4   3   87.29   15.60
   8  -4   3   33.70   13.20
  -8  -4  -3   75.29   17.80
   8  -4   3   43.50   12.20
   8   4   3   50.59   15.00
  -8   4  -3   63.79   15.90
   8   4   3   59.49   13.50
  -8   4  -3   48.40   15.20
  -9  -4  -3  129.19   25.90
   9  -4   3  133.09   19.90
   9  -4   3   97.59   20.50
  -9   4  -3  139.79   24.00
  -9   4  -3  134.39   25.40
   9   4   3  138.09   19.70
   9   4   3  123.09   22.90
  10  -4   3  175.48   24.30
 -10  -4  -3  176.38   30.80
  10  -4   3  134.29   24.50
 -10   4  -3  181.18   30.20
  10   4   3  131.79   27.70
 -10   4  -3  104.39   22.10
  11  -4   3   10.50   12.30
 -11  -4  -3   14.10   19.50
  11  -4   3    6.70   17.00
 -11   4  -3   33.10   19.80
 -11   4  -3    6.60   19.20
  11   4   3   24.20   19.20
  11  -5  -3   10.00   14.30
  11  -5  -3   -5.70   16.70
 -11  -5   3   11.60   15.40
  11  -5  -3   -2.10   14.70
 -11   5   3    2.50   16.60
  11   5  -3   -5.60   14.10
 -10  -5   3  395.56   40.90
  10  -5  -3  419.06   45.20
  10  -5  -3  423.86   32.10
  10  -5  -3  416.96   36.90
  10   5  -3  401.86   38.20
  10   5  -3  456.15   54.49
 -10   5   3  456.25   40.60
   9  -5  -3  623.14   41.30
   9  -5  -3  588.64   39.90
  -9  -5   3  560.54   40.20
   9  -5  -3  561.64   34.20
   9   5  -3  599.94   40.30
   9   5  -3  677.53   38.90
  -9   5   3  589.54   42.20
  -8  -5   3   -3.10    9.90
   8  -5  -3   -8.40    7.90
   8  -5  -3    4.50    8.90
   8  -5  -3    6.40    9.50
  -8  -5   3   -1.20    9.10
  -8   5   3   -1.40   10.40
   8   5  -3   -2.40    8.80
   8   5  -3    1.70    8.30
  -7  -5   3  895.01   38.90
   7  -5  -3  871.51   43.50
   7  -5  -3  850.51   43.50
   7  -5  -3  914.81   38.90
  -7  -5   3 1010.00   47.90
   7   5  -3  832.62   42.70
   7   5  -3  844.72   44.00
  -7   5   3  914.21   45.90
   7   5  -3  899.41   40.10
  -7   5   3  923.41   35.20
   6  -5  -3 1264.07   51.49
   6  -5  -3 1162.38   50.39
  -6  -5   3 1283.97   42.10
   6  -5  -3 1308.97   47.00
  -6  -5   3 1248.18   46.60
  -6   5   3 1247.08   43.40
  -6   5   3 1289.87   53.09
   6   5  -3 1235.68   50.59
   6   5  -3 1183.18   52.09
   6   5  -3 1247.38   46.40
   5  -5  -3   -7.00    5.40
  -5  -5   3   20.60    6.30
   5  -5  -3   29.60    8.60
  -5  -5   3   19.90    7.70
   5  -5  -3    3.60    6.60
   5   5  -3    9.90    7.60
   5   5  -3    3.10    7.50
  -5   5   3   16.50    7.40
   5   5  -3   13.00    6.50
  -5   5   3   18.80    9.10
  -4  -5   3 1717.83   52.09
   4  -5  -3 1810.62   58.39
   4  -5  -3 1692.53   58.69
  -4  -5   3 1725.23   55.29
   4  -5  -3 1799.82   55.99
  -4   5   3 1658.73   58.89
   4   5  -3 1697.03   52.59
  -4   5   3 1716.23   53.59
   4   5  -3 1706.13   57.09
   4   5  -3 1725.43   62.19
   3  -5  -3 1785.52   55.89
  -3  -5   3 1830.92   53.39
   3  -5  -3 1879.31   57.29
   3  -5  -3 1796.62   58.79
   3   5  -3 1789.02   55.49
  -3   5   3 1812.72   54.29
   3   5  -3 1816.12   56.59
   3   5  -3 1716.53   51.69
  -3   5   3 1785.92   54.69
   3   5  -3 1699.93   61.79
  -3   5   3 1721.93   57.69
   2  -5  -3    5.00    5.80
  -2  -5   3   -4.50    3.90
   2  -5  -3    6.60    5.70
   2  -5  -3    1.70    4.50
   2   5  -3    4.40    7.40
  -2   5   3    0.10    4.30
  -2   5   3    0.30    5.00
   2   5  -3    0.00    4.30
   2   5  -3   10.00    5.50
  -2   5   3    3.60    4.90
   1  -5  -3 4384.46  114.39
   1  -5  -3 4316.17  114.59
  -1  -5   3 4220.58  114.19
   1  -5  -3 4394.46  120.39
  -1   5   3 4206.78  113.39
  -1   5   3 4041.00  111.29
   1   5  -3 4012.40  111.39
   1   5  -3 4190.48  113.69
   1   5  -3 4335.47  115.49
   1   5  -3 4266.97  122.69
  -1   5   3 4250.37  114.49
   1   5  -3 4156.48  113.29
  -1   5   3 4365.16  114.19
   0  -5  -3 2304.67   69.09
   0  -5   3 2133.19   63.69
   0  -5  -3 2113.99   61.59
   0  -5  -3 2227.78   70.69
   0  -5   3 2197.68   62.79
   0   5   3 2153.78   62.19
   0   5  -3 2295.37   69.09
   0   5   3 2191.98   62.69
   0   5   3 2167.28   63.09
   0   5  -3 2132.69   61.79
   0   5  -3 2121.49   70.49
   0   5  -3 2118.29   61.39
   1  -5   3  166.38   12.10
   1  -5   3  161.08    9.90
  -1  -5  -3  190.68   15.60
   1  -5   3  154.48   12.70
  -1  -5  -3  201.08   17.40
  -1   5  -3  167.68   10.00
  -1   5  -3  167.28   11.60
   1   5   3  173.78   12.00
   1   5   3  135.39   10.90
   1   5   3  179.88   11.70
  -1   5  -3  153.08   13.50
  -1   5  -3  176.18   14.80
  -2  -5  -3 1597.24   56.09
   2  -5   3 1573.64   49.30
  -2  -5  -3 1546.65   50.69
   2  -5   3 1592.94   48.20
   2  -5   3 1576.54   51.69
  -2   5  -3 1564.64   48.80
  -2   5  -3 1526.05   51.19
  -2   5  -3 1541.35   51.99
   2   5   3 1560.24   47.50
   2   5   3 1599.14   50.29
   2   5   3 1529.65   45.60
   2   5   3 1606.54   48.10
  -3  -5  -3 2121.19   66.39
   3  -5   3 2065.69   63.69
   3  -5   3 2083.89   66.49
  -3  -5  -3 2096.89   70.29
   3  -5   3 2081.29   64.09
  -3   5  -3 2081.39   66.69
   3   5   3 2055.29   60.79
  -3   5  -3 2173.98   63.69
  -3   5  -3 2157.68   67.19
   3   5   3 2076.79   64.99
   4  -5   3   79.89   11.80
   4  -5   3   90.69   12.70
   4  -5   3   72.09   12.10
  -4  -5  -3   90.39   13.40
  -4   5  -3   98.89   14.30
   4   5   3   90.89   12.10
   4   5   3  105.69   15.70
  -4   5  -3   56.19   11.00
  -4   5  -3   98.99   12.60
   4   5   3   61.19    8.30
  -5  -5  -3 1735.33   60.69
   5  -5   3 1667.23   56.09
   5  -5   3 1662.43   58.59
   5  -5   3 1579.74   58.49
   5   5   3 1707.93   62.69
  -5   5  -3 1614.74   60.19
   5   5   3 1645.34   57.09
  -5   5  -3 1675.13   59.39
   5   5   3 1607.64   50.39
  -6  -5  -3  471.25   29.90
   6  -5   3  527.55   27.50
   6  -5   3  470.45   28.50
   6  -5   3  493.65   28.20
  -6  -5  -3  465.75   23.20
  -6   5  -3  465.25   30.20
   6   5   3  528.45   28.00
  -6   5  -3  455.15   28.60
   6   5   3  547.05   32.40
   7  -5   3    5.10    9.40
  -7  -5  -3    6.70    8.90
   7  -5   3    2.90    8.10
   7  -5   3    0.70    8.50
   7   5   3    5.40   10.30
   7   5   3   -2.90    7.00
  -7   5  -3    9.50    9.70
  -7   5  -3   11.30   10.40
   8  -5   3  784.42   43.40
  -8  -5  -3  851.71   46.30
   8  -5   3  788.22   39.10
   8  -5   3  892.11   41.50
   8   5   3  843.82   47.10
  -8   5  -3  823.92   46.70
  -8   5  -3  850.91   44.10
   8   5   3  802.82   39.50
   9  -5   3  505.45   32.50
  -9  -5  -3  382.56   35.10
   9  -5   3  497.25   36.70
  -9   5  -3  474.25   35.60
   9   5   3  466.85   38.00
  -9   5  -3  491.85   38.80
   9   5   3  514.95   32.70
  10  -5   3   54.59   19.10
 -10  -5  -3   30.50   18.40
  10  -5   3   26.90   14.10
 -10   5  -3    7.40   14.80
  10   5   3   39.50   19.50
 -10   5  -3   16.20   15.70
  11  -5   3  393.46   38.50
  11  -5   3  351.36   41.60
 -11  -5  -3  323.07   41.60
 -11   5  -3  420.46   45.20
 -11   5  -3  296.97   40.20
  11   5   3  347.27   45.30
 -11  -6   3  221.48   32.80
  11  -6  -3  194.28   34.50
  11  -6  -3  219.78   28.70
  11  -6  -3  146.49   29.00
 -11   6   3  239.68   39.60
  11   6  -3  215.08   35.60
  10  -6  -3   20.00   18.30
  10  -6  -3   10.90   14.30
 -10  -6   3   22.60   16.60
  10  -6  -3   25.50   15.20
 -10   6   3   36.60   21.20
  10   6  -3   45.90   20.40
   9  -6  -3   60.89   19.70
   9  -6  -3   68.59   17.10
   9  -6  -3   64.79   18.20
  -9  -6   3   91.99   20.40
   9   6  -3   94.39   20.50
   9   6  -3   92.09   20.00
  -9   6   3   62.09   19.20
   8  -6  -3  341.87   25.90
  -8  -6   3  290.67   32.00
   8  -6  -3  238.08   28.70
   8  -6  -3  293.77   28.10
  -8  -6   3  322.17   24.80
   8   6  -3  272.97   29.70
   8   6  -3  332.87   26.40
  -8   6   3  341.07   35.60
  -7  -6   3   92.09   12.90
  -7  -6   3  104.59   16.10
   7  -6  -3  125.09   17.80
   7  -6  -3   87.99   17.40
   7  -6  -3   75.19   15.50
  -7   6   3   71.69   12.30
  -7   6   3   70.89   16.40
   7   6  -3  102.79   15.60
   7   6  -3   91.19   17.60
   7   6  -3  102.69   18.80
  -6  -6   3  110.39   12.90
   6  -6  -3   79.79   15.10
   6  -6  -3   69.39   14.10
   6  -6  -3   79.09   13.80
  -6  -6   3   77.59   13.30
   6   6  -3   56.59   13.00
   6   6  -3   68.69   16.00
  -6   6   3   97.29   13.10
  -6   6   3   60.59   14.50
   6   6  -3   75.19   13.10
   5  -6  -3 1372.26   54.69
  -5  -6   3 1484.35   47.50
   5  -6  -3 1514.85   54.29
  -5  -6   3 1485.25   50.89
   5  -6  -3 1458.65   51.19
  -5   6   3 1412.56   55.39
  -5   6   3 1486.15   48.20
   5   6  -3 1416.56   52.79
   5   6  -3 1423.76   49.30
   5   6  -3 1424.06   57.19
  -4  -6   3   12.40    5.90
   4  -6  -3   18.60    7.70
   4  -6  -3   16.10    7.30
   4  -6  -3   18.30    7.30
   4   6  -3    7.70    7.80
   4   6  -3   14.60    7.00
  -4   6   3   11.80    7.80
   4   6  -3   14.80    6.80
  -4   6   3    9.40    5.90
  -4   6   3   16.50    6.50
   4   6  -3   11.90    6.10
   3  -6  -3  171.28   15.30
   3  -6  -3  165.68   13.80
   3  -6  -3  150.38   15.10
  -3  -6   3  158.48   11.40
   3  -6  -3  159.48    9.90
  -3  -6   3  166.18   12.40
  -3   6   3  150.18   12.40
   3   6  -3  164.78   13.30
   3   6  -3  142.09   18.90
  -3   6   3  175.98   17.90
   3   6  -3  162.98   13.40
  -3   6   3  162.48   12.80
   2  -6  -3  730.43   25.60
  -2  -6   3  741.83   28.30
   2  -6  -3  772.52   28.60
   2  -6  -3  808.22   33.30
   2  -6  -3  773.92   29.60
  -2   6   3  693.33   28.20
  -2   6   3  764.22   28.80
   2   6  -3  732.53   28.00
   2   6  -3  746.53   36.80
  -2   6   3  769.62   30.40
   2   6  -3  778.02   29.00
  -1  -6   3  519.45   22.60
   1  -6  -3  532.45   21.10
   1  -6  -3  555.14   27.20
   1  -6  -3  508.15   22.00
   1   6  -3  473.35   21.00
   1   6  -3  527.95   21.60
  -1   6   3  492.55   20.10
   1   6  -3  505.65   20.10
   1   6  -3  516.95   28.60
   1   6  -3  490.25   21.30
  -1   6   3  505.75   21.90
  -1   6   3  531.55   22.40
  -1   6   3  513.75   21.60
   0  -6   3  797.52   28.70
   0  -6  -3  858.51   36.70
   0  -6  -3  891.81   32.80
   0  -6   3  793.42   25.10
   0  -6  -3  784.02   27.90
   0  -6   3  853.61   31.00
   0   6   3  771.72   28.60
   0   6  -3  776.42   28.20
   0   6   3  770.52   28.60
   0   6  -3  748.33   33.40
   0   6  -3  820.32   34.70
   0   6   3  750.22   28.90
   0   6  -3  777.22   28.00
   1  -6   3 1275.07   44.30
   1  -6   3 1356.06   40.00
  -1  -6  -3 1316.27   48.50
   1  -6   3 1321.87   42.60
  -1  -6  -3 1273.97   50.09
   1   6   3 1288.47   42.40
   1   6   3 1313.17   41.50
  -1   6  -3 1407.16   47.90
  -1   6  -3 1321.87   42.10
  -1   6  -3 1303.07   46.90
   1   6   3 1248.88   42.70
  -1   6  -3 1272.97   39.70
   2  -6   3    2.60    4.60
  -2  -6  -3    4.00    5.20
   2  -6   3    4.70    5.70
   2  -6   3    4.30    5.30
  -2  -6  -3   19.90    9.10
   2   6   3    3.80    4.40
  -2   6  -3    6.10    5.70
  -2   6  -3   -0.90    5.40
  -2   6  -3   -0.80    4.70
   2   6   3    3.30    4.80
   2   6   3    5.30    4.60
   2   6   3   -2.00    4.90
  -3  -6  -3  530.85   25.10
  -3  -6  -3  489.55   28.80
   3  -6   3  520.65   23.80
   3  -6   3  550.14   24.50
   3  -6   3  446.36   24.60
   3   6   3  498.55   21.60
  -3   6  -3  476.85   22.80
   3   6   3  491.45   24.10
  -3   6  -3  488.15   25.10
  -3   6  -3  496.25   26.40
  -4  -6  -3  644.64   34.00
   4  -6   3  614.44   28.90
   4  -6   3  692.73   29.60
  -4  -6  -3  637.04   30.10
   4  -6   3  587.64   30.00
   4   6   3  585.54   28.30
  -4   6  -3  622.14   30.30
   4   6   3  588.94   24.90
  -4   6  -3  619.64   27.50
  -4   6  -3  606.44   30.70
   5  -6   3  260.07   19.50
  -5  -6  -3  265.77   21.10
   5  -6   3  249.18   19.80
   5  -6   3  277.37   21.20
   5   6   3  264.47   19.50
  -5   6  -3  279.07   21.80
   5   6   3  267.47   16.10
  -5   6  -3  275.27   21.80
   5   6   3  217.28   23.60
   6  -6   3  586.04   32.20
   6  -6   3  553.64   29.70
   6  -6   3  557.24   31.20
  -6  -6  -3  543.15   32.40
   6   6   3  527.35   34.20
  -6   6  -3  518.35   31.70
   6   6   3  543.75   24.50
  -6   6  -3  529.75   32.60
   6   6   3  590.14   30.30
   7  -6   3  403.96   26.60
   7  -6   3  381.06   28.20
  -7  -6  -3  412.66   30.10
   7  -6   3  382.76   27.50
   7   6   3  392.96   26.70
  -7   6  -3  394.06   29.30
   7   6   3  407.46   31.50
  -7   6  -3  367.76   29.70
   8  -6   3   32.90   13.80
   8  -6   3   33.70   12.10
  -8  -6  -3   40.80   16.80
   8  -6   3   44.50   13.60
  -8   6  -3   31.20   14.80
  -8   6  -3   29.00   14.20
   8   6   3   29.30   15.00
   8   6   3   44.70   13.30
  -9  -6  -3   76.29   20.90
   9  -6   3   64.19   17.00
   9  -6   3   55.99   16.80
   9   6   3   93.39   23.20
   9   6   3   99.59   18.30
  -9   6  -3   77.99   20.80
  -9   6  -3   58.49   18.50
 -10  -6  -3  272.57   36.30
  10  -6   3  214.18   30.90
  10  -6   3  233.78   28.60
 -10   6  -3  241.68   34.10
 -10   6  -3  247.78   35.10
  10   6   3  283.27   37.90
  11  -6   3   27.70   20.00
  11  -6   3   45.20   18.00
 -11  -6  -3   52.09   22.60
 -11   6  -3   57.19   26.40
 -11   6  -3   58.99   23.40
  11   6   3   78.49   27.20
  11  -7  -3  -18.20   15.60
  11  -7  -3  -11.50   13.70
  11  -7  -3   -8.70   14.00
 -11  -7   3    7.00   16.00
 -11   7   3   -6.50   19.80
  11   7  -3   -1.90   16.20
  10  -7  -3    9.10   15.90
  10  -7  -3    8.40   16.60
 -10  -7   3    0.90   14.20
  10  -7  -3   -6.50   12.60
 -10   7   3   11.30   16.80
  10   7  -3   -2.20   14.30
  -9  -7   3   42.40   24.60
   9  -7  -3   32.60   15.50
  -9  -7   3   33.30   15.30
   9  -7  -3   38.90   17.10
   9  -7  -3   45.20   15.90
   9   7  -3   34.70   17.00
  -9   7   3    2.40   13.50
   8  -7  -3    2.10   10.70
  -8  -7   3    5.70   10.10
   8  -7  -3   -6.60   10.70
   8  -7  -3    2.30   10.30
   8   7  -3    1.10    9.70
   8   7  -3    7.90   11.30
  -8   7   3   -1.60   10.40
  -7  -7   3   60.29   13.80
   7  -7  -3   69.49   15.60
  -7  -7   3   46.70   11.20
   7  -7  -3   64.29   15.00
   7  -7  -3   69.89   17.60
   7   7  -3   55.69   16.30
   7   7  -3   43.10   13.80
   7   7  -3   68.19   14.10
  -7   7   3   47.20   15.00
   6  -7  -3   27.20   11.60
   6  -7  -3   26.10   10.80
   6  -7  -3   44.50   12.30
  -6  -7   3   34.40    9.00
  -6  -7   3   19.10    9.40
   6   7  -3   25.00   10.30
   6   7  -3   43.10   11.10
   6   7  -3   17.40   11.80
  -6   7   3   33.10   12.40
  -6   7   3   24.90    8.50
  -5  -7   3    2.70    5.90
   5  -7  -3   -4.70    7.80
   5  -7  -3    5.10    8.20
   5  -7  -3   -2.00    7.00
   5   7  -3   -8.10    7.90
  -5   7   3    6.60    6.60
   5   7  -3    3.20    6.90
   5   7  -3   -2.70    6.20
  -5   7   3   -1.30    8.80
  -4  -7   3   31.90    8.00
   4  -7  -3   35.10   10.10
  -4  -7   3   47.50    9.40
   4  -7  -3   22.80    8.20
   4  -7  -3   24.60    9.10
  -4   7   3   49.20   10.30
  -4   7   3   38.00   12.00
   4   7  -3   41.50    9.60
  -4   7   3   44.80    9.30
   4   7  -3   43.60   13.20
   4   7  -3   40.00    9.10
   3  -7  -3  187.18   14.30
  -3  -7   3  154.48   13.20
   3  -7  -3  180.58   17.10
   3  -7  -3  159.48   17.00
  -3  -7   3  163.78   12.30
   3  -7  -3  159.58   11.10
  -3   7   3  170.68   13.90
  -3   7   3  183.08   16.50
   3   7  -3  165.18   13.80
  -3   7   3  180.08   14.20
   3   7  -3  168.48   13.50
   3   7  -3  156.78   20.80
   2  -7  -3    2.10    4.10
   2  -7  -3    0.60    6.50
   2  -7  -3    8.40    6.20
  -2  -7   3    3.90    5.10
   2  -7  -3    2.00    4.50
  -2   7   3    1.90    5.50
   2   7  -3    0.80    4.80
  -2   7   3    9.20    6.90
   2   7  -3    3.00    4.50
   2   7  -3    6.40    4.20
  -2   7   3   -0.50    5.40
   2   7  -3    7.60    8.90
   1  -7  -3  185.88   13.30
   1  -7  -3  170.98   11.70
   1  -7  -3  199.88   17.50
  -1  -7   3  177.98    9.60
  -1  -7   3  167.38   13.90
  -1   7   3  170.38   12.20
   1   7  -3  180.98   11.80
   1   7  -3  192.68   21.10
  -1   7   3  175.88   13.10
  -1   7   3  176.18   13.50
   1   7  -3  172.08   12.80
   1   7  -3  171.98   11.60
   1   7  -3  170.68   12.80
  -1   7   3  170.68   13.40
   0  -7  -3  109.89   12.50
   0  -7  -3  107.59   11.50
   0  -7   3  102.89    8.40
   0  -7   3   88.89   11.30
   0  -7  -3   95.79   16.10
   0   7   3  110.59   11.00
   0   7   3  107.89   11.70
   0   7  -3  121.49   14.40
   0   7   3  104.49   11.80
   0   7  -3   86.99   10.30
   0   7   3   89.69   10.80
   0   7  -3  117.39   11.50
   0   7  -3   88.89   15.20
  -1  -7  -3    3.40    7.70
   1  -7   3   10.00    5.10
  -1  -7  -3   16.00    8.80
   1  -7   3   -0.40    5.60
   1  -7   3    6.70    5.90
   1   7   3    7.20    5.00
  -1   7  -3    6.50    6.60
   1   7   3   11.00    5.60
  -1   7  -3   19.50    5.70
  -1   7  -3   15.30    6.40
  -1   7  -3   18.40    9.00
   1   7   3    6.30    5.00
   2  -7   3   23.40    7.70
  -2  -7  -3   28.40   10.50
   2  -7   3    8.10    6.30
   2  -7   3   18.00    6.60
  -2  -7  -3   27.60    7.90
   2   7   3   30.60    7.50
  -2   7  -3   38.70    9.10
  -2   7  -3    8.40    6.50
   2   7   3   27.80    8.10
   2   7   3   18.40    6.30
  -2   7  -3   16.30    5.70
  -2   7  -3   31.50    8.00
   2   7   3   15.00    5.50
   3  -7   3  194.38   15.00
  -3  -7  -3  233.58   25.00
   3  -7   3  200.88   16.00
  -3  -7  -3  169.78   15.10
   3  -7   3  194.18   19.50
  -3   7  -3  206.48   18.60
  -3   7  -3  177.18   15.10
   3   7   3  185.48   13.70
  -3   7  -3  192.78   16.30
   3   7   3  170.48   15.20
   4  -7   3   32.60   10.20
  -4  -7  -3   30.80    9.50
   4  -7   3   37.40   11.00
   4  -7   3   34.90    9.10
  -4  -7  -3   27.70   11.50
  -4   7  -3   19.90    8.30
   4   7   3   41.70    8.50
  -4   7  -3   36.90   10.30
  -4   7  -3   47.80   12.70
   4   7   3   23.40    8.10
   5  -7   3   16.50    9.00
   5  -7   3   27.70   10.40
  -5  -7  -3    5.70    7.70
  -5  -7  -3    3.90   10.10
   5  -7   3   21.20    9.20
   5   7   3   19.10    7.40
  -5   7  -3   23.10   10.00
  -5   7  -3   22.40   10.70
   5   7   3   18.60    8.30
   6  -7   3    7.20    8.40
  -6  -7  -3   -1.50    8.10
   6  -7   3   10.90    9.20
   6  -7   3    3.60    8.90
  -6   7  -3   11.20    9.50
   6   7   3   -4.30    9.30
   6   7   3   -2.50    6.20
  -6   7  -3   -4.90    8.40
   6   7   3    0.50    6.90
   7  -7   3   -5.00    7.90
   7  -7   3    4.50    9.30
   7  -7   3   15.20    9.20
  -7  -7  -3    5.80    9.40
   7   7   3   15.90   12.20
  -7   7  -3    5.50    9.30
  -7   7  -3   -6.60    9.90
   7   7   3   10.10    8.90
   8  -7   3   27.50   12.80
  -8  -7  -3   -5.70   11.10
   8  -7   3   20.50   13.00
   8   7   3   29.80   15.00
   8   7   3    5.10   10.30
  -8   7  -3   20.30   13.60
  -8   7  -3    0.60   11.90
  -9  -7  -3   22.70   15.40
   9  -7   3    6.40   11.80
   9  -7   3   10.50   13.30
   9   7   3    0.90   11.80
   9   7   3   10.90   15.70
  -9   7  -3   -1.30   13.40
  -9   7  -3   -7.10   12.60
  10  -7   3  -22.10   10.90
  10  -7   3    8.30   14.00
 -10  -7  -3   19.70   16.20
  10   7   3   -0.30   16.60
 -10   7  -3   29.80   19.20
 -10   7  -3    8.50   16.80
  11  -7   3    2.90   14.70
 -11  -7  -3  -11.90   15.80
  11  -7   3    0.00   17.10
 -11   7  -3   20.70   20.70
  11   7   3   16.90   21.60
 -11   7  -3    1.10   17.90
 -11  -8   3  211.28   33.70
  11  -8  -3  219.98   37.40
  11  -8  -3  221.18   31.50
  11  -8  -3  231.68   36.60
  11   8  -3  156.88   29.30
 -11   8   3  195.58   37.40
  10  -8  -3  112.89   25.90
 -10  -8   3  106.89   24.30
  10  -8  -3  118.19   23.20
  10  -8  -3   66.39   21.70
 -10   8   3   81.89   24.20
  10   8  -3   65.09   21.00
   9  -8  -3  152.18   25.80
   9  -8  -3  149.79   23.60
  -9  -8   3  175.58   24.60
   9  -8  -3  158.78   27.90
  -9  -8   3  152.38   26.80
   9   8  -3  106.69   22.20
  -9   8   3  146.09   28.60
  -8  -8   3  505.25   32.70
   8  -8  -3  498.75   37.10
   8  -8  -3  490.65   33.40
   8  -8  -3  560.54   36.90
   8   8  -3  461.85   36.70
   8   8  -3  507.15   35.10
  -8   8   3  549.05   40.20
   7  -8  -3  150.98   22.70
   7  -8  -3  149.19   20.50
  -7  -8   3  152.18   17.30
   7  -8  -3  130.69   20.50
  -7  -8   3  130.79   19.10
  -7   8   3  163.58   23.70
   7   8  -3  158.28   32.90
   7   8  -3  134.09   21.90
   7   8  -3  158.88   21.70
   6  -8  -3  168.78   21.00
  -6  -8   3  178.48   18.20
  -6  -8   3  151.68   18.60
   6  -8  -3  171.18   24.10
   6  -8  -3  172.78   20.40
  -6   8   3  196.88   18.00
   6   8  -3  183.68   21.20
  -6   8   3  183.38   24.60
   6   8  -3  173.08   20.70
   6   8  -3  181.38   24.60
   5  -8  -3 1093.49   49.00
   5  -8  -3 1176.48   46.00
   5  -8  -3 1164.18   46.00
  -5  -8   3 1099.99   43.20
  -5  -8   3 1079.89   42.00
   5   8  -3 1138.99   44.60
   5   8  -3 1162.38   45.20
   5   8  -3 1189.48   53.99
  -5   8   3 1149.08   49.60
  -5   8   3 1113.59   40.90
  -4  -8   3  234.08   17.10
   4  -8  -3  237.58   14.70
   4  -8  -3  251.37   19.70
  -4  -8   3  230.48   16.90
   4  -8  -3  260.47   18.50
   4  -8  -3  215.98   23.50
   4   8  -3  205.18   25.90
  -4   8   3  206.08   16.10
  -4   8   3  234.38   23.90
   4   8  -3  252.97   18.90
  -4   8   3  227.48   17.30
   4   8  -3  228.68   17.00
  -3  -8   3  346.37   18.30
   3  -8  -3  406.96   20.80
   3  -8  -3  348.17   23.80
   3  -8  -3  363.46   21.90
   3  -8  -3  394.46   18.30
  -3  -8   3  358.06   20.40
   3   8  -3  351.96   19.20
   3   8  -3  380.96   29.20
   3   8  -3  382.96   21.20
  -3   8   3  392.26   21.20
  -3   8   3  361.06   23.50
  -3   8   3  417.06   20.90
   2  -8  -3 1410.76   44.40
  -2  -8   3 1381.86   47.10
   2  -8  -3 1367.76   44.20
   2  -8  -3 1441.26   47.60
   2  -8  -3 1402.26   52.39
  -2  -8   3 1364.36   41.70
  -2   8   3 1391.96   46.70
  -2   8   3 1347.57   48.10
   2   8  -3 1348.27   43.50
  -2   8   3 1377.76   46.30
   2   8  -3 1454.95   59.29
   2   8  -3 1376.46   46.90
   2   8  -3 1328.57   42.30
  -1  -8   3  219.78   11.80
   1  -8  -3  217.78   12.80
  -1  -8   3  233.08   16.70
   1  -8  -3  239.88   19.70
   1  -8  -3  190.38   14.90
   1   8  -3  213.88   15.00
   1   8  -3  191.88   13.30
  -1   8   3  199.58   14.90
  -1   8   3  220.38   14.40
   1   8  -3  205.98   22.50
  -1   8   3  216.58   15.60
  -1   8   3  223.58   15.40
   0  -8   3  684.63   24.60
   0  -8  -3  711.43   35.40
   0  -8   3  685.03   29.50
   0   8   3  643.54   27.50
   0   8   3  676.43   28.10
   0   8   3  693.53   28.00
   0   8   3  685.33   27.40
   0   8  -3  669.03   26.80
   0   8  -3  668.83   33.90
   0   8  -3  687.73   26.80
   1  -8   3 1207.68   38.70
   1  -8   3 1166.98   41.10
   1  -8   3 1184.08   43.00
  -1  -8  -3 1151.18   48.90
   1   8   3 1161.28   40.80
  -1   8  -3 1176.58   40.40
   1   8   3 1178.38   39.40
  -1   8  -3 1144.49   46.20
  -1   8  -3 1101.89   46.40
  -1   8  -3 1154.08   38.40
   1   8   3 1212.68   41.80
   2  -8   3  278.77   18.80
   2  -8   3  319.87   17.70
   2  -8   3  319.67   20.90
  -2  -8  -3  276.97   24.40
  -2  -8  -3  322.27   19.40
   2   8   3  311.57   18.40
  -2   8  -3  301.57   18.60
  -2   8  -3  303.27   15.60
   2   8   3  313.37   19.50
   2   8   3  294.77   16.30
  -2   8  -3  320.07   22.40
   2   8   3  293.97   15.50
  -2   8  -3  329.47   19.80
   3  -8   3  535.85   28.80
  -3  -8  -3  582.14   34.20
   3  -8   3  589.74   28.10
   3  -8   3  619.34   27.70
  -3  -8  -3  653.63   28.80
  -3   8  -3  611.14   31.80
   3   8   3  576.24   26.30
  -3   8  -3  535.75   27.70
   3   8   3  588.04   28.70
  -3   8  -3  637.94   28.10
  -4  -8  -3 1227.08   54.29
   4  -8   3 1230.18   47.20
  -4  -8  -3 1254.17   47.80
   4  -8   3 1264.17   47.90
   4  -8   3 1217.08   49.20
   4   8   3 1258.27   48.20
  -4   8  -3 1268.67   46.50
  -4   8  -3 1340.97   49.40
   4   8   3 1291.47   44.40
  -4   8  -3 1275.67   51.79
  -5  -8  -3   76.49   18.00
  -5  -8  -3   90.79   16.00
   5  -8   3   56.49   13.50
   5  -8   3   84.59   15.20
   5  -8   3   96.89   16.30
  -5   8  -3   84.09   15.80
   5   8   3   67.39   11.70
   5   8   3   81.09   13.80
  -5   8  -3   67.39   14.10
   6  -8   3  140.49   19.60
   6  -8   3  165.68   21.60
   6  -8   3  185.88   21.60
  -6  -8  -3  132.59   19.50
  -6  -8  -3  141.59   25.10
   6   8   3  159.88   16.70
  -6   8  -3  133.09   21.30
  -6   8  -3  151.38   21.00
   6   8   3  165.58   20.20
  -7  -8  -3  673.03   39.00
   7  -8   3  711.63   37.20
   7  -8   3  626.74   37.80
   7  -8   3  661.13   38.60
  -7   8  -3  711.83   40.90
   7   8   3  630.24   36.10
  -7   8  -3  653.73   39.80
  -8  -8  -3  117.59   21.90
   8  -8   3   97.59   19.30
   8  -8   3   74.59   17.50
   8   8   3  127.19   21.00
   8   8   3   98.89   22.60
  -8   8  -3  112.49   21.00
  -8   8  -3   97.39   20.70
   9  -8   3  141.99   23.80
  -9  -8  -3  230.18   32.30
   9  -8   3  206.78   27.90
  -9   8  -3  218.78   31.90
   9   8   3  215.68   27.50
   9   8   3  168.88   29.70
  -9   8  -3  205.58   31.40
 -10  -8  -3  191.98   31.50
  10  -8   3  194.78   31.90
  10  -8   3  237.58   30.60
  10   8   3  269.77   32.90
  10   8   3  188.38   35.60
 -10   8  -3  244.38   34.70
 -10   8  -3  251.07   35.60
  11  -8   3   23.80   17.80
 -11  -8  -3   29.70   22.30
 -11   8  -3   43.00   22.80
 -11   8  -3   59.29   24.60
  11   8   3   43.70   26.60
  11  -9  -3    4.10   16.50
 -11  -9   3   25.30   19.80
  11  -9  -3   17.80   19.20
  11  -9  -3   -8.40   17.80
  11   9  -3    3.10   16.80
  10  -9  -3  343.17   40.60
  10  -9  -3  330.27   40.80
  10  -9  -3  386.16   38.20
 -10  -9   3  307.97   38.60
  10   9  -3  360.56   40.00
 -10   9   3  242.58   37.20
   9  -9  -3  256.87   32.00
   9  -9  -3  223.58   28.90
  -9  -9   3  241.28   28.50
  -9  -9   3  214.38   31.10
   9  -9  -3  219.08   33.10
  -9   9   3  277.57   36.70
   9   9  -3  305.27   36.10
   8  -9  -3   -6.90   10.30
   8  -9  -3   -4.40   10.70
  -8  -9   3    3.20   10.60
   8  -9  -3   -0.80   12.10
   8   9  -3   17.60   14.10
   8   9  -3    5.60   11.40
  -8   9   3   19.70   14.90
   7  -9  -3  380.86   29.20
   7  -9  -3  422.36   32.50
   7  -9  -3  389.16   29.40
  -7  -9   3  394.56   25.00
  -7  -9   3  356.46   26.40
   7   9  -3  360.66   32.00
   7   9  -3  313.77   26.90
  -7   9   3  375.36   32.30
  -6  -9   3  522.75   28.10
   6  -9  -3  536.05   32.00
   6  -9  -3  516.65   34.80
   6  -9  -3  526.05   30.90
   6   9  -3  526.85   30.10
   6   9  -3  497.05   36.10
  -6   9   3  487.45   25.80
  -6   9   3  557.44   35.50
  -5  -9   3   -3.70    6.90
  -5  -9   3    4.20    9.20
   5  -9  -3    3.70    8.90
   5  -9  -3   -7.70    8.50
   5  -9  -3   11.40   10.00
   5   9  -3    2.80    8.50
  -5   9   3    8.90    7.60
   5   9  -3  -16.90    8.30
   5   9  -3    6.30    7.40
  -5   9   3   -8.30    8.00
  -4  -9   3 1092.79   42.40
  -4  -9   3 1096.39   41.30
   4  -9  -3 1126.29   39.00
   4  -9  -3 1095.29   48.20
   4  -9  -3 1143.19   42.90
   4  -9  -3 1192.78   45.40
  -4   9   3 1149.58   47.70
   4   9  -3 1088.29   43.10
  -4   9   3 1115.59   41.00
   4   9  -3 1106.99   41.30
   4   9  -3 1071.39   53.49
  -4   9   3 1086.69   42.30
   3  -9  -3  392.56   19.70
  -3  -9   3  404.56   22.40
  -3  -9   3  398.76   19.60
   3  -9  -3  385.36   20.60
   3  -9  -3  375.16   23.00
   3  -9  -3  382.76   25.70
   3   9  -3  356.86   31.50
  -3   9   3  395.66   21.60
   3   9  -3  366.96   21.70
   3   9  -3  357.56   19.30
  -3   9   3  396.96   22.20
  -3   9   3  347.97   24.00
   2  -9  -3    6.20    7.90
  -2  -9   3   10.40    5.30
   2  -9  -3   12.00    6.00
  -2  -9   3    8.90    6.90
   2  -9  -3    5.50    5.30
   2  -9  -3    3.80    7.00
   2   9  -3    6.30    5.20
  -2   9   3   13.50    8.40
   2   9  -3    6.00    6.40
  -2   9   3    6.90    6.80
   2   9  -3   20.40   12.50
  -2   9   3    9.30    6.40
  -1  -9   3  828.82   35.00
  -1  -9   3  850.31   29.60
   1  -9  -3  858.41   33.50
   1  -9  -3  820.82   39.20
   1  -9  -3  856.11   33.00
  -1   9   3  855.11   34.00
   1   9  -3  889.81   33.80
  -1   9   3  879.91   34.00
   1   9  -3  900.61   43.60
   1   9  -3  871.31   32.00
  -1   9   3  894.41   35.10
   0  -9   3 1430.56   51.39
   0  -9  -3 1572.04   59.09
   0  -9   3 1498.15   46.00
   0   9  -3 1415.26   57.29
   0   9   3 1505.25   49.20
   0   9   3 1467.45   49.99
   0   9   3 1492.85   50.09
   0   9   3 1565.34   51.39
   0   9  -3 1491.25   48.60
   0   9  -3 1486.45   48.70
   1  -9   3   58.49   11.10
   1  -9   3   45.40    8.60
   1  -9   3   53.89   11.20
  -1  -9  -3   42.30   13.10
   1   9   3   61.49   10.70
   1   9   3   43.10    8.80
  -1   9  -3   37.90    8.90
  -1   9  -3   72.89   14.80
  -1   9  -3   42.70    8.40
   1   9   3   54.79   10.40
  -2  -9  -3 1038.30   40.20
   2  -9   3 1088.29   40.00
   2  -9   3 1041.90   41.70
  -2  -9  -3  966.30   46.80
   2  -9   3  999.10   37.60
   2   9   3 1060.69   40.50
   2   9   3 1050.99   36.50
  -2   9  -3 1052.49   39.20
  -2   9  -3 1032.70   35.20
  -2   9  -3  957.40   39.20
  -2   9  -3  992.40   44.10
   2   9   3 1041.60   39.10
  -3  -9  -3  475.05   32.70
  -3  -9  -3  511.15   25.50
   3  -9   3  519.35   26.90
   3  -9   3  498.75   25.60
   3  -9   3  443.26   27.20
  -3   9  -3  533.15   26.40
  -3   9  -3  483.35   20.80
   3   9   3  502.65   25.40
  -3   9  -3  474.45   26.10
   3   9   3  494.35   26.80
  -3   9  -3  529.05   30.90
  -4  -9  -3   28.30   13.80
   4  -9   3    7.30    7.50
  -4  -9  -3   21.00    9.60
   4  -9   3   17.90    9.90
   4  -9   3   27.80   10.80
   4   9   3   29.60   10.80
  -4   9  -3   21.30    9.70
  -4   9  -3   21.50   11.00
   4   9   3   12.90    7.00
   5  -9   3  717.43   36.30
   5  -9   3  718.23   38.20
  -5  -9  -3  790.82   43.80
  -5  -9  -3  755.12   36.70
   5  -9   3  741.63   36.40
   5   9   3  739.73   32.90
  -5   9  -3  750.92   40.00
   5   9   3  786.52   37.50
  -5   9  -3  718.33   36.80
   6  -9   3  488.15   31.60
   6  -9   3  505.75   31.10
  -6  -9  -3  517.85   32.00
  -6  -9  -3  518.85   37.80
   6  -9   3  534.75   34.00
  -6   9  -3  499.35   34.00
   6   9   3  507.55   31.30
  -6   9  -3  505.65   32.50
   6   9   3  522.05   27.40
   7  -9   3   17.50   12.00
   7  -9   3   22.00   12.50
  -7  -9  -3   41.10   18.50
   7  -9   3   32.60   13.90
  -7  -9  -3   16.10   12.20
   7   9   3   27.30   12.90
  -7   9  -3   21.30   13.60
  -7   9  -3   33.90   14.00
  -8  -9  -3  351.86   32.10
   8  -9   3  351.46   34.10
  -8  -9  -3  406.16   44.20
   8  -9   3  362.36   31.20
  -8   9  -3  273.97   31.70
  -8   9  -3  322.97   36.60
   8   9   3  360.16   30.00
   9  -9   3  189.48   27.40
  -9  -9  -3  194.08   30.20
  -9  -9  -3  209.18   35.90
   9  -9   3  175.78   29.10
   9   9   3  225.68   28.20
  -9   9  -3  192.38   31.40
  -9   9  -3  193.78   32.50
  10  -9   3   15.80   15.40
  10  -9   3    6.00   13.60
 -10  -9  -3  -13.60   20.00
 -10  -9  -3    1.20   16.60
  10   9   3    3.10   14.70
 -10   9  -3   19.60   18.30
 -10   9  -3    5.70   18.70
  10 -10  -3   12.20   16.80
  10 -10  -3   -8.60   14.50
  10 -10  -3    1.90   16.30
 -10 -10   3    0.60   15.80
 -10  10   3   -9.70   17.30
   9 -10  -3   29.10   16.40
   9 -10  -3   11.10   16.70
  -9 -10   3   14.10   15.50
   9 -10  -3   42.30   18.50
  -9  10   3   37.90   20.80
  -8 -10   3   18.90   13.70
   8 -10  -3   -0.70   12.60
   8 -10  -3   -5.10   13.10
   8 -10  -3    5.00   13.20
   8  10  -3   -1.30   11.60
  -8  10   3    5.90   14.80
   8  10  -3    9.20   14.90
  -7 -10   3   -0.40    9.00
   7 -10  -3   -1.60   10.20
   7 -10  -3   -3.50   11.40
   7 -10  -3    1.70    9.20
  -7 -10   3   -9.00    9.00
  -7  10   3   13.20   12.90
   7  10  -3    5.90   10.30
   7  10  -3   14.50   13.80
   6 -10  -3   35.90   12.30
   6 -10  -3   20.50   13.60
  -6 -10   3   27.50   10.70
   6 -10  -3   34.20   13.40
   6  10  -3   55.89   14.00
  -6  10   3   31.40   10.10
  -6  10   3   47.40   15.10
   6  10  -3   25.20   10.30
   6  10  -3    9.70   13.20
   5 -10  -3   79.59   13.90
  -5 -10   3   91.49   14.60
   5 -10  -3   72.49   15.70
   5 -10  -3   74.49   15.50
   5  10  -3  108.49   17.30
  -5  10   3  121.09   15.40
   5  10  -3   90.29   14.00
  -5  10   3   72.99   16.50
   5  10  -3   34.60   15.30
  -4 -10   3   -5.40    7.80
   4 -10  -3    9.30    9.10
  -4 -10   3    0.20    7.70
   4 -10  -3   -1.00    6.70
   4 -10  -3   -6.60    9.30
   4 -10  -3   -0.10    6.70
   4  10  -3   -6.40    5.70
   4  10  -3   -7.10   11.50
  -4  10   3   15.00   10.10
  -4  10   3    4.80    7.30
   4  10  -3   -5.50    6.90
   3 -10  -3   28.60   10.90
   3 -10  -3   28.80   10.40
   3 -10  -3   23.40    7.70
  -3 -10   3   38.60    9.90
  -3 -10   3   32.60    8.40
   3 -10  -3   52.79    9.60
  -3  10   3   35.60   12.20
  -3  10   3   38.20    9.90
   3  10  -3   51.69   18.30
   3  10  -3   30.00    9.40
   3  10  -3   34.00    7.70
  -3  10   3   38.00   10.40
   2 -10  -3   26.20   10.50
   2 -10  -3   28.00    8.70
  -2 -10   3   40.90    9.80
  -2 -10   3   41.30    8.20
   2  10  -3   36.00    8.70
   2  10  -3   32.00   16.40
   2  10  -3   31.30    8.90
  -2  10   3   32.30    9.60
  -2  10   3   25.90    9.30
  -2  10   3   17.70    8.40
   1 -10  -3   71.39   11.60
   1 -10  -3   64.49   14.90
  -1 -10   3   33.60   10.20
  -1 -10   3   65.09    9.40
  -1  10   3   48.70   10.20
  -1  10   3   26.60    9.70
   1  10  -3   49.20    9.30
   1  10  -3   52.79   15.60
   1  10  -3   56.49   10.60
  -1  10   3   72.99   12.00
   0 -10   3   13.80    6.20
   0 -10   3   14.60    7.80
   0 -10  -3   14.20   10.20
   0  10  -3   11.20    6.40
   0  10  -3   18.90    7.40
   0  10   3    8.80    6.60
   0  10   3   16.10    8.50
   0  10   3   24.10    7.80
   0  10   3   12.30    7.30
   0  10  -3   -0.20    8.80
  -1 -10  -3  116.29   19.60
   1 -10   3   97.99   14.50
   1 -10   3  124.59   13.70
   1  10   3  125.49   13.90
   1  10   3   89.89   16.30
   1  10   3   85.39   12.30
  -1  10  -3  125.99   14.60
  -1  10  -3   93.89   16.40
   1  10   3  122.99   15.30
  -1  10  -3   96.09   12.00
  -2 -10  -3    5.80   10.20
   2 -10   3   -2.40    6.10
   2 -10   3   -5.90    6.80
  -2  10  -3    5.10    7.60
  -2  10  -3   -6.00    8.10
   2  10   3   -7.90    5.70
   2  10   3    5.10    5.90
  -2  10  -3    5.50    7.80
  -2  10  -3   -5.50    4.80
   2  10   3   -3.00    6.30
  -3 -10  -3   -2.60    6.50
   3 -10   3   -6.80    5.90
  -3 -10  -3    1.00    9.90
   3 -10   3    7.60    9.00
   3  10   3   -5.10    6.70
  -3  10  -3   -5.90    7.00
  -3  10  -3   -2.80    7.00
   3  10   3    5.40    7.70
  -3  10  -3   -2.00    8.90
   3  10   3    0.30    5.80
  -3  10  -3    1.20    5.30
   4 -10   3   32.40   11.70
  -4 -10  -3   46.50   15.80
   4 -10   3   32.80   11.60
  -4 -10  -3   31.50   11.10
   4 -10   3   40.80   11.90
  -4  10  -3   46.50   13.30
   4  10   3   22.60    9.90
  -4  10  -3   29.30   10.90
   4  10   3   37.40   10.10
   5 -10   3   34.90   11.90
   5 -10   3   62.69   15.60
  -5 -10  -3   26.70   14.90
  -5 -10  -3   42.00   12.00
   5 -10   3   40.40   13.60
   5  10   3   43.10   11.70
  -5  10  -3   26.10   10.50
  -5  10  -3   53.59   16.40
   5  10   3   55.59   14.10
  -6 -10  -3   16.80   15.70
   6 -10   3    8.30   10.90
  -6 -10  -3   26.20   12.70
   6 -10   3   16.30   12.30
   6 -10   3    7.00   11.40
   6  10   3   19.80   10.30
   6  10   3   22.80    9.80
  -6  10  -3   16.10   11.90
  -6  10  -3   14.50   12.60
  -7 -10  -3   14.10   17.20
   7 -10   3   18.00   12.60
   7 -10   3   13.30   11.80
  -7 -10  -3    9.40   12.80
   7 -10   3    1.80   10.70
   7  10   3   26.60   10.60
  -7  10  -3   12.90   12.00
   7  10   3    9.90   10.20
  -7  10  -3   15.50   13.00
   8 -10   3  -14.00   11.70
   8 -10   3    3.80   13.10
  -8 -10  -3   -7.20   16.10
  -8 -10  -3  -11.20   11.30
  -8  10  -3    3.70   13.00
  -8  10  -3   -0.70   11.80
   8  10   3    3.70   11.60
   9 -10   3    1.00   13.90
  -9 -10  -3   -8.40   16.90
   9 -10   3    4.10   14.70
  -9  10  -3   13.90   15.60
  -9  10  -3    2.00   15.30
   9  10   3   -3.60   13.70
  10 -10   3   17.80   17.00
 -10 -10  -3   -0.40   22.20
  10  10   3   14.80   16.80
 -10  10  -3   13.10   19.50
 -10  10  -3    5.20   17.50
 -10 -11   3  139.09   32.90
  10 -11  -3  132.09   32.50
 -10  11   3  103.99   29.10
  -9 -11   3  143.89   24.40
   9 -11  -3  102.19   25.40
   9  11  -3   94.39   25.00
  -9  11   3  106.29   27.70
  -8 -11   3   19.30   13.90
   8 -11  -3    7.20   14.20
   8  11  -3  -16.60   13.80
  -8  11   3   -3.80   14.70
   7 -11  -3  151.68   25.30
   7 -11  -3  151.88   24.90
  -7 -11   3  170.18   21.50
  -7  11   3  151.38   25.50
   7  11  -3  174.18   27.90
   6 -11  -3  212.18   26.50
  -6 -11   3  260.37   25.20
   6 -11  -3  299.57   25.60
   6  11  -3  240.78   32.10
   6  11  -3  264.17   27.20
  -6  11   3  275.37   21.40
  -6  11   3  281.07   31.10
   5 -11  -3    4.20    9.10
  -5 -11   3   12.80   10.00
   5 -11  -3   -3.20    8.30
  -5  11   3    1.40    7.90
   5  11  -3    5.50   14.10
  -5  11   3  -10.60    9.80
   5  11  -3   22.40   10.10
   4 -11  -3  391.06   22.70
   4 -11  -3  323.57   27.50
  -4 -11   3  360.96   24.60
  -4  11   3  345.87   27.70
   4  11  -3  359.36   24.80
   4  11  -3  300.07   37.00
  -4  11   3  335.57   22.60
   3 -11  -3  240.48   18.00
   3 -11  -3  229.08   26.60
  -3 -11   3  212.18   21.40
  -3 -11   3  242.08   18.00
   3  11  -3  255.17   20.50
  -3  11   3  226.38   24.30
  -3  11   3  235.08   22.10
   3  11  -3  219.98   33.60
  -3  11   3  218.88   20.50
  -2 -11   3    4.10    7.50
  -2 -11   3   18.30    7.00
   2 -11  -3    0.40    9.30
   2 -11  -3   -1.70    6.70
  -2  11   3    3.20    8.30
  -2  11   3   10.10    7.60
   2  11  -3   -1.40    6.30
  -2  11   3    6.50    7.80
   2  11  -3    4.70   11.90
   2  11  -3   -0.90    6.10
   1 -11  -3  338.27   26.70
  -1 -11   3  343.47   18.60
   1 -11  -3  314.87   20.90
  -1 -11   3  281.97   21.90
  -1  11   3  299.17   20.50
   1  11  -3  339.37   21.20
  -1  11   3  340.77   21.20
   1  11  -3  330.47   34.10
  -1  11   3  344.97   23.30
   1  11  -3  331.77   19.80
   0 -11   3  460.15   22.20
   0 -11  -3  349.96   28.10
   0 -11  -3  473.75   25.80
   0 -11   3  445.66   26.80
   0  11   3  442.46   24.00
   0  11  -3  435.36   23.90
   0  11  -3  468.95   24.10
   0  11   3  475.55   28.60
   0  11   3  510.95   26.10
   0  11  -3  475.25   33.00
  -1 -11  -3   45.30   15.10
   1 -11   3   64.59   13.60
   1 -11   3   51.59   10.20
   1  11   3   72.39   12.40
  -1  11  -3   40.90   13.80
  -1  11  -3   60.09   10.30
   1  11   3   32.60    9.70
   1  11   3   46.90   12.90
  -1  11  -3   44.20   11.20
   1  11   3   40.20   10.70
   2 -11   3  457.25   27.90
   2 -11   3  469.85   25.20
  -2 -11  -3  427.56   31.50
   2  11   3  482.15   27.70
   2  11   3  401.26   22.30
  -2  11  -3  490.65   26.20
   2  11   3  433.46   25.70
  -2  11  -3  478.35   31.70
  -2  11  -3  450.65   22.90
   3 -11   3  266.47   26.50
  -3 -11  -3  212.88   29.30
   3 -11   3  239.98   19.40
   3  11   3  223.68   22.30
  -3  11  -3  239.08   16.70
   3  11   3  201.38   21.90
  -3  11  -3  201.88   25.80
  -3  11  -3  232.58   22.80
   3  11   3  216.48   16.30
   4 -11   3    5.80    9.90
  -4 -11  -3  -10.90   11.30
   4 -11   3   -3.00    8.00
   4  11   3    1.90    7.70
  -4  11  -3   10.60   11.70
   4  11   3   10.70    8.70
   5 -11   3  366.26   27.10
  -5 -11  -3  374.16   39.10
   5 -11   3  394.46   29.50
   5  11   3  338.67   27.00
  -5  11  -3  406.16   33.70
   5  11   3  393.06   25.50
  -5  11  -3  351.26   30.50
   6 -11   3  268.97   28.30
   6 -11   3  179.68   25.10
  -6 -11  -3  187.88   31.30
  -6  11  -3  182.58   24.70
   6  11   3  186.88   24.20
  -6  11  -3  143.09   23.60
   6  11   3  178.88   21.20
  -7 -11  -3    2.30   15.80
   7 -11   3   10.90   12.80
   7 -11   3    0.00   11.40
   7  11   3   14.00   10.80
  -7  11  -3   -0.60   11.90
   7  11   3    1.90   11.10
  -7  11  -3   11.80   12.20
  -8 -11  -3  218.58   36.20
   8 -11   3  168.58   26.90
   8  11   3  231.48   29.70
  -8  11  -3  210.08   31.60
   9 -11   3   75.49   22.30
  -9 -11  -3   44.60   26.00
  -9  11  -3   58.39   24.80
   9  11   3   69.89   20.80
  10 -11   3   15.80   17.20
 -10 -11  -3   -5.00   22.40
  10  11   3  -30.20   15.60
 -10  11  -3  -10.70   18.60
  10 -12  -3   30.40   23.60
 -10  12   3   50.29   31.50
  -9 -12   3  192.98   27.90
   9 -12  -3  158.08   29.00
   9  12  -3  137.19   29.70
  -9  12   3  139.09   30.50
   8 -12  -3  305.17   37.90
  -8 -12   3  315.77   33.20
   8  12  -3  303.37   36.80
  -8  12   3  324.47   39.30
   7 -12  -3   38.70   19.30
  -7 -12   3   55.39   16.50
   7  12  -3   66.69   22.30
  -7  12   3   42.00   19.30
  -6 -12   3  158.98   20.90
   6 -12  -3  108.39   21.90
  -6  12   3  151.78   24.20
   6  12  -3  150.28   28.00
  -6  12   3  164.78   18.90
   6  12  -3  133.89   21.40
   5 -12  -3  815.72   45.80
  -5 -12   3  885.11   41.30
  -5  12   3  856.51   46.40
   5  12  -3  805.32   52.99
   5  12  -3  912.11   42.40
  -5  12   3  900.71   37.90
  -4 -12   3   73.99   14.80
   4 -12  -3   72.69   18.50
   4 -12  -3   81.99   13.60
  -4  12   3   69.89   16.80
   4  12  -3   96.19   16.10
  -4  12   3   75.19   12.90
   4  12  -3   52.99   19.40
  -3 -12   3  276.47   22.80
   3 -12  -3  286.37   20.80
   3 -12  -3  304.87   26.80
   3  12  -3  276.77   22.60
   3  12  -3  235.98   32.70
  -3  12   3  298.17   21.20
  -3  12   3  330.27   26.40
  -3  12   3  275.17   22.50
   2 -12  -3  564.54   29.00
  -2 -12   3  570.54   28.10
  -2 -12   3  550.74   30.80
   2 -12  -3  499.45   33.30
  -2  12   3  577.04   29.70
   2  12  -3  522.05   25.60
  -2  12   3  524.05   32.10
   2  12  -3  521.45   28.80
  -2  12   3  577.34   29.00
   2  12  -3  571.04   42.80
  -1 -12   3  218.38   16.60
   1 -12  -3  238.68   27.90
   1 -12  -3  225.28   19.90
  -1 -12   3  200.88   22.40
   1  12  -3  213.48   29.40
  -1  12   3  242.28   19.30
  -1  12   3  223.58   21.30
   1  12  -3  221.68   17.70
  -1  12   3  206.78   22.80
   1  12  -3  226.58   18.90
   0 -12   3  361.46   20.80
   0 -12  -3  359.66   24.30
   0 -12  -3  334.17   27.60
   0 -12   3  354.66   25.50
   0  12   3  374.36   23.90
   0  12  -3  340.07   22.30
   0  12  -3  393.46   32.30
   0  12   3  369.16   23.00
   0  12  -3  356.66   22.20
   0  12   3  330.87   26.30
   1 -12   3 1037.00   39.00
   1 -12   3  973.30   43.30
  -1 -12  -3  975.00   48.90
   1  12   3  977.80   38.90
  -1  12  -3  956.50   38.20
  -1  12  -3  987.80   49.10
   1  12   3  971.90   41.00
  -1  12  -3 1024.20   40.80
   1  12   3  958.30   41.80
   1  12   3  874.21   45.00
   2 -12   3  100.09   15.60
  -2 -12  -3   90.19   19.30
   2 -12   3   87.69   16.20
   2  12   3  114.99   16.50
   2  12   3   80.19   13.90
  -2  12  -3   89.09   18.50
  -2  12  -3   89.09   13.00
   2  12   3   98.89   13.80
  -2  12  -3  102.59   15.80
   3 -12   3  265.27   27.50
  -3 -12  -3  341.37   36.00
   3 -12   3  299.87   22.90
  -3  12  -3  280.77   23.70
   3  12   3  287.77   23.10
  -3  12  -3  291.77   31.20
   3  12   3  330.47   25.40
  -3  12  -3  321.87   20.00
   4 -12   3  738.43   39.50
  -4 -12  -3  719.33   44.70
   4 -12   3  721.83   36.80
  -4  12  -3  764.02   43.40
   4  12   3  701.83   38.60
   4  12   3  674.93   35.30
   5 -12   3  144.79   22.00
  -5 -12  -3  142.59   26.30
   5 -12   3  173.18   22.70
   5  12   3  150.38   19.40
   5  12   3  190.38   24.60
  -5  12  -3  115.19   22.10
   6 -12   3  193.68   25.60
  -6 -12  -3  165.98   28.30
   6 -12   3  133.59   23.00
   6  12   3  225.38   28.30
   6  12   3  185.98   23.30
  -6  12  -3  192.38   29.80
   7 -12   3  510.55   41.00
   7 -12   3  574.74   39.50
  -7 -12  -3  481.45   43.20
   7  12   3  579.74   38.70
   7  12   3  540.85   33.50
  -7  12  -3  510.65   41.80
   8 -12   3   14.30   15.80
  -8 -12  -3   53.59   25.90
  -8  12  -3   24.00   18.80
   8  12   3   19.90   16.10
  -9 -12  -3   92.19   30.60
   9 -12   3   47.10   18.80
  -9  12  -3   80.09   26.10
   9  12   3   90.59   23.80
  -9 -13   3   63.49   22.50
   9 -13  -3   43.50   21.90
  -9  13   3   14.50   21.90
  -8 -13   3    3.50   15.10
  -8 -13   3   11.90   16.20
   8 -13  -3    1.40   14.90
  -8  13   3    5.10   18.70
   8  13  -3   -6.90   17.10
   7 -13  -3   59.19   21.50
  -7 -13   3   43.70   16.50
   7  13  -3   53.79   17.60
  -7  13   3   89.49   23.10
   7  13  -3   29.70   20.10
   6 -13  -3   23.10   14.40
  -6 -13   3   82.59   17.10
   6  13  -3   23.30   19.00
   6  13  -3   57.99   16.60
  -6  13   3   41.00   18.60
  -6  13   3   54.79   16.90
   5 -13  -3  -12.70    9.00
  -5 -13   3    3.60   10.60
  -5  13   3    0.40    8.50
  -5  13   3   11.20   13.40
   5  13  -3   -3.10   16.00
   5  13  -3  -10.00   10.10
   4 -13  -3  127.49   21.20
   4 -13  -3   81.59   18.00
  -4 -13   3  140.49   20.20
   4  13  -3  155.18   20.80
  -4  13   3  146.39   21.70
   4  13  -3   70.59   23.50
  -4  13   3  147.19   17.70
   3 -13  -3   21.70   13.50
  -3 -13   3   20.60   11.00
   3 -13  -3   44.60   11.70
  -3  13   3   47.90   13.50
  -3  13   3   62.09   13.00
   3  13  -3   74.99   26.70
   3  13  -3   32.60   11.70
  -3  13   3   62.09   16.10
   2 -13  -3   15.90   11.90
  -2 -13   3   20.70   10.20
   2 -13  -3   27.90   10.60
  -2  13   3   36.50   13.30
  -2  13   3   23.50   11.30
   2  13  -3   41.30   11.90
   2  13  -3   27.70    9.80
   2  13  -3   15.70   16.60
  -2  13   3   34.80   12.00
  -1 -13   3   68.19   15.00
  -1 -13   3   65.59   13.10
   1 -13  -3   51.09   12.50
   1 -13  -3   52.09   16.30
  -1  13   3   62.79   15.30
   1  13  -3   85.39   21.80
  -1  13   3   69.79   14.40
   1  13  -3   62.99   13.10
  -1  13   3   63.39   13.60
   1  13  -3   87.09   14.30
   0 -13   3  169.28   17.40
   0 -13  -3  169.78   20.20
   0 -13  -3  137.79   22.20
   0 -13   3  158.98   20.60
   0  13   3  118.89   17.60
   0  13  -3  147.49   17.80
   0  13  -3  170.08   19.10
   0  13   3  142.49   17.80
   0  13   3  173.38   23.60
   0  13  -3  190.68   28.00
  -1 -13  -3   17.40   10.80
   1 -13   3   29.90   10.20
  -1 -13  -3    6.90   11.70
   1 -13   3   21.20   11.10
  -1  13  -3    5.80    9.50
   1  13   3   12.40    8.80
   1  13   3   21.90   10.70
  -1  13  -3   27.50    9.80
  -1  13  -3   10.90   12.90
   2 -13   3  119.59   18.90
  -2 -13  -3  150.88   25.20
   2 -13   3  143.89   19.20
   2  13   3  138.49   19.20
  -2  13  -3  125.89   16.20
  -2  13  -3   94.09   18.60
   2  13   3  124.99   18.50
  -2  13  -3  154.88   19.30
   2  13   3  139.49   16.20
  -3 -13  -3   98.29   21.10
   3 -13   3   81.89   17.10
   3 -13   3  105.49   17.20
  -3  13  -3   74.39   15.70
  -3  13  -3   89.19   21.80
   3  13   3   83.69   14.00
   3  13   3  110.59   17.50
   3  13   3  117.49   17.80
  -3  13  -3  106.59   14.30
  -4 -13  -3  -18.90   12.70
   4 -13   3   -7.00    9.00
   4 -13   3    4.30   10.60
   4  13   3   -8.20    9.90
   4  13   3   -6.60    9.10
  -4  13  -3   -2.00   10.80
   5 -13   3   91.69   18.80
   5 -13   3   91.19   20.10
  -5 -13  -3   94.29   21.50
  -5  13  -3   64.69   19.20
   5  13   3  103.79   20.20
   5  13   3   77.49   16.40
   6 -13   3  120.89   21.90
   6 -13   3   54.39   17.40
  -6 -13  -3   59.09   22.50
   6  13   3   75.99   19.00
  -6  13  -3   79.29   20.40
   6  13   3  120.89   19.80
  -7 -13  -3  -10.60   18.20
   7 -13   3    4.90   14.20
  -7  13  -3   15.60   16.70
   7  13   3   -3.30   14.50
   7  13   3   12.00   11.90
  -8 -13  -3   52.29   25.00
   8 -13   3   59.89   20.30
  -8  13  -3   28.00   21.40
   8  13   3   83.29   22.00
  -9 -13  -3   44.50   27.50
   9 -13   3   52.99   20.90
  -9  13  -3    6.00   20.90
   9  13   3   58.69   22.70
   9 -14  -3  -10.80   18.20
  -9 -14   3    0.10   18.70
  -9  14   3  -19.90   20.10
  -8 -14   3   64.39   19.90
  -8 -14   3   40.80   19.70
   8 -14  -3    4.30   18.60
   8  14  -3   26.80   22.50
  -8  14   3   50.69   22.20
  -7 -14   3   38.30   16.00
   7 -14  -3    0.10   14.40
  -7  14   3    9.40   17.30
   7  14  -3   21.50   16.90
   7  14  -3   -4.80   18.50
   6 -14  -3  -11.40   14.10
  -6 -14   3    1.50   11.10
  -6  14   3  -11.80   15.10
   6  14  -3   13.40   19.80
   6  14  -3    8.20   12.90
   5 -14  -3  185.18   26.90
  -5 -14   3  221.18   24.50
  -5  14   3  176.58   21.00
   5  14  -3  177.58   33.70
  -5  14   3  147.19   25.40
   5  14  -3  174.18   23.90
   4 -14  -3   -0.90   11.60
  -4 -14   3   -4.50   11.40
   4  14  -3    6.60   10.60
   4  14  -3   -0.40   16.30
  -4  14   3   21.90   14.90
  -4  14   3   -3.60    9.60
  -3 -14   3   17.40   11.30
   3 -14  -3   11.40   12.60
   3 -14  -3   26.00   11.90
  -3  14   3   33.60   12.80
   3  14  -3    2.40   18.80
   3  14  -3   15.20    9.30
  -3  14   3   27.70   11.30
  -3  14   3    4.10   12.00
   3  14  -3   26.20   11.90
   2 -14  -3   70.79   14.30
  -2 -14   3   74.29   15.60
   2 -14  -3   33.60   14.10
   2  14  -3   63.99   23.60
  -2  14   3   78.09   15.70
   2  14  -3   55.19   13.80
  -2  14   3   89.69   18.20
   2  14  -3   90.39   14.80
  -2  14   3   87.09   15.60
   1 -14  -3  122.79   19.30
   1 -14  -3   90.29   20.00
  -1 -14   3  112.49   18.20
  -1  14   3   93.19   16.10
   1  14  -3   70.59   14.20
  -1  14   3   77.99   17.40
   1  14  -3  102.99   24.00
   1  14  -3   92.99   15.30
  -1  14   3  124.79   18.30
   0 -14  -3   13.20   11.50
   0 -14   3   22.70   10.50
   0 -14  -3   10.10   11.90
   0 -14   3    9.50   11.10
   0  14  -3   22.90   15.10
   0  14   3   35.00   12.40
   0  14  -3   -0.10    8.40
   0  14  -3    8.60   10.10
   0  14   3   10.70   10.00
   0  14   3    4.20   11.00
  -1 -14  -3  211.48   24.20
   1 -14   3  176.08   23.00
   1 -14   3  191.88   20.60
  -1 -14  -3  184.68   27.20
  -1  14  -3  159.28   26.30
   1  14   3  190.88   20.50
   1  14   3  202.58   23.00
  -1  14  -3  208.48   21.40
  -1  14  -3  227.98   23.80
   2 -14   3   -0.70    9.40
  -2 -14  -3   25.20   14.90
   2 -14   3   23.40   12.90
  -2 -14  -3   37.00   14.30
  -2  14  -3   20.20   14.00
   2  14   3   19.10   10.60
  -2  14  -3   17.40    9.80
  -2  14  -3   23.00   11.20
   2  14   3    4.90   10.80
  -3 -14  -3    1.90   13.80
   3 -14   3   16.50   10.90
   3 -14   3   21.60   13.90
   3  14   3   20.90    9.40
  -3  14  -3    7.30   11.10
  -3  14  -3   17.30   15.40
   3  14   3   -5.90    9.20
  -3  14  -3    3.80    8.20
   3  14   3   15.50   10.50
   4 -14   3   60.39   15.90
  -4 -14  -3   13.20   16.60
   4 -14   3   63.39   17.20
   4  14   3   57.39   16.40
   4  14   3   61.19   16.40
  -4  14  -3   41.80   17.30
  -5 -14  -3   39.80   20.60
   5 -14   3   88.19   19.40
   5 -14   3   57.89   16.80
   5  14   3   49.60   15.80
   5  14   3   42.20   16.40
  -5  14  -3   31.80   18.20
   6 -14   3   50.09   16.80
   6 -14   3   84.09   19.70
  -6 -14  -3   45.30   21.50
   6  14   3   83.79   19.90
   6  14   3  102.09   20.90
  -6  14  -3   72.39   23.80
  -7 -14  -3   31.60   23.50
   7 -14   3   69.09   21.00
  -7  14  -3   55.69   23.70
   7  14   3   42.60   17.10
   7  14   3   56.99   19.90
   8 -14   3   -4.10   15.20
  -8 -14  -3   23.70   26.10
   8  14   3   -9.00   15.60
  -8  14  -3   -2.10   17.60
  -9 -14  -3    8.50   27.60
   9 -14   3    8.50   18.40
   9  14   3   16.30   21.30
   8 -15  -3  -14.70   15.80
  -8 -15   3   13.60   17.00
  -8 -15   3   11.70   16.70
  -8  15   3  -14.60   19.00
  -7 -15   3  118.69   22.70
   7 -15  -3  121.39   28.20
   7  15  -3  154.58   25.00
   7  15  -3  124.49   31.80
  -7  15   3  166.98   32.40
  -6 -15   3  338.77   34.80
   6 -15  -3  312.47   39.50
  -6  15   3  342.77   38.20
   6  15  -3  373.16   35.60
   6  15  -3  243.38   40.10
   5 -15  -3   -5.70   11.20
  -5 -15   3    1.80   12.50
  -5  15   3   -1.10   14.70
   5  15  -3   31.10   21.60
  -5  15   3    5.60   12.00
   5  15  -3    0.50   12.90
   4 -15  -3  427.36   36.50
  -4 -15   3  406.16   32.60
   4  15  -3  323.77   43.60
  -4  15   3  477.75   30.30
  -4  15   3  405.56   35.90
   4  15  -3  500.75   33.90
  -3 -15   3  195.48   24.20
   3 -15  -3  165.68   20.80
   3 -15  -3  131.49   22.50
   3  15  -3  192.28   24.40
   3  15  -3  150.18   32.00
  -3  15   3  140.19   23.60
   3  15  -3  151.38   18.40
  -3  15   3  172.68   22.20
   2 -15  -3   13.10   10.90
  -2 -15   3   -7.50   10.20
   2 -15  -3    9.70   13.20
  -2  15   3   15.20   11.40
  -2  15   3    5.30   10.90
   2  15  -3    9.50   18.40
  -2  15   3    4.60   12.20
   2  15  -3   -0.70   10.50
   2  15  -3    4.20    9.70
  -1 -15   3  452.55   32.70
   1 -15  -3  433.56   34.90
   1 -15  -3  523.05   32.80
   1  15  -3  483.95   30.70
   1  15  -3  377.26   41.30
  -1  15   3  469.25   30.30
   1  15  -3  493.15   29.50
  -1  15   3  511.75   31.00
  -1  15   3  470.95   35.30
   0 -15  -3  441.86   35.80
   0 -15  -3  497.75   32.70
   0 -15   3  450.55   33.10
   0  15  -3  505.45   41.30
   0  15  -3  507.25   31.30
   0  15  -3  566.14   31.60
   0  15   3  515.15   30.80
   0  15   3  534.35   32.70
   1 -15   3   26.20   14.00
  -1 -15  -3    7.40   11.10
  -1 -15  -3   21.10   15.30
   1 -15   3   27.30   14.70
   1  15   3   23.50   12.50
  -1  15  -3   36.30   13.70
  -1  15  -3    6.30   15.50
   1  15   3   33.40   12.40
  -1  15  -3   32.00   11.90
   2 -15   3  334.17   28.90
  -2 -15  -3  273.47   35.10
   2 -15   3  327.27   26.20
  -2 -15  -3  315.77   31.00
   2  15   3  322.97   27.00
  -2  15  -3  327.67   37.20
  -2  15  -3  366.76   28.10
   2  15   3  289.37   23.60
  -2  15  -3  331.47   24.50
   3 -15   3  348.17   30.50
  -3 -15  -3  231.38   31.10
  -3 -15  -3  320.57   31.80
   3 -15   3  316.27   27.20
   3  15   3  287.57   29.50
  -3  15  -3  209.78   30.20
  -3  15  -3  289.67   23.20
   3  15   3  312.67   23.70
  -4 -15  -3  -14.60   14.00
   4 -15   3    1.10   12.40
   4 -15   3   14.20   11.80
   4  15   3    8.40   11.40
   4  15   3    6.20   13.10
  -4  15  -3   28.10   18.20
   4  15   3    9.40    9.90
  -5 -15  -3  462.25   47.20
   5 -15   3  296.27   32.80
   5 -15   3  406.66   33.40
  -5  15  -3  323.07   38.90
   5  15   3  364.56   34.30
   5  15   3  423.56   35.70
   6 -15   3  188.08   28.30
  -6 -15  -3  193.98   34.90
   6 -15   3  180.18   28.30
   6  15   3  176.68   26.80
   6  15   3  184.28   25.70
  -6  15  -3  151.08   30.60
   7 -15   3   41.20   19.40
  -7 -15  -3   32.60   22.60
  -7  15  -3   20.60   19.00
   7  15   3   -5.20   15.20
   7  15   3   -8.10   14.40
  -8 -15  -3  131.99   33.90
   8 -15   3  227.38   34.30
  -8  15  -3  152.38   34.50
   8  15   3  190.28   30.00
   8 -16  -3  100.69   37.60
  -8 -16   3   74.59   23.10
  -8  16   3   52.39   25.20
  -7 -16   3   26.10   18.40
   7 -16  -3   41.00   21.60
  -7  16   3   60.69   23.20
   7  16  -3   70.29   22.40
   6 -16  -3   72.39   21.60
  -6 -16   3   84.89   20.90
  -6  16   3   86.69   25.00
   6  16  -3  102.39   23.30
   6  16  -3   41.80   27.70
  -5 -16   3  198.28   28.20
   5 -16  -3  159.68   26.90
  -5  16   3  227.78   33.90
   5  16  -3  189.88   28.10
  -5  16   3  207.68   24.10
   5  16  -3  151.08   36.40
  -4 -16   3   18.50   15.70
   4 -16  -3    2.90   14.80
  -4  16   3   24.30   14.10
  -4  16   3   23.20   17.70
   4  16  -3   16.90   22.50
   4  16  -3   56.69   17.60
  -3 -16   3   70.79   17.80
   3 -16  -3  112.69   23.40
   3 -16  -3   66.29   17.10
   3  16  -3   61.39   27.10
   3  16  -3  109.59   16.50
  -3  16   3  120.39   23.20
   3  16  -3   74.49   17.80
  -3  16   3  107.19   18.90
   2 -16  -3  199.18   24.30
  -2 -16   3  229.28   28.20
   2 -16  -3  178.08   28.00
   2  16  -3  270.97   42.10
  -2  16   3  259.97   26.60
  -2  16   3  249.08   30.00
  -2  16   3  269.57   28.90
   2  16  -3  207.98   23.30
   2  16  -3  246.78   27.10
  -1 -16   3   82.49   18.60
   1 -16  -3   42.00   14.20
   1 -16  -3   39.00   17.50
  -1  16   3   68.79   16.30
   1  16  -3   76.29   16.60
   1  16  -3   33.10   21.50
   1  16  -3   91.99   18.60
  -1  16   3   84.99   18.60
   0 -16  -3  208.28   25.90
   0 -16   3  184.48   24.80
   0 -16  -3  137.69   25.10
   0  16  -3  193.58   23.30
   0  16   3  143.89   21.50
   0  16   3  205.28   23.70
   0  16  -3  196.88   31.80
   0  16  -3  232.78   25.70
  -1 -16  -3  294.07   30.30
  -1 -16  -3  265.67   33.10
   1 -16   3  211.48   26.40
  -1  16  -3  322.97   30.80
   1  16   3  328.17   26.00
  -1  16  -3  285.37   37.80
  -1  16  -3  345.57   26.60
   1  16   3  294.57   29.80
  -2 -16  -3  -11.80   11.70
   2 -16   3    0.20   11.50
  -2 -16  -3   -0.20   14.70
   2  16   3   14.70   12.80
  -2  16  -3   -1.20   13.90
  -2  16  -3    2.40    9.90
  -2  16  -3   19.20   13.90
   2  16   3   17.10   10.60
  -3 -16  -3   35.00   16.60
   3 -16   3   58.69   17.20
   3 -16   3   49.80   16.80
  -3 -16  -3   60.59   21.10
  -3  16  -3   45.10   13.60
   3  16   3   33.10   12.30
  -3  16  -3   62.49   20.70
   3  16   3   73.39   18.80
   4 -16   3  267.07   31.70
   4 -16   3  342.87   30.60
  -4 -16  -3  276.97   36.50
  -4 -16  -3  318.67   35.40
   4  16   3  372.36   35.40
  -4  16  -3  309.17   40.10
   4  16   3  331.77   25.20
  -5 -16  -3    6.30   17.70
   5 -16   3  -13.60   13.90
  -5 -16  -3   37.70   18.00
   5 -16   3    7.40   14.40
   5  16   3   28.00   16.60
  -5  16  -3   30.00   19.50
   6 -16   3   56.09   21.00
   6 -16   3   47.60   19.40
  -6 -16  -3   64.89   25.40
   6  16   3   78.59   22.00
  -6  16  -3   27.40   20.00
  -7 -16  -3  137.09   34.30
   7 -16   3  100.79   26.70
   7  16   3  124.59   25.20
  -7  16  -3  149.88   33.90
  -7 -17   3    0.40   17.60
   7 -17  -3   16.30   18.90
  -7  17   3    2.00   22.50
   7  17  -3   33.80   20.70
  -6 -17   3   12.90   17.80
   6 -17  -3   23.40   20.20
   6  17  -3   16.90   31.80
  -6  17   3  -28.00   20.70
   6  17  -3   -2.50   16.00
   5 -17  -3   -8.40   14.90
  -5 -17   3    7.60   15.00
   5  17  -3    3.90   25.70
   5  17  -3  -25.30   13.50
  -5  17   3    4.80   13.50
  -5  17   3  -23.30   15.70
   4 -17  -3   -2.60   16.10
  -4 -17   3   20.90   16.00
  -4  17   3    0.00   12.20
   4  17  -3    3.00   24.60
   4  17  -3   16.80   14.70
  -4  17   3  -22.90   14.10
  -3 -17   3   -4.90   14.00
   3 -17  -3    5.20   15.80
   3 -17  -3   13.90   14.20
   3  17  -3   29.20   12.70
  -3  17   3   13.30   14.40
  -3  17   3   32.00   17.30
   3  17  -3   13.30   15.40
   3  17  -3   10.00   23.80
  -2 -17   3   31.70   16.00
   2 -17  -3   19.10   13.40
   2 -17  -3    2.00   14.60
  -2  17   3   36.20   22.00
   2  17  -3   31.10   14.30
   2  17  -3   -1.50   13.10
  -2  17   3   41.40   15.50
   2  17  -3   42.40   24.00
  -2  17   3    9.00   15.30
   1 -17  -3   11.70   12.70
  -1 -17   3  -10.10   11.30
   1 -17  -3    3.80   14.60
  -1  17   3   16.30   12.80
   1  17  -3   -0.20   11.00
   1  17  -3   -7.40   17.20
   1  17  -3   -5.60   11.20
  -1  17   3  -14.30   11.60
   0 -17  -3   -0.80   13.30
   0 -17   3   -1.00   12.90
   0 -17  -3   -0.30   14.00
   0  17   3   13.90   14.20
   0  17   3   15.50   12.60
   0  17  -3   -2.20   12.90
   0  17  -3   -5.90   11.70
   0  17  -3   -1.70   16.80
  -1 -17  -3   -5.70   12.00
   1 -17   3   -0.40   13.10
  -1 -17  -3   18.20   16.00
  -1  17  -3   -3.70   15.30
   1  17   3    3.60   12.40
  -1  17  -3    5.90   11.70
   1  17   3   -1.70   11.00
  -1  17  -3    5.30   13.90
  -2 -17  -3    9.90   16.30
   2 -17   3  -22.00   10.90
  -2 -17  -3   14.70   15.90
   2  17   3    5.40   12.00
  -2  17  -3   10.30   14.20
   2  17   3  -13.40   12.00
  -2  17  -3   -9.50   11.20
  -2  17  -3   -2.70   16.50
  -3 -17  -3   -3.90   16.10
   3 -17   3  -13.00   12.70
  -3 -17  -3    1.40   15.50
   3  17   3   -1.00   14.70
   3  17   3    1.60   10.40
  -3  17  -3    1.00   16.50
  -4 -17  -3    9.00   19.10
   4 -17   3    4.70   22.60
   4 -17   3  -12.00   13.90
  -4 -17  -3   10.40   17.10
   4  17   3   -6.40   14.60
   4  17   3    6.90   10.60
  -4  17  -3   18.00   21.40
  -5 -17  -3   -9.70   16.00
   5 -17   3   -7.50   15.00
  -5 -17  -3    2.20   19.90
   5 -17   3   17.20   16.80
  -5  17  -3    4.50   22.30
   5  17   3    3.80   16.20
  -6 -17  -3  -23.60   18.60
  -6 -17  -3   21.20   20.30
   6 -17   3   23.80   17.70
  -6  17  -3    4.40   22.00
   6  17   3    4.60   17.10
   7 -17   3  -16.90   17.30
  -7 -17  -3   16.30   22.70
  -7 -17  -3  -20.50   22.80
   7  17   3   -9.00   18.50
   6 -18  -3   -4.30   18.20
  -6 -18   3    9.80   17.50
  -6  18   3   -5.20   21.20
   6  18  -3   13.50   18.90
   5 -18  -3  126.39   28.00
  -5 -18   3  207.48   30.20
   5  18  -3  217.58   31.90
  -5  18   3  183.18   31.60
   5  18  -3  188.58   44.00
   4 -18  -3   64.69   22.40
  -4 -18   3   45.70   19.30
  -4  18   3   32.90   20.20
  -4  18   3   22.10   15.60
   4  18  -3   76.99   20.70
   4  18  -3   11.00   25.20
   4  18  -3   55.89   14.70
   3 -18  -3   98.19   29.00
   3 -18  -3   50.49   19.70
  -3 -18   3   51.69   19.50
  -3  18   3   31.90   21.10
   3  18  -3   52.89   29.80
   3  18  -3   57.89   19.20
  -3  18   3   70.29   18.80
   3  18  -3   65.59   16.60
   2 -18  -3  168.98   25.20
   2 -18  -3  118.89   25.10
  -2 -18   3  131.99   23.90
   2  18  -3  170.28   25.30
   2  18  -3  174.08   22.30
   2  18  -3  169.48   37.10
  -2  18   3  181.38   26.10
  -2  18   3  214.98   27.30
   1 -18  -3   53.99   21.50
  -1 -18   3   83.19   20.50
   1 -18  -3   54.69   17.50
  -1  18   3   88.79   21.10
  -1  18   3   54.79   18.10
   1  18  -3   42.90   16.40
   1  18  -3   64.99   16.80
   1  18  -3   18.30   23.20
   0 -18  -3   69.09   22.00
   0 -18  -3   67.59   19.80
   0 -18   3   83.99   21.70
   0  18   3   73.79   18.40
   0  18  -3   64.19   18.80
   0  18  -3  103.59   29.20
   0  18  -3   50.69   17.80
   0  18   3   93.29   21.10
   1 -18   3  196.18   29.50
  -1 -18  -3  223.68   30.60
  -1 -18  -3  232.38   35.20
  -1  18  -3  216.88   27.00
  -1  18  -3  239.08   27.80
   1  18   3  220.18   25.70
  -1  18  -3  245.98   36.90
   1  18   3  174.08   26.60
   2 -18   3   17.20   15.60
  -2 -18  -3   -0.90   15.00
  -2 -18  -3  -11.20   16.30
   2  18   3   35.90   18.40
  -2  18  -3  -12.30   16.50
  -2  18  -3   12.30   16.20
   2  18   3   22.40   13.00
  -2  18  -3   16.00   14.10
   3 -18   3   74.89   21.30
  -3 -18  -3   55.19   21.80
  -3 -18  -3   55.89   22.20
   3  18   3   59.39   15.90
  -3  18  -3   41.60   21.70
   3  18   3   99.59   23.30
  -4 -18  -3  219.78   35.30
  -4 -18  -3  115.59   25.50
   4 -18   3  128.99   25.30
   4  18   3  143.49   20.40
  -4  18  -3  164.18   32.50
   4  18   3  211.98   30.20
  -5 -18  -3   14.70   18.50
   5 -18   3   10.70   18.70
  -5 -18  -3    6.10   21.60
  -5  18  -3  -18.60   20.00
   5  18   3   17.10   19.00
  -6 -18  -3   80.59   26.40
  -6 -18  -3   75.69   27.70
   6  18   3   85.39   27.20
  -6  18  -3   40.90   27.30
   5 -19  -3  -15.70   17.10
  -5 -19   3   -0.90   17.40
   5  19  -3    0.00   18.50
  -5  19   3  -15.80   18.90
  -4 -19   3  127.19   27.10
   4 -19  -3  134.09   27.60
   4  19  -3  141.49   39.10
  -4  19   3   74.49   29.50
   4  19  -3  146.29   25.90
  -4  19   3   89.59   21.80
   4  19  -3  115.19   19.30
  -3 -19   3  142.89   27.80
   3 -19  -3  111.89   26.10
   3  19  -3  178.18   39.00
   3  19  -3  191.78   29.20
  -3  19   3  167.18   26.50
   3  19  -3  151.98   21.70
   2 -19  -3   13.70   19.40
   2 -19  -3   21.30   15.90
  -2 -19   3    1.30   16.70
   2  19  -3   -2.10   13.90
   2  19  -3   15.70   26.70
  -2  19   3    0.30   15.00
   2  19  -3    0.40   15.10
   1 -19  -3  152.08   24.80
   1 -19  -3  192.98   32.50
  -1 -19   3  253.37   32.10
   1  19  -3  257.87   30.70
   1  19  -3  222.88   41.50
  -1  19   3  196.48   27.10
   1  19  -3  250.07   28.60
  -1  19   3  218.88   29.80
   0 -19  -3  169.58   30.10
   0 -19   3  101.29   25.20
   0 -19  -3  124.49   24.60
   0  19   3  141.09   23.50
   0  19  -3  167.98   25.70
   0  19   3  125.59   22.70
   0  19  -3  132.79   32.20
   0  19  -3  149.39   24.70
  -1 -19  -3   26.60   19.50
   1 -19   3    4.50   15.10
  -1 -19  -3  -10.60   16.90
  -1  19  -3    4.80   14.40
   1  19   3    2.50   14.70
  -1  19  -3  -11.50   19.90
  -1  19  -3    2.60   15.20
   1  19   3  -17.70   12.50
   2 -19   3  119.89   26.70
  -2 -19  -3  102.59   24.70
  -2 -19  -3  156.08   29.00
  -2  19  -3  172.08   25.10
   2  19   3  205.28   30.30
  -2  19  -3  159.38   33.30
   2  19   3  127.19   22.20
  -3 -19  -3  178.78   30.70
  -3 -19  -3   98.09   26.50
   3 -19   3  102.39   25.90
   3  19   3  140.89   23.10
   3  19   3  131.89   26.80
  -3  19  -3   99.19   30.30
  -4 -19  -3   17.90   21.00
  -4 -19  -3   -1.40   19.40
   4 -19   3   17.50   18.60
   4  19   3   10.90   13.40
   4  19   3  -19.10   17.10
  -4  19  -3  -31.30   19.50
  -5 -19  -3  117.79   32.20
  -5 -19  -3   63.99   28.60
   5 -19   3   53.19   23.00
   5  19   3  114.09   26.90
  -5  19  -3  106.29   32.40
  -4 -20   3   19.00   21.30
   4 -20  -3    4.00   19.00
  -4  20   3   10.80   17.90
   4  20  -3   10.40   21.30
   4  20  -3   28.30   16.10
   3 -20  -3   -2.80   19.00
  -3 -20   3   19.10   20.10
  -3  20   3    7.70   16.50
   3  20  -3   19.60   29.80
   3  20  -3   12.30   18.90
   3  20  -3    9.30   14.80
   2 -20  -3   34.70   19.00
   2 -20  -3   35.60   20.40
  -2 -20   3    1.00   18.60
   2  20  -3   35.80   29.40
  -2  20   3   66.39   21.40
   2  20  -3   49.20   20.60
   2  20  -3   17.40   14.80
   1 -20  -3  -10.80   18.00
   1 -20  -3   -9.80   15.70
  -1 -20   3   -8.40   16.40
   1  20  -3  -17.80   15.90
  -1  20   3  -11.60   15.80
   1  20  -3   -2.50   17.00
   1  20  -3    4.00   25.20
  -1  20   3   13.90   18.40
   0 -20   3   -5.80   18.30
   0 -20  -3    2.80   18.20
   0 -20  -3   15.00   18.10
   0  20   3   -6.90   15.80
   0  20  -3   24.50   16.90
   0  20  -3  -29.90   20.70
   0  20  -3   -0.20   16.10
   0  20   3  -15.50   15.00
  -1 -20  -3   26.00   17.80
   1 -20   3   30.40   18.50
  -1 -20  -3   20.40   21.60
   1  20   3   25.20   18.10
  -1  20  -3  -19.30   22.40
  -1  20  -3   10.70   16.10
   1  20   3    0.70   17.90
  -1  20  -3   -5.00   17.60
   2 -20   3   23.90   20.90
  -2 -20  -3   10.30   20.70
  -2 -20  -3   27.40   22.40
   2  20   3    9.10   18.50
   2  20   3   12.10   15.80
  -2  20  -3   23.40   25.90
  -2  20  -3   19.40   17.40
   3 -20   3   -0.70   20.00
  -3 -20  -3   -1.60   20.70
  -3 -20  -3   25.50   23.20
   3  20   3    4.70   19.30
   3  20   3   -4.10   13.10
  -3  20  -3  -23.60   22.10
  -4 -20  -3    3.10   22.50
   4 -20   3   -3.60   18.60
   2 -21  -3   -5.10   19.70
   2 -21  -3   -2.30   17.30
   2  21  -3    6.90   22.30
  -2  21   3   -6.50   17.00
   2  21  -3    6.70   31.00
   2  21  -3   -1.70   15.50
   1 -21  -3   31.40   22.30
  -1 -21   3   30.90   23.50
   1 -21  -3   10.80   20.90
   1  21  -3   49.30   22.80
  -1  21   3   57.09   24.20
   1  21  -3   20.50   18.50
   1  21  -3   48.80   32.50
  -1  21   3   20.20   20.70
   0 -21   3   15.20   20.80
   0 -21  -3   23.30   19.50
   0 -21  -3   26.40   23.50
   0  21  -3   25.80   29.10
   0  21  -3    8.20   18.60
   0  21   3   21.00   21.00
   0  21   3   32.00   20.60
   0  21  -3   12.00   18.80
  -1 -21  -3  -11.60   19.70
   1 -21   3   43.60   22.00
  -1 -21  -3   45.20   22.30
  -1  21  -3   21.60   20.40
  -1  21  -3   -0.60   16.10
   1  21   3   11.60   18.60
   1  21   3  -14.60   21.00
  -1  21  -3   -1.60   24.80
  -2 -21  -3   10.20   23.30
   2 -21   3   -3.50   19.70
   2  21   3   28.10   19.40
  -2  21  -3   19.20   27.20
 -12   0   4  268.87   41.90
  12   0  -4  334.17   57.59
  12   0  -4  144.19   31.50
 -11   0   4  258.47   37.40
  11   0  -4  282.17   35.70
  11   0  -4  323.07   40.30
  10   0  -4   37.30   17.40
 -10   0   4   62.89   20.80
  10   0  -4   45.90   16.50
  10   0  -4   86.69   16.10
   9   0  -4  911.81   50.29
   9   0  -4  917.71   46.60
  -9   0   4  843.42   49.50
   8   0  -4  126.69   21.70
   8   0  -4  196.88   19.10
  -8   0   4  178.68   20.40
  -8   0   4  153.78   24.40
   8   0  -4  178.08   23.20
  -7   0   4   12.50   10.40
   7   0  -4    0.60    7.80
  -7   0   4   19.10   10.00
   7   0  -4   13.60   10.50
  -6   0   4 1612.84   54.89
   6   0  -4 1567.44   55.39
  -6   0   4 1601.44   61.19
   6   0  -4 1515.55   59.99
   6   0  -4 1589.24   51.19
   5   0  -4 1201.28   40.00
   5   0  -4 1107.29   39.50
  -5   0   4 1204.28   47.60
   5   0  -4 1181.88   42.50
  -5   0   4 1154.28   42.60
   5   0  -4 1178.78   47.00
  -4   0   4  563.14   25.80
   4   0  -4  560.54   24.00
   4   0  -4  568.24   28.20
   4   0  -4  600.74   24.30
   4   0  -4  547.25   22.10
   4   0  -4  571.44   28.30
   3   0  -4 1117.99   37.80
   3   0  -4 1192.18   36.80
  -3   0   4 1144.19   39.70
   3   0  -4 1111.99   41.70
   3   0  -4 1115.29   41.40
   2   0  -4  581.34   23.80
   2   0  -4  645.94   22.00
   2   0  -4  637.44   27.80
  -2   0   4  637.34   25.60
   2   0  -4  604.74   25.90
  -2   0   4  636.04   21.10
   1   0  -4   30.70   10.20
  -1   0   4   27.90    6.90
  -1   0   4   13.00    6.10
  -1   0   4   34.50    6.30
   1   0  -4   17.70    6.10
   1   0  -4   32.50    6.00
   1   0  -4   25.00    6.50
   0   0   4 3986.30  111.69
   0   0  -4 3995.00  111.69
   0   0  -4 4151.38  110.79
   0   0  -4 4548.65  129.99
   0   0   4 4083.59  111.29
   0   0   4 4202.18  113.99
   0   0  -4 4218.78  112.59
  -1   0  -4 1709.63   49.40
   1   0   4 1708.33   53.09
   1   0   4 1704.53   49.60
   1   0   4 1726.43   52.89
  -1   0  -4 1718.23   51.49
   1   0   4 1659.63   51.29
  -1   0  -4 1790.82   59.59
   2   0   4  415.96   21.20
   2   0   4  434.46   20.00
   2   0   4  426.06   19.70
  -2   0  -4  443.06   23.20
  -2   0  -4  446.06   17.00
  -2   0  -4  405.86   19.10
  -3   0  -4 2040.80   58.09
   3   0   4 1904.31   62.19
  -3   0  -4 1945.81   65.79
   3   0   4 2137.29   60.69
   3   0   4 2024.30   63.99
  -4   0  -4 1229.78   40.80
   4   0   4 1247.38   45.80
   4   0   4 1270.57   41.90
   4   0   4 1253.57   45.60
  -4   0  -4 1227.08   48.20
   5   0   4   17.20    6.50
   5   0   4   38.70    9.70
  -5   0  -4   30.90    7.70
   5   0   4   34.20    9.20
  -5   0  -4   30.90   10.00
   6   0   4 1551.64   59.19
  -6   0  -4 1590.64   53.79
  -6   0  -4 1559.64   61.69
   6   0   4 1582.14   52.39
   6   0   4 1547.85   57.09
  -7   0  -4  724.03   33.40
   7   0   4  741.53   36.20
   7   0   4  670.53   37.10
   7   0   4  692.03   31.10
  -7   0  -4  638.64   38.90
   8   0   4  250.57   19.80
  -8   0  -4  268.37   30.60
   8   0   4  312.77   32.50
  -8   0  -4  252.47   21.80
   8   0   4  257.07   26.70
   9   0   4  453.35   31.00
   9   0   4  484.05   36.30
   9   0   4  431.76   27.10
  -9   0  -4  512.25   39.30
 -10   0  -4  333.67   39.50
  10   0   4  382.46   40.10
  10   0   4  322.47   25.70
  11   0   4   10.60   17.10
 -11   0  -4    8.90   17.30
  11   0   4   32.00   14.60
  12  -1  -4    2.50   16.70
 -12  -1   4    4.00   17.80
  12  -1  -4    7.20   23.60
  12   1  -4   23.10   25.40
 -12   1   4   13.70   22.70
  11  -1  -4   70.49   22.70
  11  -1  -4   59.79   20.50
 -11  -1   4   78.89   23.70
  11  -1  -4   60.09   16.60
  11   1  -4   23.00   18.70
 -11   1   4   33.00   19.30
  11   1  -4   32.30   18.10
  10  -1  -4  240.88   24.80
  10  -1  -4  237.18   31.50
  10  -1  -4  251.27   34.40
 -10  -1   4  236.78   32.50
  10   1  -4  237.68   32.80
  10   1  -4  268.07   31.10
 -10   1   4  257.07   35.90
   9  -1  -4   13.30   12.70
  -9  -1   4   31.10   17.80
   9  -1  -4   35.50   11.50
   9  -1  -4   15.80   12.20
   9   1  -4   22.30   13.30
   9   1  -4   25.60   13.80
  -9   1   4   17.70   13.30
   8  -1  -4  220.88   19.00
  -8  -1   4  204.68   28.10
  -8  -1   4  204.98   21.50
   8  -1  -4  170.38   23.70
   8  -1  -4  184.78   23.00
   8   1  -4  222.08   24.90
  -8   1   4  243.88   23.70
   8   1  -4  209.18   26.10
  -8   1   4  191.08   26.70
  -7  -1   4  220.88   21.40
   7  -1  -4  173.18   21.10
  -7  -1   4  166.58   23.40
   7  -1  -4  200.88   18.70
   7  -1  -4  188.88   23.60
  -7   1   4  192.88   25.40
   7   1  -4  200.48   26.20
   7   1  -4  225.78   23.70
  -7   1   4  254.47   23.10
   6  -1  -4  105.69   15.20
   6  -1  -4  117.59   13.70
  -6  -1   4   89.59   13.60
   6  -1  -4   75.99   14.00
  -6  -1   4  138.89   20.00
  -6   1   4  113.69   15.80
   6   1  -4  118.79   15.60
  -6   1   4   86.29   15.80
   6   1  -4  106.69   16.40
   5  -1  -4  383.36   21.80
  -5  -1   4  459.35   23.20
   5  -1  -4  361.76   24.00
   5  -1  -4  373.96   20.20
   5   1  -4  433.26   25.60
  -5   1   4  384.46   21.90
  -5   1   4  368.96   24.90
   5   1  -4  396.16   19.90
   5   1  -4  360.06   24.70
   5   1  -4  454.15   22.00
   4  -1  -4  741.23   29.20
   4  -1  -4  700.03   32.30
  -4  -1   4  728.13   29.80
   4  -1  -4  693.93   27.80
   4   1  -4  768.92   33.30
  -4   1   4  703.93   32.10
  -4   1   4  687.33   29.60
   4   1  -4  723.93   33.00
   4   1  -4  729.93   27.50
   4   1  -4  711.63   25.40
   4   1  -4  706.83   27.30
   3  -1  -4   -5.00    4.10
   3  -1  -4    1.70    4.20
  -3  -1   4    4.00    5.50
   3   1  -4    2.20    3.70
   3   1  -4   -1.00    4.80
   3   1  -4    1.00    5.60
  -3   1   4    2.20    5.70
   3   1  -4    3.50    4.00
   3   1  -4   -2.70    4.50
  -2  -1   4  311.87   13.60
   2  -1  -4  263.07   15.80
   2  -1  -4  286.87   14.50
  -2  -1   4  296.57   16.30
   2  -1  -4  300.57   18.20
   2  -1  -4  268.97   16.30
   2   1  -4  329.97   18.90
  -2   1   4  307.87   14.80
   2   1  -4  310.87   18.40
   2   1  -4  300.07   12.20
  -2   1   4  287.97   16.70
   2   1  -4  285.87   15.10
   1  -1  -4 1079.59   35.20
  -1  -1   4 1027.00   35.90
   1  -1  -4 1084.99   36.30
   1  -1  -4 1149.08   37.50
   1  -1  -4 1227.98   45.00
  -1  -1   4 1098.99   35.00
  -1  -1   4 1100.09   36.60
  -1   1   4 1092.59   36.10
  -1   1   4 1090.89   36.70
   1   1  -4 1093.79   37.60
   1   1  -4 1035.30   35.40
   1   1  -4 1256.67   45.90
  -1   1   4 1047.30   33.60
   0  -1  -4   88.09   10.30
   0  -1   4   74.29   10.30
   0  -1  -4   81.59    8.00
   0  -1  -4   80.79   11.10
   0  -1   4   51.49    8.10
   0  -1  -4   60.59   13.70
   0  -1   4   46.70    8.00
   0   1   4   70.19    8.60
   0   1  -4   98.49   18.90
   0   1   4   69.59    9.70
   0   1  -4   70.29    9.50
   0   1  -4   61.49    9.10
   0   1   4   69.59    8.70
   0   1  -4   85.99    8.70
   1  -1   4  417.76   19.40
   1  -1   4  390.96   17.10
  -1  -1  -4  405.26   20.10
   1  -1   4  387.76   19.90
  -1  -1  -4  428.96   24.30
  -1  -1  -4  406.26   18.70
   1  -1   4  417.36   17.30
   1   1   4  448.46   17.70
  -1   1  -4  440.86   24.40
   1   1   4  438.46   19.70
  -1   1  -4  428.76   19.20
   1   1   4  451.75   20.70
  -1   1  -4  409.46   17.90
  -2  -1  -4  633.24   28.00
   2  -1   4  555.34   23.50
   2  -1   4  566.44   23.20
   2  -1   4  564.74   25.60
   2   1   4  556.44   24.70
   2   1   4  558.54   20.60
   2   1   4  569.44   23.50
   2   1   4  589.64   24.90
  -2   1  -4  565.04   27.20
  -2   1  -4  610.94   24.00
  -2   1  -4  580.04   22.00
  -3  -1  -4   57.39   11.80
   3  -1   4   46.70    8.70
   3  -1   4   32.40    8.90
   3  -1   4   67.19    9.40
  -3   1  -4   45.80    9.90
  -3   1  -4   77.29   11.00
  -3   1  -4   54.09    8.40
   3   1   4   36.10    8.60
   3   1   4   50.29    8.30
   3   1   4   45.80    9.30
   4  -1   4  299.87   17.30
   4  -1   4  332.77   19.80
   4  -1   4  299.17   20.00
  -4  -1  -4  321.27   21.60
  -4  -1  -4  276.27   14.80
  -4   1  -4  296.37   16.80
   4   1   4  303.97   19.90
   4   1   4  304.57   16.70
   4   1   4  322.37   20.00
  -4   1  -4  294.57   21.20
   4   1   4  261.27   15.70
   5  -1   4  403.36   24.90
   5  -1   4  486.65   23.20
  -5  -1  -4  490.65   28.50
  -5  -1  -4  460.35   21.80
   5  -1   4  459.35   25.80
  -5   1  -4  484.35   23.40
   5   1   4  513.05   22.70
   5   1   4  486.05   26.40
   5   1   4  492.05   27.30
  -5   1  -4  485.45   28.60
  -6  -1  -4   11.50    9.10
   6  -1   4   25.20    9.50
  -6  -1  -4   12.20    6.50
   6   1   4   15.00    8.80
  -6   1  -4   34.20    8.80
   6   1   4   23.70   10.20
   6   1   4   26.80    8.00
  -7  -1  -4  189.38   19.60
   7  -1   4  239.08   18.30
   7  -1   4  229.28   23.60
   7  -1   4  252.17   22.60
  -7  -1  -4  238.08   28.60
  -7   1  -4  234.58   19.70
   7   1   4  281.67   29.70
   7   1   4  211.18   22.80
  -7   1  -4  267.17   29.30
   7   1   4  230.88   17.00
   8  -1   4  342.67   23.10
  -8  -1  -4  340.67   30.90
   8  -1   4  310.87   25.40
  -8  -1  -4  377.16   31.00
   8  -1   4  353.56   34.90
   8   1   4  318.17   28.20
  -8   1  -4  323.87   25.00
   8   1   4  367.66   26.50
   8   1   4  353.06   22.20
  -8   1  -4  392.96   32.40
   9  -1   4   -0.60   11.00
   9  -1   4    7.10    8.70
   9  -1   4   13.50   11.80
  -9  -1  -4   -0.40   12.50
   9   1   4   14.10   11.80
  -9   1  -4    7.30   13.80
  -9   1  -4    7.00   10.30
   9   1   4   13.00    9.20
   9   1   4   -1.00   11.50
  10  -1   4  123.89   24.90
 -10  -1  -4  115.19   26.60
  10  -1   4  145.19   20.90
 -10   1  -4  110.39   24.30
  10   1   4  129.59   19.40
  10   1   4  160.38   28.00
  11  -1   4  137.09   29.10
  11  -1   4  182.68   25.40
 -11  -1  -4  105.29   30.40
  11   1   4  142.89   30.90
 -11   1  -4   86.19   25.30
 -12  -2   4   15.70   20.20
  12  -2  -4   -4.40   16.50
 -12   2   4   33.70   26.80
  11  -2  -4   -4.80   15.50
  11  -2  -4   -6.50   13.70
 -11  -2   4    8.20   17.90
  11  -2  -4   28.60   15.00
  11   2  -4   10.00   17.60
 -11   2   4    2.20   16.80
  10  -2  -4   20.80   11.50
  10  -2  -4   11.60   14.50
 -10  -2   4   -6.20   14.50
  10  -2  -4   -8.20   10.40
  10   2  -4    0.20   12.30
 -10   2   4    6.30   13.90
  10   2  -4   11.00   13.90
   9  -2  -4   32.40   13.90
  -9  -2   4   41.90   17.10
   9  -2  -4   60.79   13.90
   9  -2  -4   85.39   18.80
   9   2  -4   43.80   14.30
  -9   2   4   41.80   17.80
   9   2  -4   47.20   16.20
   8  -2  -4   36.40   15.90
   8  -2  -4   56.09   14.60
   8  -2  -4   53.69   12.40
  -8  -2   4   36.50   13.60
  -8  -2   4   47.60   13.00
  -8   2   4   56.69   13.20
  -8   2   4   55.09   16.40
   8   2  -4   26.60   14.00
   8   2  -4   42.00   13.40
  -7  -2   4   40.90   11.80
   7  -2  -4   21.90   11.20
   7  -2  -4   40.10   11.00
   7  -2  -4   35.60   11.30
  -7  -2   4   10.50    9.90
   7   2  -4   16.70    8.50
   7   2  -4    4.90    8.10
  -7   2   4   30.20   10.20
  -7   2   4   21.40   11.30
   6  -2  -4  131.59   16.80
   6  -2  -4   81.99   14.50
  -6  -2   4  141.99   21.30
  -6  -2   4  120.49   15.10
   6  -2  -4  129.59   15.30
  -6   2   4  106.19   17.40
   6   2  -4  122.39   15.20
   6   2  -4  146.79   21.10
  -6   2   4  103.59   14.50
   5  -2  -4   91.59   13.50
   5  -2  -4  131.09   14.40
   5  -2  -4  105.89   16.90
  -5  -2   4  117.59   14.80
   5   2  -4  108.69   13.00
  -5   2   4   96.99   13.20
   5   2  -4   78.09   14.50
   5   2  -4  121.59   17.30
  -5   2   4   68.19   13.70
   4  -2  -4   50.79   10.10
   4  -2  -4   71.49   10.80
  -4  -2   4   80.19   11.40
   4  -2  -4   69.79   10.90
   4   2  -4   82.19    9.60
   4   2  -4   73.59   13.10
   4   2  -4   60.19   11.30
  -4   2   4   56.69   11.50
  -4   2   4  104.59   13.10
   3  -2  -4  347.67   20.60
   3  -2  -4  374.26   18.90
  -3  -2   4  365.16   14.90
  -3  -2   4  345.77   19.00
   3  -2  -4  352.26   18.60
   3   2  -4  359.16   15.00
   3   2  -4  363.96   21.80
  -3   2   4  384.96   21.10
  -3   2   4  384.76   19.80
   3   2  -4  346.37   20.50
   3   2  -4  374.76   16.70
   3   2  -4  325.57   16.40
   2  -2  -4    3.50    4.70
  -2  -2   4    1.90    4.60
  -2  -2   4    3.70    4.00
   2  -2  -4    6.80    5.10
   2   2  -4   14.00    6.50
  -2   2   4   -2.20    5.10
  -2   2   4    3.20    4.40
  -2   2   4    2.10    5.50
   2   2  -4    3.00    5.20
   2   2  -4   -3.20    4.30
  -1  -2   4    4.90    5.00
  -1  -2   4   10.80    5.30
   1  -2  -4    9.80    6.30
   1  -2  -4   15.80    4.90
   1  -2  -4    8.00    6.80
  -1  -2   4    8.70    4.60
  -1   2   4   11.90    5.50
  -1   2   4   10.80    4.50
   1   2  -4    7.70    7.80
   1   2  -4    3.50    4.80
   1   2  -4    5.20    5.90
  -1   2   4   12.00    5.70
   0  -2  -4  571.64   26.90
   0  -2   4  617.34   25.10
   0  -2   4  599.44   22.70
   0  -2   4  604.74   24.10
   0  -2  -4  619.44   23.80
   0  -2  -4  651.63   34.60
   0   2  -4  582.44   25.10
   0   2   4  585.24   22.60
   0   2  -4  565.94   23.10
   0   2   4  600.94   23.10
   0   2   4  613.34   24.90
   0   2  -4  640.34   35.50
  -1  -2  -4  161.68   15.70
   1  -2   4  123.69   12.90
   1  -2   4  122.39   12.20
  -1  -2  -4  141.09   12.30
  -1  -2  -4  135.99   16.50
   1  -2   4  113.49    9.30
   1  -2   4   98.79    8.20
  -1   2  -4  132.29   16.10
   1   2   4  118.79   12.40
   1   2   4  137.49   13.70
  -1   2  -4  144.39   11.20
   1   2   4  104.49   10.10
  -1   2  -4  116.29   10.40
  -2  -2  -4   10.80    5.90
   2  -2   4   14.10    7.20
   2  -2   4    2.80    4.20
   2  -2   4   10.00    5.70
  -2   2  -4    8.20    5.30
   2   2   4   21.30    7.20
   2   2   4   12.40    5.90
  -2   2  -4    8.70    4.90
   2   2   4   18.80    5.10
  -2   2  -4    6.50    5.70
   2   2   4   16.90    6.20
   3  -2   4  374.56   21.30
   3  -2   4  344.27   18.20
  -3  -2  -4  367.26   22.10
   3  -2   4  387.56   19.50
   3   2   4  337.87   20.40
  -3   2  -4  380.86   18.60
  -3   2  -4  343.97   21.70
   3   2   4  310.57   16.60
   3   2   4  340.67   19.90
   3   2   4  366.76   18.10
  -3   2  -4  364.56   18.40
   4  -2   4   59.89   11.50
   4  -2   4   78.99   11.70
  -4  -2  -4   74.49   12.40
   4  -2   4   50.89    8.90
   4   2   4   89.79   13.40
   4   2   4   81.19   10.40
   4   2   4   79.29   12.00
  -4   2  -4   77.59   12.60
  -4   2  -4   77.59   11.10
   4   2   4   56.39    8.80
   5  -2   4   -0.20    6.60
  -5  -2  -4   13.70    7.90
   5  -2   4   15.40    7.10
  -5  -2  -4    1.50    4.10
   5  -2   4    6.60    5.80
  -5   2  -4   11.80    7.70
   5   2   4   11.20    7.30
  -5   2  -4    0.30    5.60
   5   2   4    9.20    4.90
   5   2   4   -2.00    5.40
   6  -2   4  273.37   20.80
   6  -2   4  244.28   20.50
  -6  -2  -4  257.07   16.80
  -6  -2  -4  242.88   22.50
   6  -2   4  234.08   17.60
   6   2   4  237.08   15.90
   6   2   4  265.37   21.10
  -6   2  -4  234.28   18.60
  -6   2  -4  221.98   24.70
   6   2   4  256.07   22.30
   7  -2   4   58.99   11.80
   7  -2   4   74.79   15.00
  -7  -2  -4   56.69   11.10
   7  -2   4   45.90   13.40
  -7  -2  -4   47.30   14.60
  -7   2  -4   55.39   12.70
  -7   2  -4   51.09   14.90
   7   2   4   74.39   15.40
   7   2   4   98.89   18.70
   8  -2   4   10.60    8.30
   8  -2   4   13.90    8.50
   8  -2   4   13.00   11.50
  -8  -2  -4   29.20   13.50
  -8   2  -4   16.20   12.50
   8   2   4   21.40   11.10
  -8   2  -4   21.70   11.20
   8   2   4    4.90    9.50
   9  -2   4   38.20   13.00
  -9  -2  -4   38.10   16.80
   9  -2   4   25.00   10.70
   9  -2   4   35.80   15.20
  -9   2  -4   43.00   17.00
  -9   2  -4   18.40   11.70
   9   2   4   27.70   15.80
   9   2   4   34.90   13.60
 -10  -2  -4   86.49   23.40
  10  -2   4   50.29   18.20
  10  -2   4   40.00   14.30
  10   2   4   65.19   21.00
 -10   2  -4   43.10   20.00
  11  -2   4   26.40   13.80
  11  -2   4   39.60   19.40
 -11  -2  -4   36.30   20.60
  11   2   4   40.30   22.00
 -11   2  -4   40.30   22.50
 -12  -3   4   28.90   20.40
  12  -3  -4   38.40   21.20
 -11  -3   4  101.69   24.80
  11  -3  -4  111.69   26.60
  11  -3  -4  134.89   26.30
  11  -3  -4  191.98   26.30
  11   3  -4  155.98   28.90
 -11   3   4  105.09   26.10
 -10  -3   4  565.64   43.50
  10  -3  -4  591.64   44.40
  10  -3  -4  661.93   43.10
  10  -3  -4  625.64   36.00
  10   3  -4  600.84   44.30
 -10   3   4  521.05   43.90
  10   3  -4  585.74   61.09
  -9  -3   4   20.30   14.50
   9  -3  -4   34.70   14.00
   9  -3  -4   27.40   13.60
   9  -3  -4   21.70   11.40
   9   3  -4   27.60   15.00
  -9   3   4   42.60   17.00
   9   3  -4   20.30   12.40
   8  -3  -4  362.56   30.40
  -8  -3   4  369.46   25.80
  -8  -3   4  345.37   36.00
   8  -3  -4  352.26   28.90
   8  -3  -4  314.17   23.60
   8   3  -4  376.36   26.90
   8   3  -4  388.76   31.50
  -8   3   4  330.87   34.20
   7  -3  -4  840.62   36.40
   7  -3  -4  815.32   40.60
  -7  -3   4  865.61   44.30
  -7  -3   4  818.52   37.60
   7  -3  -4  789.42   42.40
  -7   3   4  854.21   35.90
  -7   3   4  801.72   43.10
   7   3  -4  819.02   42.80
   7   3  -4  909.01   38.50
   6  -3  -4  137.99   18.30
   6  -3  -4  123.89   18.40
   6  -3  -4  120.29   15.20
  -6  -3   4  147.69   17.40
   6   3  -4  146.69   16.70
  -6   3   4   93.89   16.00
   6   3  -4  102.29   17.20
  -6   3   4  151.88   16.60
   6   3  -4  168.98   22.70
   5  -3  -4 1404.86   49.10
   5  -3  -4 1428.46   52.39
   5  -3  -4 1567.64   55.99
  -5  -3   4 1472.45   43.40
  -5  -3   4 1504.55   50.79
  -5   3   4 1425.16   55.19
  -5   3   4 1494.85   49.80
   5   3  -4 1374.66   55.29
   5   3  -4 1455.25   54.59
   5   3  -4 1436.96   48.00
  -4  -3   4 1437.56   48.90
  -4  -3   4 1464.75   43.00
   4  -3  -4 1488.25   50.69
   4  -3  -4 1453.75   52.29
   4  -3  -4 1444.26   48.00
  -4   3   4 1458.85   48.40
   4   3  -4 1441.06   51.89
  -4   3   4 1469.75   52.59
   4   3  -4 1473.35   54.09
   4   3  -4 1373.16   44.30
   3  -3  -4   47.70   10.10
   3  -3  -4   45.30    8.80
   3  -3  -4   38.60    9.00
  -3  -3   4   44.50    8.50
  -3  -3   4   53.79    7.20
   3   3  -4   34.70    7.10
   3   3  -4   26.90    9.00
  -3   3   4   37.40    7.70
   3   3  -4   47.70    9.70
  -3   3   4   45.60    8.70
  -3   3   4   18.40    8.00
  -2  -3   4 1670.53   52.09
   2  -3  -4 1701.13   51.89
   2  -3  -4 1718.23   54.19
   2  -3  -4 1713.23   54.69
  -2  -3   4 1702.53   49.40
   2   3  -4 1607.04   50.99
   2   3  -4 1596.24   49.20
  -2   3   4 1637.54   51.99
   2   3  -4 1711.93   54.99
   2   3  -4 1714.13   57.09
  -2   3   4 1680.43   50.79
  -2   3   4 1639.54   52.09
  -1  -3   4 2304.27   68.49
   1  -3  -4 2430.26   69.19
   1  -3  -4 2628.44   76.79
  -1  -3   4 2315.97   68.09
   1  -3  -4 2515.95   74.59
   1   3  -4 2294.57   67.59
  -1   3   4 2430.26   68.99
  -1   3   4 2390.06   69.49
  -1   3   4 2318.07   65.79
   1   3  -4 2382.06   73.99
   1   3  -4 2577.94   77.79
  -1   3   4 2278.97   66.69
   0  -3  -4  518.35   30.80
   0  -3   4  485.05   21.70
   0  -3  -4  541.65   27.00
   0  -3   4  487.55   20.10
   0  -3  -4  487.15   20.60
   0  -3   4  523.85   22.50
   0   3   4  501.95   21.10
   0   3  -4  530.85   32.10
   0   3   4  504.45   22.00
   0   3  -4  492.35   23.60
   0   3  -4  498.85   20.90
   0   3   4  492.65   20.50
  -1  -3  -4 2561.44   79.29
   1  -3   4 2335.37   71.49
   1  -3   4 2320.37   66.09
  -1  -3  -4 2525.05   68.19
   1  -3   4 2244.18   66.29
  -1  -3  -4 2432.86   75.69
   1  -3   4 2453.85   70.39
  -1   3  -4 2418.26   78.09
   1   3   4 2424.96   70.79
   1   3   4 2448.85   68.49
  -1   3  -4 2439.86   71.49
  -1   3  -4 2389.26   69.49
   1   3   4 2449.25   70.59
  -2  -3  -4 1176.38   44.40
  -2  -3  -4 1181.88   44.00
   2  -3   4 1194.58   39.00
   2  -3   4 1229.28   43.20
   2  -3   4 1214.98   40.40
   2   3   4 1188.38   41.50
  -2   3  -4 1196.18   40.70
  -2   3  -4 1204.28   40.00
   2   3   4 1177.18   37.50
  -2   3  -4 1173.08   44.20
   2   3   4 1214.18   40.90
   3  -3   4   90.09   11.30
  -3  -3  -4   76.29   12.50
   3  -3   4   78.89   12.50
   3  -3   4   64.49   10.30
  -3   3  -4   93.19   12.20
   3   3   4   65.99    8.80
  -3   3  -4   78.19   10.80
   3   3   4   76.49   11.70
   3   3   4  105.59    9.90
   3   3   4   78.49   10.60
  -3   3  -4   85.29   12.70
   3   3   4   89.09   13.20
   4  -3   4  663.43   29.80
  -4  -3  -4  698.63   33.00
   4  -3   4  681.63   31.70
   4  -3   4  657.93   28.10
  -4   3  -4  630.84   27.10
  -4   3  -4  670.73   32.70
  -4   3  -4  648.24   28.80
   4   3   4  673.03   32.20
   4   3   4  670.63   26.60
   4   3   4  712.13   31.10
   4   3   4  589.94   25.40
  -5  -3  -4 1489.45   57.49
   5  -3   4 1473.65   55.49
   5  -3   4 1541.65   55.49
   5  -3   4 1556.94   51.99
   5   3   4 1534.55   54.99
  -5   3  -4 1517.35   58.09
   5   3   4 1535.25   57.79
  -5   3  -4 1482.15   53.09
  -6  -3  -4   20.90    7.10
   6  -3   4   27.80    9.90
   6  -3   4    9.30    8.20
  -6  -3  -4   15.60   10.00
   6  -3   4   19.00    7.90
  -6   3  -4   18.70    9.00
   6   3   4   24.60    9.70
   6   3   4   43.30   12.40
  -6   3  -4   13.90    9.50
   7  -3   4  663.53   35.90
  -7  -3  -4  590.24   36.90
   7  -3   4  602.24   30.70
   7  -3   4  591.24   32.70
   7   3   4  630.84   33.60
  -7   3  -4  584.94   32.30
   7   3   4  556.64   35.70
  -7   3  -4  650.53   38.50
   8  -3   4  616.54   34.50
  -8  -3  -4  549.05   38.10
   8  -3   4  540.45   35.50
   8  -3   4  542.55   30.90
  -8   3  -4  530.95   33.10
   8   3   4  603.94   34.00
   8   3   4  532.15   36.70
  -8   3  -4  567.44   39.00
   9  -3   4   32.40   15.00
   9  -3   4   14.80   10.70
   9  -3   4    6.10   12.50
  -9  -3  -4    6.30   13.00
  -9   3  -4    6.30   12.10
  -9   3  -4   21.40   15.10
   9   3   4   29.20   14.80
   9   3   4   22.00   12.00
  10  -3   4  247.98   27.60
 -10  -3  -4  253.47   36.60
  10  -3   4  217.88   31.50
  10   3   4  184.28   30.00
 -10   3  -4  216.08   33.10
 -10   3  -4  235.38   31.30
 -11  -3  -4  310.57   41.60
  11  -3   4  345.17   40.50
  11  -3   4  311.87   32.80
  11   3   4  428.26   49.40
 -11   3  -4  372.16   46.10
  11  -4  -4  145.59   29.40
 -11  -4   4   89.79   24.80
  11  -4  -4  144.59   24.40
  11  -4  -4  116.59   27.10
 -11   4   4  100.89   27.50
  11   4  -4   82.69   23.70
  10  -4  -4   16.50   13.70
 -10  -4   4   -0.80   13.30
  10  -4  -4   14.40   15.80
  10  -4  -4    6.10   13.90
  10   4  -4    3.10   12.80
 -10   4   4   10.80   16.20
   9  -4  -4  447.86   30.50
   9  -4  -4  497.05   37.70
   9  -4  -4  451.75   35.00
  -9  -4   4  497.75   38.50
   9   4  -4  515.35   37.90
   9   4  -4  435.26   33.00
  -9   4   4  524.05   40.40
   8  -4  -4  217.08   26.90
   8  -4  -4  302.47   32.20
  -8  -4   4  240.78   28.70
   8  -4  -4  284.27   23.20
  -8  -4   4  308.47   27.70
   8   4  -4  271.07   23.50
  -8   4   4  305.77   34.90
   8   4  -4  321.07   29.40
   7  -4  -4   49.80   13.80
  -7  -4   4   70.79   14.10
   7  -4  -4   62.59   13.00
   7  -4  -4   65.99   15.50
   7   4  -4   73.19   13.90
   7   4  -4   69.89   16.90
  -7   4   4   27.90   14.60
  -7   4   4   72.09   12.40
   6  -4  -4  735.03   38.30
  -6  -4   4  764.72   28.10
   6  -4  -4  799.32   35.00
  -6  -4   4  807.92   35.10
   6  -4  -4  681.93   36.60
  -6   4   4  697.23   38.70
   6   4  -4  812.12   39.40
   6   4  -4  784.12   33.10
  -6   4   4  769.12   33.10
   6   4  -4  852.51   41.60
   5  -4  -4  712.33   34.50
   5  -4  -4  753.82   35.60
   5  -4  -4  709.53   31.50
  -5  -4   4  728.93   32.20
  -5  -4   4  738.33   26.50
  -5   4   4  745.73   31.10
   5   4  -4  671.73   33.90
   5   4  -4  686.33   36.50
   5   4  -4  718.73   28.80
  -5   4   4  743.53   36.10
   4  -4  -4  141.69   16.60
  -4  -4   4  133.99   10.50
   4  -4  -4  160.58   16.50
   4  -4  -4  172.38   19.00
  -4  -4   4  114.09   13.50
   4   4  -4  121.99   16.90
  -4   4   4  143.99   15.00
   4   4  -4  129.59   10.00
  -4   4   4  123.79   12.90
  -4   4   4  160.08   17.50
   4   4  -4  152.08   16.90
  -3  -4   4 1319.87   44.50
   3  -4  -4 1351.96   46.60
   3  -4  -4 1289.17   43.90
  -3  -4   4 1300.57   40.50
   3  -4  -4 1247.68   45.80
  -3   4   4 1362.76   44.40
   3   4  -4 1241.28   45.60
   3   4  -4 1325.87   50.29
  -3   4   4 1303.07   45.80
  -3   4   4 1237.28   42.00
   2  -4  -4 1077.79   37.00
  -2  -4   4 1076.79   35.00
   2  -4  -4 1016.00   38.30
   2  -4  -4 1118.79   40.70
  -2  -4   4 1054.69   36.90
  -2   4   4 1039.80   31.40
  -2   4   4 1062.09   37.00
   2   4  -4 1100.59   43.20
   2   4  -4 1033.50   36.30
   2   4  -4 1078.19   38.90
  -2   4   4 1049.89   37.10
  -2   4   4 1031.60   35.90
   2   4  -4 1035.80   34.00
  -1  -4   4  310.77   16.30
  -1  -4   4  275.77   15.60
   1  -4  -4  292.67   19.80
   1  -4  -4  297.97   19.30
   1  -4  -4  278.67   16.00
  -1   4   4  320.17   16.80
  -1   4   4  267.97   14.50
  -1   4   4  280.07   13.70
   1   4  -4  285.87   14.90
   1   4  -4  283.77   19.90
   1   4  -4  284.17   20.20
  -1   4   4  290.17   15.90
   0  -4   4 2022.20   61.39
   0  -4   4 2008.20   58.49
   0  -4   4 1976.00   60.29
   0  -4  -4 1927.51   66.99
   0  -4  -4 2109.69   71.69
   0  -4  -4 2040.10   59.09
   0   4  -4 2039.80   64.79
   0   4  -4 2076.89   72.99
   0   4   4 2073.99   60.19
   0   4   4 2006.50   58.99
   0   4   4 2095.59   60.79
   0   4  -4 1944.91   59.49
   1  -4   4 1140.29   35.10
  -1  -4  -4 1192.48   45.30
   1  -4   4 1172.28   39.00
  -1  -4  -4 1162.98   47.00
   1  -4   4 1138.39   35.80
   1  -4   4 1105.89   40.20
  -1   4  -4 1159.38   46.30
  -1   4  -4 1159.68   38.70
   1   4   4 1158.18   37.80
  -1   4  -4 1138.59   40.70
   1   4   4 1148.69   39.40
   1   4   4 1104.29   38.60
   2  -4   4  166.88   14.80
  -2  -4  -4  177.98   15.50
   2  -4   4  147.99   12.90
  -2  -4  -4  184.08   19.10
   2  -4   4  180.48   12.20
  -2   4  -4  160.18   12.80
   2   4   4  175.88   11.80
   2   4   4  196.98   14.30
  -2   4  -4  185.18   14.50
  -2   4  -4  162.98   15.30
   2   4   4  177.98   14.20
  -3  -4  -4 1684.43   57.59
   3  -4   4 1621.34   53.29
   3  -4   4 1672.63   53.39
   3  -4   4 1664.33   56.89
   3   4   4 1594.74   54.39
  -3   4  -4 1662.63   52.49
   3   4   4 1674.83   49.50
   3   4   4 1663.43   52.49
   3   4   4 1638.14   58.99
  -3   4  -4 1676.03   57.99
  -3   4  -4 1799.52   55.89
   3   4   4 1476.95   49.30
  -4  -4  -4  698.63   33.20
   4  -4   4  605.04   31.10
   4  -4   4  653.53   29.80
   4  -4   4  688.63   29.00
  -4   4  -4  659.83   32.80
   4   4   4  667.13   33.40
  -4   4  -4  644.54   27.90
   4   4   4  636.04   24.10
   4   4   4  652.93   30.30
  -4   4  -4  675.23   30.40
  -5  -4  -4   92.59   15.70
   5  -4   4  107.09   15.60
   5  -4   4  127.69   15.60
   5  -4   4   83.59   14.70
  -5   4  -4  133.49   19.90
  -5   4  -4  101.09   15.60
   5   4   4  113.59   18.10
   5   4   4   96.89   15.30
   6  -4   4  715.33   33.10
   6  -4   4  757.12   36.40
   6  -4   4  699.33   35.80
  -6  -4  -4  658.33   37.10
   6   4   4  745.83   35.70
  -6   4  -4  720.83   38.40
   6   4   4  741.63   39.00
  -6   4  -4  693.13   34.80
   7  -4   4  249.18   24.50
  -7  -4  -4  191.38   24.60
   7  -4   4  205.78   22.80
   7  -4   4  226.58   26.70
  -7   4  -4  239.98   26.90
   7   4   4  235.48   23.80
  -7   4  -4  189.28   22.50
   7   4   4  210.88   25.10
  -8  -4  -4   46.20   16.50
   8  -4   4   51.39   13.30
   8  -4   4   60.99   15.00
   8  -4   4   66.49   14.40
  -8   4  -4   49.60   16.00
  -8   4  -4   75.89   17.30
   8   4   4   61.59   14.80
   8   4   4   72.49   18.60
   9  -4   4  430.96   30.40
  -9  -4  -4  459.45   37.80
   9  -4   4  485.55   36.00
  -9   4  -4  446.76   34.00
   9   4   4  423.36   37.20
   9   4   4  441.86   31.50
  -9   4  -4  433.36   38.00
 -10  -4  -4   65.29   21.50
  10  -4   4  113.49   21.60
  10  -4   4   40.30   17.90
  10   4   4   96.59   24.80
  10   4   4   92.79   23.40
 -10   4  -4   92.39   22.90
 -10   4  -4   97.59   24.30
 -11  -4  -4   23.30   20.20
  11  -4   4   38.50   20.90
  11  -4   4   21.60   15.80
 -11   4  -4   29.00   22.00
  11   4   4   23.60   21.10
  11  -5  -4   12.70   17.00
 -11  -5   4    7.30   17.60
  11  -5  -4   18.10   19.50
  11  -5  -4   12.50   14.90
 -11   5   4  -15.60   16.00
  11   5  -4    4.70   18.90
  10  -5  -4   -6.70   12.30
 -10  -5   4   -5.40   13.60
  10  -5  -4   26.90   15.30
  10  -5  -4    6.00   14.40
  10   5  -4   14.30   15.80
 -10   5   4    2.40   17.00
   9  -5  -4   19.10   14.80
   9  -5  -4   19.90   12.40
  -9  -5   4   13.30   13.90
  -9  -5   4   32.20   14.80
   9  -5  -4   15.10   12.80
  -9   5   4   18.10   14.50
   9   5  -4    8.70   13.10
   8  -5  -4   12.30   10.20
   8  -5  -4   21.60   12.50
   8  -5  -4   -2.80    9.50
  -8  -5   4   -9.90    9.40
  -8  -5   4   12.50   10.00
  -8   5   4    7.80   13.00
   8   5  -4   -3.40   10.10
   8   5  -4    2.50   10.80
  -7  -5   4   -3.10    8.20
   7  -5  -4    0.30    9.00
   7  -5  -4    0.60    8.60
   7  -5  -4   -1.40    8.30
   7   5  -4    0.40    8.00
  -7   5   4   -7.90    6.80
   7   5  -4   -2.00    8.90
  -7   5   4    7.20   10.20
   7   5  -4    5.30   10.80
   6  -5  -4   42.30   12.70
   6  -5  -4   30.20   11.20
   6  -5  -4   42.20   11.60
  -6  -5   4   32.50    8.10
  -6  -5   4   28.30    9.90
  -6   5   4   53.59   11.20
   6   5  -4   26.40   12.20
   6   5  -4   30.70   10.90
   6   5  -4   39.00    9.40
  -6   5   4   42.30   13.50
   5  -5  -4    2.40    7.70
  -5  -5   4    2.70    5.10
  -5  -5   4    9.00    7.60
   5  -5  -4   -2.50    6.60
   5  -5  -4   11.50    8.90
  -5   5   4    6.40    6.80
   5   5  -4    8.40    7.60
  -5   5   4   -3.10    8.30
   5   5  -4    7.50    9.50
   5   5  -4    4.80    5.60
   4  -5  -4   -0.50    6.10
  -4  -5   4   -3.20    5.70
   4  -5  -4   -5.50    6.30
   4  -5  -4    3.70    6.10
  -4  -5   4    4.00    5.00
  -4   5   4    5.00    6.70
  -4   5   4    5.70    6.40
  -4   5   4   -3.20    5.30
   4   5  -4    2.30    7.70
   4   5  -4   -2.40    5.90
   4   5  -4    1.80    4.00
   3  -5  -4    5.10    6.60
  -3  -5   4    6.00    5.00
   3  -5  -4    7.90    6.10
   3  -5  -4   15.80    7.20
  -3  -5   4   -2.20    5.30
  -3   5   4    0.90    5.30
  -3   5   4    6.50    6.60
  -3   5   4   -0.80    5.00
   3   5  -4   18.20    7.00
   3   5  -4    9.00    8.70
  -2  -5   4  167.88   13.10
   2  -5  -4  180.58   18.50
  -2  -5   4  154.58   12.10
   2  -5  -4  174.88   14.00
   2  -5  -4  159.98   13.50
   2   5  -4  161.48   11.40
   2   5  -4  136.29   17.50
  -2   5   4  149.59   14.60
  -2   5   4  168.98   13.10
  -2   5   4  153.08    9.50
   2   5  -4  171.28   12.80
   2   5  -4  155.78   13.70
  -2   5   4  140.49   14.00
   1  -5  -4   36.60   10.20
   1  -5  -4   40.20    9.10
  -1  -5   4   23.60    7.00
   1  -5  -4   34.10    7.90
  -1  -5   4   20.10    6.60
  -1   5   4   33.80    7.20
  -1   5   4   38.00    7.90
  -1   5   4   23.60    5.50
   1   5  -4   33.20   11.00
   1   5  -4   46.10   10.30
  -1   5   4   28.50    6.70
   1   5  -4   34.30    7.20
   0  -5   4    6.30    6.00
   0  -5   4   11.80    6.30
   0  -5   4   10.20    5.30
   0  -5  -4    9.70    5.90
   0  -5  -4   -0.70    6.90
   0  -5  -4    3.20    8.40
   0   5  -4    5.20    8.90
   0   5   4    6.10    4.80
   0   5   4    9.00    5.40
   0   5  -4   17.00    7.90
   0   5  -4    8.60    5.50
   0   5   4    7.50    5.20
   1  -5   4   -3.00    4.40
   1  -5   4   -5.40    4.20
   1  -5   4    0.50    4.40
   1  -5   4   -0.80    3.80
  -1  -5  -4    1.50    8.00
  -1  -5  -4    1.20    6.80
   1   5   4   -3.20    4.90
   1   5   4    7.80    5.70
  -1   5  -4    7.90    5.20
  -1   5  -4    1.00    5.00
   1   5   4    4.60    5.10
  -1   5  -4    3.90    7.80
   2  -5   4  152.88   13.10
  -2  -5  -4  149.19   16.50
  -2  -5  -4  176.68   20.30
   2  -5   4  168.28   12.10
   2  -5   4  141.89   15.00
   2   5   4  147.99   14.30
   2   5   4  139.39   11.80
  -2   5  -4  163.98   15.40
   2   5   4  153.38   11.40
  -2   5  -4  168.38   14.90
  -2   5  -4  156.98   13.00
   2   5   4  153.38   13.40
  -3  -5  -4    8.70    6.60
  -3  -5  -4   14.10    8.00
   3  -5   4    4.10    6.30
   3  -5   4    0.60    5.20
   3  -5   4   15.70    7.90
   3   5   4    1.30    4.20
   3   5   4    7.30    4.60
  -3   5  -4    0.60    5.80
   3   5   4   -4.30    4.60
   3   5   4   -2.20    5.50
  -3   5  -4   -1.20    6.10
  -3   5  -4    1.40    6.80
   4  -5   4   -0.80    5.70
  -4  -5  -4   -7.10    5.80
   4  -5   4   -2.30    6.40
   4  -5   4    1.10    6.20
  -4   5  -4    5.80    6.80
  -4   5  -4    1.00    6.20
   4   5   4   -0.70    4.10
   4   5   4   -0.30    6.70
   4   5   4    5.40    6.90
  -4   5  -4   -3.40    5.80
   5  -5   4   19.60    8.90
  -5  -5  -4   20.00    9.80
   5  -5   4   27.80    9.20
   5  -5   4   22.40    9.60
  -5   5  -4   15.70    8.30
  -5   5  -4   28.70   11.00
   5   5   4   21.30    6.10
   5   5   4   21.20   10.10
   5   5   4   16.50    8.80
   6  -5   4    3.50    7.40
  -6  -5  -4   -7.10    7.50
   6  -5   4    6.00    8.10
   6  -5   4   11.30    8.60
  -6   5  -4   -0.30    7.90
   6   5   4   -5.20    6.70
  -6   5  -4   -0.60    8.00
   6   5   4   -0.70    8.40
   7  -5   4    7.40    9.00
   7  -5   4   17.70    9.50
   7  -5   4   14.50    9.70
  -7  -5  -4   -3.70    8.90
  -7   5  -4   25.30   11.10
   7   5   4    7.30    8.30
  -7   5  -4    6.10   11.60
   7   5   4   12.20   11.00
   8  -5   4   20.60   12.30
   8  -5   4   15.00   10.30
   8  -5   4   19.90   11.70
  -8  -5  -4   12.70   12.50
  -8   5  -4   29.90   13.30
  -8   5  -4   14.80   13.80
   8   5   4   36.80   14.90
   8   5   4   23.70   12.50
   9  -5   4    2.30   12.20
  -9  -5  -4    3.50   12.80
   9  -5   4   -0.30    9.70
   9   5   4    8.30   13.80
  -9   5  -4   -3.80   12.00
   9   5   4    6.10   10.80
  -9   5  -4    8.50   13.80
 -10  -5  -4   -3.90   16.90
  10  -5   4    5.80   15.00
  10  -5   4    2.00   12.10
 -10   5  -4    3.10   16.60
  10   5   4   17.70   16.90
  10   5   4   10.90   14.00
 -10   5  -4    2.30   14.90
  11  -5   4   -3.80   13.10
  11  -5   4  -11.60   16.00
 -11  -5  -4    2.80   18.80
 -11   5  -4   -4.10   18.10
  11   5   4   11.40   21.40
 -11   5  -4    1.70   19.50
 -11  -6   4   65.69   23.40
  11  -6  -4  100.49   27.00
  11  -6  -4  106.29   24.80
  11  -6  -4   91.29   24.40
  11   6  -4  125.39   28.20
 -11   6   4  102.79   28.10
  10  -6  -4    1.00   13.90
  10  -6  -4   38.20   19.10
  10  -6  -4   -6.40   13.20
 -10  -6   4   19.40   16.60
  10   6  -4   -2.10   14.90
 -10   6   4    9.50   17.30
   9  -6  -4  522.55   39.30
   9  -6  -4  483.45   33.40
   9  -6  -4  483.55   38.10
  -9  -6   4  447.06   37.90
  -9  -6   4  476.35   33.30
   9   6  -4  490.05   38.00
  -9   6   4  463.55   40.20
   8  -6  -4  137.69   22.20
   8  -6  -4  176.38   23.00
  -8  -6   4   94.69   17.70
   8  -6  -4  158.18   26.40
  -8   6   4  109.79   22.20
   8   6  -4  160.08   24.50
   7  -6  -4    4.30    9.80
   7  -6  -4   15.20   10.40
   7  -6  -4   -8.60    8.80
  -7  -6   4    1.80    8.00
  -7   6   4   12.40   11.20
   7   6  -4    1.10    9.00
   7   6  -4   21.10   13.20
  -7   6   4  -14.90    7.50
   6  -6  -4  617.94   34.50
   6  -6  -4  623.34   32.10
  -6  -6   4  639.64   31.90
   6  -6  -4  565.84   34.00
  -6  -6   4  625.24   26.90
  -6   6   4  627.04   29.30
   6   6  -4  511.85   27.40
   6   6  -4  631.74   34.20
  -6   6   4  639.34   36.40
   6   6  -4  574.94   36.60
  -5  -6   4  925.61   38.30
   5  -6  -4  873.01   41.60
  -5  -6   4  924.01   34.00
   5  -6  -4  967.30   39.20
   5  -6  -4  900.51   40.70
  -5   6   4  943.71   36.50
   5   6  -4  830.62   44.00
  -5   6   4  881.71   41.70
   5   6  -4  900.91   34.10
   5   6  -4  927.11   40.40
  -4  -6   4  109.39   12.20
   4  -6  -4  130.29   19.00
   4  -6  -4  122.09   15.10
   4  -6  -4  119.59   15.10
  -4  -6   4   92.09   13.50
  -4   6   4   82.19   13.90
  -4   6   4  113.89   13.60
   4   6  -4   83.19   13.30
  -4   6   4  102.59   13.50
   4   6  -4   90.89   16.10
   3  -6  -4  784.72   33.00
   3  -6  -4  747.53   35.50
   3  -6  -4  870.11   33.90
  -3  -6   4  816.62   30.70
  -3  -6   4  825.22   32.60
   3   6  -4  785.12   32.80
  -3   6   4  801.52   31.90
   3   6  -4  754.12   39.20
  -3   6   4  821.02   31.80
  -3   6   4  769.82   33.70
   2  -6  -4  414.66   22.00
  -2  -6   4  431.46   20.80
   2  -6  -4  449.16   26.00
   2  -6  -4  427.96   21.70
   2   6  -4  449.56   22.20
   2   6  -4  468.75   29.30
  -2   6   4  417.56   21.60
  -2   6   4  446.56   21.70
  -2   6   4  422.26   21.20
   2   6  -4  454.85   21.10
  -2   6   4  425.16   17.90
   2   6  -4  434.86   19.00
   1  -6  -4   46.80   11.10
   1  -6  -4   44.20    9.20
  -1  -6   4   50.09    9.60
   1  -6  -4   34.40    8.30
   1   6  -4   29.90    7.30
   1   6  -4   24.10    6.80
  -1   6   4   52.29    8.90
  -1   6   4   39.20    7.30
   1   6  -4   42.90   12.30
  -1   6   4   42.30    8.60
  -1   6   4   42.90    7.10
   1   6  -4   47.30    9.70
   0  -6   4 1998.40   62.49
   0  -6  -4 2000.00   59.49
   0  -6  -4 1987.00   67.49
   0  -6  -4 2091.29   70.59
   0  -6   4 1974.10   60.49
   0   6  -4 1939.41   58.89
   0   6   4 1968.40   59.89
   0   6  -4 2012.20   59.79
   0   6   4 2036.70   61.19
   0   6  -4 1953.60   66.79
   0   6  -4 1976.80   69.69
   0   6   4 2019.50   60.79
  -1  -6  -4  307.37   24.80
   1  -6   4  322.17   18.10
  -1  -6  -4  319.97   23.60
   1  -6   4  294.37   18.80
   1  -6   4  314.97   14.60
  -1   6  -4  306.87   20.20
   1   6   4  322.67   17.70
   1   6   4  314.67   17.30
  -1   6  -4  282.47   23.40
  -1   6  -4  310.87   17.50
  -1   6  -4  306.67   15.30
   1   6   4  283.77   16.90
  -2  -6  -4  230.68   18.20
  -2  -6  -4  260.17   25.40
   2  -6   4  254.57   15.10
   2  -6   4  229.58   17.80
   2  -6   4  247.48   16.80
   2   6   4  257.77   16.40
   2   6   4  257.17   15.80
   2   6   4  252.57   17.10
  -2   6  -4  263.57   19.40
  -2   6  -4  247.98   16.60
  -2   6  -4  238.98   18.50
   3  -6   4  837.22   35.80
  -3  -6  -4  807.92   35.30
  -3  -6  -4  715.93   37.80
   3  -6   4  846.92   33.50
   3  -6   4  811.52   31.80
   3   6   4  808.72   31.20
  -3   6  -4  867.51   36.30
  -3   6  -4  780.22   35.60
  -3   6  -4  797.82   32.20
   3   6   4  791.62   33.70
   3   6   4  704.03   28.20
   3   6   4  801.82   30.30
   4  -6   4  565.14   30.40
   4  -6   4  550.04   27.20
   4  -6   4  525.75   27.00
  -4  -6  -4  562.44   30.00
  -4  -6  -4  570.94   33.10
   4   6   4  533.65   23.50
  -4   6  -4  553.74   29.20
  -4   6  -4  545.15   29.80
  -4   6  -4  547.25   30.10
   4   6   4  521.05   27.80
   5  -6   4  163.38   18.70
   5  -6   4  159.78   19.90
  -5  -6  -4  182.58   21.50
   5  -6   4  188.38   19.70
  -5   6  -4  177.98   21.80
   5   6   4  186.58   19.60
   5   6   4  185.38   13.50
  -5   6  -4  188.18   21.10
   5   6   4  169.28   23.30
   6  -6   4  722.03   34.70
   6  -6   4  728.93   37.70
   6  -6   4  696.73   36.20
  -6  -6  -4  699.43   38.20
  -6   6  -4  640.24   35.70
   6   6   4  662.33   34.90
   6   6   4  655.63   39.90
  -6   6  -4  716.03   38.70
   7  -6   4  169.98   21.90
   7  -6   4  171.18   22.40
  -7  -6  -4  152.78   23.50
   7  -6   4  160.98   21.80
  -7   6  -4  163.78   22.60
   7   6   4  182.68   22.60
   7   6   4  198.28   28.10
[truncated: 610,772 more chars]
